# Supplementary material for: Accelerating drug target inhibitor discovery with a deep generative foundation model
Source: Sci Adv. 2023 Jun 21;9(25):eadg7865. doi: 10.1126/sciadv.adg7865 (PMC10284550; doi:10.1126/sciadv.adg7865)
Supplement: Supplementary file 2 — 5SML PanDDA event files [file sciadv.adg7865_5sml_pandda_event_files.zip]

Archive with 12 entries (11 files):
- 5SML/
- __MACOSX/._5SML
- 5SML/.DS_Store
- __MACOSX/5SML/._.DS_Store
- 5SML/Mpro-Z68337194_eventmap.ccp4
- __MACOSX/5SML/._Mpro-Z68337194_eventmap.ccp4
- 5SML/Mpro-Z68337194_model.cif
- __MACOSX/5SML/._Mpro-Z68337194_model.cif
- 5SML/Mpro-Z68337194_eventmap_reflection_data.mtz
- __MACOSX/5SML/._Mpro-Z68337194_eventmap_reflection_data.mtz
- 5SML/Mpro-Z68337194_structure_factors.cif
- __MACOSX/5SML/._Mpro-Z68337194_structure_factors.cif
