# Supplementary material for: Accelerating drug target inhibitor discovery with a deep generative foundation model
Source: Sci Adv. 2023 Jun 21;9(25):eadg7865. doi: 10.1126/sciadv.adg7865 (PMC10284550; doi:10.1126/sciadv.adg7865)
Supplement: Supplementary file 2 — 5SML PanDDA event files [file sciadv.adg7865_5sml_pandda_event_files.zip › 5SML/Mpro-Z68337194_structure_factors.cif]

data_r5smlsf
# 
_audit.revision_id     1_0 
_audit.creation_date   ? 
_audit.update_record   'Initial release' 
# 
_cell.entry_id      5sml 
_cell.length_a      112.195 
_cell.length_b      52.829 
_cell.length_c      44.461 
_cell.angle_alpha   90.000 
_cell.angle_beta    102.997 
_cell.angle_gamma   90.000 
# 
_diffrn.id                  1 
_diffrn.crystal_id          1 
_diffrn.ambient_temp        ? 
_diffrn.crystal_treatment   ? 
_diffrn.details             'data from final refinement with ligand, final.mtz' 
# 
_diffrn_radiation_wavelength.id           1 
_diffrn_radiation_wavelength.wavelength   0.9126 
# 
_entry.id   5sml 
# 
_exptl_crystal.id   1 
# 
_reflns_scale.group_code   1 
# 
_symmetry.entry_id               5sml 
_symmetry.space_group_name_H-M   'C 1 2 1' 
_symmetry.Int_Tables_number      5 
# 
#
loop_
_refln.crystal_id
_refln.wavelength_id
_refln.scale_group_code
_refln.index_h
_refln.index_k
_refln.index_l
_refln.status
_refln.F_meas_au
_refln.F_meas_sigma_au
_refln.F_calc_au
_refln.phase_calc
_refln.pdbx_FWT
_refln.pdbx_PHWT
_refln.pdbx_DELFWT
_refln.pdbx_DELPHWT
_refln.fom
1 1 1  -73    1    4 o       ?       ?   10.08  113.28    3.61  113.29    0.00    0.00  0.00 
1 1 1  -73    1    5 f   44.00   19.99   26.28  306.28    9.50  306.28    0.00    0.00  0.00 
1 1 1  -73    1    6 o   41.51   19.02   20.79  358.92    0.77  358.92    6.79  178.92  0.10 
1 1 1  -73    1    7 o   39.96   18.20   19.68  286.19    0.30  286.18    6.85  106.18  0.09 
1 1 1  -73    1    8 o   39.95   18.06   30.33  337.06    0.50  337.06   10.46  157.06  0.14 
1 1 1  -73    1    9 o       ?       ?   19.57  243.90    7.01  243.90    0.00    0.00  0.00 
1 1 1  -73    3    6 o   62.96   22.20   58.05  138.13   25.39  138.13    4.58  138.13  0.37 
1 1 1  -73    3    7 o   43.36   19.12   12.53  214.72    1.01  214.73    3.48   34.73  0.06 
1 1 1  -72    0    2 o   30.83   22.18   45.96    0.00    5.96  180.00   22.80  180.00  0.18 
1 1 1  -72    0    3 o   35.91   24.65   12.00    0.00    0.77  180.00    5.25  180.00  0.05 
1 1 1  -72    0    4 o   32.05   22.43    6.59  180.00    0.83    0.00    3.33    0.00  0.03 
1 1 1  -72    0    5 o   39.39   25.68   24.82    0.00    0.51  180.00   10.01  180.00  0.11 
1 1 1  -72    0    6 o   34.81   23.82   25.01    0.00    2.34  180.00   11.95  180.00  0.10 
1 1 1  -72    0    7 o   37.45   24.92   27.49  180.00    1.47    0.00   12.03    0.00  0.12 
1 1 1  -72    0    8 o   56.70   30.78   75.53  180.00   20.02  180.00    8.83    0.00  0.43 
1 1 1  -72    0    9 o   33.53   22.45   58.89  180.00    6.23    0.00   28.49    0.00  0.24 
1 1 1  -72    0   10 o   97.61   14.55   40.89    0.00   82.47    0.00   67.25    0.00  0.50 
1 1 1  -72    0   11 f   43.31   30.20  120.72  180.00   44.04  180.00    0.00    0.00  0.00 
1 1 1  -72    2    2 o   41.63   19.72   12.09  245.06    0.40  245.05    4.00   65.05  0.06 
1 1 1  -72    2    3 o   48.06   21.28   64.22  209.78    6.99  209.78   16.83   29.78  0.32 
1 1 1  -72    2    4 o   35.60   17.26   27.43  316.42    2.03  136.42   12.35  136.42  0.12 
1 1 1  -72    2    5 o   48.96   20.80   45.21   59.04    6.06   59.04   11.12  239.04  0.24 
1 1 1  -72    2    6 o   42.42   19.34   30.35  254.18    0.75  254.18   10.84   74.18  0.15 
1 1 1  -72    2    7 o   30.33   15.06   19.61  308.71    2.98  128.71   10.46  128.71  0.07 
1 1 1  -72    2    8 o   61.19   21.08   35.07  340.23   14.73  340.23    1.42  340.23  0.23 
1 1 1  -72    2    9 f   48.46   18.46   20.67   78.04    7.77   78.04    0.00    0.00  0.00 
1 1 1  -72    2   10 o   41.39   19.18   35.75  104.80    0.74  104.80   12.48  284.80  0.17 
1 1 1  -72    2   11 o   45.09   21.54   24.38  293.15    1.96  293.15    6.88  113.15  0.12 
1 1 1  -72    4    3 o   40.47   19.12   15.98  156.73    0.27  156.72    5.54  336.72  0.08 
1 1 1  -72    4    4 o   39.02   18.44   12.84  267.56    0.14   87.56    4.88   87.56  0.06 
1 1 1  -72    4    5 o   41.73   19.07   30.90   57.87    0.81   57.87   10.70  237.87  0.15 
1 1 1  -72    4    6 o   40.96   18.73   35.22  227.55    0.39  227.55   12.78   47.55  0.17 
1 1 1  -72    4    7 o   40.91   18.41   25.55  241.25    0.41  241.25    9.15   61.25  0.12 
1 1 1  -72    4    8 o   53.79   19.99   14.89  293.85    4.18  293.85    1.36  113.85  0.09 
1 1 1  -72    4    9 o   47.58   20.99   36.55  256.47    4.54  256.47    8.92   76.47  0.19 
1 1 1  -72    4   10 o   53.29   25.97   45.36   76.65    7.95   76.65    8.49  256.65  0.23 
1 1 1  -72    6    5 f   46.19   20.39   37.88  147.01   13.64  147.02    0.00    0.00  0.00 
1 1 1  -72    6    6 o   63.60   25.08   35.89  321.10   15.24  321.11    2.26  321.11  0.22 
1 1 1  -72    6    7 o   39.51   18.27   35.55  302.71    0.18  302.71   12.67  122.71  0.16 
1 1 1  -72    6    8 o   30.93   15.35   54.67  220.61    6.60   40.61   26.26   40.61  0.21 
1 1 1  -71    1    1 o   50.61   22.45   34.06  203.14    5.37  203.13    7.47   23.13  0.18 
1 1 1  -71    1    2 o   41.47   19.42   15.88  284.32    0.05  284.32    6.08  104.32  0.07 
1 1 1  -71    1    3 o   55.05   22.35   99.86  110.31   15.79  110.31   23.48  290.31  0.50 
1 1 1  -71    1    4 o   75.86   22.37   82.22   58.80   50.08   58.80   17.30   58.80  0.55 
1 1 1  -71    1    5 o   51.35   20.96   32.80  335.82    5.26  335.82    7.92  155.82  0.18 
1 1 1  -71    1    6 o   39.20   17.95   27.43   48.11    1.40  228.11   12.47  228.11  0.12 
1 1 1  -71    1    7 o   40.26   18.10   34.08  105.14    1.16  285.13   14.91  285.13  0.16 
1 1 1  -71    1    8 o   57.31   20.43   47.20  237.92   13.69  237.92    5.24   57.92  0.28 
1 1 1  -71    1    9 o   46.19   19.04   36.23  318.11    2.86  318.11   11.52  138.11  0.19 
1 1 1  -71    1   10 o   45.80   19.13   10.74  355.46    0.92  355.46    3.28  175.46  0.06 
1 1 1  -71    1   11 o   42.43   20.68   17.10  143.72    0.22  143.72    6.33  323.72  0.08 
1 1 1  -71    1   12 o   45.64   22.07   20.72  230.84    1.48  230.84    6.26   50.84  0.10 
1 1 1  -71    1   13 o   52.32   23.97   22.96  148.60    4.51  148.60    3.81  328.60  0.12 
1 1 1  -71    3    1 o   60.52   24.60   66.49   26.79   20.64   26.79    4.10  206.79  0.37 
1 1 1  -71    3    2 o   81.08   25.04   63.05  164.43   49.13  164.43   25.10  164.43  0.45 
1 1 1  -71    3    3 o   42.44   19.69   46.43  337.15    0.37  337.14   17.66  157.14  0.22 
1 1 1  -71    3    4 o   40.60   18.89    6.04  135.72    0.10  315.71    2.48  315.71  0.03 
1 1 1  -71    3    5 o   48.59   20.58   29.32  245.81    3.37  245.81    8.27   65.81  0.15 
1 1 1  -71    3    6 o   58.52   21.71   21.89   60.18    7.14   60.17    1.58  240.17  0.14 
1 1 1  -71    3    7 o   49.16   20.58   35.55  168.19    4.34  168.19    9.82  348.19  0.19 
1 1 1  -71    3    8 o   56.24   20.80   52.95   19.97   13.81   19.97    7.16  199.97  0.31 
1 1 1  -71    3    9 o   83.50   22.63   79.10  352.73   63.59  352.73   32.59  352.73  0.57 
1 1 1  -71    3   10 o   38.67   18.18   31.71  139.76    1.28  319.76   13.52  319.76  0.14 
1 1 1  -71    3   11 o   37.21   16.85   46.91  145.72    2.37  325.72   20.11  325.72  0.21 
1 1 1  -71    3   12 o   70.59   31.44   51.83   85.30   22.04   85.30    2.94   85.30  0.29 
1 1 1  -71    5    1 o   77.49   26.67   73.96   99.48   47.36   99.48   20.58   99.48  0.48 
1 1 1  -71    5    2 o   56.77   23.35   32.02  174.97    9.21  174.97    2.67  354.97  0.19 
1 1 1  -71    5    3 f   44.55   20.34   20.55  228.83    7.77  228.83    0.00    0.00  0.00 
1 1 1  -71    5    4 o   45.81   20.36   65.02  251.67    3.87  251.67   21.06   71.67  0.31 
1 1 1  -71    5    5 o   42.58   19.31    0.84   10.09    0.02   10.18    0.30  190.18  0.00 
1 1 1  -71    5    6 o   40.22   18.44   57.26  264.95    1.52   84.95   23.76   84.95  0.26 
1 1 1  -71    5    7 o  108.27   15.61  129.17  257.40  131.28  257.40   81.14  257.40  0.84 
1 1 1  -71    5    8 o   43.69   20.21   25.27  267.39    0.92  267.39    8.83   87.39  0.12 
1 1 1  -71    5    9 o   88.93   23.55  106.59  106.93   81.97  106.93   41.27  106.93  0.69 
1 1 1  -71    5   10 o   45.52   20.58   18.08  285.82    1.51  285.82    5.29  105.82  0.09 
1 1 1  -71    5   11 o   46.61   20.64   25.04  296.28    2.83  296.28    6.39  116.28  0.13 
1 1 1  -71    5   12 o   30.40   14.69   18.16  204.44    2.17   24.43    8.69   24.43  0.07 
1 1 1  -71    7    3 o   63.53   23.62   67.27  151.10   26.98  151.10    2.55  151.10  0.40 
1 1 1  -71    7    4 o   65.04   25.97   81.26   30.82   29.32   30.82    0.62  210.82  0.46 
1 1 1  -71    7    5 o   43.21   20.51    9.39  111.90    0.42  111.91    3.07  291.91  0.05 
1 1 1  -71    7    6 o   39.72   18.53   64.93  130.36    1.30  310.36   25.54  310.36  0.29 
1 1 1  -71    7    7 o   39.40   17.74   44.00  136.80    0.46  316.80   16.88  316.80  0.20 
1 1 1  -71    7    8 o   57.09   23.47   77.56  351.30   18.83  351.30    9.94  171.30  0.42 
1 1 1  -71    7    9 o   49.07   21.49   42.46  100.88    6.24  100.87    9.34  280.87  0.22 
1 1 1  -71    7   10 o   66.74   24.12   64.21  231.46   30.40  231.46    7.22  231.46  0.40 
1 1 1  -70    0    1 o   40.51   27.14   15.53  180.00    0.43  360.00    6.62  360.00  0.07 
1 1 1  -70    0    2 o   53.09   31.56   62.53  180.00   10.07  180.00   15.40    0.00  0.33 
1 1 1  -70    0    3 o   38.46   25.72   33.30  180.00    2.64    0.00   16.44    0.00  0.15 
1 1 1  -70    0    4 o       ?       ?   74.25    0.00   32.37    0.00    0.00    0.00  0.00 
1 1 1  -70    0    5 o   65.86   42.81   42.75    0.00   16.56    0.00    3.22  180.00  0.28 
1 1 1  -70    0    6 o   60.29   40.42   22.09  180.00    6.95  180.00    3.54    0.00  0.14 
1 1 1  -70    0    7 o   85.84   49.83    2.84  180.00    2.42  180.00    1.09  180.00  0.02 
1 1 1  -70    0    8 o   48.59   34.89   13.66    0.00    1.01    0.00    5.13  180.00  0.07 
1 1 1  -70    0    9 o   69.27   45.70   36.57  180.00   13.10  180.00    2.15    0.00  0.20 
1 1 1  -70    0   10 o       ?       ?   85.54  180.00   35.15  180.00    0.00    0.00  0.00 
1 1 1  -70    0   11 o   42.77   29.72   76.54    0.00    1.73  180.00   32.56  180.00  0.34 
1 1 1  -70    0   12 o   43.34   30.09   25.43  180.00    0.30  180.00    9.69    0.00  0.12 
1 1 1  -70    0   13 f   60.52   36.63   69.99  180.00   26.68  180.00    0.00    0.00  0.00 
1 1 1  -70    0   14 o   47.34   32.13  116.11  180.00    6.95  180.00   35.74    0.00  0.52 
1 1 1  -70    2    1 o   59.72   24.35    3.24  204.60    1.04  204.61    0.24   24.61  0.02 
1 1 1  -70    2    2 o   44.77   20.31   84.83  321.89    0.11  321.89   34.22  141.89  0.38 
1 1 1  -70    2    3 o   56.76   22.42   53.21   13.56   12.20   13.56    9.71  193.56  0.30 
1 1 1  -70    2    4 o   50.13   22.68   41.25   54.91    3.78   54.91   13.42  234.91  0.21 
1 1 1  -70    2    5 o   50.54   24.89   51.06  207.38    4.44  207.35   18.13   27.35  0.27 
1 1 1  -70    2    6 o       ?       ?   14.90  218.08    6.74  218.09    0.00    0.00  0.00 
1 1 1  -70    2    7 o   47.64   23.76   37.99  324.67    2.07  324.66   14.99  144.66  0.20 
1 1 1  -70    2    8 o   60.53   29.37   44.24  188.60   10.00  188.61    9.02    8.61  0.24 
1 1 1  -70    2    9 o   51.27   23.72   52.53   16.68    5.19   16.68   16.59  196.68  0.26 
1 1 1  -70    2   10 o   43.82   21.67   56.90  204.40    0.78   24.40   24.01   24.40  0.26 
1 1 1  -70    2   11 o   50.79   24.92   55.91   67.83    5.06   67.83   17.32  247.83  0.27 
1 1 1  -70    2   12 f   51.72   23.78   75.25   43.56   29.38   43.55    0.00    0.00  0.00 
1 1 1  -70    2   13 o   49.22   24.07   33.58  292.13    3.61  292.13    9.11  112.13  0.17 
1 1 1  -70    2   14 o   44.92   21.55   38.21  139.31    2.63  139.31   11.33  319.31  0.18 
1 1 1  -70    4    1 o   57.33   23.71   77.14   34.31   17.25   34.31   12.70  214.31  0.41 
1 1 1  -70    4    2 o   53.77   22.84   48.79  317.84    8.94  317.84   10.43  137.84  0.26 
1 1 1  -70    4    3 o   53.72   22.34   40.31  297.05    7.52  297.05    8.77  117.05  0.22 
1 1 1  -70    4    4 o   68.42   26.32   50.09  162.58   21.95  162.58    1.44  162.58  0.31 
1 1 1  -70    4    5 o   53.73   22.51   46.60   24.44    7.87   24.44   11.36  204.44  0.25 
1 1 1  -70    4    6 o   34.53   17.01   24.68   37.81    3.38  217.81   13.60  217.81  0.10 
1 1 1  -70    4    7 o   46.45   20.66   58.26  271.44    2.06  271.44   22.04   91.44  0.28 
1 1 1  -70    4    8 o   22.13   11.18   14.16  183.47    4.03    3.48    9.86    3.48  0.04 
1 1 1  -70    4    9 o   47.73   23.03   21.80  225.67    1.32  225.67    7.55   45.67  0.11 
1 1 1  -70    4   10 o   55.41   26.01   82.96    6.78   11.52    6.78   21.72  186.78  0.40 
1 1 1  -70    4   11 o   55.44   26.63   12.72  150.00    2.41  150.01    2.59  330.01  0.07 
1 1 1  -70    4   12 o   54.84   25.99   46.57  192.50    8.45  192.50    9.38   12.50  0.24 
1 1 1  -70    4   13 o   52.14   24.27   25.11  333.43    4.42  333.43    4.90  153.43  0.13 
1 1 1  -70    6    1 o   58.15   24.32   36.06  256.21   10.60  256.21    2.95   76.21  0.21 
1 1 1  -70    6    2 o   78.59   25.06   87.00  141.75   54.22  141.75   20.77  141.75  0.56 
1 1 1  -70    6    3 o   52.35   22.00   58.29   96.17    9.52   96.17   13.30  276.17  0.31 
1 1 1  -70    6    4 o   40.70   18.93   17.91  319.63    0.37  139.64    7.48  139.64  0.08 
1 1 1  -70    6    5 o   55.22   22.88   52.35  159.90   10.80  159.90   10.13  339.90  0.29 
1 1 1  -70    6    6 o   64.43   24.31   79.06  218.91   26.78  218.91    4.95   38.91  0.45 
1 1 1  -70    6    7 o   50.99   21.26   60.50  274.17    7.91  274.17   16.33   94.17  0.32 
1 1 1  -70    6    8 o   58.32   26.14   36.66   89.25    8.82   89.25    5.78  269.25  0.20 
1 1 1  -70    6    9 o   78.09   30.56   24.34  313.10   15.48  313.10    5.88  313.10  0.16 
1 1 1  -70    6   10 f   70.00   29.09   81.35  158.42   31.57  158.42    0.00    0.00  0.00 
1 1 1  -70    6   11 o   56.96   26.52   10.84   53.84    2.58   53.84    1.54  233.84  0.06 
1 1 1  -70    6   12 o   58.10   27.01   22.10    0.73    5.79    0.73    2.40  180.73  0.12 
1 1 1  -70    6   13 o   60.69   28.13   74.95  328.30   19.73  328.30    7.17  148.30  0.38 
1 1 1  -70    8    1 o   64.86   25.48   78.53   28.37   30.03   28.37    1.90   28.37  0.45 
1 1 1  -70    8    2 o   46.49   21.20   52.62   17.43    4.90   17.43   14.41  197.43  0.26 
1 1 1  -70    8    3 o       ?       ?   36.63  203.16   13.70  203.16    0.00    0.00  0.00 
1 1 1  -70    8    4 o   40.18   18.78   36.70  279.91    0.38   99.91   14.29   99.91  0.17 
1 1 1  -70    8    5 o   52.51   22.80   12.24   77.41    2.39   77.41    2.29  257.41  0.07 
1 1 1  -70    8    6 o   63.19   23.88   58.35   99.18   22.08   99.18    0.30  279.18  0.35 
1 1 1  -70    8    7 o   56.81   25.04   44.16  185.59   10.48  185.59    6.44    5.59  0.24 
1 1 1  -70    8    8 o   50.42   24.12   21.01  122.63    2.78  122.63    5.22  302.63  0.11 
1 1 1  -70    8    9 o   54.64   25.58   48.53  172.34    9.17  172.35    9.10  352.35  0.25 
1 1 1  -70    8   10 o   51.98   24.40   75.53  223.98   10.38  223.98   17.60   43.98  0.37 
1 1 1  -70    8   11 o   51.61   24.39   37.95  318.26    6.38  318.27    7.38  138.27  0.20 
1 1 1  -70   10    5 o   36.67   17.50   49.15  316.97    1.99  136.97   19.68  136.97  0.21 
1 1 1  -70   10    6 o   54.71   21.01   54.21   62.06   14.70   62.06    4.89  242.06  0.31 
1 1 1  -70   10    7 o   77.04   30.07   72.34  328.53   40.74  328.54   14.65  328.54  0.43 
1 1 1  -70   10    8 o   64.35   28.03   41.22  205.75   15.68  205.75    0.90  205.75  0.24 
1 1 1  -69    1    1 o       ?       ?   50.78  105.32   21.57  105.32    0.00    0.00  0.00 
1 1 1  -69    1    2 o   42.85   21.33   45.36  253.51    0.24  253.50   22.27   73.50  0.27 
1 1 1  -69    1    3 o   55.83   25.99   39.28  269.30   13.47  269.29    8.24   89.29  0.32 
1 1 1  -69    1    4 o   49.41   23.97   43.93   59.74   10.48   59.67   15.63  239.67  0.37 
1 1 1  -69    1    5 o   58.40   27.11   58.47  344.93   24.98  344.81   11.27  164.81  0.52 
1 1 1  -69    1    6 o   81.25   32.43   71.41   13.42   63.41   13.45   18.44   13.45  0.67 
1 1 1  -69    1    7 o   61.29   27.90   84.41  119.28   29.71  119.33   22.99  299.33  0.67 
1 1 1  -69    1    8 o   51.75   25.06   72.93  191.04   14.57  191.03   29.41   11.03  0.57 
1 1 1  -69    1    9 o   63.29   29.41   24.78  225.30   13.70  225.35    0.35   45.35  0.22 
1 1 1  -69    1   10 f   64.00   30.05   20.69    8.40   10.63    8.50    0.00    0.00  0.00 
1 1 1  -69    1   11 o   59.66   28.89   58.79   48.13   12.87   48.11   13.45  228.11  0.33 
1 1 1  -69    1   12 o   66.15   32.96   23.52  269.65    6.79  269.65    2.88   89.65  0.12 
1 1 1  -69    1   13 o   58.64   27.76  116.20  108.50   15.73  108.50   30.61  288.50  0.53 
1 1 1  -69    1   14 o   42.51   20.65   38.81  282.33    0.29  282.33   14.66  102.33  0.18 
1 1 1  -69    1   15 o   66.74   30.14   57.25  287.27   20.68  287.27    0.47  107.28  0.31 
1 1 1  -69    3    1 o   60.71   27.12   65.11  233.68   15.11  233.68   11.78   53.68  0.35 
1 1 1  -69    3    2 o   78.11   31.08   43.26  359.83   28.49  359.81    8.81  359.81  0.31 
1 1 1  -69    3    3 o   49.33   23.55   21.38  333.87    3.58  334.00    7.34  154.00  0.15 
1 1 1  -69    3    4 o   54.57   25.32   14.57  182.49    5.22  182.31    2.82    2.31  0.12 
1 1 1  -69    3    5 o   77.57   30.81   62.03  138.66   51.28  138.72   15.42  138.72  0.56 
1 1 1  -69    3    6 o   66.42   28.95   40.11  284.88   27.08  284.75    3.50  284.75  0.38 
1 1 1  -69    3    7 o   54.79   22.85   46.23  342.27   19.03  342.29    7.93  162.29  0.42 
1 1 1  -69    3    8 o   53.65   22.47   26.12  341.64   10.47  341.40    4.17  161.40  0.23 
1 1 1  -69    3    9 o   47.99   21.02   23.93   76.84    4.56   76.71    8.00  256.71  0.18 
1 1 1  -69    3   10 o   62.83   29.98   21.22  276.67    7.36  276.70    2.67   96.70  0.14 
1 1 1  -69    3   11 o   66.09   32.29   38.76  337.55   11.05  337.55    5.07  157.55  0.21 
1 1 1  -69    3   12 o   51.57   24.90   49.60  127.58    5.12  127.59   15.01  307.59  0.24 
1 1 1  -69    3   13 o   60.09   27.80   37.11  293.31    9.54  293.31    5.08  113.31  0.20 
1 1 1  -69    3   14 o   62.92   28.60   53.87  239.68   16.31  239.68    4.16   59.68  0.29 
1 1 1  -69    3   15 o   50.16   23.28    8.00  114.89    1.29  114.89    1.63  294.89  0.04 
1 1 1  -69    5    1 f   53.02   22.72   30.67  304.32   12.36  304.32    0.00    0.00  0.00 
1 1 1  -69    5    2 o   62.88   28.63   44.08  101.17   12.27  101.17    5.88  281.17  0.24 
1 1 1  -69    5    3 o   79.84   31.69   37.38  218.44   23.88  218.43    7.87  218.43  0.25 
1 1 1  -69    5    4 o   57.93   26.67   69.90  257.39   15.30  257.40   17.48   77.40  0.41 
1 1 1  -69    5    5 o   58.12   26.92   17.66  238.63    5.72  238.66    3.02   58.66  0.12 
1 1 1  -69    5    6 o   57.96   23.74   83.87  217.31   21.72  217.30   20.58   37.30  0.55 
1 1 1  -69    5    7 o   40.57   19.33   31.41  229.56    0.43   49.52   16.10   49.52  0.19 
1 1 1  -69    5    8 o   96.77   35.48  132.74  148.67   81.48  148.65   18.03  148.65  0.75 
1 1 1  -69    5    9 o       ?       ?   44.11  298.94   19.50  298.91    0.00    0.00  0.00 
1 1 1  -69    5   10 o   40.37   18.69   42.67  112.58    2.24  292.57   19.90  292.57  0.19 
1 1 1  -69    5   11 o   57.26   26.12   80.83  105.08   13.57  105.08   19.22  285.08  0.40 
1 1 1  -69    5   12 o   64.32   28.46   28.92   13.19    9.90   13.19    1.54  193.19  0.17 
1 1 1  -69    5   13 o   65.07   28.51   66.59  199.19   21.86  199.19    3.69   19.19  0.36 
1 1 1  -69    5   14 o   47.03   22.95   19.92  154.18    1.85  154.18    5.52  334.18  0.10 
1 1 1  -69    7    1 o   73.87   31.25   73.99  187.87   32.84  187.87    4.15  187.87  0.42 
1 1 1  -69    7    2 o   73.72   29.21   63.50  166.08   31.30  166.08    6.13  166.08  0.38 
1 1 1  -69    7    3 o   58.69   27.12   52.11   49.36   11.25   49.36    9.77  229.36  0.27 
1 1 1  -69    7    4 o   54.44   25.56   34.34   93.19    5.41   93.19    8.61  273.19  0.18 
1 1 1  -69    7    5 o  121.80   45.15   91.62  165.94   95.16  165.94   57.46  165.94  0.55 
1 1 1  -69    7    6 o   51.96   25.30   28.15  270.34    3.06  270.34    8.55   90.34  0.14 
1 1 1  -69    7    7 o   58.04   23.48   92.11  357.03   17.42  357.02   20.53  177.02  0.48 
1 1 1  -69    7    8 o   51.19   21.86   42.34    9.39    5.55    9.39   11.79  189.39  0.22 
1 1 1  -69    7    9 o   49.36   21.32   26.03  316.67    2.95  316.67    7.59  136.67  0.14 
1 1 1  -69    7   10 o   54.75   22.12   48.66   40.48   10.30   40.48    9.10  220.48  0.27 
1 1 1  -69    7   11 o   42.56   19.37   66.44   74.13    0.02   74.14   25.93  254.13  0.30 
1 1 1  -69    7   12 o   57.54   26.68   84.18  245.13   16.00  245.13   16.03   65.13  0.42 
1 1 1  -69    7   13 o   48.01   23.38   39.74  158.17    4.05  158.17   10.60  338.17  0.19 
1 1 1  -69    9    1 o   59.08   24.83   54.46  355.65   16.21  355.65    3.81  175.65  0.31 
1 1 1  -69    9    2 o   53.59   22.82   41.01  135.85    8.71  135.85    6.72  315.85  0.23 
1 1 1  -69    9    3 o   50.16   22.77   27.26  171.00    3.81  171.00    6.63  351.00  0.14 
1 1 1  -69    9    4 o   51.90   21.92   19.32   29.98    3.56   29.98    3.93  209.98  0.11 
1 1 1  -69    9    5 o   63.82   29.95   53.82  128.00   15.46  128.00    5.59  308.00  0.29 
1 1 1  -69    9    6 o   68.67   21.50   76.67  149.14   37.47  149.15    7.39  149.15  0.49 
1 1 1  -69    9    7 o   46.56   21.05   24.23  235.31    1.86  235.31    7.63   55.31  0.12 
1 1 1  -69    9    8 o   58.34   23.26   20.46   13.62    6.33   13.63    1.63  193.63  0.12 
1 1 1  -69    9    9 f   45.83   20.57   18.42  216.97    7.09  216.97    0.00    0.00  0.00 
1 1 1  -69    9   10 o   57.93   22.81   49.02  237.14   14.56  237.14    3.99   57.14  0.29 
1 1 1  -69    9   11 o   54.37   21.91   83.65  305.77   16.89  305.77   14.10  125.77  0.44 
1 1 1  -69    9   12 o   46.84   20.66   41.52  163.47    5.02  163.47    9.95  343.47  0.21 
1 1 1  -69   11    3 f   69.63   24.22   41.37   14.77   14.82   14.77    0.00    0.00  0.00 
1 1 1  -69   11    4 f   69.88   24.56   54.88    5.60   19.93    5.60    0.00    0.00  0.00 
1 1 1  -69   11    5 o   38.79   18.24   33.49   22.21    0.44  202.21   12.70  202.21  0.15 
1 1 1  -69   11    6 o   71.50   24.58   13.41  217.72    8.83  217.71    3.91  217.71  0.10 
1 1 1  -69   11    7 o   56.53   27.37   54.67  277.63   11.31  277.63    8.74   97.63  0.28 
1 1 1  -69   11    8 o   51.10   22.91   41.30  351.07    7.20  351.07    7.84  171.07  0.22 
1 1 1  -69   11    9 o   51.18   22.04    3.15  147.78    0.66  147.82    0.48  327.82  0.02 
1 1 1  -68    0    1 o   48.66   32.57   28.95    0.00    8.14    0.00    9.07  180.00  0.26 
1 1 1  -68    0    2 f   43.93   30.50   32.71  180.00   21.68  180.00    0.00    0.00  0.00 
1 1 1  -68    0    3 o   79.63   31.70   56.98  180.00   98.06  180.00   57.10  180.00  0.87 
1 1 1  -68    0    4 o   27.55   19.58   53.78    0.00   11.68  180.00   50.89  180.00  0.50 
1 1 1  -68    0    5 o   31.66   21.65    2.61    0.00    0.32  180.00    2.07  180.00  0.02 
1 1 1  -68    0    6 o   35.25   23.21   28.05    0.00    1.82  180.00   21.53  180.00  0.25 
1 1 1  -68    0    7 o   40.79   25.16   22.85    0.00    3.64    0.00   12.34  180.00  0.24 
1 1 1  -68    0    8 o   27.43   19.27   56.86    0.00   13.38  180.00   54.64  180.00  0.51 
1 1 1  -68    0    9 o   23.73   17.32    0.99    0.00    0.25  180.00    1.02  180.00  0.01 
1 1 1  -68    0   10 o   35.87   25.19   35.52    0.00    1.61    0.00   22.23  180.00  0.35 
1 1 1  -68    0   11 o   59.70   35.04  192.68    0.00    0.27  180.00  116.63  180.00  0.97 
1 1 1  -68    0   12 o   48.06   34.64   69.15  180.00    6.23  180.00   29.72    0.00  0.44 
1 1 1  -68    0   13 o   51.84   37.14   17.99  180.00    1.73  180.00    5.84  360.00  0.09 
1 1 1  -68    0   14 o       ?       ?  152.79    0.00   61.66    0.00    0.00    0.00  0.00 
1 1 1  -68    0   15 o   46.52   31.12   33.92  180.00    2.37  180.00   10.78  360.00  0.17 
1 1 1  -68    0   16 f   39.93   28.26   18.25  180.00    6.75  180.00    0.00    0.00  0.00 
1 1 1  -68    2    1 f   56.30   25.58   59.92  233.64   34.42  233.55    0.00    0.00  0.00 
1 1 1  -68    2    2 o   43.14   21.15    6.23  322.77    1.47  322.60    2.52  142.60  0.06 
1 1 1  -68    2    3 o   84.32   20.61   93.79  334.04   83.48  334.05   17.74  334.05  0.88 
1 1 1  -68    2    4 o  107.92   15.53  106.26  209.93  125.34  210.01   46.64  210.01  0.95 
1 1 1  -68    2    5 o   35.45   16.53   63.95   24.31    4.03  204.26   50.34  204.26  0.60 
1 1 1  -68    2    6 o   61.82   20.19   98.69   98.32   32.28   98.34   38.49  278.34  0.83 
1 1 1  -68    2    7 o   72.63   19.25   95.81  148.71   57.07  148.58   12.19  328.58  0.87 
1 1 1  -68    2    8 o   29.60   14.17   18.02  263.15    0.03  262.81   13.35   82.81  0.23 
1 1 1  -68    2    9 o   40.43   18.37   42.30    6.43    9.27    6.42   20.71  186.42  0.49 
1 1 1  -68    2   10 o   45.18   20.72   51.27  278.43   11.32  278.35   22.17   98.35  0.50 
1 1 1  -68    2   11 o   50.90   23.93   82.16    5.64   12.39    5.62   35.51  185.62  0.59 
1 1 1  -68    2   12 o   82.53   30.57   91.90  324.49   60.15  324.51   14.30  324.51  0.64 
1 1 1  -68    2   13 o   66.84   31.73   22.59   98.52    7.28   98.52    2.10  278.52  0.12 
1 1 1  -68    2   14 o   54.18   26.08   17.89  114.93    2.87  114.93    4.31  294.93  0.09 
1 1 1  -68    2   15 o   61.05   28.06   69.58   22.74   17.39   22.74    9.41  202.74  0.36 
1 1 1  -68    2   16 o   69.85   28.08   55.52  190.16   26.32  190.16    5.91  190.16  0.33 
1 1 1  -68    4    1 o   76.37   29.80   73.44  338.57   46.92  338.59    9.40  338.59  0.55 
1 1 1  -68    4    2 o   50.80   24.23   26.84  140.93    7.99  140.91    7.62  320.91  0.23 
1 1 1  -68    4    3 f   34.20   16.40   30.10   74.13   19.19   73.91    0.00    0.00  0.00 
1 1 1  -68    4    4 o   42.01   18.65   44.74  150.05    9.68  150.03   20.54  330.03  0.47 
1 1 1  -68    4    5 o   65.92   21.31   66.02  258.38   54.74  258.46    8.55  258.46  0.77 
1 1 1  -68    4    6 o   47.16   19.44   51.29   19.76   20.68   19.59   15.82  199.59  0.61 
1 1 1  -68    4    7 o   56.71   19.85  109.45  205.77   19.98  205.72   57.04   25.72  0.86 
1 1 1  -68    4    8 f   66.84   22.74   96.73  295.61   65.93  295.63    0.00    0.00  0.00 
1 1 1  -68    4    9 o   50.45   21.55   57.98  134.10   19.30  133.95   17.97  313.95  0.56 
1 1 1  -68    4   10 o   57.21   27.43   29.26  324.82   12.91  324.84    4.36  144.84  0.26 
1 1 1  -68    4   11 o   56.09   24.74   38.84  341.63   12.73  341.64    7.50  161.64  0.29 
1 1 1  -68    4   12 o   64.22   28.33   51.41  294.50   16.68  294.48    5.77  114.48  0.30 
1 1 1  -68    4   13 o   68.62   26.99   77.42  306.89   29.52  306.89    2.03  126.89  0.44 
1 1 1  -68    4   14 o   58.05   27.07   43.31  151.09    9.60  151.09    7.44  331.09  0.23 
1 1 1  -68    4   15 o   61.74   28.40   44.36  294.15   13.01  294.15    3.74  114.15  0.24 
1 1 1  -68    4   16 o   52.37   25.45   83.79  257.29   11.41  257.29   18.77   77.29  0.40 
1 1 1  -68    6    1 o   64.40   27.93   34.38  105.23   11.25  105.23    3.05  285.23  0.20 
1 1 1  -68    6    2 f   46.95   22.56   26.26  157.01   12.53  156.97    0.00    0.00  0.00 
1 1 1  -68    6    3 o   51.73   22.83   44.60  126.02   10.99  125.93   12.78  305.93  0.34 
1 1 1  -68    6    4 o   65.91   25.10   66.98  248.89   39.00  248.86    0.66  248.86  0.59 
1 1 1  -68    6    5 o   55.55   23.47   38.15  230.77   18.34  230.87    4.40   50.87  0.37 
1 1 1  -68    6    6 o   57.18   23.65   26.09   60.73   15.78   60.79    0.01  240.79  0.28 
1 1 1  -68    6    7 o   59.75   29.43   89.59   73.29   22.82   73.26   30.82  253.26  0.64 
1 1 1  -68    6    8 o   37.11   17.95   18.59  216.81    0.35   36.79   11.04   36.79  0.14 
1 1 1  -68    6    9 o   49.46   21.67   48.56  252.70    9.81  252.74   16.32   72.74  0.36 
1 1 1  -68    6   10 o   44.88   20.39   67.28  115.55    2.15  115.61   30.51  295.61  0.39 
1 1 1  -68    6   11 o   62.94   23.10   70.08  149.95   22.57  149.95    6.67  329.95  0.41 
1 1 1  -68    6   12 o   45.15   20.80   20.69  243.38    0.69  243.38    7.73   63.38  0.10 
1 1 1  -68    6   13 o   55.09   24.51   56.50  122.97   10.44  122.97   11.86  302.97  0.30 
1 1 1  -68    6   14 o   45.05   21.55   68.55  280.44    2.47  280.44   23.64  100.44  0.32 
1 1 1  -68    6   15 o   67.29   29.17   82.78  263.13   29.35  263.13    0.88   83.13  0.44 
1 1 1  -68    8    1 o   57.10   27.73   15.68  120.77    3.14  120.76    3.10  300.76  0.08 
1 1 1  -68    8    2 o   56.48   25.55   59.92  173.61   10.88  173.61   13.50  353.61  0.31 
1 1 1  -68    8    3 o       ?       ?   64.38   16.45   26.63   16.45    0.00    0.00  0.00 
1 1 1  -68    8    4 o   47.15   21.86   28.58  243.30    1.54  243.31   10.67   63.31  0.15 
1 1 1  -68    8    5 o   67.13   25.56   55.51  244.94   25.50  244.92    0.45  244.92  0.38 
1 1 1  -68    8    6 o   59.72   24.13   47.05  354.73   15.52  354.73    6.11  174.73  0.31 
1 1 1  -68    8    7 o   46.79   21.23   53.31  229.63    3.06  229.64   21.08   49.64  0.29 
1 1 1  -68    8    8 o   53.77   22.63   32.70  137.60    6.14  137.59    7.95  317.59  0.19 
1 1 1  -68    8    9 o   41.91   19.64   12.56   66.14    0.32  246.14    5.53  246.14  0.06 
1 1 1  -68    8   10 o   64.15   23.11   72.38    9.82   25.71    9.82    3.81  189.82  0.43 
1 1 1  -68    8   11 o   44.87   19.77   11.69   50.04    0.57   50.04    4.10  230.04  0.06 
1 1 1  -68    8   12 o   44.32   19.66   21.26    2.03    1.08    2.03    7.19  182.03  0.11 
1 1 1  -68    8   13 o   43.36   20.34   18.31   82.23    0.76   82.23    6.14  262.23  0.09 
1 1 1  -68    8   14 o   50.67   23.23   48.41  136.37    7.63  136.37    9.96  316.37  0.25 
1 1 1  -68   10    1 o   73.55   30.38   51.08  162.75   25.97  162.75    6.78  162.75  0.31 
1 1 1  -68   10    2 o   70.11   29.27   24.45  144.91   11.65  144.91    2.26  144.91  0.15 
1 1 1  -68   10    3 o   58.14   26.49   45.59  105.55   10.64  105.55    7.18  285.55  0.24 
1 1 1  -68   10    4 o   57.03   26.55   61.97    7.43   11.76    7.43   12.75  187.43  0.32 
1 1 1  -68   10    5 o   44.74   21.30   15.02  320.83    0.48  320.83    5.51  140.83  0.07 
1 1 1  -68   10    6 o   54.45   23.86   53.28  292.78    9.45  292.78   11.84  112.78  0.28 
1 1 1  -68   10    7 o   58.53   24.65   57.58  294.53   14.25  294.53    8.71  114.53  0.32 
1 1 1  -68   10    8 o   61.28   24.62   56.32  277.91   17.55  277.91    4.75   97.91  0.33 
1 1 1  -68   10    9 o   52.12   21.64   16.83  345.42    3.19  345.41    3.40  165.41  0.09 
1 1 1  -68   10   10 o   35.39   17.24   43.70  255.75    3.99   75.75   20.81   75.75  0.18 
1 1 1  -68   10   11 o   72.93   22.87   54.76  340.17   35.74  340.17   15.11  340.17  0.39 
1 1 1  -68   10   12 o   94.20   20.63  123.97  111.00  100.88  111.00   55.43  111.00  0.78 
1 1 1  -68   12    3 o   80.79   32.54   49.73  279.00   31.72  279.00   13.65  279.00  0.31 
1 1 1  -68   12    4 o   54.24   25.79    9.20  318.84    1.89  318.84    1.50  138.84  0.05 
1 1 1  -68   12    5 o   57.94   25.32   35.58  175.81    9.91  175.81    3.28  355.81  0.20 
1 1 1  -68   12    6 o   75.43   25.94  128.18  149.62   54.40  149.62    6.73  149.62  0.68 
1 1 1  -68   12    7 o   51.21   22.53   54.77   22.28    8.92   22.28   11.40  202.28  0.29 
1 1 1  -68   12    8 o   60.92   23.78   28.31  197.62   10.87  197.62    0.44  197.62  0.17 
1 1 1  -68   12    9 o   46.05   20.78    5.40  254.98    0.59  254.97    1.37   74.97  0.03 
1 1 1  -67    1    1 o   75.74   21.62   62.61   55.85   75.72   55.88   29.63   55.88  0.80 
1 1 1  -67    1    2 o   36.48   17.34   19.49  159.70    2.39  339.51   15.41  339.51  0.15 
1 1 1  -67    1    3 o   59.64   21.25   52.40  197.89   15.16  197.87   17.33   17.87  0.40 
1 1 1  -67    1    4 o   82.52   19.04   76.49  268.19   53.62  268.21    9.16  268.21  0.59 
1 1 1  -67    1    5 f   50.19   19.97   49.32  350.67   27.64  350.63    0.00    0.00  0.00 
1 1 1  -67    1    6 o   49.69   19.99   48.72  113.92    3.46  293.95   30.37  293.95  0.24 
1 1 1  -67    1    7 o   47.68   19.40    7.31  101.04    0.60  281.06    4.71  281.06  0.04 
1 1 1  -67    1    8 o   39.51   17.04   16.50  224.85    3.29   44.86   12.88   44.86  0.08 
1 1 1  -67    1    9 o  128.85   11.58  103.67  314.42  161.84  314.37   97.55  314.37  0.88 
1 1 1  -67    1   10 o   50.32   22.61   44.55  354.60    9.00  354.56   21.00  174.56  0.39 
1 1 1  -67    1   11 o   78.17   26.84   86.18   72.41   68.02   72.45    4.24   72.45  0.84 
1 1 1  -67    1   12 o   51.53   23.06   32.09  130.92   16.37  130.81    4.88  310.81  0.37 
1 1 1  -67    1   13 o   48.89   23.27   34.75   92.03    7.35   91.96   12.17  271.96  0.27 
1 1 1  -67    1   14 o   64.88   31.04   16.75  116.27    5.59  116.31    1.86  296.31  0.10 
1 1 1  -67    1   15 o   60.27   30.41   31.23  319.60    6.62  319.60    6.02  139.60  0.16 
1 1 1  -67    1   16 o   61.14   28.09   89.09  281.96   19.95  281.96   14.48  101.96  0.44 
1 1 1  -67    1   17 o   55.34   25.09   46.86  160.83   10.45  160.83    6.75  340.83  0.25 
1 1 1  -67    3    1 o   87.63   20.63   94.00  221.24   89.94  221.23   23.16  221.23  0.89 
1 1 1  -67    3    2 o   73.66   21.15  107.01  313.95   51.18  313.94   24.71  133.94  0.86 
1 1 1  -67    3    3 o   84.38   20.27   79.89   33.76   75.22   33.69   22.60   33.69  0.76 
1 1 1  -67    3    4 o   57.92   20.87   44.39   89.29   12.31   89.31   15.23  269.31  0.34 
1 1 1  -67    3    5 o   66.78   20.22   20.66   79.79   10.79   79.35    1.55  259.35  0.17 
1 1 1  -67    3    6 o   68.75   20.38   96.58  296.02   28.96  296.06   28.28  116.06  0.63 
1 1 1  -67    3    7 o   42.10   18.04    9.99  335.26    1.30  154.74    7.36  154.74  0.06 
1 1 1  -67    3    8 o   78.61   20.79   66.04  281.57   52.54  281.63   11.43  281.63  0.60 
1 1 1  -67    3    9 o   35.12   16.73   61.75  197.57   13.16   17.56   53.96   17.56  0.39 
1 1 1  -67    3   10 o   94.56   18.62   37.00   16.90  104.13   16.96   77.77   16.96  0.69 
1 1 1  -67    3   11 o   92.82   25.66  107.82  329.91   89.78  329.98   13.58  329.98  0.89 
1 1 1  -67    3   12 o   61.15   30.59   77.07   10.16   26.05   10.16   21.71  190.16  0.60 
1 1 1  -67    3   13 o   72.59   29.22  114.59  229.80   43.34  229.79   16.19   49.79  0.71 
1 1 1  -67    3   14 o   59.03   26.81   59.52  274.95   12.28  274.95   12.46   94.95  0.31 
1 1 1  -67    3   15 o   57.31   26.83   45.81  223.67    9.23  223.67    9.07   43.67  0.24 
1 1 1  -67    3   16 o   62.74   28.43   64.25  108.40   18.50  108.40    6.01  288.40  0.34 
1 1 1  -67    3   17 o   65.65   26.90   34.43  279.64   15.03  279.64    2.57  279.64  0.21 
1 1 1  -67    5    1 o   43.19   19.39   28.79  117.90    6.22  117.73   11.81  297.73  0.28 
1 1 1  -67    5    2 o   36.86   17.45   44.58  247.06    3.43  247.01   27.72   67.01  0.47 
1 1 1  -67    5    3 o   37.55   17.34   31.23   29.35    6.48   29.07   16.55  209.07  0.39 
1 1 1  -67    5    4 o   56.77   20.89   36.87  214.04   24.80  214.10    1.10   34.10  0.45 
1 1 1  -67    5    5 o   50.10   19.82   59.74  154.81   12.51  154.73   28.14  334.73  0.53 
1 1 1  -67    5    6 o   77.05   19.27   80.19  133.54   64.03  133.60   10.09  133.61  0.77 
1 1 1  -67    5    7 o   44.69   19.21   43.24  167.95    4.75  167.92   24.67  347.92  0.38 
1 1 1  -67    5    8 o   40.18   19.85   20.65  213.35    1.74  213.40   12.84   33.40  0.20 
1 1 1  -67    5    9 o   60.18   27.34   43.98  308.66   34.99  308.68    2.41  308.68  0.56 
1 1 1  -67    5   10 o   49.07   20.60   34.50  224.42   18.96  224.40    5.02   44.40  0.44 
1 1 1  -67    5   11 o   37.10   17.89   41.97   59.69    0.01   59.64   26.12  239.64  0.35 
1 1 1  -67    5   12 o   53.82   24.68   31.96  132.89    9.60  133.01    7.56  313.01  0.25 
1 1 1  -67    5   13 o   65.21   28.36   85.23   37.96   24.42   37.96   12.78  217.96  0.47 
1 1 1  -67    5   14 o   53.13   23.81   40.67  223.62    6.24  223.62   10.24   43.62  0.21 
1 1 1  -67    5   15 o   53.33   23.89   14.42  300.45    2.71  300.45    2.90  120.45  0.08 
1 1 1  -67    5   16 o   55.00   26.29   82.88  216.75   13.32  216.76   17.47   36.76  0.40 
1 1 1  -67    7    1 o   49.79   24.44   48.61  153.67    6.24  153.63   18.17  333.63  0.31 
1 1 1  -67    7    2 o   54.41   21.12   53.90   76.00   20.93   76.05    9.92  256.05  0.48 
1 1 1  -67    7    3 o   36.37   17.17   42.49  348.05    0.46  168.06   27.05  168.06  0.36 
1 1 1  -67    7    4 o   73.28   20.61   77.69  281.45   66.51  281.48   14.94  281.48  0.81 
1 1 1  -67    7    5 o   62.55   23.24   37.70  229.38   38.67  229.18   12.68  229.18  0.52 
1 1 1  -67    7    6 o   33.86   15.78   33.30  303.70    0.93  303.72   22.18  123.72  0.36 
1 1 1  -67    7    7 o   45.92   20.26   35.93  195.60   14.17  195.67   10.59   15.67  0.42 
1 1 1  -67    7    8 o   67.84   22.82   66.44  160.99   53.91  161.09    9.89  161.09  0.72 
1 1 1  -67    7    9 o   69.21   22.73  116.40   39.89   43.06   39.89   29.41  219.89  0.83 
1 1 1  -67    7   10 o   73.57   23.75   92.15   70.66   56.76   70.66    4.44   70.66  0.74 
1 1 1  -67    7   11 o   47.89   20.83   55.97  163.34    6.65  163.36   21.22  343.36  0.36 
1 1 1  -67    7   12 o   52.87   19.40   74.54  178.74   11.31  178.74   19.75  358.74  0.40 
1 1 1  -67    7   13 o   59.31   25.42   74.54  182.41   16.76  182.41   13.38    2.41  0.40 
1 1 1  -67    7   14 o   56.34   24.75   54.88   67.87   11.73   67.87    9.68  247.87  0.29 
1 1 1  -67    7   15 o   53.46   24.30   29.32   24.64    5.80   24.64    5.17  204.64  0.16 
1 1 1  -67    9    1 o   83.41   25.21   87.17  255.40   60.70  255.40   25.20  255.40  0.58 
1 1 1  -67    9    2 o   60.58   21.87   76.85   60.38   21.36   60.38   10.59  240.38  0.44 
1 1 1  -67    9    3 o   52.78   21.13   28.00   94.98    6.28   94.99    6.57  274.99  0.18 
1 1 1  -67    9    4 o   74.29   26.03   71.63  263.63   46.78  263.60   11.17  263.60  0.55 
1 1 1  -67    9    5 o   35.76   16.77   45.92  122.52    4.50  302.50   28.37  302.50  0.27 
1 1 1  -67    9    6 o   41.64   18.99   31.27   18.57    1.22   18.57   15.26  198.57  0.21 
1 1 1  -67    9    7 o   44.76   20.06   21.35  325.65    2.30  325.55    8.75  145.55  0.15 
1 1 1  -67    9    8 o   40.92   19.25   13.74  119.44    0.00  299.31    6.83  299.32  0.08 
1 1 1  -67    9    9 o   41.87   19.47   41.82  348.48    0.74  168.46   19.82  168.46  0.22 
1 1 1  -67    9   10 o   45.51   20.72   28.52  274.13    0.81  274.12   11.04   94.12  0.14 
1 1 1  -67    9   11 o   74.33   23.01   58.41  137.87   36.95  137.87   13.19  137.87  0.41 
1 1 1  -67    9   12 o   42.10   18.95   50.70  239.38    0.21   59.38   20.31   59.38  0.24 
1 1 1  -67    9   13 o   61.84   19.34   64.17   67.51   26.22   67.51    1.57   67.51  0.41 
1 1 1  -67    9   14 o   68.09   26.28   57.24  234.79   26.61  234.79    5.42  234.79  0.35 
1 1 1  -67   11    1 o   66.40   28.61  101.98  153.86   30.00  153.86    8.96  333.86  0.52 
1 1 1  -67   11    2 o   50.02   23.90   40.67   96.99    4.38   96.99   11.49  276.99  0.20 
1 1 1  -67   11    3 o   58.47   24.99   49.76  301.26   12.53  301.26    7.21  121.26  0.28 
1 1 1  -67   11    4 o   49.90   22.85   67.17  231.15    5.81  231.14   21.16   51.14  0.33 
1 1 1  -67   11    5 o  103.44   25.64  105.67  189.33  105.49  189.33   62.76  189.33  0.72 
1 1 1  -67   11    6 o   75.67   26.62   62.80    6.58   36.55    6.58   11.10    6.58  0.41 
1 1 1  -67   11    7 o   82.13   25.37  102.46  140.87   61.99  140.87   20.57  140.87  0.63 
1 1 1  -67   11    8 o   41.07   19.65   21.62  285.04    0.57  105.04    9.25  105.04  0.10 
1 1 1  -67   11    9 o   37.77   18.28   18.21   21.27    1.24  201.26    8.46  201.26  0.08 
1 1 1  -67   11   10 o   45.31   20.31   31.11  259.42    1.87  259.42   10.27   79.42  0.15 
1 1 1  -67   11   11 o   38.67   18.34   71.04   64.64    3.48  244.64   30.58  244.64  0.31 
1 1 1  -67   11   12 f   64.88   22.81   63.07   93.18   23.41   93.18    0.00    0.00  0.00 
1 1 1  -67   11   13 o   50.47   21.03   18.19  137.04    3.73  137.04    2.80  317.04  0.10 
1 1 1  -67   13    2 o   72.36   29.86   51.01  277.51   25.89  277.51    7.50  277.51  0.31 
1 1 1  -67   13    3 o   46.98   22.92   30.80  128.09    2.88  128.09    8.42  308.09  0.15 
1 1 1  -67   13    4 o   43.58   20.87   13.41  228.65    0.65  228.65    4.33   48.65  0.06 
1 1 1  -67   13    5 f   41.49   20.22   15.78   80.81    5.90   80.81    0.00    0.00  0.00 
1 1 1  -67   13    6 o   65.69   26.42   80.90  178.78   29.12  178.78    1.22  358.78  0.45 
1 1 1  -67   13    7 o   49.78   22.86    2.50   18.38    0.37   18.41    0.57  198.41  0.01 
1 1 1  -67   13    8 o   61.37   23.93   50.65  207.46   18.44  207.46    0.36   27.46  0.30 
1 1 1  -67   13    9 o   39.12   18.65    9.63  340.78    0.07  160.78    3.60  160.78  0.04 
1 1 1  -67   13   10 o   47.27   20.77   58.97   79.72    6.95   79.72   14.28  259.72  0.30 
1 1 1  -66    0    1 o   61.77   31.07   31.67    0.00    7.97    0.00   10.26  180.00  0.21 
1 1 1  -66    0    2 f  185.91   14.45  155.71    0.00   79.65    0.00    0.00    0.00  0.00 
1 1 1  -66    0    3 o  181.85   13.58  171.61  180.00  275.94  180.00  196.93  180.00  0.98 
1 1 1  -66    0    4 o   54.33   29.58   65.96    0.00    6.94  180.00   35.73  180.00  0.20 
1 1 1  -66    0    5 o   39.27   25.23   50.48    0.00   13.31  180.00   36.72  180.00  0.13 
1 1 1  -66    0    6 o   37.17   23.70   61.28  180.00   17.48    0.00   46.37    0.00  0.15 
1 1 1  -66    0    7 o   94.88   23.85  101.52    0.00   58.45    0.00   11.83    0.00  0.55 
1 1 1  -66    0    8 o   53.27   36.73    9.91    0.00    1.32  180.00    5.59  180.00  0.03 
1 1 1  -66    0    9 o   43.77   28.91    9.17  180.00    1.94    0.00    6.22    0.00  0.03 
1 1 1  -66    0   10 o   45.78   30.29    9.52  180.00    1.57  360.00    6.58  360.00  0.04 
1 1 1  -66    0   11 o   49.01   31.08   50.34    0.00    1.54  180.00   31.46  180.00  0.29 
1 1 1  -66    0   12 o   38.27   26.59   26.62  180.00    1.67    0.00   19.65    0.00  0.21 
1 1 1  -66    0   13 o  117.22   36.52  159.52    0.00  120.89    0.00    7.38    0.00  1.00 
1 1 1  -66    0   14 o   59.23   35.73  106.37    0.00   32.13    0.00   30.89  180.00  0.80 
1 1 1  -66    0   15 o   49.76   35.96   29.13    0.00    2.71    0.00   10.65  180.00  0.16 
1 1 1  -66    0   16 o   41.95   31.37    2.19    0.00    0.07  180.00    0.95  180.00  0.01 
1 1 1  -66    0   17 o       ?       ?   52.36  180.00   20.12  180.00    0.00    0.00  0.00 
1 1 1  -66    0   18 o   41.36   29.15   25.26    0.00    0.50    0.00    8.66  180.00  0.12 
1 1 1  -66    2    1 o   44.95   19.64   20.18  233.74    1.71   53.80   13.75   53.80  0.11 
1 1 1  -66    2    2 o   89.27   19.95  111.44  143.56   59.06  143.58    0.23  323.58  0.66 
1 1 1  -66    2    3 o   47.76   19.84   36.45  236.69    5.78   56.77   23.28   56.77  0.12 
1 1 1  -66    2    4 o   73.32   24.04   79.84  246.90   11.06  246.90   24.44   66.90  0.32 
1 1 1  -66    2    5 o   52.56   20.52   48.85  299.42    6.06  119.42   27.42  119.42  0.15 
1 1 1  -66    2    6 o  137.64   11.24  136.50   99.45  146.91   99.45   86.19   99.45  0.75 
1 1 1  -66    2    7 o   80.53   17.99   74.01  162.28   20.36  162.28   11.65  342.28  0.33 
1 1 1  -66    2    8 o   38.52   17.72   25.23   15.19    6.66  195.17   18.06  195.17  0.06 
1 1 1  -66    2    9 f   39.25   17.19   18.98  325.96    9.30  325.91    0.00    0.00  0.00 
1 1 1  -66    2   10 o  145.55   17.55  194.21   21.80  158.02   21.81   52.00   21.81  0.91 
1 1 1  -66    2   11 o   39.95   19.34   49.74  283.59    8.95  103.69   39.50  103.69  0.27 
1 1 1  -66    2   12 o   63.00   25.02   22.07  277.44   19.45  277.09    4.03  277.09  0.28 
1 1 1  -66    2   13 o   51.51   23.29   72.82  267.62   20.60  267.61   29.62   87.61  0.69 
1 1 1  -66    2   14 o   58.32   29.41   47.03  136.97   16.26  136.95   10.60  316.95  0.37 
1 1 1  -66    2   15 o   47.11   22.86   67.55  219.99    1.83  219.98   27.77   39.98  0.33 
1 1 1  -66    2   16 o   56.12   26.27   17.65  127.95    3.49  127.96    3.60  307.96  0.09 
1 1 1  -66    2   17 o   47.95   23.45   29.57  186.82    2.61  186.82    8.68    6.82  0.14 
1 1 1  -66    2   18 o   46.59   22.22   10.11  123.74    1.09  123.74    2.55  303.74  0.05 
1 1 1  -66    4    1 o   63.88   21.95  101.51  275.25   26.94  275.28   39.84   95.28  0.73 
1 1 1  -66    4    2 o   80.99   20.59   66.08   44.86   49.08   44.93   10.00   44.93  0.54 
1 1 1  -66    4    3 o   46.19   19.63   38.42  134.39    5.36  314.49   26.17  314.49  0.17 
1 1 1  -66    4    4 o   56.73   20.73   86.59  191.42    2.73   11.39   46.57   11.39  0.36 
1 1 1  -66    4    5 o   73.46   20.31   94.22  180.21   19.78  180.21   25.89    0.21  0.45 
1 1 1  -66    4    6 o   83.52   18.05  103.79  290.95   38.35  290.92   11.35  110.92  0.53 
1 1 1  -66    4    7 o   72.67   14.45   58.20  227.62   17.13  227.69   11.30   47.69  0.31 
1 1 1  -66    4    8 o  103.01   16.69   49.79  104.87   57.51  104.95   31.98  104.95  0.40 
1 1 1  -66    4    9 o   57.54   21.78   84.41  299.11    2.59  299.06   44.04  119.06  0.43 
1 1 1  -66    4   10 o   82.80   28.87   61.36  219.32   44.43  219.30    7.19  219.30  0.49 
1 1 1  -66    4   11 o   44.78   21.07   42.08  149.60    2.77  149.68   25.59  329.68  0.35 
1 1 1  -66    4   12 o   44.01   20.67   22.52  348.06   10.80  347.61    5.76  167.61  0.31 
1 1 1  -66    4   13 f   54.64   25.17   58.00  171.33   36.31  171.39    0.00    0.00  0.00 
1 1 1  -66    4   14 o   88.26   30.56  100.01  346.83   73.53  346.86   22.67  346.86  0.70 
1 1 1  -66    4   15 o   60.39   25.90   31.37  126.48    8.72  126.48    4.21  306.48  0.18 
1 1 1  -66    4   16 o   51.88   23.83   34.68  169.88    5.02  169.88    8.65  349.88  0.18 
1 1 1  -66    4   17 o   59.60   27.78   53.92  221.43   13.71  221.43    6.47   41.43  0.28 
1 1 1  -66    6    1 o   49.99   20.57   90.59  201.13   14.65  201.14   51.63   21.14  0.81 
1 1 1  -66    6    2 o   59.13   21.62   29.61   97.08   21.77   96.91    1.28   96.91  0.36 
1 1 1  -66    6    3 o   86.06   19.09   89.11  311.83   75.56  311.86   18.36  311.86  0.77 
1 1 1  -66    6    4 o   90.82   18.58   78.25  211.07   77.54  210.99   30.04  210.99  0.69 
1 1 1  -66    6    5 o   77.41   19.01   50.38  209.67   36.55  209.83    7.02  209.83  0.43 
1 1 1  -66    6    6 o   53.70   19.00   46.61   30.01    3.27   30.08   23.74  210.08  0.28 
1 1 1  -66    6    7 o   58.59   26.28   69.48  115.48    6.34  115.47   34.68  295.47  0.40 
1 1 1  -66    6    8 o   53.29   21.45   48.87  349.65    5.37  349.61   24.66  169.61  0.33 
1 1 1  -66    6    9 o   57.10   21.83   38.33  125.41   14.36  125.37   10.64  305.37  0.34 
1 1 1  -66    6   10 o   42.89   19.17   34.85   31.88    6.43   32.09   18.24  212.09  0.36 
1 1 1  -66    6   11 o   36.63   16.51   73.64  301.83    2.47  121.92   54.99  121.92  0.68 
1 1 1  -66    6   12 o   53.89   24.54   80.33   88.72   19.65   88.73   30.58  268.73  0.65 
1 1 1  -66    6   13 o   58.64   26.28   25.73  150.90   10.15  150.91    3.28  330.91  0.20 
1 1 1  -66    6   14 f   54.71   24.38   31.51   73.50   13.10   73.50    0.00    0.00  0.00 
1 1 1  -66    6   15 o   55.57   24.53   61.76   71.27   11.33   71.27   13.34  251.27  0.32 
1 1 1  -66    6   16 o   54.78   24.33   14.07  156.36    3.13  156.37    2.23  336.37  0.08 
1 1 1  -66    6   17 o   45.55   21.78   47.93  350.50    3.75  350.50   13.59  170.50  0.23 
1 1 1  -66    8    1 o   90.22   19.93   90.70   73.15   96.39   73.16   43.40   73.16  0.83 
1 1 1  -66    8    2 o   68.35   26.06   57.92  247.88   48.40  247.85   10.63  247.85  0.63 
1 1 1  -66    8    3 o   70.30   25.91  101.61  263.10   46.91  263.09   24.72   83.09  0.84 
1 1 1  -66    8    4 o   67.58   21.38   57.54  113.68   62.07  113.70   19.30  113.70  0.78 
1 1 1  -66    8    5 o   40.27   18.01   30.54   84.65    7.13   84.59   15.08  264.59  0.36 
1 1 1  -66    8    6 o   41.87   19.01   53.64  263.31    7.20  263.39   31.40   83.39  0.55 
1 1 1  -66    8    7 o   49.71   20.85   55.19  141.60   22.20  141.69   18.13  321.69  0.63 
1 1 1  -66    8    8 o   46.49   20.15   49.81   19.50   20.54   19.45   16.13  199.45  0.62 
1 1 1  -66    8    9 o   57.62   21.80   75.90   56.40   34.40   56.50   18.30  236.50  0.76 
1 1 1  -66    8   10 o   53.73   21.27   37.33  179.87   21.33  179.91    2.49  359.91  0.42 
1 1 1  -66    8   11 o   53.71   22.06   31.39  247.56   12.94  247.57    4.87   67.57  0.29 
1 1 1  -66    8   12 o   33.42   16.15   24.35   52.78    3.59  232.90   15.28  232.90  0.12 
1 1 1  -66    8   13 o   46.57   21.64   21.33  220.89    0.98  220.89    7.82   40.89  0.10 
1 1 1  -66    8   14 o   63.25   26.36   61.73  288.50   19.56  288.50    5.01  108.50  0.35 
1 1 1  -66    8   15 o   54.03   24.27   46.32  140.26    8.82  140.26    8.87  320.26  0.25 
1 1 1  -66    8   16 o   43.83   21.10   11.09  218.89    0.68  218.88    3.36   38.88  0.05 
1 1 1  -66   10    1 o   36.10   17.37   15.73   76.21    1.78  256.22    8.31  256.22  0.07 
1 1 1  -66   10    2 o   71.10   22.13   79.69   55.89   44.50   55.90    7.42   55.90  0.57 
1 1 1  -66   10    3 o   47.59   20.18   24.72  321.59    4.49  321.63    8.30  141.63  0.18 
1 1 1  -66   10    4 o   40.74   18.49   46.28  239.49    1.34  239.45   24.30   59.45  0.33 
1 1 1  -66   10    5 o   88.60   17.55   51.63   33.45   90.33   33.44   60.64   33.44  0.68 
1 1 1  -66   10    6 o  105.13   24.53   84.18  191.18  122.43  191.23   73.48  191.23  0.82 
1 1 1  -66   10    7 o   60.97   22.89   22.06  340.12   15.47  339.83    2.87  339.83  0.23 
1 1 1  -66   10    8 o   47.86   20.68   66.50   16.71    9.42   16.71   26.95  196.71  0.48 
1 1 1  -66   10    9 o   51.74   22.05   10.13  194.78    2.67  194.86    2.46   14.86  0.08 
1 1 1  -66   10   10 o   82.57   23.33   83.75  122.60   64.27  122.59   26.54  122.59  0.62 
1 1 1  -66   10   11 o   71.78   24.25  114.30  131.52   43.15  131.52    4.02  311.52  0.63 
1 1 1  -66   10   12 o   43.23   19.50   76.06  155.30    0.71  335.30   31.28  335.30  0.35 
1 1 1  -66   10   13 o   65.75   21.66   39.70   68.67   20.05   68.67    4.59   68.67  0.27 
1 1 1  -66   10   14 o   53.99   23.72   61.58  186.12   11.81  186.12   11.30    6.12  0.32 
1 1 1  -66   10   15 o   48.37   22.81   48.36  346.94    5.94  346.95   11.44  166.95  0.24 
1 1 1  -66   12    1 o   44.32   20.04   47.95  312.62    1.94  312.62   16.61  132.62  0.23 
1 1 1  -66   12    2 o   63.25   22.05   56.13  196.97   22.40  196.97    0.22  196.97  0.35 
1 1 1  -66   12    3 o   75.59   21.14   92.79  211.19   53.44  211.19   16.18  211.19  0.60 
1 1 1  -66   12    4 o   39.91   18.27   18.38   37.77    0.77  217.78    8.23  217.78  0.08 
1 1 1  -66   12    5 o  102.78   11.40   37.30  275.34   75.82  275.34   60.58  275.34  0.44 
1 1 1  -66   12    6 o   89.96   23.76   79.90  111.15   72.57  111.15   39.86  111.15  0.59 
1 1 1  -66   12    7 o   51.31   22.11   67.76  194.73    7.60  194.73   20.06   14.73  0.34 
1 1 1  -66   12    8 o   61.77   24.73   54.23  302.82   16.95  302.82    5.02  122.82  0.32 
1 1 1  -66   12    9 o   55.83   23.52   76.57   58.48   14.03   58.49   16.61  238.49  0.40 
1 1 1  -66   12   10 o   61.93   24.25   63.30  133.54   20.54  133.54    4.36  313.54  0.37 
1 1 1  -66   12   11 o   58.31   22.51   89.07   50.23   21.64   50.23   12.63  230.23  0.48 
1 1 1  -66   12   12 o   50.54   21.07   45.97  239.01    7.83  239.01    9.37   59.01  0.25 
1 1 1  -66   12   13 o   55.72   22.44   67.12  259.16   17.09  259.16    7.21   79.16  0.37 
1 1 1  -66   14    2 o   66.72   23.32   57.90  301.67   28.95  301.67    7.95  301.67  0.37 
1 1 1  -66   14    3 o   50.11   20.79   52.78   22.35    8.81   22.34   10.66  202.34  0.28 
1 1 1  -66   14    4 o   43.12   19.15   71.09  134.55    2.21  134.55   24.33  314.55  0.33 
1 1 1  -66   14    5 o   56.00   24.82   54.20  170.68   12.11  170.68    8.25  350.68  0.29 
1 1 1  -66   14    6 o   56.59   24.81   47.24   57.80   11.41   57.80    6.38  237.80  0.26 
1 1 1  -66   14    7 o   47.13   21.95   31.71  102.94    3.06  102.94    8.85  282.94  0.16 
1 1 1  -66   14    8 o   49.64   22.49   14.30  171.82    2.15  171.81    3.18  351.81  0.08 
1 1 1  -66   14    9 o   58.68   23.17   51.37  295.73   16.43  295.73    2.45  115.73  0.30 
1 1 1  -66   14   10 o   48.68   21.29   12.93  265.15    2.09  265.14    2.58   85.14  0.07 
1 1 1  -65    1    1 o   37.12   17.48   47.50   90.45   12.96  270.45   33.42  270.45  0.10 
1 1 1  -65    1    2 o  157.97   11.12  177.59  112.86  188.73  112.86   97.06  112.86  0.89 
1 1 1  -65    1    3 o   40.59   18.19   64.00  325.56   16.45  145.56   53.71  145.56  0.26 
1 1 1  -65    1    4 o   37.98   17.54   62.43  295.42   17.93  115.42   57.15  115.42  0.28 
1 1 1  -65    1    5 o  115.43   12.66  123.79  221.16  119.73  221.16   38.75  221.16  0.87 
1 1 1  -65    1    6 o   74.09   19.28   45.37  215.65   31.66  215.65    1.72  215.65  0.42 
1 1 1  -65    1    7 o   43.85   18.67   36.00  359.71    5.63  179.71   28.88  179.71  0.20 
1 1 1  -65    1    8 o   48.25   19.53  146.53   60.84   30.09  240.84  119.68  240.84  0.62 
1 1 1  -65    1    9 o   50.19   21.91   50.08  300.84    6.14  120.84   34.04  120.84  0.22 
1 1 1  -65    1   10 o   61.47   24.34   65.39  311.08    0.47  131.08   32.07  131.08  0.25 
1 1 1  -65    1   11 o   56.07   23.73   92.00   36.15    8.37  216.15   50.70  216.15  0.30 
1 1 1  -65    1   12 o  101.74   24.25   92.90  238.47   80.80  238.42   30.10  238.42  0.65 
1 1 1  -65    1   13 o   86.97   26.92  101.70  293.50   68.17  293.56    2.46  293.56  0.77 
1 1 1  -65    1   14 o   45.60   21.30   50.03  112.58   16.76  112.46   19.76  292.46  0.58 
1 1 1  -65    1   15 o   58.21   26.63   83.12   14.16   23.77   14.18   25.47  194.18  0.63 
1 1 1  -65    1   16 o   52.36   25.09   50.30  261.91    6.15  261.89   16.08   81.89  0.27 
1 1 1  -65    1   17 o   73.42   35.10   35.85   94.99   14.43   94.99    0.09   94.99  0.20 
1 1 1  -65    1   18 o   46.17   22.97   43.25  250.08    2.54  250.08   13.81   70.08  0.20 
1 1 1  -65    3    1 o   37.93   17.69   45.70  161.11   12.44  341.14   33.89  341.14  0.12 
1 1 1  -65    3    2 f   86.74   23.06  100.65  162.64   46.56  162.64    0.00    0.00  0.00 
1 1 1  -65    3    3 o   37.90   17.46    5.96  188.15    1.71    8.14    4.86    8.14  0.02 
1 1 1  -65    3    4 o   45.26   19.18   50.83  255.83    9.33   75.83   38.51   75.83  0.22 
1 1 1  -65    3    5 o   77.33   19.06   77.47   36.46   37.22   36.46    9.27  216.46  0.54 
1 1 1  -65    3    6 o   63.21   20.69   70.24    6.76   12.01    6.76   30.54  186.76  0.43 
1 1 1  -65    3    7 o   54.40   18.65   65.34  305.97    0.56  125.97   39.22  125.97  0.35 
1 1 1  -65    3    8 o   79.15   20.63  136.39  268.29   32.95  268.29   43.09   88.29  0.69 
1 1 1  -65    3    9 o   40.41   18.02   14.84   51.84    3.80  231.85   11.27  231.85  0.05 
1 1 1  -65    3   10 f   58.23   23.74   71.14  214.63   30.57  214.64    0.00    0.00  0.00 
1 1 1  -65    3   11 o   49.88   22.27   25.33  277.77    3.18   97.65   15.86   97.65  0.10 
1 1 1  -65    3   12 o   60.61   26.96   39.75   25.33    6.55   25.30   16.76  205.30  0.25 
1 1 1  -65    3   13 o   51.59   23.46   15.04  239.09    5.49  238.78    4.86   58.78  0.15 
1 1 1  -65    3   14 o   56.47   24.18   31.32  300.67   23.71  300.65    2.21  300.65  0.40 
1 1 1  -65    3   15 o   46.74   22.45   32.56  319.28    4.95  319.28   12.96  139.28  0.24 
1 1 1  -65    3   16 o   60.83   27.27   89.45   50.83   17.67   50.83   19.47  230.83  0.45 
1 1 1  -65    3   17 o   47.08   22.18   24.34   35.72    1.72   35.72    7.89  215.72  0.12 
1 1 1  -65    3   18 o   58.48   27.24   39.01   94.66    9.89   94.66    4.66  274.66  0.21 
1 1 1  -65    5    1 o   39.10   18.24    9.68  335.43    2.31  155.14    7.62  155.14  0.04 
1 1 1  -65    5    2 o  153.57   11.63  119.51   17.52  188.31   17.55  130.22   17.55  0.80 
1 1 1  -65    5    3 o   47.91   19.66   18.08  181.92    3.09    1.92   10.97    1.92  0.05 
1 1 1  -65    5    4 o   81.68   18.88   72.40  169.37   25.02  169.38    8.77  349.38  0.36 
1 1 1  -65    5    5 o   50.60   20.09   60.48  345.71    8.28  165.71   38.06  165.71  0.21 
1 1 1  -65    5    6 o   85.21   16.75  108.53  119.54   42.83  119.55   11.24  299.55  0.57 
1 1 1  -65    5    7 o   53.49   21.31   43.41  161.01    4.36  341.01   25.38  341.01  0.16 
1 1 1  -65    5    8 o   77.33   21.60   98.00   15.76   19.38   15.76   24.74  195.76  0.41 
1 1 1  -65    5    9 o   68.95   28.54   15.20  331.58    1.22  331.65    5.68  151.65  0.06 
1 1 1  -65    5   10 o   41.62   18.14   60.13  311.86   13.66  131.86   44.42  131.86  0.21 
1 1 1  -65    5   11 o   68.09   25.68   65.35  341.36   19.79  341.50   18.15  161.50  0.42 
1 1 1  -65    5   12 o   91.52   25.75   47.60  281.34   74.96  281.57   43.25  281.57  0.58 
1 1 1  -65    5   13 o   44.33   20.80   40.92   85.56   14.46   85.62   15.02  265.62  0.50 
1 1 1  -65    5   14 o   86.87   30.72  120.17   92.91   70.79   92.93    1.46  272.93  0.82 
1 1 1  -65    5   15 o   49.70   23.72   64.85  118.41    5.73  118.42   24.57  298.42  0.36 
1 1 1  -65    5   16 f   55.22   24.43   39.28  185.28   15.91  185.28    0.00    0.00  0.00 
1 1 1  -65    5   17 o   50.61   23.41   27.22  291.53    3.77  291.53    6.70  111.53  0.14 
1 1 1  -65    5   18 o   54.00   25.99   38.10  290.37    7.33  290.37    6.50  110.37  0.20 
1 1 1  -65    7    1 o   35.37   17.08   49.70  333.81    8.84  153.77   42.18  153.77  0.35 
1 1 1  -65    7    2 o   42.98   19.17   39.65  306.28    4.70  126.28   28.76  126.28  0.23 
1 1 1  -65    7    3 o   85.40   18.74   87.39  176.85   55.81  176.93    7.08  176.93  0.61 
1 1 1  -65    7    4 o   40.73   18.36   22.79   89.56    5.24  269.34   17.16  269.34  0.08 
1 1 1  -65    7    5 o  105.20   19.49  156.37  306.75   84.79  306.77    6.00  306.77  0.78 
1 1 1  -65    7    6 o   61.29   21.90   30.17  359.57    1.90  359.55   13.14  179.55  0.14 
1 1 1  -65    7    7 o   87.03   21.06   74.34  153.98   42.23  154.03    4.34  154.03  0.46 
1 1 1  -65    7    8 o   50.42   20.81   77.04   90.57    7.59  270.60   48.90  270.60  0.33 
1 1 1  -65    7    9 o   39.13   18.10    7.23    5.20    1.59  185.47    5.76  185.47  0.03 
1 1 1  -65    7   10 o   36.94   17.44    8.41  268.53    1.61   88.98    6.93   88.98  0.05 
1 1 1  -65    7   11 o   40.52   17.88   12.18   44.26    1.77   44.26    6.89  224.26  0.13 
1 1 1  -65    7   12 o   52.67   22.78   92.61   47.97   17.44   47.95   47.49  227.95  0.78 
1 1 1  -65    7   13 o   58.55   26.16   30.28   11.15   16.34   11.12    1.73  191.12  0.29 
1 1 1  -65    7   14 o   46.10   22.31   37.63  164.61    2.24  164.62   15.71  344.62  0.22 
1 1 1  -65    7   15 o   45.14   21.33   18.41  112.52    0.50  112.51    7.01  292.51  0.09 
1 1 1  -65    7   16 o   48.33   22.65   46.53  343.85    4.06  343.85   14.08  163.85  0.23 
1 1 1  -65    7   17 o   49.23   23.06   63.51  317.15    7.19  317.15   16.30  137.15  0.31 
1 1 1  -65    9    1 o   86.87   23.92  106.78  116.91   81.26  116.97   11.47  116.97  0.87 
1 1 1  -65    9    2 o   47.84   20.28   34.96  317.38   20.01  317.39    5.24  137.39  0.47 
1 1 1  -65    9    3 o   58.62   21.46   36.53  272.26   31.66  272.25    5.42  272.25  0.49 
1 1 1  -65    9    4 o   55.72   24.15   46.81  323.64   17.99  323.71   13.96  143.71  0.45 
1 1 1  -65    9    5 o   87.33   16.48  118.26  335.34   73.53  335.35    5.11  155.35  0.87 
1 1 1  -65    9    6 o   87.23   21.72   66.35   48.46   79.19   48.46   35.42   48.46  0.70 
1 1 1  -65    9    7 o   61.65   22.82   82.78   12.67   27.86   12.65   27.71  192.65  0.68 
1 1 1  -65    9    8 o   45.22   19.91   55.75  278.96    7.26  278.74   31.51   98.74  0.51 
1 1 1  -65    9    9 o   57.26   22.30   80.32  257.34   31.52  257.34   27.53   77.34  0.79 
1 1 1  -65    9   10 o   49.43   20.88   45.61  271.37   21.71  271.65   10.08   91.65  0.54 
1 1 1  -65    9   11 o   65.33   22.04   56.87  332.05   45.28  332.02    9.94  332.02  0.62 
1 1 1  -65    9   12 o   47.73   20.20   75.69  111.44    8.54  111.46   31.85  291.46  0.51 
1 1 1  -65    9   13 o   45.05   21.45   20.56  321.58    0.42  321.57    8.43  141.57  0.10 
1 1 1  -65    9   14 o   44.83   21.39   35.56   76.44    0.73   76.44   13.64  256.44  0.17 
1 1 1  -65    9   15 o   45.56   21.53   18.65   65.29    1.09   65.29    6.14  245.29  0.09 
1 1 1  -65    9   16 o   66.26   27.33   77.01  258.11   28.50  258.11    0.03  258.11  0.43 
1 1 1  -65   11    1 o   34.78   16.78   30.71  187.24    4.09    7.24   17.78    7.24  0.14 
1 1 1  -65   11    2 o   44.22   19.54   42.58  241.48    3.18  241.48   18.62   61.48  0.28 
1 1 1  -65   11    3 o   64.85   21.48   89.97  199.31   41.38  199.33    9.29   19.33  0.71 
1 1 1  -65   11    4 o   48.65   20.02   72.77  173.20   13.99  173.17   29.57  353.17  0.59 
1 1 1  -65   11    5 o   29.99   13.92   24.86  219.63    3.79   39.64   19.18   39.64  0.19 
1 1 1  -65   11    6 o   69.55   23.95   82.41  143.18   52.13  143.13    0.73  143.13  0.74 
1 1 1  -65   11    7 o   48.67   21.94   50.95  211.69   13.25  211.64   17.97   31.64  0.46 
1 1 1  -65   11    8 o   56.44   23.81   42.68   38.71   19.81   38.68    5.23  218.68  0.40 
1 1 1  -65   11    9 o   48.16   20.83   63.94  159.68    9.66  159.68   25.11  339.68  0.46 
1 1 1  -65   11   10 o   49.65   21.71   25.32   77.47    4.37   77.51    7.93  257.51  0.17 
1 1 1  -65   11   11 o   39.70   18.72    7.00  172.55    0.43  352.55    3.35  352.55  0.03 
1 1 1  -65   11   12 o   80.08   22.58   77.74  317.62   55.27  317.62   23.70  317.62  0.54 
1 1 1  -65   11   13 o   67.46   21.75   68.64  193.51   32.80  193.51    5.79  193.51  0.44 
1 1 1  -65   11   14 o   49.09   20.90   60.59  205.87    7.60  205.86   15.36   25.86  0.31 
1 1 1  -65   11   15 o   48.88   22.62   26.95  291.28    3.81  291.28    5.97  111.28  0.14 
1 1 1  -65   13    1 f   36.48   17.52   25.99    4.00   10.14    4.00    0.00    0.00  0.00 
1 1 1  -65   13    2 o   47.15   20.03   41.80  130.09    3.50  130.09   13.15  310.09  0.21 
1 1 1  -65   13    3 o   42.91   19.09   14.64   21.08    0.14   21.08    5.78  201.08  0.07 
1 1 1  -65   13    4 o   37.71   17.35   66.47   86.69    6.04  266.68   33.22  266.68  0.28 
1 1 1  -65   13    5 o  124.64   17.01  115.82   64.36  160.40   64.36  112.76   64.36  0.83 
1 1 1  -65   13    6 o   52.45   22.86   19.67  293.66    3.02  293.67    5.09  113.67  0.11 
1 1 1  -65   13    7 o   75.10   24.66   60.89  262.93   36.93  262.93   11.93  262.93  0.41 
1 1 1  -65   13    8 o   45.01   20.46   56.50  328.28    1.09  328.28   21.93  148.28  0.27 
1 1 1  -65   13    9 f   35.47   17.47   18.32  115.45    7.37  115.44    0.00    0.00  0.00 
1 1 1  -65   13   10 o   50.16   21.91   52.66  136.03    6.35  136.04   14.46  316.04  0.27 
1 1 1  -65   13   11 o   49.24   21.61   61.33  232.33    6.77  232.33   16.93   52.33  0.31 
1 1 1  -65   13   12 o   43.49   19.55   29.88  167.65    1.52  167.65    9.70  347.65  0.15 
1 1 1  -65   13   13 o   52.55   21.45   65.10  333.89   13.29  333.89   10.37  153.89  0.35 
1 1 1  -65   15    2 o   53.84   21.40   46.32  298.90   11.64  298.90    5.18  118.90  0.26 
1 1 1  -65   15    3 o   48.73   20.39   23.70   67.55    3.79   67.55    4.97  247.55  0.13 
1 1 1  -65   15    4 o   45.94   18.99   48.06  222.38    4.80  222.38   13.15   42.38  0.25 
1 1 1  -65   15    5 o   54.37   23.36   77.96  313.12   14.42  313.12   14.90  133.12  0.40 
1 1 1  -65   15    6 o  102.70   22.87  107.00  189.80  112.22  189.80   71.93  189.80  0.74 
1 1 1  -65   15    7 o   45.97   21.61   34.95   55.34    2.68   55.33   10.44  235.33  0.17 
1 1 1  -65   15    8 o   66.35   26.02   50.01  168.27   21.98  168.26    3.38  168.26  0.31 
1 1 1  -65   15    9 o   45.07   21.11   16.69  294.37    1.34  294.37    4.79  114.37  0.08 
1 1 1  -65   15   10 o   41.81   19.48   48.16  342.06    1.63  342.06   15.71  162.06  0.23 
1 1 1  -64    0    1 o   38.81   25.53   46.70  180.00   12.22    0.00   42.02    0.00  0.23 
1 1 1  -64    0    2 o   26.41   19.04    3.43    0.00    1.55  180.00    4.03  180.00  0.02 
1 1 1  -64    0    3 o   69.35   31.49  157.23    0.00   12.59    0.00  111.34  180.00  0.98 
1 1 1  -64    0    4 o   48.31   27.48   57.77  180.00   18.10  180.00   30.03    0.00  0.69 
1 1 1  -64    0    5 o  116.75   20.32   85.01  180.00  160.68  180.00   88.07  180.00  1.00 
1 1 1  -64    0    6 o   48.54   27.89   63.43  180.00   20.74  180.00   33.43    0.00  0.77 
1 1 1  -64    0    7 o   28.80   19.95    1.99    0.00    0.45  180.00    2.12  180.00  0.02 
1 1 1  -64    0    8 o   32.95   22.83   63.46    0.00   16.02  180.00   67.35  180.00  0.54 
1 1 1  -64    0    9 o   39.13   27.47   26.86  180.00    3.94    0.00   24.14    0.00  0.21 
1 1 1  -64    0   10 o   44.09   29.18   22.26    0.00    2.86  180.00   17.89  180.00  0.14 
1 1 1  -64    0   11 o   38.01   26.44   31.54    0.00    9.18  180.00   27.43  180.00  0.12 
1 1 1  -64    0   12 o   42.96   28.89    8.06    0.00    1.85  180.00    5.58  180.00  0.02 
1 1 1  -64    0   13 o   63.84   36.34   68.36  180.00    5.31  180.00   29.36    0.00  0.31 
1 1 1  -64    0   14 o   42.38   28.60   69.72    0.00    8.91  180.00   52.28  180.00  0.41 
1 1 1  -64    0   15 o   69.21   37.82   81.51    0.00   65.14    0.00    5.22    0.00  0.90 
1 1 1  -64    0   16 o   46.22   30.91   45.77  180.00    8.21  180.00   18.35    0.00  0.38 
1 1 1  -64    0   17 o   51.95   37.56   63.92  180.00    4.94  180.00   21.72    0.00  0.30 
1 1 1  -64    0   18 o       ?       ?   94.63    0.00   37.35    0.00    0.00    0.00  0.00 
1 1 1  -64    0   19 o   44.42   30.50   44.85  180.00    2.36  180.00   14.27    0.00  0.21 
1 1 1  -64    2    1 o  134.35   12.68  134.85   86.01  153.46   86.01   71.05   86.01  0.88 
1 1 1  -64    2    2 o  105.43   15.59   74.85   74.73  112.31   74.74   60.22   74.74  0.78 
1 1 1  -64    2    3 o   40.89   18.24   33.82  182.92    2.51    2.92   28.25    2.92  0.28 
1 1 1  -64    2    4 o   50.49   19.90   33.44  200.06   13.17  200.06   13.77   20.06  0.40 
1 1 1  -64    2    5 o   42.99   18.73   23.72   63.51    5.59   63.51   14.11  243.51  0.29 
1 1 1  -64    2    6 o   85.62   16.77   79.61  312.46   84.01  312.46   17.58  312.46  0.88 
1 1 1  -64    2    7 o   38.39   16.54   61.35  334.28    6.29  154.29   56.50  154.29  0.57 
1 1 1  -64    2    8 o   42.67   18.91   57.59  244.48    2.70   64.48   47.71   64.48  0.50 
1 1 1  -64    2    9 f   65.53   23.52   50.37  101.50   36.51  101.50    0.00    0.00  0.00 
1 1 1  -64    2   10 o   64.53   24.62   86.78  356.78   14.88  356.78   41.35  176.78  0.55 
1 1 1  -64    2   11 o   68.22   25.24  103.63   90.85   11.40   90.85   45.77  270.85  0.50 
1 1 1  -64    2   12 o   66.57   25.51   23.76  328.78    0.93  328.79    9.43  148.79  0.08 
1 1 1  -64    2   13 o   59.75   25.06   65.64  325.81    2.08  325.81   32.56  145.80  0.31 
1 1 1  -64    2   14 o   64.95   28.30   87.30  278.10   23.02  278.11   33.22   98.11  0.61 
1 1 1  -64    2   15 o   83.53   27.14   84.86  130.01   79.51  130.02   18.99  130.02  0.84 
1 1 1  -64    2   16 o   61.04   25.44   12.55    6.68    7.64    6.87    0.59    6.87  0.12 
1 1 1  -64    2   17 o   45.09   22.18   33.99  302.55    0.22  302.54   13.87  122.54  0.16 
1 1 1  -64    2   18 o   56.25   26.44   54.53  240.51   10.18  240.51   11.20   60.51  0.28 
1 1 1  -64    2   19 o   75.15   31.49    8.04   19.23    4.58   19.22    1.62   19.22  0.05 
1 1 1  -64    4    1 o   44.55   19.59   65.78  144.58   13.97  324.58   48.85  324.58  0.23 
1 1 1  -64    4    2 o   80.71   20.33   92.30  296.11   45.89  296.11   10.83  116.11  0.64 
1 1 1  -64    4    3 o   40.59   18.31   28.25  221.69    5.48   41.70   24.66   41.70  0.17 
1 1 1  -64    4    4 o   50.48   19.61   55.60   18.94    4.47   18.94   35.77  198.94  0.44 
1 1 1  -64    4    5 o   66.28   20.05   33.59  344.79   27.51  344.79    2.37  344.79  0.40 
1 1 1  -64    4    6 o   52.51   19.79   66.84  220.02    9.61  220.02   40.67   40.02  0.57 
1 1 1  -64    4    7 o  152.20   12.07  135.40   11.08  186.73   11.08   87.07   11.08  0.94 
1 1 1  -64    4    8 o  115.20   14.87  125.99  134.59  117.66  134.59   29.50  134.59  0.89 
1 1 1  -64    4    9 o  108.82   15.73  153.65    7.20   92.65    7.20    6.18  187.20  0.88 
1 1 1  -64    4   10 o   75.14   28.86   56.21  238.88   17.44  238.88   14.43   58.88  0.33 
1 1 1  -64    4   11 o   51.35   23.38   26.51   86.13    3.71  266.13   16.20  266.13  0.09 
1 1 1  -64    4   12 o  114.30   22.68  132.86  160.03   99.70  160.04   35.16  160.04  0.72 
1 1 1  -64    4   13 o   46.69   21.51   25.63  129.05    2.08  308.86   17.18  308.86  0.14 
1 1 1  -64    4   14 o   68.89   26.37   53.00  123.96   44.93  123.85    7.68  123.85  0.60 
1 1 1  -64    4   15 o   87.94   26.83  101.63   16.18   82.71   16.14   16.63   16.14  0.85 
1 1 1  -64    4   16 o   53.12   24.87   99.95  152.64   10.39  152.64   39.42  332.64  0.57 
1 1 1  -64    4   17 o   51.75   23.78   32.70   75.37    4.20   75.36    9.11  255.36  0.17 
1 1 1  -64    4   18 o   58.18   25.67   86.14   86.40   17.84   86.40   15.29  266.40  0.44 
1 1 1  -64    4   19 o   53.39   25.85   51.71  287.36    9.12  287.36    9.54  107.36  0.26 
1 1 1  -64    6    1 o   44.13   19.35   45.47  294.97    9.55  114.97   30.23  114.97  0.13 
1 1 1  -64    6    2 o   45.31   19.56   28.76  179.14    5.78  359.14   19.59  359.14  0.09 
1 1 1  -64    6    3 o   41.88   18.49   16.90   35.14    3.99  215.14   13.18  215.14  0.06 
1 1 1  -64    6    4 o   46.68   19.42   76.93    2.98   12.95  182.98   58.18  182.98  0.35 
1 1 1  -64    6    5 o   48.73   19.28   39.55  282.41    3.49  102.41   27.70  102.41  0.21 
1 1 1  -64    6    6 o   59.31   21.91   87.21  174.13    4.84  174.13   48.91  354.13  0.49 
1 1 1  -64    6    7 o   56.69   25.61   19.26  128.57    0.49  128.57   11.07  308.57  0.11 
1 1 1  -64    6    8 o   47.01   20.02   49.34  283.17    7.99  103.17   35.83  103.17  0.21 
1 1 1  -64    6    9 o   42.01   18.77   48.64  262.25   11.73   82.26   36.46   82.26  0.15 
1 1 1  -64    6   10 o   51.54   20.65   45.63  272.07    6.23   92.07   25.98   92.07  0.13 
1 1 1  -64    6   11 o   71.63   25.05  121.38   39.44   15.41   39.46   45.22  219.46  0.53 
1 1 1  -64    6   12 f   67.66   25.67   87.72   34.31   51.45   34.29    0.00    0.00  0.00 
1 1 1  -64    6   13 o   69.52   26.12   50.83    0.45   41.41    0.45    6.49    0.45  0.55 
1 1 1  -64    6   14 o   55.15   24.09   60.48  135.63   28.01  135.65   13.29  315.65  0.63 
1 1 1  -64    6   15 o   71.37   29.06   91.18  119.51   43.76  119.53    5.98  299.53  0.66 
1 1 1  -64    6   16 o   51.65   23.50   41.01  318.73    4.76  318.73   12.24  138.73  0.21 
1 1 1  -64    6   17 o   60.45   25.78   74.12  275.04   18.89  275.04   10.32   95.04  0.40 
1 1 1  -64    6   18 o   60.53   25.79   48.24  148.06   15.18  148.06    2.77  328.06  0.27 
1 1 1  -64    8    1 o   75.85   21.01   64.29  350.18   39.88  350.11    1.61  350.11  0.52 
1 1 1  -64    8    2 o   83.28   27.49   86.94  301.17   37.94  301.14    8.46  121.14  0.51 
1 1 1  -64    8    3 o   54.08   22.64   52.43  329.93    4.35  149.97   29.76  149.97  0.19 
1 1 1  -64    8    4 o   41.26   18.34    7.65  216.05    1.81   36.07    5.27   36.07  0.02 
1 1 1  -64    8    5 o   44.89   18.25   13.05  278.55    2.61   98.52    8.27   98.52  0.03 
1 1 1  -64    8    6 o   65.10   22.43   74.72  136.84    1.31  136.83   30.86  316.83  0.26 
1 1 1  -64    8    7 o   54.82   21.75   34.99   42.09    3.31  222.07   18.80  222.07  0.11 
1 1 1  -64    8    8 o   44.60   19.90   52.67   37.67   10.76  217.63   35.49  217.63  0.16 
1 1 1  -64    8    9 o  101.37   18.67   74.36  316.98   69.67  316.95   31.61  316.95  0.53 
1 1 1  -64    8   10 o   47.18   20.36   56.84  238.23    5.98   58.18   38.35   58.18  0.28 
1 1 1  -64    8   11 o   55.71   21.48   46.54   73.25   12.28   73.37   17.56  253.37  0.38 
1 1 1  -64    8   12 o   49.55   21.73   67.47  165.40   18.29  165.34   30.77  345.34  0.68 
1 1 1  -64    8   13 o   49.25   22.37   14.25   49.75    6.90   49.74    2.47  229.74  0.17 
1 1 1  -64    8   14 o   51.33   24.07   41.65  127.28    9.25  127.21   13.09  307.21  0.31 
1 1 1  -64    8   15 o   99.34   27.27   77.38   25.21   82.75   25.21   50.62   25.21  0.58 
1 1 1  -64    8   16 o   47.68   22.34   78.34  287.35    3.81  287.35   27.27  107.35  0.37 
1 1 1  -64    8   17 o   47.57   22.34   63.73  203.76    5.22  203.76   18.78   23.76  0.31 
1 1 1  -64   10    1 o   87.76   20.12   62.93  334.98  102.34  334.95   57.57  334.95  0.84 
1 1 1  -64   10    2 o   39.21   17.99   28.29  283.20    3.53  283.27   16.66  103.27  0.30 
1 1 1  -64   10    3 o   49.48   19.89   40.70  234.26    8.46  234.39   18.56   54.39  0.36 
1 1 1  -64   10    4 o   55.98   20.76   84.85  289.32   11.81  289.31   41.92  109.31  0.59 
1 1 1  -64   10    5 o  119.98   16.16   88.43   86.95  142.94   86.94   88.48   86.94  0.82 
1 1 1  -64   10    6 o   73.49   23.68   82.64  208.17   39.23  208.20   11.36   28.20  0.61 
1 1 1  -64   10    7 o   80.77   22.38   55.81  131.20   51.48  131.33   16.58  131.33  0.53 
1 1 1  -64   10    8 o   40.05   18.67   17.11  299.70    1.43  119.49   12.59  119.49  0.12 
1 1 1  -64   10    9 o   50.56   21.17   47.39  189.40   14.57  189.37   18.09    9.37  0.47 
1 1 1  -64   10   10 o   44.08   19.70   33.91    3.52   15.92    3.27    9.13  183.27  0.46 
1 1 1  -64   10   11 o   44.39   19.63   56.52  181.98   11.68  181.96   25.93    1.96  0.56 
1 1 1  -64   10   12 o   38.97   18.28   24.21  158.47    0.64  158.61   13.23  338.61  0.19 
1 1 1  -64   10   13 o       ?       ?   74.56  249.44   35.01  249.44    0.00    0.00  0.00 
1 1 1  -64   10   14 o   53.17   23.59   87.15  356.96    9.63  356.96   26.01  176.96  0.43 
1 1 1  -64   10   15 o   45.39   21.57   35.15   80.13    1.56   80.13   12.23  260.13  0.17 
1 1 1  -64   10   16 o   47.06   22.18   22.55  209.58    2.19  209.58    6.24   29.58  0.11 
1 1 1  -64   12    1 o   61.24   21.74   55.36   59.21   23.68   59.18    2.97  239.18  0.41 
1 1 1  -64   12    2 o  121.12   14.63  130.56  202.86  150.65  202.84   79.35  202.84  0.92 
1 1 1  -64   12    3 o   47.91   20.17   60.18  134.96   12.99  135.03   22.84  315.03  0.51 
1 1 1  -64   12    4 o   39.25   17.64   41.40   56.62    3.47   56.59   22.64  236.59  0.38 
1 1 1  -64   12    5 o   42.75   19.84   50.46  276.19    7.89  276.17   24.83   96.17  0.47 
1 1 1  -64   12    6 o   42.42   19.79   42.64  331.62    7.60  331.71   20.16  151.71  0.42 
1 1 1  -64   12    7 o   42.65   19.66   73.23    3.73    4.54    3.75   42.37  183.75  0.60 
1 1 1  -64   12    8 o   46.54   20.67    7.86    4.06    2.48    4.02    2.31  184.02  0.08 
1 1 1  -64   12    9 o   52.17   25.49   42.85  131.47   11.08  131.46   13.24  311.46  0.34 
1 1 1  -64   12   10 o   54.08   22.31   56.25   28.95   14.89   28.91   13.76  208.91  0.40 
1 1 1  -64   12   11 f   54.76   22.83   50.30  195.47   21.93  195.49    0.00    0.00  0.00 
1 1 1  -64   12   12 o   48.52   21.31   41.43  358.92    3.52  358.92   13.41  178.92  0.21 
1 1 1  -64   12   13 o   46.96   20.50   20.40   68.40    1.77   68.40    6.30  248.40  0.10 
1 1 1  -64   12   14 o   36.90   16.92   52.67  225.62    3.24   45.62   23.32   45.62  0.23 
1 1 1  -64   12   15 o   46.36   21.70   39.71  357.10    3.75  357.10   10.73  177.10  0.20 
1 1 1  -64   14    1 o   60.39   22.17   89.69  319.74   24.79  319.74   10.37  139.74  0.50 
1 1 1  -64   14    2 o   75.39   21.30   66.20   15.51   44.76   15.51   18.27   15.51  0.47 
1 1 1  -64   14    3 o   50.83   20.49   26.95  170.70    4.11  170.69    6.83  350.69  0.15 
1 1 1  -64   14    4 o   74.73   18.52   48.50  336.14   37.00  336.14   17.10  336.14  0.38 
1 1 1  -64   14    5 o   46.73   21.24   33.57   76.59    1.64   76.59   12.20  256.59  0.17 
1 1 1  -64   14    6 o   56.15   23.11   38.86  134.23    8.51  134.23    7.54  314.23  0.22 
1 1 1  -64   14    7 o   49.65   21.80   42.01   22.30    4.12   22.30   13.16  202.30  0.22 
1 1 1  -64   14    8 o   61.22   23.61   55.50  161.33   17.33  161.33    5.31  341.33  0.33 
1 1 1  -64   14    9 o   46.18   20.55   47.88   79.51    2.43   79.51   16.85  259.51  0.24 
1 1 1  -64   14   10 o   91.25   23.44   96.33  254.99   82.87  254.99   44.77  254.99  0.66 
1 1 1  -64   14   11 o   39.97   18.89   41.28  211.12    1.07   31.12   17.03   31.12  0.19 
1 1 1  -64   14   12 o   41.13   18.89   33.79  267.04    0.38  267.04   12.32   87.04  0.16 
1 1 1  -64   14   13 o   61.69   23.13   74.74   69.64   26.57   69.64    0.58  249.64  0.44 
1 1 1  -64   16    2 o   49.52   20.64    9.06  141.65    1.70  141.65    1.59  321.65  0.05 
1 1 1  -64   16    3 o   37.65   17.47    5.14  136.56    0.14  316.57    2.03  316.57  0.02 
1 1 1  -64   16    4 o   24.64   12.23   58.41  279.90   12.45   99.90   34.21   99.90  0.19 
1 1 1  -64   16    5 o   68.56   25.34   47.37  121.22   24.05  121.22    6.30  121.22  0.30 
1 1 1  -64   16    6 o   73.48   25.44  113.25  292.59   49.82  292.59    7.35  292.59  0.63 
1 1 1  -64   16    7 f   45.19   20.85   30.28  340.70   11.31  340.70    0.00    0.00  0.00 
1 1 1  -64   16    8 o   40.97   19.91   39.45  248.61    0.19  248.61   14.41   68.61  0.18 
1 1 1  -64   16    9 o   42.44   20.35   37.70  237.97    1.31  237.97   12.45   57.97  0.18 
1 1 1  -64   16   10 f   55.44   23.69   24.33  192.31    8.71  192.30    0.00    0.00  0.00 
1 1 1  -63    1    1 o   49.02   20.52   27.40  185.74   12.71  185.75   10.08    5.75  0.36 
1 1 1  -63    1    2 o  120.86   13.31  118.34   41.81  128.83   41.81   27.83   41.81  0.95 
1 1 1  -63    1    3 o   50.96   20.49   85.00  346.47    4.52  346.47   67.97  166.47  0.76 
1 1 1  -63    1    4 o  125.82   11.83  129.11  283.16  129.20  283.16   19.17  283.16  0.95 
1 1 1  -63    1    5 o   53.11   20.06   88.16  251.34    5.46  251.34   69.64   71.34  0.76 
1 1 1  -63    1    6 o   50.25   19.03   33.39  203.42   12.55  203.41   15.89   23.41  0.41 
1 1 1  -63    1    7 o   68.72   18.24   58.74   17.10   50.79   17.10    0.73   17.10  0.73 
1 1 1  -63    1    8 o   80.27   17.59   23.48  135.27   57.98  135.26   37.96  135.26  0.49 
1 1 1  -63    1    9 f   84.07   24.61   71.24   74.47   60.79   74.47    0.00    0.00  0.00 
1 1 1  -63    1   10 o   62.40   24.83   53.50   14.11   39.16   14.10    6.48  194.10  0.68 
1 1 1  -63    1   11 o   56.93   23.94   49.13  170.33   14.69  170.33   22.32  350.33  0.45 
1 1 1  -63    1   12 o   74.24   25.79  104.56  314.16   29.44  314.16   36.88  134.16  0.64 
1 1 1  -63    1   13 o   65.41   25.33  103.63  311.68    2.89  311.68   48.55  131.68  0.42 
1 1 1  -63    1   14 o   51.42   23.08   63.26   16.51    7.45  196.48   38.96  196.48  0.23 
1 1 1  -63    1   15 o   53.70   25.14   25.88   37.41    3.90   37.18   12.46  217.18  0.19 
1 1 1  -63    1   16 o   71.29   27.64   69.70  358.79   57.04  358.64    7.64  358.64  0.75 
1 1 1  -63    1   17 o   47.94   22.28   43.83  242.79    7.02  242.81   16.66   62.81  0.32 
1 1 1  -63    1   18 o   56.71   25.93   32.18   90.90    6.41   90.90    6.78  270.90  0.17 
1 1 1  -63    1   19 o   75.67   37.60   40.38  194.34   16.30  194.34    0.73  194.34  0.21 
1 1 1  -63    1   20 o   51.22   24.07   56.74  250.22    8.85  250.22   11.57   70.22  0.29 
1 1 1  -63    3    1 o   72.75   21.31   63.79   59.41   52.03   59.41    2.47   59.41  0.70 
1 1 1  -63    3    2 o   48.87   20.01   30.36  118.22   17.02  118.22    8.91  298.22  0.44 
1 1 1  -63    3    3 o   38.09   17.45   37.93  179.21    0.04  359.21   32.41  359.21  0.42 
1 1 1  -63    3    4 o   72.04   20.30  108.43  223.50   34.12  223.50   58.37   43.50  0.88 
1 1 1  -63    3    5 o   41.03   17.91   12.08   80.88    1.53   80.88    8.77  260.88  0.14 
1 1 1  -63    3    6 o   46.30   18.76   47.33  245.29    8.74  245.28   31.61   65.28  0.53 
1 1 1  -63    3    7 o  182.87    9.93  182.43  254.17  202.36  254.17   46.78  254.17  0.98 
1 1 1  -63    3    8 o  114.89   14.62  136.37   50.32  102.45   50.32   13.91  230.32  0.95 
1 1 1  -63    3    9 o   67.92   21.31   86.08  293.41   41.61  293.41   31.91  113.41  0.85 
1 1 1  -63    3   10 o   43.07   20.42   57.64  329.72    1.54  149.73   47.54  149.73  0.52 
1 1 1  -63    3   11 o   55.40   23.76   73.70  144.25    5.23  144.25   46.26  324.25  0.51 
1 1 1  -63    3   12 o   54.11   24.86   38.47  205.11    1.95   25.11   24.27   25.11  0.19 
1 1 1  -63    3   13 o   65.03   25.94   85.92  103.50    0.09  103.50   37.97  283.50  0.29 
1 1 1  -63    3   14 f   60.48   24.71   36.29   71.92   19.52   71.94    0.00    0.00  0.00 
1 1 1  -63    3   15 o   48.46   22.29   45.48   50.74    6.31   50.53   24.35  230.53  0.38 
1 1 1  -63    3   16 o   54.55   24.14   58.81   94.25   25.64   94.33   13.65  274.33  0.60 
1 1 1  -63    3   17 o   54.83   25.47   89.66   87.00   13.65   87.02   31.02  267.02  0.53 
1 1 1  -63    3   18 o   55.70   26.17   67.02  277.56   10.33  277.56   16.79   97.56  0.34 
1 1 1  -63    3   19 o   45.90   22.87    9.13  149.64    0.56  149.64    2.92  329.64  0.04 
1 1 1  -63    5    1 o   44.92   19.44   58.84  278.81    8.10   98.81   47.40   98.81  0.35 
1 1 1  -63    5    2 f   40.58   18.14   25.47  107.79   19.13  107.79    0.00    0.00  0.00 
1 1 1  -63    5    3 o   50.57   19.96   53.47  203.22   15.51  203.22   28.05   23.22  0.58 
1 1 1  -63    5    4 o   59.09   20.59   98.93  340.90   16.63  340.90   67.88  160.90  0.86 
1 1 1  -63    5    5 o   82.90   18.11   52.02  216.58   89.00  216.58   44.57  216.58  0.80 
1 1 1  -63    5    6 f   99.12   14.18   49.21  101.69   42.03  101.69    0.00    0.00  0.00 
1 1 1  -63    5    7 o  139.07   13.32  146.49   45.41  144.27   45.41   19.14   45.41  0.97 
1 1 1  -63    5    8 o   50.70   20.62   28.09  194.41   14.38  194.42    8.84   14.42  0.37 
1 1 1  -63    5    9 o   66.24   28.17   58.48  152.01   29.01  152.01   15.87  332.01  0.56 
1 1 1  -63    5   10 o  109.34   18.09  133.89   57.29  100.74   57.29    8.52   57.29  0.88 
1 1 1  -63    5   11 o   48.20   21.86   63.13   65.41    9.19  245.41   46.46  245.41  0.29 
1 1 1  -63    5   12 o   68.50   25.57   72.00  254.77    5.81  254.78   28.24   74.78  0.29 
1 1 1  -63    5   13 o   54.29   23.59   38.69  144.52    2.62  324.47   22.02  324.47  0.15 
1 1 1  -63    5   14 o   92.46   26.04  112.35   94.74   74.48   94.72    4.94   94.72  0.78 
1 1 1  -63    5   15 o   44.52   21.05   32.18   52.38   14.48   52.66    9.25  232.66  0.43 
1 1 1  -63    5   16 o   54.25   25.02   26.06  316.85   10.46  316.99    4.75  136.99  0.24 
1 1 1  -63    5   17 o   49.83   23.84   32.39   94.73    2.49   94.73   11.02  274.73  0.16 
1 1 1  -63    5   18 o   69.58   27.53   65.71  137.59   28.28  137.59    2.36  137.59  0.39 
1 1 1  -63    5   19 o   44.46   21.46   26.82  357.66    1.55  357.67    8.39  177.67  0.13 
1 1 1  -63    7    1 o   53.15   21.06   94.41  324.46   10.83  144.46   58.60  144.46  0.35 
1 1 1  -63    7    2 o   48.14   19.92   46.38  197.06    5.88   17.06   33.16   17.06  0.22 
1 1 1  -63    7    3 o   73.89   20.00   57.29  215.42   33.74  215.42    3.56   35.42  0.48 
1 1 1  -63    7    4 o   66.31   20.68   54.57  183.39   26.02  183.39   11.83    3.39  0.48 
1 1 1  -63    7    5 o   43.54   19.21   19.47   13.71    1.37  193.71   15.32  193.71  0.14 
1 1 1  -63    7    6 o   54.55   21.30   85.48   63.96    5.13   63.96   56.30  243.96  0.61 
1 1 1  -63    7    7 o   39.66   18.40   18.40  102.38    3.50  282.38   16.39  282.38  0.12 
1 1 1  -63    7    8 o   89.11   20.60   63.43    2.17   65.18    2.17   23.16    2.17  0.60 
1 1 1  -63    7    9 o   60.62   22.17   83.00  289.53    6.34  289.53   43.83  109.53  0.47 
1 1 1  -63    7   10 o  119.65   14.27  115.73  313.22  118.96  313.22   58.01  313.22  0.75 
1 1 1  -63    7   11 o   45.38   19.37   69.20   16.75   13.93  196.75   43.66  196.75  0.17 
1 1 1  -63    7   12 f   47.90   21.92   33.97   98.15   17.57   98.18    0.00    0.00  0.00 
1 1 1  -63    7   13 o   80.28   26.40   50.02   69.66   41.99   69.70   10.91   69.70  0.46 
1 1 1  -63    7   14 o   45.22   21.31   41.56   77.92   15.63   77.91   15.03  257.91  0.51 
1 1 1  -63    7   15 o   50.20   23.62   60.23  267.36   14.36  267.38   22.52   87.38  0.51 
1 1 1  -63    7   16 o   55.48   25.52   72.81  247.88   12.35  247.87   21.07   67.87  0.41 
1 1 1  -63    7   17 o   50.90   23.48   56.88   48.08    6.05   48.08   16.81  228.08  0.28 
1 1 1  -63    7   18 o   98.35   28.24   85.31   44.12   86.24   44.12   53.87   44.12  0.60 
1 1 1  -63    9    1 o   48.26   21.39   46.38  189.68    5.75    9.69   30.52    9.69  0.20 
1 1 1  -63    9    2 o   53.66   20.85   60.25  185.78    5.58    5.80   34.03    5.80  0.21 
1 1 1  -63    9    3 o   47.73   19.62   69.31    7.98   12.36  187.98   42.56  187.98  0.19 
1 1 1  -63    9    4 o   46.17   21.40   30.73    1.25    6.05  181.25   20.73  181.25  0.09 
1 1 1  -63    9    5 o   35.53   16.74   47.95    9.61   14.87  189.61   38.84  189.61  0.13 
1 1 1  -63    9    6 o   40.98   18.91   15.88  302.96    3.99  122.97   11.97  122.97  0.05 
1 1 1  -63    9    7 o   99.23   19.72  101.30  238.48   63.74  238.48   14.64  238.48  0.57 
1 1 1  -63    9    8 o  112.53   15.67  145.48  297.37   93.62  297.37   28.56  297.37  0.71 
1 1 1  -63    9    9 o   42.03   19.01   48.47  241.34   11.25   61.36   33.55   61.36  0.13 
1 1 1  -63    9   10 o   56.11   21.26   59.13  259.11    0.70   79.16   31.31   79.16  0.27 
1 1 1  -63    9   11 o   35.83   16.98   29.86  341.24    7.85  161.27   25.47  161.27  0.14 
1 1 1  -63    9   12 o  110.58   12.46   84.58   24.76  137.75   24.81   80.17   24.81  0.88 
1 1 1  -63    9   13 o   60.69   24.93   37.77  313.74   34.73  313.84    8.17  313.84  0.51 
1 1 1  -63    9   14 o   58.36   25.98   69.04   69.90   24.59   69.85   15.67  249.85  0.56 
1 1 1  -63    9   15 o   57.21   25.89   41.69  174.82    9.52  174.81    9.06  354.81  0.25 
1 1 1  -63    9   16 o   49.31   22.68   35.29  325.47    3.41  325.47   10.77  145.47  0.18 
1 1 1  -63    9   17 o   68.62   27.29   66.79   89.94   28.46   89.94    2.98   89.94  0.39 
1 1 1  -63    9   18 o   43.28   20.88   33.54  337.53    1.80  337.53   10.26  157.53  0.16 
1 1 1  -63   11    1 o   46.18   19.81   49.00  291.06   18.24  291.07   17.68  111.07  0.59 
1 1 1  -63   11    2 o   78.98   20.39  129.59  219.75   49.51  219.73   37.76   39.73  0.87 
1 1 1  -63   11    3 o   63.84   20.94   74.70   99.84   26.13   99.83   20.70  279.83  0.57 
1 1 1  -63   11    4 f   54.98   20.09   58.37    4.64   34.79    4.54    0.00    0.00  0.00 
1 1 1  -63   11    5 o   46.91   20.73   41.93   27.92    3.82  207.98   28.11  207.98  0.22 
1 1 1  -63   11    6 o   46.51   20.63   26.52  344.67    2.50  164.62   17.81  164.62  0.14 
1 1 1  -63   11    7 o   51.89   22.58   46.88  335.26    0.69  335.47   27.02  155.47  0.27 
1 1 1  -63   11    8 o   67.04   23.25   90.97  173.58   27.88  173.58   28.43  353.58  0.63 
1 1 1  -63   11    9 o   46.17   20.01   14.94   81.15    1.81   81.32    8.11  261.32  0.13 
1 1 1  -63   11   10 o   63.24   22.17   20.06   85.19   25.37   85.11   11.05   85.11  0.31 
1 1 1  -63   11   11 o   43.67   19.39   39.70  107.62   12.74  107.61   14.92  287.61  0.46 
1 1 1  -63   11   12 o   42.94   19.03   20.79   51.30    3.91   51.23    8.63  231.23  0.19 
1 1 1  -63   11   13 o   47.23   19.39   60.23  193.42    6.84  193.41   23.08   13.41  0.39 
1 1 1  -63   11   14 f   76.49   28.25   64.55    7.87   26.60    7.87    0.00    0.00  0.00 
1 1 1  -63   11   15 o   44.36   21.29   71.83  155.63    0.48  155.63   27.92  335.63  0.33 
1 1 1  -63   11   16 o   54.87   24.29   41.16  277.84    8.96  277.84    6.55   97.84  0.22 
1 1 1  -63   13    1 o   56.31   21.53   52.18   81.74   17.77   81.72    8.52  261.72  0.39 
1 1 1  -63   13    2 o   59.19   21.70   86.32   52.12   30.16   52.13   18.84  232.13  0.67 
1 1 1  -63   13    3 o   36.29   16.99   30.20   61.87    0.00   61.90   18.59  241.91  0.26 
1 1 1  -63   13    4 o   37.15   16.44   43.54   37.89    2.15   38.03   26.13  218.03  0.41 
1 1 1  -63   13    5 o   72.15   23.93   38.44  309.85   52.55  309.80   26.94  309.80  0.54 
1 1 1  -63   13    6 o   71.06   24.36  102.76    4.58   49.98    4.57   18.67  184.57  0.83 
1 1 1  -63   13    7 o   67.78   23.53   71.09  293.47   52.04  293.51    5.42  293.51  0.73 
1 1 1  -63   13    8 o   59.00   23.28   60.82  103.78   32.12  103.84    5.89  283.84  0.59 
1 1 1  -63   13    9 o   49.64   21.48   52.18  314.40   13.21  314.45   17.09  134.45  0.44 
1 1 1  -63   13   10 o   74.87   28.70   31.02  156.79   26.06  156.78    9.90  156.78  0.28 
1 1 1  -63   13   11 o   50.09   21.36   62.90  173.06    6.90  173.05   21.08  353.05  0.35 
1 1 1  -63   13   12 o   52.74   22.22   21.86   10.55    3.72   10.55    5.23  190.55  0.12 
1 1 1  -63   13   13 o   40.83   18.99   56.64  232.34    1.69   52.34   24.15   52.34  0.25 
1 1 1  -63   13   14 o   51.08   20.15   21.61  283.09    4.28  283.08    3.97  103.08  0.12 
1 1 1  -63   13   15 f   52.18   22.82   38.10  120.57   13.92  120.57    0.00    0.00  0.00 
1 1 1  -63   15    1 o   42.15   18.93   15.94  202.49    0.20  202.49    6.06   22.49  0.08 
1 1 1  -63   15    2 o   49.95   20.82   48.56  182.61    6.08  182.61   13.34    2.61  0.26 
1 1 1  -63   15    3 o   48.36   20.09   31.59  352.91    3.24  352.91    9.58  172.91  0.17 
1 1 1  -63   15    4 o   43.65   19.86   35.22  311.77    0.19  311.77   14.25  131.77  0.17 
1 1 1  -63   15    5 o   46.50   21.10   18.12  268.28    0.92  268.28    6.54   88.28  0.09 
1 1 1  -63   15    6 o   75.69   25.28   45.04  358.81   29.20  358.81   10.63  358.81  0.32 
1 1 1  -63   15    7 o  107.10   20.94  106.64  166.30  119.29  166.30   75.50  166.30  0.76 
1 1 1  -63   15    8 o   68.57   23.89   56.51  147.01   26.97  147.01    3.97  147.01  0.36 
1 1 1  -63   15    9 o   51.19   21.77   16.54   80.24    2.55   80.24    4.09  260.24  0.09 
1 1 1  -63   15   10 o   45.21   20.67   41.82   42.68    1.87   42.68   14.62  222.68  0.20 
1 1 1  -63   15   11 o   39.95   18.99   20.49    2.98    0.42  182.98    8.31  182.98  0.09 
1 1 1  -63   15   12 o   46.25   20.76   15.25   31.36    1.51   31.36    4.20  211.36  0.08 
1 1 1  -63   15   13 o   39.58   18.40   37.98  163.04    0.18  163.04   13.54  343.04  0.18 
1 1 1  -63   17    2 o   54.37   21.32   52.29  183.67   13.74  183.67    5.08    3.67  0.30 
1 1 1  -63   17    3 o   39.29   18.05   42.29  321.71    0.20  141.71   15.67  141.71  0.19 
1 1 1  -63   17    4 o   43.48   20.15   21.30  108.10    1.18  108.10    6.70  288.10  0.10 
1 1 1  -63   17    5 o   48.73   22.06   51.61  289.01    6.26  289.01   12.93  109.01  0.26 
1 1 1  -63   17    6 f   53.29   23.27   44.55  227.77   16.57  227.77    0.00    0.00  0.00 
1 1 1  -63   17    7 o   46.58   21.39   39.35  359.65    3.76  359.65   10.81  179.65  0.20 
1 1 1  -63   17    8 o   47.00   21.39   57.62   68.97    5.63   68.98   15.50  248.98  0.28 
1 1 1  -63   17    9 o   50.94   23.13   30.57   63.37    5.42   63.37    5.63  243.37  0.16 
1 1 1  -62    0    1 o   37.16   24.73   58.06  180.00    9.35    0.00   58.82    0.00  0.54 
1 1 1  -62    0    2 o   39.37   25.14    1.67  180.00    0.11  360.00    1.54  360.00  0.02 
1 1 1  -62    0    3 o  195.48   12.15  184.72    0.00  233.92    0.00   76.86    0.00  1.00 
1 1 1  -62    0    4 o   44.42   27.02   18.81    0.00    0.21    0.00   15.78  180.00  0.18 
1 1 1  -62    0    5 f   38.69   24.24  144.47  180.00  122.71  180.00    0.00    0.00  0.00 
1 1 1  -62    0    6 o   57.85   29.14   40.45  180.00   18.24  180.00   16.12    0.00  0.45 
1 1 1  -62    0    7 f   36.93   22.75   82.79  180.00   70.34  180.00    0.00    0.00  0.00 
1 1 1  -62    0    8 o   51.25   31.09   55.95    0.00    8.79    0.00   38.78  180.00  0.55 
1 1 1  -62    0    9 o   42.06   28.17   46.18  180.00    2.69    0.00   41.99    0.00  0.44 
1 1 1  -62    0   10 o   40.93   27.53   46.98  180.00    1.51    0.00   41.53    0.00  0.47 
1 1 1  -62    0   11 o   40.32   27.25   37.24  180.00    2.55  180.00   29.22    0.00  0.43 
1 1 1  -62    0   12 o   48.26   30.74   18.73    0.00    7.02    0.00    8.31  180.00  0.23 
1 1 1  -62    0   13 o   45.42   29.88   58.17    0.00    6.97  180.00   46.34  180.00  0.36 
1 1 1  -62    0   14 o   99.37   39.24   77.39  180.00   57.85  180.00   17.86  180.00  0.49 
1 1 1  -62    0   15 o   68.25   36.72   24.71  180.00    4.01  180.00    8.34    0.00  0.12 
1 1 1  -62    0   16 o   40.84   28.27   49.91  180.00    5.07    0.00   37.41    0.00  0.33 
1 1 1  -62    0   17 o   48.35   35.44    7.51  180.00    3.01  180.00    2.03    0.00  0.08 
1 1 1  -62    0   18 o   63.97   38.23  106.26  180.00   33.84  180.00   18.01    0.00  0.67 
1 1 1  -62    0   19 o   50.54   36.82   14.31  180.00    1.27  180.00    4.47  360.00  0.07 
1 1 1  -62    0   20 o       ?       ?   39.20  180.00   14.71  180.00    0.00    0.00  0.00 
1 1 1  -62    2    1 o   47.24   19.90   34.04  204.57    8.92  204.57   20.10   24.57  0.40 
1 1 1  -62    2    2 o   99.89   16.04   97.08  313.43   96.90  313.43   14.25  313.43  0.90 
1 1 1  -62    2    3 o  118.63   13.30  126.62  248.78  114.06  248.78    6.36  248.78  0.93 
1 1 1  -62    2    4 o   53.09   20.04    4.21   34.47    1.69   34.47    1.89  214.47  0.05 
1 1 1  -62    2    5 o   72.46   19.18   98.02  189.74   35.61  189.74   47.68    9.74  0.82 
1 1 1  -62    2    6 f  117.42   11.96  123.79  351.22  105.19  351.22    0.00    0.00  0.00 
1 1 1  -62    2    7 o   59.54   21.35   52.79  312.23   21.66  312.23   23.21  132.23  0.56 
1 1 1  -62    2    8 o   78.79   17.91   82.54  107.99   59.05  107.99   11.15  287.99  0.82 
1 1 1  -62    2    9 o   79.57   25.04   91.47  279.52   52.98  279.52   24.89   99.52  0.82 
1 1 1  -62    2   10 o  127.81   18.74  143.79   69.48  120.28   69.48    2.28  249.48  0.95 
1 1 1  -62    2   11 o   53.44   23.74   59.58  101.93   18.89  101.93   31.96  281.93  0.65 
1 1 1  -62    2   12 o   74.64   26.35   72.59  285.25   51.07  285.25    6.34  105.25  0.73 
1 1 1  -62    2   13 o   55.05   23.71   27.93   78.24    2.05   78.24   16.09  258.24  0.18 
1 1 1  -62    2   14 o   92.06   32.27   64.63   51.41   29.72   51.40    1.94  231.40  0.33 
1 1 1  -62    2   15 o   57.79   24.88   62.52   64.97    0.55  244.96   32.99  244.96  0.28 
1 1 1  -62    2   16 o   50.21   22.99   38.60   81.16    7.32   81.15   18.61  261.15  0.33 
1 1 1  -62    2   17 o   43.60   20.91   33.54    5.30    7.67    5.28   14.28  185.28  0.34 
1 1 1  -62    2   18 o   57.14   26.31   62.83  332.76   13.67  332.79   15.72  152.79  0.38 
1 1 1  -62    2   19 o   97.13   34.07  125.22  206.38   82.17  206.38   32.22  206.38  0.68 
1 1 1  -62    2   20 o   57.26   29.16   14.55   11.38    3.03   11.37    2.40  191.37  0.07 
1 1 1  -62    4    1 o   64.57   21.90   85.18  104.45   33.20  104.45   39.48  284.45  0.82 
1 1 1  -62    4    2 o   43.32   18.78   39.47  197.23    3.80  197.23   29.85   17.23  0.43 
1 1 1  -62    4    3 o   70.15   20.18   82.02   94.05   42.77   94.05   27.07  274.05  0.80 
1 1 1  -62    4    4 o   99.50   15.34  117.72   41.23   82.15   41.23   18.04  221.23  0.92 
1 1 1  -62    4    5 o   62.13   19.77   68.20  295.63   29.05  295.63   28.97  115.63  0.70 
1 1 1  -62    4    6 o   60.42   17.53   66.59   46.97   27.86   46.97   28.79  226.97  0.70 
1 1 1  -62    4    7 o   97.23   19.22   79.98  341.67   98.50  341.67   30.43  341.67  0.86 
1 1 1  -62    4    8 o  116.33   14.42  145.38   39.66   96.46   39.66   27.34  219.66  0.95 
1 1 1  -62    4    9 o  154.16    9.46  195.46   73.46  134.05   73.46   32.55  253.46  0.98 
1 1 1  -62    4   10 o   43.01   20.91   45.63   60.05    3.74   60.05   35.19  240.05  0.50 
1 1 1  -62    4   11 o   61.89   25.14   55.47   21.22   33.97   21.22   12.10  201.22  0.65 
1 1 1  -62    4   12 o   74.30   25.76   67.09  315.34   39.55  315.34    8.02  135.34  0.59 
1 1 1  -62    4   13 o   83.77   26.25  107.85  143.36   40.99  143.36   20.33  323.36  0.61 
1 1 1  -62    4   14 o   46.05   21.59   75.76  350.16   15.15  170.18   48.85  170.18  0.20 
1 1 1  -62    4   15 o   81.04   26.25   62.30  255.33   38.85  255.38    2.69  255.38  0.46 
1 1 1  -62    4   16 o   49.72   22.81   58.24   86.02   19.25   86.00   23.07  266.00  0.62 
1 1 1  -62    4   17 o   58.09   26.34   85.68  111.95   23.60  111.97   27.02  291.97  0.64 
1 1 1  -62    4   18 o   60.48   27.17   52.09   60.82   12.41   60.82    9.25  240.82  0.28 
1 1 1  -62    4   19 o   52.79   24.19   36.49  355.56    5.87  355.56    8.41  175.56  0.19 
1 1 1  -62    4   20 o   61.44   26.42   11.19  204.38    4.00  204.38    0.08   24.38  0.07 
1 1 1  -62    6    1 o   41.44   18.52   43.45  200.34    0.87   20.35   35.20   20.35  0.40 
1 1 1  -62    6    2 o   53.86   20.24   40.43  255.34   27.08  255.34    7.45   75.34  0.57 
1 1 1  -62    6    3 o   49.16   19.92   30.30   46.55   14.19   46.55   11.66  226.55  0.41 
1 1 1  -62    6    4 o   87.63   17.19   89.98   69.22   79.03   69.22    2.29   69.22  0.89 
1 1 1  -62    6    5 o   32.57   15.40   34.78   42.71    8.12  222.71   37.77  222.71  0.33 
1 1 1  -62    6    6 o   90.92   19.19   91.83   70.98   82.87   70.98    4.58   70.98  0.89 
1 1 1  -62    6    7 o   62.64   27.83   57.75  262.66   29.58  262.66   19.66   82.66  0.63 
1 1 1  -62    6    8 o  124.52   14.59  104.78  215.69  145.28  215.69   55.88  215.69  0.94 
1 1 1  -62    6    9 o   67.43   21.50   71.15  272.26   48.12  272.26   12.65   92.26  0.81 
1 1 1  -62    6   10 f   83.27   15.99   97.79    4.19   77.73    4.19    0.00    0.00  0.00 
1 1 1  -62    6   11 o   90.64   24.95  118.55  153.08   64.84  153.08   17.42  333.08  0.81 
1 1 1  -62    6   12 o   50.94   22.74   39.11  191.60    3.90   11.61   26.33   11.61  0.18 
1 1 1  -62    6   13 o   92.88   25.93   93.73  325.23   37.24  325.23    3.49  145.23  0.42 
1 1 1  -62    6   14 o   59.99   24.95   16.32  148.40    1.63  148.57    7.29  328.57  0.09 
1 1 1  -62    6   15 o   52.73   23.63   38.03  241.15   11.82  241.01   14.03   61.01  0.36 
1 1 1  -62    6   16 o   54.23   23.85   51.43   74.03   23.99   74.02    9.80  254.02  0.53 
1 1 1  -62    6   17 o   48.46   23.31   41.85   85.32    4.43   85.36   15.93  265.36  0.26 
1 1 1  -62    6   18 o   65.61   26.78   89.90  229.66   27.37  229.66    8.87   49.66  0.48 
1 1 1  -62    6   19 o   62.47   26.40   32.97  266.65   11.67  266.65    0.81   86.65  0.19 
1 1 1  -62    8    1 o   65.05   21.53   43.93  237.14   10.76  237.14   15.58   57.14  0.29 
1 1 1  -62    8    2 f   92.83   26.44   69.06  345.79   47.02  345.79    0.00    0.00  0.00 
1 1 1  -62    8    3 o   41.48   19.10   26.78   68.62    2.47  248.62   22.35  248.62  0.21 
1 1 1  -62    8    4 o   67.02   20.74   67.96  116.60   41.43  116.60   11.81  296.60  0.71 
1 1 1  -62    8    5 o   34.89   16.46   19.05  326.93    2.69  146.93   18.01  146.93  0.18 
1 1 1  -62    8    6 o   47.92   20.59   28.21  262.37    8.09  262.38   14.61   82.38  0.32 
1 1 1  -62    8    7 o  177.82   11.15  161.23    4.78  217.66    4.78   91.11    4.78  0.97 
1 1 1  -62    8    8 o   75.34   21.94   27.56  327.50   33.25  327.50   12.73  327.50  0.36 
1 1 1  -62    8    9 o   51.18   20.67   71.13   32.31    0.55  212.31   49.23  212.31  0.47 
1 1 1  -62    8   10 o  142.80   12.52  146.29   35.55  166.49   35.55   78.07   35.55  0.89 
1 1 1  -62    8   11 o  120.77   11.89  134.66  139.71  119.90  139.71   51.92  139.71  0.78 
1 1 1  -62    8   12 o   60.29   25.68   24.22  330.10    0.55  150.13   11.75  150.13  0.09 
1 1 1  -62    8   13 o   54.76   23.93   71.28  190.78    0.07   10.79   40.54   10.79  0.37 
1 1 1  -62    8   14 o   56.88   24.19   57.94  140.89   21.73  140.83   17.98  320.83  0.54 
1 1 1  -62    8   15 o   68.60   26.29   94.24  340.88   46.03  340.79   16.61  160.79  0.79 
1 1 1  -62    8   16 o   49.99   23.85   41.03  244.71    6.59  244.70   14.38   64.70  0.28 
1 1 1  -62    8   17 o   46.70   21.92   31.96    0.37    1.52    0.37   11.51  180.37  0.16 
1 1 1  -62    8   18 o   91.94   27.82   54.31   82.87   55.76   82.87   34.83   82.87  0.42 
1 1 1  -62    8   19 o   42.82   20.92   17.37   68.96    0.80   68.96    5.48  248.96  0.08 
1 1 1  -62   10    1 o   47.62   20.13   60.72  240.40   10.01   60.39   39.40   60.39  0.20 
1 1 1  -62   10    2 o   76.74   20.65   73.08  153.25   15.03  153.25   17.01  333.25  0.31 
1 1 1  -62   10    3 f   43.70   18.83   26.92  214.50   13.42  214.50    0.00    0.00  0.00 
1 1 1  -62   10    4 o  110.96   13.47   98.60   16.22  101.38   16.22   48.24   16.22  0.70 
1 1 1  -62   10    5 o   53.09   22.75   17.37  227.59    1.12   47.60   10.84   47.60  0.08 
1 1 1  -62   10    6 o   93.79   21.54  118.48  245.17   64.42  245.16    1.94   65.16  0.70 
1 1 1  -62   10    7 o  114.11   16.77  118.77  231.13  107.80  231.13   43.59  231.13  0.75 
1 1 1  -62   10    8 o   48.61   20.52   12.60  193.09    1.97   13.08    8.28   13.08  0.04 
1 1 1  -62   10    9 o   53.37   21.17   61.78  351.17    7.28  171.18   34.59  171.18  0.19 
1 1 1  -62   10   10 f  141.21   12.70  162.18  273.14   77.91  273.16    0.00    0.00  0.00 
1 1 1  -62   10   11 o   54.59   21.27   84.97   22.89    1.36  202.93   48.54  202.93  0.42 
1 1 1  -62   10   12 o   43.77   18.83   88.22  356.43    8.97  176.43   65.80  176.43  0.55 
1 1 1  -62   10   13 o  130.51   17.92  101.74    2.20  172.22    2.32   96.75    2.32  0.95 
1 1 1  -62   10   14 o   46.69   21.71   84.02   90.84    7.42   90.81   44.36  270.81  0.63 
1 1 1  -62   10   15 o   57.23   25.52   99.45  151.35   16.63  151.35   30.88  331.35  0.56 
1 1 1  -62   10   16 o   43.62   20.97   51.77  325.70    0.30  145.70   21.31  145.70  0.24 
1 1 1  -62   10   17 o   46.37   21.86   44.30  292.76    2.88  292.76   14.18  112.76  0.22 
1 1 1  -62   10   18 o   43.76   21.25   71.80  244.29    2.62  244.29   23.44   64.29  0.33 
1 1 1  -62   12    1 o   54.07   21.09   55.39  163.08   24.28  163.12   14.80  343.12  0.59 
1 1 1  -62   12    2 o   50.93   20.22   46.12   56.10    7.26   55.98   22.47  235.98  0.36 
1 1 1  -62   12    3 o   36.86   17.17   21.70  165.76    5.09  345.79   18.03  345.79  0.11 
1 1 1  -62   12    4 f  106.03   12.40   83.82  292.81   47.78  292.76    0.00    0.00  0.00 
1 1 1  -62   12    5 o   47.24   20.91   25.43  305.01    2.83  124.78   16.93  124.78  0.12 
1 1 1  -62   12    6 o   58.13   22.89   75.61    4.08    3.57    4.09   38.34  184.09  0.39 
1 1 1  -62   12    7 o   41.54   19.30   38.05  186.17    7.41    6.18   29.10    6.18  0.17 
1 1 1  -62   12    8 o   64.16   22.73   35.77  126.87   13.02  126.95    8.37  306.95  0.27 
1 1 1  -62   12    9 o   43.33   19.78   27.25  318.12    0.93  138.34   18.40  138.34  0.19 
1 1 1  -62   12   10 o   58.55   21.99   10.15  355.55    8.72  355.46    1.68  355.46  0.13 
1 1 1  -62   12   11 o   52.23   20.99   67.46  330.48   27.06  330.44   21.02  150.44  0.72 
1 1 1  -62   12   12 o   37.90   17.64   43.70  244.06    0.96  244.03   26.14   64.03  0.37 
1 1 1  -62   12   13 o   48.86   20.47   36.36  254.66    6.94  254.75   11.61   74.75  0.26 
1 1 1  -62   12   14 o   53.80   23.67   40.10  196.24    6.40  196.24   10.19   16.24  0.21 
1 1 1  -62   12   15 o   44.72   21.24    9.67  320.98    0.34  320.98    3.50  140.98  0.05 
1 1 1  -62   12   16 o   59.35   25.46   30.44  338.79    9.21  338.79    2.29  158.79  0.17 
1 1 1  -62   14    1 o   46.68   19.90   32.02  358.31    4.77  358.29   11.70  178.29  0.23 
1 1 1  -62   14    2 o   73.29   21.00   90.88   65.21   59.93   65.18    7.53   65.18  0.77 
1 1 1  -62   14    3 o   50.27   20.18   55.00   24.36   18.98   24.41   15.30  204.41  0.53 
1 1 1  -62   14    4 o   56.70   22.94   77.93  266.13   29.06  266.09   22.01   86.09  0.71 
1 1 1  -62   14    5 o   42.34   19.76   39.97  284.05    8.59  283.94   18.23  103.94  0.42 
1 1 1  -62   14    6 o   51.27   21.95   28.30  154.96   16.43  154.86    2.57  334.86  0.35 
1 1 1  -62   14    7 o   73.93   24.12   80.69  174.47   62.85  174.50    9.92  174.50  0.78 
1 1 1  -62   14    8 o  106.84   19.65  122.05  139.06  118.75  139.09   42.32  139.09  0.91 
1 1 1  -62   14    9 o   50.89   21.70   32.25   35.68   11.14   35.52    7.54  215.52  0.29 
1 1 1  -62   14   10 o   47.22   20.73   20.68  257.92    3.42  257.76    7.26   77.76  0.15 
1 1 1  -62   14   11 o   39.36   18.45   43.26  294.63    2.83  114.64   21.92  114.64  0.21 
1 1 1  -62   14   12 o   40.28   18.92   42.99  302.49    2.13  122.49   19.70  122.49  0.19 
1 1 1  -62   14   13 o   53.31   21.90   16.60  112.97    3.44  112.98    3.13  292.98  0.09 
1 1 1  -62   14   14 o   66.21   22.15   63.73    6.47   30.04    6.47    5.77    6.47  0.41 
1 1 1  -62   14   15 o   34.53   15.84   42.66  181.49    2.97    1.49   18.51    1.49  0.18 
1 1 1  -62   16    1 o   51.46   20.75   37.69   75.91    6.68   75.91    8.06  255.91  0.21 
1 1 1  -62   16    2 o   43.01   19.00   38.82  251.90    0.54  251.90   14.93   71.90  0.19 
1 1 1  -62   16    3 o   38.04   17.31   36.86  224.34    2.58   44.33   17.48   44.33  0.16 
1 1 1  -62   16    4 o   43.86   20.54   47.97   91.32    0.04   91.31   19.54  271.31  0.22 
1 1 1  -62   16    5 f   47.16   21.48   48.86   92.75   20.04   92.75    0.00    0.00  0.00 
1 1 1  -62   16    6 o   42.96   20.25   28.00  109.34    0.25  289.34   11.74  289.34  0.13 
1 1 1  -62   16    7 o   65.36   25.02   81.87   79.91   27.31   79.90    6.11  259.90  0.46 
1 1 1  -62   16    8 o   47.96   21.54   42.95  261.90    3.25  261.90   14.13   81.90  0.21 
1 1 1  -62   16    9 o   55.89   22.87   30.54  246.88    7.33  246.88    4.85   66.88  0.17 
1 1 1  -62   16   10 o   54.79   22.47   47.43  107.83   10.34  107.83    8.22  287.83  0.26 
1 1 1  -62   16   11 o   44.90   20.75   15.03  349.63    0.92  349.63    4.82  169.63  0.07 
1 1 1  -62   16   12 o   66.33   24.59   72.54   49.66   30.82   49.66    3.90   49.66  0.44 
1 1 1  -62   16   13 o   50.45   21.50   29.48  194.81    5.74  194.82    4.82   14.82  0.16 
1 1 1  -62   18    3 f   33.71   15.80   25.32  266.01    9.16  266.01    0.00    0.00  0.00 
1 1 1  -62   18    4 o   40.07   19.22   30.41  321.95    0.10  321.95   11.01  141.95  0.14 
1 1 1  -62   18    5 o   42.27   20.06   22.16  227.38    0.79  227.38    7.35   47.38  0.11 
1 1 1  -62   18    6 o   45.83   21.17   45.85  157.56    3.86  157.56   12.98  337.56  0.23 
1 1 1  -62   18    7 o   49.59   22.39   50.57   58.95    7.22   58.95   11.27  238.95  0.26 
1 1 1  -62   18    8 o   40.63   19.48   29.25   80.50    0.47   80.50   10.11  260.50  0.14 
1 1 1  -61    1    1 o   44.35   19.20   11.96  131.07    0.09  131.06   10.06  311.06  0.12 
1 1 1  -61    1    2 o  102.58   15.52   32.16  330.01   94.18  330.02   66.69  330.02  0.59 
1 1 1  -61    1    3 o   56.12   20.19   59.91  233.33   13.76  233.32   38.48   53.32  0.59 
1 1 1  -61    1    4 o  101.56   14.89  116.63  135.23   82.02  135.23   21.00  315.23  0.91 
1 1 1  -61    1    5 o  155.52   10.03  142.68  155.81  171.12  155.81   44.32  155.81  0.96 
1 1 1  -61    1    6 o   48.29   18.96   10.97  206.66    2.20  206.67    7.54   26.67  0.12 
1 1 1  -61    1    7 o   45.70   18.93   47.84  177.79    1.08  357.79   43.29  357.79  0.45 
1 1 1  -61    1    8 o   84.75   23.47  105.06  173.29   52.06  173.29   39.36  353.29  0.85 
1 1 1  -61    1    9 f   77.89   25.12   73.77  289.21   62.88  289.21    0.00    0.00  0.00 
1 1 1  -61    1   10 o   81.80   25.03   88.67  101.34   55.07  101.34   20.28  281.34  0.80 
1 1 1  -61    1   11 o   52.67   22.94   35.16    6.54   10.78    6.53   19.15  186.53  0.39 
1 1 1  -61    1   12 f   61.91   24.80   80.55   26.18   68.68   26.18    0.00    0.00  0.00 
1 1 1  -61    1   13 o   62.04   25.03   57.57   36.02   36.15   36.02   12.37  216.02  0.68 
1 1 1  -61    1   14 o   99.66   25.93  114.75  177.10   83.16  177.10    5.27  177.10  0.81 
1 1 1  -61    1   15 o   53.97   24.90   40.16   63.81    4.22  243.81   24.18  243.81  0.15 
1 1 1  -61    1   16 o   56.20   24.88   53.28   94.13    0.92  274.08   29.14  274.08  0.24 
1 1 1  -61    1   17 o   46.30   21.71   44.35  236.40    7.67  236.34   22.99   56.34  0.41 
1 1 1  -61    1   18 o   43.40   20.80   52.05  171.59    5.71  171.50   25.86  351.50  0.43 
1 1 1  -61    1   19 f   55.43   25.97   60.76  208.50   25.27  208.50    0.00    0.00  0.00 
1 1 1  -61    1   20 o   58.03   29.17   29.72  176.97    5.99  176.97    5.58  356.97  0.15 
1 1 1  -61    1   21 o   51.63   25.43   19.19  103.76    3.12  103.76    3.81  283.76  0.10 
1 1 1  -61    3    1 o   54.28   20.58   84.11  312.18    5.21  312.18   66.31  132.18  0.71 
1 1 1  -61    3    2 o  190.81    9.42  184.22   19.15  214.10   19.15   57.64   19.15  0.97 
1 1 1  -61    3    3 o  164.17    9.77  130.54   71.66  200.52   71.66   88.73   71.66  0.95 
1 1 1  -61    3    4 o   53.25   19.71   49.38  352.81    9.87  352.82   32.97  172.82  0.49 
1 1 1  -61    3    5 o   41.14   18.07   24.86  194.83    3.00   14.83   24.71   14.83  0.23 
1 1 1  -61    3    6 o  102.03   11.65   68.15  266.03  112.39  266.03   52.92  266.03  0.84 
1 1 1  -61    3    7 o   78.03   21.20  113.42  162.21   34.66  162.21   63.62  342.21  0.85 
1 1 1  -61    3    8 o   59.21   20.52   95.38  110.83    6.63  110.83   74.88  290.83  0.74 
1 1 1  -61    3    9 f   68.32   24.88  131.47   19.09  111.68   19.09    0.00    0.00  0.00 
1 1 1  -61    3   10 o   98.67   23.79   96.99   31.35   88.30   31.35    5.81   31.35  0.87 
1 1 1  -61    3   11 o   49.09   22.12   18.55   23.63    5.56   23.63   10.24  203.63  0.22 
1 1 1  -61    3   12 o   54.89   24.98   71.74  174.58   16.11  174.58   45.11  354.58  0.70 
1 1 1  -61    3   13 o   88.50   26.62   70.63  219.54   79.28  219.54   23.64  219.54  0.76 
1 1 1  -61    3   14 o   67.08   26.18   66.91  349.52   15.68  349.52   26.10  169.52  0.43 
1 1 1  -61    3   15 o   52.17   23.36   86.04  120.04   12.38  300.04   50.54  300.04  0.25 
1 1 1  -61    3   16 o   68.36   26.64   63.78  213.88   17.45  213.99   18.96   33.99  0.39 
1 1 1  -61    3   17 f   49.22   22.84   47.98  152.72   35.24  152.57    0.00    0.00  0.00 
1 1 1  -61    3   18 o   52.02   23.62   46.88   65.55   13.11   65.48   13.38  245.48  0.38 
1 1 1  -61    3   19 o   61.18   27.68   42.94  211.30   11.13  211.31    6.51   31.31  0.24 
1 1 1  -61    3   20 o   77.03   28.78   73.61  346.36   41.43  346.36   13.14  346.36  0.45 
1 1 1  -61    5    1 o  110.97   14.97  135.49  192.76   93.25  192.76   22.15   12.76  0.94 
1 1 1  -61    5    2 o   44.81   19.24   51.65  215.21    0.67   35.21   44.61   35.21  0.48 
1 1 1  -61    5    3 o   96.84   15.41   77.37  304.28   98.30  304.28   32.54  304.28  0.85 
1 1 1  -61    5    4 o  108.82   13.35  104.21  318.77  107.89  318.77   19.36  318.77  0.90 
1 1 1  -61    5    5 o   63.14   19.76   83.79  140.24   21.16  140.24   49.99  320.24  0.73 
1 1 1  -61    5    6 o  143.11   12.17  118.47  290.11  167.31  290.11   66.71  290.11  0.94 
1 1 1  -61    5    7 o   53.27   21.03   28.26   34.26    7.98   34.25   16.03  214.25  0.30 
1 1 1  -61    5    8 o   73.99   21.74   90.11   58.11   41.65   58.11   34.95  238.11  0.80 
1 1 1  -61    5    9 o   63.64   27.75  101.01  141.54   11.83  141.54   74.11  321.54  0.77 
1 1 1  -61    5   10 o   84.96   24.62   97.84  175.72   62.28  175.72   21.06  355.72  0.86 
1 1 1  -61    5   11 o   67.96   25.18   94.29  166.83   31.94  166.83   48.50  346.83  0.83 
1 1 1  -61    5   12 o   55.02   23.55   53.36   68.95   21.26   68.95   22.62  248.95  0.59 
1 1 1  -61    5   13 o   48.03   22.07   48.19  178.77    3.13  358.77   35.84  358.77  0.31 
1 1 1  -61    5   14 o   60.63   24.94   34.88  264.07    0.49  264.07   17.54   84.07  0.15 
1 1 1  -61    5   15 o   46.40   21.71   10.49   74.03    1.80  253.86    7.02  253.86  0.04 
1 1 1  -61    5   16 o   62.00   25.52   69.04    9.60   22.63    9.59   22.29  189.59  0.54 
1 1 1  -61    5   17 o   52.16   23.62   68.33  188.13   21.27  188.09   24.55    8.09  0.64 
1 1 1  -61    5   18 f   51.82   24.49   23.47  113.87   11.34  113.89    0.00    0.00  0.00 
1 1 1  -61    5   19 o   55.20   24.80   73.28  104.03   11.69  104.03   17.67  284.03  0.37 
1 1 1  -61    5   20 f   45.12   21.70   13.34  187.26    4.99  187.27    0.00    0.00  0.00 
1 1 1  -61    7    1 o   94.24   17.17  111.82   59.06   79.36   59.06   16.11  239.06  0.93 
1 1 1  -61    7    2 o   52.35   20.22   46.55  180.76   19.27  180.76   20.43    0.76  0.56 
1 1 1  -61    7    3 o   85.17   18.42   80.33   96.93   76.90   96.93    8.45   96.93  0.85 
1 1 1  -61    7    4 o   36.03   16.84   19.96  178.87    3.22  358.86   20.22  358.86  0.19 
1 1 1  -61    7    5 o   37.38   17.96   85.22   68.72   25.41  248.72   97.97  248.72  0.63 
1 1 1  -61    7    6 o   40.82   18.82   20.14  276.70    0.45   96.69   17.60   96.69  0.20 
1 1 1  -61    7    7 o   55.64   21.52   84.00   56.85   10.70   56.85   60.83  236.85  0.74 
1 1 1  -61    7    8 o   74.10   21.75   37.40  243.10   53.03  243.10   21.17  243.10  0.57 
1 1 1  -61    7    9 o   73.46   21.72  107.21  317.88   37.03  317.88   54.42  137.88  0.87 
1 1 1  -61    7   10 o   49.89   19.80   51.10  296.73   19.11  296.73   24.52  116.73  0.63 
1 1 1  -61    7   11 o   61.69   24.64   78.57  171.29   23.98  171.29   37.40  351.29  0.69 
1 1 1  -61    7   12 o   60.13   24.74   73.65  289.30    8.94  289.31   39.55  109.31  0.48 
1 1 1  -61    7   13 o   45.93   21.37   21.96  141.03    4.27  321.03   15.62  321.03  0.08 
1 1 1  -61    7   14 o   58.39   24.70   80.63   83.39    3.42  263.37   42.55  263.37  0.31 
1 1 1  -61    7   15 o   51.49   23.12   71.28  336.78    1.75  336.79   42.46  156.79  0.45 
1 1 1  -61    7   16 o   49.45   22.65   38.34   61.00   20.13   60.85    7.43  240.85  0.48 
1 1 1  -61    7   17 o   66.06   27.98   94.25  108.57   34.47  108.60   16.90  288.60  0.65 
1 1 1  -61    7   18 o   44.71   21.43   18.56  336.32    0.29  336.32    7.33  156.32  0.09 
1 1 1  -61    7   19 o   63.68   26.39   64.21  321.85   21.57  321.85    3.18  141.85  0.36 
1 1 1  -61    7   20 o   50.66   23.46   30.54   30.00    5.17   30.00    5.80  210.00  0.16 
1 1 1  -61    9    1 o   46.20   20.76   17.03  242.79    1.24   62.79   12.78   62.79  0.11 
1 1 1  -61    9    2 o   47.97   20.14   34.20  350.29    4.31  350.29   21.58  170.29  0.31 
1 1 1  -61    9    3 f  104.37   14.57  139.55    4.30  114.01    4.30    0.00    0.00  0.00 
1 1 1  -61    9    4 o   72.29   25.83   81.55  183.60   49.86  183.60   19.81    3.60  0.83 
1 1 1  -61    9    5 o  107.86   17.10  109.41  207.62  108.86  207.62   15.42  207.62  0.94 
1 1 1  -61    9    6 o   60.49   22.58   93.00  252.75   21.46  252.75   57.97   72.75  0.83 
1 1 1  -61    9    7 o   51.76   21.29   68.42   71.20   17.70   71.20   40.65  251.20  0.73 
1 1 1  -61    9    8 o   65.48   22.25   50.89   54.26   41.34   54.26    0.09   54.26  0.63 
1 1 1  -61    9    9 o   85.26   20.71  101.15  333.19   65.95  333.19    9.71  153.19  0.83 
1 1 1  -61    9   10 o   66.99   21.71   59.96  224.67   23.35  224.67   16.57   44.67  0.47 
1 1 1  -61    9   11 o   76.95   19.79   92.43  114.95   32.59  114.95   19.54  294.95  0.55 
1 1 1  -61    9   12 o   56.31   23.59   66.31  311.54    6.10  131.54   35.48  131.54  0.21 
1 1 1  -61    9   13 o   87.34   25.82   76.21   44.03   42.50   44.04    2.42   44.04  0.47 
1 1 1  -61    9   14 f   47.32   21.96   54.33  295.08   35.16  295.10    0.00    0.00  0.00 
1 1 1  -61    9   15 f   50.83   22.91   22.45   48.89   15.84   49.01    0.00    0.00  0.00 
1 1 1  -61    9   16 o   52.50   24.28   43.42   82.71   11.54   82.74   12.30  262.74  0.34 
1 1 1  -61    9   17 o   48.98   22.73   30.11  326.85    2.37  326.85   10.05  146.85  0.15 
1 1 1  -61    9   18 o   45.26   21.56   23.15  213.60    1.13  213.61    7.90   33.61  0.11 
1 1 1  -61    9   19 o   53.98   24.32   34.77  231.57    7.53  231.57    5.18   51.57  0.19 
1 1 1  -61   11    1 o   43.14   19.05   79.37  341.47   17.77  161.48   53.15  161.48  0.20 
1 1 1  -61   11    2 o   62.78   20.76   32.22  259.03    1.67  259.03   14.01   79.03  0.14 
1 1 1  -61   11    3 o   45.13   19.27   53.67   19.03   10.55  199.03   39.80  199.03  0.21 
1 1 1  -61   11    4 o   93.87   13.64   89.79  321.55   72.78  321.55   20.35  321.55  0.67 
1 1 1  -61   11    5 o   67.03   23.24   75.11  169.25   16.14  169.25   29.13  349.25  0.46 
1 1 1  -61   11    6 o   68.09   23.44   57.91  240.33   15.85  240.33   18.98   60.33  0.37 
1 1 1  -61   11    7 o   42.60   19.92   25.98  203.92    5.79   23.92   20.86   23.92  0.11 
1 1 1  -61   11    8 o   55.58   21.91   37.38   80.75    1.34  260.75   21.48  260.75  0.17 
1 1 1  -61   11    9 o   41.75   19.24   57.74   53.57   14.10  233.58   41.69  233.58  0.16 
1 1 1  -61   11   10 o   46.75   20.47   58.76  324.91   10.90  144.93   37.62  144.93  0.17 
1 1 1  -61   11   11 o  209.65    9.15  184.92    5.42  293.35    5.41  195.15    5.41  0.93 
1 1 1  -61   11   12 o   73.82   21.12  101.35  149.76   42.95  149.74   20.08  329.74  0.72 
1 1 1  -61   11   13 o   48.35   20.96   60.75   76.64   18.05   76.58   25.93  256.58  0.64 
1 1 1  -61   11   14 o   71.74   26.58   85.29  102.33   53.50  102.24    0.95  282.24  0.75 
1 1 1  -61   11   15 o   46.68   22.49   19.16  254.23    1.92  254.26    7.60   74.26  0.12 
1 1 1  -61   11   16 o   51.05   23.15   24.81  353.93    3.06  353.92    7.06  173.92  0.13 
1 1 1  -61   11   17 o   42.14   20.37   16.14   12.26    0.09   12.26    6.15  192.26  0.08 
1 1 1  -61   11   18 o   47.43   22.27   28.13  327.97    3.20  327.97    7.06  147.97  0.14 
1 1 1  -61   13    1 o   52.82   20.78   59.95  100.51   18.23  100.55   23.01  280.55  0.56 
1 1 1  -61   13    2 o   41.84   18.70   56.55   49.32    6.71  229.24   42.30  229.24  0.35 
1 1 1  -61   13    3 o   46.39   19.35   86.11  297.07   10.34  117.01   60.79  117.01  0.43 
1 1 1  -61   13    4 o   69.20   23.29   66.88  215.86   19.50  215.84   17.66   35.84  0.41 
1 1 1  -61   13    5 o   65.53   23.88   46.45   19.64    9.42   19.66   15.71  199.66  0.26 
1 1 1  -61   13    6 o   76.21   23.58   97.71  318.20   31.91  318.23   21.21  138.23  0.56 
1 1 1  -61   13    7 o   76.82   23.70   72.36  130.64   32.82  130.53    7.63  310.53  0.48 
1 1 1  -61   13    8 o   47.02   20.52   43.68  105.69    3.11  285.59   28.89  285.59  0.24 
1 1 1  -61   13    9 o   61.90   22.32   79.88    1.46   22.65    1.40   28.12  181.40  0.59 
1 1 1  -61   13   10 o   83.96   21.70   28.14  274.98   59.02  274.99   39.35  274.99  0.47 
1 1 1  -61   13   11 o   61.79   23.01   29.08  350.82   35.53  350.74   14.72  350.74  0.46 
1 1 1  -61   13   12 o   49.02   20.70   76.86  206.46   14.63  206.44   33.19   26.44  0.64 
1 1 1  -61   13   13 o   38.02   17.73   47.35  253.98    2.82   74.05   27.07   74.05  0.28 
1 1 1  -61   13   14 o   47.75   18.67   70.81    6.04    4.79    6.04   24.51  186.04  0.36 
1 1 1  -61   13   15 o   45.24   21.19   66.34  329.81    1.64  329.81   24.67  149.81  0.31 
1 1 1  -61   13   16 o   52.45   23.86   19.51   47.57    3.56   47.57    3.81  227.57  0.10 
1 1 1  -61   15    1 o   49.80   20.77   55.13  154.74   10.01  154.75   18.18  334.75  0.38 
1 1 1  -61   15    2 o   96.04   18.45   65.24  143.22  109.44  143.22   72.12  143.22  0.76 
1 1 1  -61   15    3 o   33.61   16.02   57.69  216.60    6.40   36.58   42.12   36.58  0.44 
1 1 1  -61   15    4 o   45.70   20.79   21.70  221.10    7.35  221.45    6.72   41.45  0.23 
1 1 1  -61   15    5 o   50.88   22.27   64.46   45.07   20.34   45.11   22.40  225.11  0.62 
1 1 1  -61   15    6 o   42.90   19.95   57.84  131.83    8.27  131.98   30.08  311.98  0.54 
1 1 1  -61   15    7 o   58.14   23.09   54.15  135.94   31.66  136.05    3.26  316.05  0.57 
1 1 1  -61   15    8 o   64.43   23.51   64.83  327.82   41.78  327.84    2.08  327.84  0.63 
1 1 1  -61   15    9 o   47.76   20.79   55.49  207.67   10.16  207.70   21.23   27.70  0.44 
1 1 1  -61   15   10 o   43.86   20.09   51.82  212.28    2.13  212.27   23.90   32.27  0.32 
1 1 1  -61   15   11 o   43.44   19.84   35.39  344.07    0.13  164.07   15.16  164.07  0.17 
1 1 1  -61   15   12 o   49.86   21.10   12.03   26.16    1.54   26.16    3.35  206.16  0.06 
1 1 1  -61   15   13 o   41.19   18.97   44.80  340.26    0.66  160.26   18.28  160.26  0.21 
1 1 1  -61   15   14 o   42.42   19.02   58.53  241.45    1.19  241.45   20.95   61.45  0.28 
1 1 1  -61   15   15 o   51.74   20.64   13.45  262.51    3.20  262.50    1.66   82.50  0.08 
1 1 1  -61   17    1 o   61.82   22.37   55.68   98.11   20.65   98.11    0.96  278.11  0.34 
1 1 1  -61   17    2 o   43.57   19.23   10.44  339.47    0.35  339.48    3.78  159.48  0.05 
1 1 1  -61   17    3 o   36.35   16.56   23.57   30.56    2.07  210.56   11.53  210.56  0.10 
1 1 1  -61   17    4 o   62.71   24.30   67.14   88.03   21.52   88.02    5.66  268.02  0.39 
1 1 1  -61   17    5 o  121.94   18.40  115.95  197.69  154.25  197.69  107.11  197.69  0.83 
1 1 1  -61   17    6 o   43.09   20.30   59.60   68.46    0.85  248.46   25.07  248.46  0.27 
1 1 1  -61   17    7 o   69.62   25.02   68.86   89.11   31.50   89.11    3.65   89.11  0.43 
1 1 1  -61   17    8 o   81.46   24.21   17.01  219.98   15.67  219.97    8.86  219.97  0.14 
1 1 1  -61   17    9 o   45.68   20.77   60.36   33.55    2.55   33.55   21.27  213.55  0.29 
1 1 1  -61   17   10 o   42.32   19.72   28.30  351.20    0.36  351.20   10.59  171.20  0.13 
1 1 1  -61   17   11 o   97.63   25.69  117.30  205.33   98.79  205.33   54.49  205.33  0.73 
1 1 1  -61   17   12 o   37.40   18.24   32.12   80.66    1.22  260.66   12.98  260.66  0.14 
1 1 1  -61   19    4 o   55.32   23.73   36.42  265.28    9.51  265.29    3.59   85.29  0.20 
1 1 1  -61   19    5 o   47.96   21.65   44.17   92.30    5.70   92.30   10.26  272.30  0.23 
1 1 1  -61   19    6 o   46.03   21.28   57.95  338.49    5.09  338.49   15.84  158.49  0.28 
1 1 1  -61   19    7 o   35.04   17.38    5.09  278.78    0.30   98.78    2.13   98.78  0.02 
1 1 1  -60    0    1 o   35.91   23.78   56.26  180.00   17.03    0.00   67.03    0.00  0.46 
1 1 1  -60    0    2 o   96.13   27.31   84.26    0.00  109.03    0.00   32.25    0.00  0.97 
1 1 1  -60    0    3 o  184.41   15.18  131.70    0.00  246.60    0.00  124.38    0.00  1.00 
1 1 1  -60    0    4 o   28.40   20.14    6.96    0.00    3.11  180.00    9.65  180.00  0.06 
1 1 1  -60    0    5 o   45.28   27.12   95.62  180.00   14.37    0.00  104.63    0.00  0.84 
1 1 1  -60    0    6 o   37.30   24.43   54.16  180.00   11.60    0.00   62.68    0.00  0.53 
1 1 1  -60    0    7 o  160.47   12.89   87.49    0.00  238.97    0.00  157.06    0.00  1.00 
1 1 1  -60    0    8 o   51.03   32.99   16.54  180.00    4.98  180.00   10.29  360.00  0.20 
1 1 1  -60    0    9 o   50.21   31.14  111.35  180.00   14.29    0.00  115.06    0.00  0.86 
1 1 1  -60    0   10 o   78.56   37.21  116.28  180.00   46.16  180.00   56.25    0.00  0.95 
1 1 1  -60    0   11 o   37.90   26.35   25.11  180.00    6.36  360.00   27.72  360.00  0.20 
1 1 1  -60    0   12 f   60.34   35.24   78.62    0.00   66.86    0.00    0.00    0.00  0.00 
1 1 1  -60    0   13 o   41.53   28.41  110.58  180.00   24.19    0.00  118.43    0.00  0.84 
1 1 1  -60    0   14 o   57.12   34.74   17.75  180.00   17.17  180.00    2.02  180.00  0.28 
1 1 1  -60    0   15 o   83.40   38.82   55.46    0.00   47.63    0.00   10.61    0.00  0.51 
1 1 1  -60    0   16 o   41.76   28.80   60.57  180.00   14.78    0.00   42.89    0.00  0.16 
1 1 1  -60    0   17 o   60.80   42.39   39.91  180.00    4.10  180.00   18.68    0.00  0.22 
1 1 1  -60    0   18 o   42.65   29.48   23.05  180.00   10.10  180.00    7.03    0.00  0.32 
1 1 1  -60    0   19 o   56.87   34.90    2.82  180.00    1.19  180.00    0.33  360.00  0.02 
1 1 1  -60    0   20 o   48.07   35.35    5.95    0.00    0.30    0.00    2.10  180.00  0.03 
1 1 1  -60    0   21 o   46.59   34.60   19.15  180.00    1.16  180.00    6.05    0.00  0.09 
1 1 1  -60    2    1 o   69.69   20.88   99.29  249.38   26.04  249.38   61.43   69.38  0.81 
1 1 1  -60    2    2 o   90.87   17.74  129.63  206.97   48.60  206.97   68.50   26.97  0.91 
1 1 1  -60    2    3 o   75.40   21.31   88.87  213.91   43.50  213.91   38.26   33.91  0.83 
1 1 1  -60    2    4 o   51.36   20.95   50.74  310.14    9.82  310.14   37.42  130.14  0.56 
1 1 1  -60    2    5 o  126.51   12.51  119.50   39.84  127.32   39.84   15.47   39.84  0.95 
1 1 1  -60    2    6 o   55.39   19.37  140.95  217.65   35.22   37.65  167.02   37.65  0.87 
1 1 1  -60    2    7 o  203.98   10.42  144.48  162.45  262.61  162.45  128.48  162.45  0.97 
1 1 1  -60    2    8 o   85.18   23.53   51.90   11.06   72.64   11.07   25.12   11.07  0.71 
1 1 1  -60    2    9 o   57.17   24.50   35.56   22.03   13.69   22.03   18.22  202.03  0.40 
1 1 1  -60    2   10 o  114.68   23.20  133.53   26.51   93.69   26.51   22.87  206.51  0.92 
1 1 1  -60    2   11 f  107.20   22.22   76.28  237.04   64.77  237.04    0.00    0.00  0.00 
1 1 1  -60    2   12 o  123.61   18.95  144.70  193.53  109.31  193.53   13.79   13.53  0.94 
1 1 1  -60    2   13 o  164.97   15.01  163.21   32.78  180.88   32.78   41.73   32.78  0.97 
1 1 1  -60    2   14 o   71.74   30.34   60.96   95.35   45.54   95.35    4.82  275.35  0.67 
1 1 1  -60    2   15 o   76.25   26.77  105.06  280.02   33.00  280.02   34.27  100.02  0.66 
1 1 1  -60    2   16 o   51.71   23.39   49.70  142.35    7.13  322.35   28.87  322.35  0.14 
1 1 1  -60    2   17 o   60.33   25.42   56.62  339.72    9.44  339.57   23.98  159.57  0.36 
1 1 1  -60    2   18 o   52.19   23.70   30.25  222.70   20.21  222.97    1.36   42.97  0.40 
1 1 1  -60    2   19 o   55.40   24.65   65.73  198.06   15.78  198.06   17.82   18.06  0.45 
1 1 1  -60    2   20 o   42.25   21.12   61.11  114.19    1.86  294.19   26.43  294.19  0.27 
1 1 1  -60    2   21 o   53.24   25.77   80.00  257.18   10.90  257.18   18.99   77.18  0.38 
1 1 1  -60    4    1 o   71.51   20.73   97.63   25.13   30.86   25.13   52.86  205.13  0.80 
1 1 1  -60    4    2 o  108.83   14.25   99.64   63.29  108.68   63.29   21.02   63.29  0.90 
1 1 1  -60    4    3 o   84.46   18.44  101.30  115.47   56.14  115.47   34.67  295.47  0.87 
1 1 1  -60    4    4 o  114.15   14.59  119.78  165.27  103.67  165.27    5.00  345.27  0.93 
1 1 1  -60    4    5 o   40.60   17.90   23.30  155.38    1.90  335.38   23.15  335.38  0.24 
1 1 1  -60    4    6 o   84.85   21.49  105.54   87.07   52.12   87.07   44.06  267.07  0.87 
1 1 1  -60    4    7 o   49.74   21.03   53.42  127.31    4.48  127.31   43.83  307.31  0.53 
1 1 1  -60    4    8 o   57.73   21.44  115.49   15.02    9.37  195.02  112.38  195.02  0.81 
1 1 1  -60    4    9 o   86.43   25.67   90.16  242.13   61.70  242.13   17.07   62.13  0.81 
1 1 1  -60    4   10 o   58.35   26.14   45.75   98.60   11.61   98.60   27.25  278.60  0.43 
1 1 1  -60    4   11 o   65.88   25.31   84.41  308.92   24.59  308.92   47.18  128.92  0.73 
1 1 1  -60    4   12 o   45.48   20.97   77.49  307.03    6.23  127.03   72.24  127.03  0.66 
1 1 1  -60    4   13 o   62.13   24.81   48.66  187.97   35.93  187.97    5.61    7.97  0.62 
1 1 1  -60    4   14 o   65.52   25.61   67.81  332.74   27.72  332.74   22.72  152.74  0.60 
1 1 1  -60    4   15 o   78.58   26.77   70.13  355.16   25.96  355.16   13.26  175.16  0.41 
1 1 1  -60    4   16 o   65.13   26.33   62.52  212.47    3.73  212.44   26.57   32.44  0.26 
1 1 1  -60    4   17 o   48.47   22.60   22.91  150.21    2.47  150.36   12.55  330.36  0.18 
1 1 1  -60    4   18 o   53.07   23.85   15.30  134.34    8.97  134.44    0.99  314.44  0.18 
1 1 1  -60    4   19 o   50.06   23.95   15.19  222.60    1.72  222.56    5.09   42.56  0.09 
1 1 1  -60    4   20 o   56.91   25.46   53.58  351.82   11.35  351.82    9.78  171.82  0.29 
1 1 1  -60    4   21 o   44.75   21.63   44.97  135.67    2.73  135.67   13.74  315.67  0.21 
1 1 1  -60    6    1 o   82.83   20.07   64.68  258.88   70.31  258.88   15.31  258.88  0.76 
1 1 1  -60    6    2 o  129.70   12.37   99.98   34.61  152.52   34.61   67.61   34.61  0.92 
1 1 1  -60    6    3 f  124.18   12.85  119.15   53.92  102.15   53.92    0.00    0.00  0.00 
1 1 1  -60    6    4 o  167.79    9.99  136.86   46.78  202.09   46.78   83.30   46.78  0.96 
1 1 1  -60    6    5 o  115.39    9.15   72.87   81.98  138.82   81.98   75.21   81.98  0.88 
1 1 1  -60    6    6 o  144.00   14.14  134.07  277.49  155.31  277.49   38.40  277.49  0.95 
1 1 1  -60    6    7 o   95.18   30.58   64.30  287.31   79.49  287.32   23.85  287.32  0.71 
1 1 1  -60    6    8 o   41.45   18.94   24.14   32.15    3.47  212.15   24.06  212.15  0.21 
1 1 1  -60    6    9 o   44.19   19.22   36.66  146.78    1.79  326.78   32.94  326.78  0.33 
1 1 1  -60    6   10 o   90.76   25.34   93.64  189.05   73.01  189.05    6.65    9.05  0.84 
1 1 1  -60    6   11 f   60.77   25.26   44.09  200.87   37.56  200.87    0.00    0.00  0.00 
1 1 1  -60    6   12 o   63.49   25.84   79.72  282.81   30.36  282.81   37.68  102.81  0.77 
1 1 1  -60    6   13 o   49.68   22.57   58.37  135.33    5.58  135.33   39.53  315.33  0.51 
1 1 1  -60    6   14 o   59.79   24.82   42.21  217.74    4.13  217.74   21.53   37.74  0.25 
1 1 1  -60    6   15 o   47.68   22.05   58.32  122.11   10.70  302.11   35.94  302.11  0.15 
1 1 1  -60    6   16 o   78.04   27.09   96.86   79.56   39.53   79.55   17.21  259.55  0.62 
1 1 1  -60    6   17 o   58.62   24.77   61.44  125.37   37.82  125.22    7.60  305.22  0.71 
1 1 1  -60    6   18 o   58.83   26.62   84.24  335.95   22.57  335.91   23.63  155.91  0.58 
1 1 1  -60    6   19 o   50.02   23.26   20.73  313.08    2.11  313.08    6.35  133.08  0.11 
1 1 1  -60    6   20 o   56.92   25.35   12.73  191.04    3.23  191.04    1.63   11.04  0.07 
1 1 1  -60    8    1 o   67.42   20.64   93.64  132.55   33.44  132.55   46.40  312.55  0.84 
1 1 1  -60    8    2 o   83.06   27.25   20.70  163.46   39.25  163.46   21.62  163.46  0.34 
1 1 1  -60    8    3 o   90.50   22.09  103.73  160.83   69.91  160.83   18.35  340.83  0.87 
1 1 1  -60    8    4 o  176.17    9.76  191.17  184.19  180.16  184.19   17.57  184.19  0.97 
1 1 1  -60    8    5 o   65.46   23.47   41.73   61.93   29.41   61.93    6.08  241.93  0.50 
1 1 1  -60    8    6 o  159.61   12.67  203.06   10.00  136.96   10.00   35.70  190.00  0.97 
1 1 1  -60    8    7 o   56.99   22.35   36.80   61.36   16.52   61.35   14.78  241.35  0.42 
1 1 1  -60    8    8 o   64.60   23.07   60.91  346.72   33.30  346.72   18.55  166.72  0.66 
1 1 1  -60    8    9 o   59.40   22.30   54.21  115.48   27.26  115.48   18.92  295.48  0.62 
1 1 1  -60    8   10 o   39.98   18.18   53.78   95.99    2.23  275.99   48.11  275.99  0.55 
1 1 1  -60    8   11 o   45.08   20.55   30.03  212.96   10.60  212.96   15.00   32.96  0.40 
1 1 1  -60    8   12 o   55.34   24.17   78.85  256.71    6.44  256.71   50.87   76.71  0.58 
1 1 1  -60    8   13 o   61.63   25.07   51.30  304.37    4.73  304.37   25.16  124.37  0.28 
1 1 1  -60    8   14 o   64.51   25.61   89.05  340.22    0.58  160.22   39.48  160.22  0.30 
1 1 1  -60    8   15 o   63.23   25.60   64.83  219.79   11.58  219.80   25.65   39.80  0.39 
1 1 1  -60    8   16 o   49.34   22.46    9.32  227.63    5.53  227.37    1.17   47.37  0.12 
1 1 1  -60    8   17 o   52.79   24.39   17.35   55.30    6.87   55.12    3.37  235.12  0.16 
1 1 1  -60    8   18 o   51.03   23.23   27.40   45.05    3.07   45.04    8.32  225.04  0.14 
1 1 1  -60    8   19 o   41.41   20.28    7.99  248.13    0.08   68.13    3.21   68.13  0.04 
1 1 1  -60    8   20 o   48.76   23.02    2.12  303.86    0.29  303.86    0.48  123.86  0.01 
1 1 1  -60   10    1 o   40.04   17.94   50.28  267.69    7.98   87.70   45.11   87.70  0.36 
1 1 1  -60   10    2 o   60.60   20.54   23.88  229.75   24.20  229.75    4.69  229.75  0.36 
1 1 1  -60   10    3 o   43.47   18.84   15.03  305.57    5.78  305.57    7.06  125.57  0.21 
1 1 1  -60   10    4 o   58.97   16.40   30.95   75.87   35.52   75.87    9.10   75.87  0.53 
1 1 1  -60   10    5 o   70.74   26.22   73.79  234.37   46.89  234.37   16.08   54.37  0.78 
1 1 1  -60   10    6 o   66.94   23.80   44.57  116.17   45.33  116.17    7.30  116.17  0.62 
1 1 1  -60   10    7 o   56.47   22.34    4.34  202.75    4.31  202.72    0.61  202.72  0.07 
1 1 1  -60   10    8 o   43.56   19.79   70.28    0.64    1.34    0.64   58.70  180.64  0.70 
1 1 1  -60   10    9 o   50.49   21.08   20.16   54.68    7.60   54.68    8.43  234.68  0.23 
1 1 1  -60   10   10 o   94.90   19.24  118.03   49.86   78.16   49.86    5.72  229.86  0.85 
1 1 1  -60   10   11 o   60.09   21.90   53.17  237.60    6.40  237.60   25.86   57.60  0.32 
1 1 1  -60   10   12 o   49.63   21.88   32.78   44.96    5.05  224.96   20.90  224.96  0.11 
1 1 1  -60   10   13 o   58.31   25.46  116.11  116.85    7.20  296.85   64.85  296.85  0.43 
1 1 1  -60   10   14 o   85.16   26.60  114.86  106.61   58.25  106.62   12.80  286.62  0.76 
1 1 1  -60   10   15 f   47.72   22.09   42.72  341.18   31.35  341.32    0.00    0.00  0.00 
1 1 1  -60   10   16 o   46.26   22.17   65.48   77.36    6.87   77.39   30.82  257.39  0.48 
1 1 1  -60   10   17 o   54.33   24.81   61.97  309.23    8.47  309.23   17.28  129.23  0.31 
1 1 1  -60   10   18 o   42.98   20.75   11.96  264.01    0.14  264.00    4.55   84.00  0.06 
1 1 1  -60   10   19 o   51.93   23.93   39.76  315.60    6.89  315.60    7.75  135.60  0.21 
1 1 1  -60   12    1 o   72.47   21.11   56.06  118.49    8.43  118.49   16.33  298.49  0.23 
1 1 1  -60   12    2 o  107.66   14.84  117.86  341.16   92.67  341.16   31.60  341.16  0.71 
1 1 1  -60   12    3 o   42.63   18.66   23.82  197.11    5.19   17.11   18.89   17.11  0.10 
1 1 1  -60   12    4 o  103.09   18.78   87.52  178.40   92.01  178.40   38.43  178.40  0.71 
1 1 1  -60   12    5 o   98.27   20.62   72.18   36.31   79.76   36.31   34.34   36.31  0.64 
1 1 1  -60   12    6 o  100.88   22.39  133.10  235.01   80.81  235.00    2.54   55.00  0.81 
1 1 1  -60   12    7 o  102.64   21.17   91.46  178.24   87.80  178.25   32.64  178.25  0.70 
1 1 1  -60   12    8 o   42.76   19.58   47.46   44.35   10.85  224.35   37.42  224.35  0.18 
1 1 1  -60   12    9 o   53.39   23.37   55.49  300.61    6.07  120.61   33.64  120.61  0.20 
1 1 1  -60   12   10 o   44.53   19.86   18.94  204.12    3.92   24.12   12.28   24.12  0.05 
1 1 1  -60   12   11 f   42.59   19.22   37.93  348.92   19.70  348.88    0.00    0.00  0.00 
1 1 1  -60   12   12 o   59.35   21.65   87.55   25.35   13.57   25.37   39.93  205.37  0.57 
1 1 1  -60   12   13 o   42.38   17.80   48.72  329.57    9.17  329.64   25.77  149.64  0.52 
1 1 1  -60   12   14 o   43.41   20.77   67.71   32.05    6.23   32.05   37.46  212.05  0.57 
1 1 1  -60   12   15 o   61.28   26.40   61.33  262.30   22.03  262.26    8.88   82.26  0.43 
1 1 1  -60   12   16 o   61.85   27.34   62.31  285.74   16.20  285.75    9.26  105.75  0.34 
1 1 1  -60   12   17 o   49.80   22.85   13.66   85.58    1.77   85.58    3.53  265.58  0.07 
1 1 1  -60   12   18 o   50.35   23.05   18.39   78.31    3.05   78.31    3.66  258.31  0.10 
1 1 1  -60   14    1 o   39.96   18.16   37.03  167.55    0.21  347.35   25.39  347.35  0.31 
1 1 1  -60   14    2 o   54.29   20.65   42.29   69.73    8.17   69.71   18.19  249.71  0.32 
1 1 1  -60   14    3 o   94.67   14.28   97.33  231.48   84.82  231.46   28.04  231.46  0.75 
1 1 1  -60   14    4 o   45.95   20.81   89.85  172.97   14.67  352.95   64.52  352.95  0.38 
1 1 1  -60   14    5 o   46.56   20.91   14.88  198.73    1.99   18.97   10.02   18.97  0.06 
1 1 1  -60   14    6 o   53.50   23.12   22.43  164.67    0.45  344.54   12.68  344.54  0.11 
1 1 1  -60   14    7 o   53.07   22.71   56.71   84.76    1.01  264.80   32.91  264.80  0.29 
1 1 1  -60   14    8 o   39.81   19.07   43.59  232.12    8.80   52.16   34.67   52.16  0.21 
1 1 1  -60   14    9 o   72.83   23.16   73.01  242.34   44.24  242.32    2.61   62.32  0.63 
1 1 1  -60   14   10 o   45.39   20.20   51.71   81.84    8.94   81.75   27.33  261.75  0.50 
1 1 1  -60   14   11 o   61.70   22.42   21.87  212.37   28.56  212.06   13.11  212.06  0.36 
1 1 1  -60   14   12 o   43.15   19.48   34.01  175.41    5.97  175.49   14.82  355.49  0.31 
1 1 1  -60   14   13 o   40.84   19.09   37.37  285.76    0.26  105.79   18.98  105.79  0.23 
1 1 1  -60   14   14 o   66.41   21.46   31.78  101.45   16.06  101.46    2.97  101.46  0.22 
1 1 1  -60   14   15 o   92.34   28.76   46.63  166.95   48.08  166.95   29.68  166.95  0.36 
1 1 1  -60   14   16 o   52.05   23.54   23.05  259.70    4.14  259.70    4.52   79.70  0.12 
1 1 1  -60   16    1 o   41.89   18.62   46.40  193.39    0.56  193.38   22.44   13.38  0.28 
1 1 1  -60   16    2 o   38.19   17.63   22.34  307.26    0.12  127.25   12.55  127.25  0.16 
1 1 1  -60   16    3 o   36.96   16.31   45.68  168.78    0.48  348.68   27.86  348.68  0.36 
1 1 1  -60   16    4 o   59.73   23.64   96.49   93.18   29.32   93.17   31.36  273.17  0.75 
1 1 1  -60   16    5 o   44.32   20.35   36.08  291.69    8.67  291.56   14.45  111.56  0.36 
1 1 1  -60   16    6 o   92.89   23.17   98.15   63.98   97.62   64.01   34.91   64.01  0.86 
1 1 1  -60   16    7 o   65.43   25.59   53.55  310.83   39.18  310.76    5.92  310.76  0.55 
1 1 1  -60   16    8 o   40.09   19.24   29.99  199.36    1.62  199.60   16.02   19.60  0.24 
1 1 1  -60   16    9 o   44.26   20.53   28.12   59.16    2.92   58.99   12.20  238.99  0.20 
1 1 1  -60   16   10 o   39.18   18.65   28.62   19.65    1.46  199.63   15.03  199.63  0.15 
1 1 1  -60   16   11 o   63.13   23.39   73.28   24.28   23.41   24.28    6.97  204.28  0.43 
1 1 1  -60   16   12 o  106.81   19.82  119.06   59.53  122.17   59.53   74.20   59.53  0.80 
1 1 1  -60   16   13 o   56.18   22.98   77.41  278.27   16.13  278.27   14.01   98.27  0.41 
1 1 1  -60   16   14 o   45.04   19.79   20.10   39.62    1.69   39.62    5.83  219.62  0.10 
1 1 1  -60   18    1 o  124.36   13.88  126.28  145.28  166.41  145.28  117.95  145.28  0.86 
1 1 1  -60   18    2 o   36.71   17.16   39.83  356.55    3.01  176.55   18.58  176.55  0.17 
1 1 1  -60   18    3 o   41.90   19.37   13.86   37.60    0.02  217.61    5.51  217.60  0.07 
1 1 1  -60   18    4 o   76.27   24.64   63.84  204.58   40.89  204.58   15.37  204.58  0.44 
1 1 1  -60   18    5 o   36.20   17.73   49.14  175.12    5.05  355.12   24.77  355.12  0.20 
1 1 1  -60   18    6 o   49.47   22.00   25.35   83.67    2.87   83.67    7.30  263.67  0.13 
1 1 1  -60   18    7 o   40.32   19.29   59.88  214.53    2.71   34.53   26.60   34.53  0.26 
1 1 1  -60   18    8 o   49.57   22.60   50.08  281.97    5.18  281.97   14.60  101.97  0.25 
1 1 1  -60   18    9 o   39.19   19.05   27.23  359.48    1.11  179.48   11.70  179.48  0.12 
1 1 1  -60   18   10 o   51.19   22.71   52.66  172.33    7.86  172.33   12.22  352.33  0.27 
1 1 1  -60   18   11 o   36.51   17.84   14.08   55.40    0.77  235.40    6.00  235.40  0.06 
1 1 1  -60   18   12 o   84.02   25.65  122.41  267.86   73.70  267.86   29.60  267.86  0.70 
1 1 1  -59    1    1 o   50.21   21.58   95.80  174.12   13.05  354.12  103.22  354.12  0.77 
1 1 1  -59    1    2 o   51.58   21.55   84.11  285.58    2.69  105.58   83.75  105.58  0.76 
1 1 1  -59    1    3 o  192.72    9.88  182.22  119.00  200.52  119.00   23.20  119.00  0.98 
1 1 1  -59    1    4 o  134.77   13.56  187.55  215.37   78.82  215.37  103.80   35.37  0.97 
1 1 1  -59    1    5 o   75.30   21.21   87.81  159.27   42.59  159.27   42.94  339.27  0.85 
1 1 1  -59    1    6 o   63.65   20.21   13.67   27.62   17.53   27.62    4.22   27.62  0.24 
1 1 1  -59    1    7 o  135.84   11.52  174.85  136.70   93.16  136.70   77.05  316.70  0.97 
1 1 1  -59    1    8 o   54.88   24.59   33.82  320.33   15.98  320.33   16.92  140.33  0.45 
1 1 1  -59    1    9 o   73.88   27.79   23.99   75.09   33.35   75.10   10.47   75.10  0.38 
1 1 1  -59    1   10 o   64.64   26.47   83.43   48.81   20.14   48.81   57.31  228.81  0.75 
1 1 1  -59    1   11 o   42.40   20.36   50.58  351.51    7.26  171.52   52.66  171.52  0.45 
1 1 1  -59    1   12 o   53.31   23.22   52.43  257.75    6.42  257.75   38.73   77.75  0.48 
1 1 1  -59    1   13 o   69.07   26.03   84.95  206.31   30.36  206.31   41.86   26.31  0.74 
1 1 1  -59    1   14 o   50.89   22.88   66.55   10.13    8.72   10.13   48.00  190.13  0.64 
1 1 1  -59    1   15 o  117.66   28.42  135.02  143.78  106.59  143.78    4.56  323.78  0.93 
1 1 1  -59    1   16 o   85.61   32.75  124.54  166.84   40.93  166.84   35.74  346.84  0.69 
1 1 1  -59    1   17 o   63.22   26.07   30.28  118.89    0.39  118.94   13.50  298.94  0.11 
1 1 1  -59    1   18 o   58.31   24.92   42.89  295.80   12.80  295.76   14.77  115.76  0.35 
1 1 1  -59    1   19 o   47.96   23.39   50.29  141.43   12.68  141.38   19.75  321.38  0.47 
1 1 1  -59    1   20 o   64.02   26.21   25.76   70.02    9.49   70.03    1.46  250.03  0.16 
1 1 1  -59    1   21 o   72.60   35.04   25.07   18.68   10.07   18.69    0.31   18.69  0.14 
1 1 1  -59    1   22 o   48.91   24.19    8.55  329.36    1.11  329.36    1.96  149.36  0.04 
1 1 1  -59    3    1 o   46.04   20.27   50.48   10.69    0.40   10.69   46.31  190.69  0.51 
1 1 1  -59    3    2 o   48.66   20.84   42.10    3.47    7.47    3.47   32.42  183.47  0.49 
1 1 1  -59    3    3 o   41.63   18.98   70.78  303.82   13.51  123.82   81.74  123.82  0.66 
1 1 1  -59    3    4 o  276.94    7.43  264.48   89.85  291.64   89.85   34.34   89.85  0.99 
1 1 1  -59    3    5 o   82.89   25.68   59.60  215.56   69.60  215.56   11.61  215.56  0.77 
1 1 1  -59    3    6 o  118.53   26.08  117.62   85.41  105.28   85.41    9.16  265.41  0.93 
1 1 1  -59    3    7 o   51.43   24.16   83.74  120.12    4.69  300.12   85.93  300.12  0.74 
1 1 1  -59    3    8 o  136.61   29.75  202.62  203.45   68.02  203.45  125.84   23.45  0.96 
1 1 1  -59    3    9 o   87.92   27.19   94.92   60.96   61.13   60.96   27.85  240.96  0.85 
1 1 1  -59    3   10 f   88.76   26.25  175.46   51.84  160.10   51.84    0.00    0.00  0.00 
1 1 1  -59    3   11 o   47.55   21.84   28.52  350.16    1.71  350.16   23.43  170.16  0.28 
1 1 1  -59    3   12 o  162.78   23.27  243.80  256.68  107.76  256.68   99.24   76.68  0.97 
1 1 1  -59    3   13 o   58.26   24.91  105.44  356.79    0.79  356.79   88.93  176.79  0.78 
1 1 1  -59    3   14 o   83.86   26.78   75.75  305.50   71.67  305.50    7.06  305.50  0.81 
1 1 1  -59    3   15 o   67.03   25.79   46.20  276.82   31.28  276.82    4.21   96.82  0.50 
1 1 1  -59    3   16 o   70.69   27.22  120.83  217.86   13.42  217.86   54.45   37.86  0.57 
1 1 1  -59    3   17 o   56.71   24.62   22.12   47.41    0.73  227.52   11.74  227.52  0.09 
1 1 1  -59    3   18 o   56.06   24.73   65.44  143.01   18.70  143.14   25.97  323.14  0.57 
1 1 1  -59    3   19 o   49.02   22.72   51.14   37.98   12.44   37.97   18.41  217.97  0.44 
1 1 1  -59    3   20 o   54.68   25.52   63.01  174.50    8.63  174.51   17.40  354.51  0.32 
1 1 1  -59    3   21 o   56.26   25.42   33.67  286.67    7.60  286.67    5.34  106.67  0.18 
1 1 1  -59    5    1 o   74.54   21.16   77.70   35.45   46.86   35.45   22.59  215.45  0.78 
1 1 1  -59    5    2 o   53.05   21.33   49.00  116.23   11.70  116.23   33.18  296.23  0.53 
1 1 1  -59    5    3 o  156.33   11.72  179.66  304.04  136.13  304.04   31.32  124.04  0.97 
1 1 1  -59    5    4 o   65.67   21.00   80.62   43.52   28.66   43.52   47.33  223.52  0.80 
1 1 1  -59    5    5 o  193.95    9.72  152.35  300.82  233.82  300.82   89.56  300.82  0.97 
1 1 1  -59    5    6 o  137.62   24.83  184.29  190.33   89.71  190.33   84.53   10.33  0.96 
1 1 1  -59    5    7 f   65.70   27.35   62.18  325.02   58.33  325.02    0.00    0.00  0.00 
1 1 1  -59    5    8 o   47.89   22.92   54.68  133.94    0.43  133.94   50.14  313.94  0.53 
1 1 1  -59    5    9 o  120.02   28.03  176.68  201.14   65.49  201.14   94.54   21.14  0.94 
1 1 1  -59    5   10 o   71.72   29.90   64.85  183.02   34.10  183.02   23.03    3.02  0.64 
1 1 1  -59    5   11 o   58.34   24.85   47.38  258.04   12.90  258.03   27.40   78.03  0.46 
1 1 1  -59    5   12 o  127.59   20.34  133.65   14.22  124.51   14.22   10.85   14.22  0.93 
1 1 1  -59    5   13 o   70.25   26.95   51.13  214.49   43.82  214.49    0.24  214.49  0.62 
1 1 1  -59    5   14 o  135.02   18.68  167.12  203.66  119.31  203.66   22.28   23.66  0.97 
1 1 1  -59    5   15 o   75.28   26.49   73.07  134.96   34.21  134.96   13.97  314.96  0.55 
1 1 1  -59    5   16 o   62.58   25.43   29.93  149.80    0.15  329.81   13.75  329.81  0.11 
1 1 1  -59    5   17 o   52.86   23.83   75.13  314.20    1.81  134.19   45.38  134.19  0.39 
1 1 1  -59    5   18 o   52.28   23.68   52.33   59.04   26.33   59.18   11.62  239.18  0.61 
1 1 1  -59    5   19 o   65.58   28.32   65.75  248.25   28.92  248.22    5.28   68.22  0.48 
1 1 1  -59    5   20 o   52.74   24.07   44.67  274.18    6.37  274.18   11.62   94.18  0.23 
1 1 1  -59    5   21 o   59.57   26.28   33.56   87.04    9.92   87.03    2.65  267.03  0.19 
1 1 1  -59    7    1 o   39.13   18.09   22.94   71.49    4.77  251.49   24.25  251.49  0.19 
1 1 1  -59    7    2 o   96.02   20.67   52.96  146.09   93.15  146.09   47.15  146.09  0.72 
1 1 1  -59    7    3 o   90.61   20.39   67.91  175.35   83.51  175.35   23.43  175.35  0.79 
1 1 1  -59    7    4 f  152.05   11.33  152.48  128.00  136.46  128.00    0.00    0.00  0.00 
1 1 1  -59    7    5 o   61.42   27.47   25.71  109.56   13.98  109.56    9.14  289.56  0.30 
1 1 1  -59    7    6 o   80.88   27.94   54.39  172.16   56.28  172.16    7.44  172.16  0.65 
1 1 1  -59    7    7 o   85.80   27.62   92.96    1.61   57.57    1.61   25.22  181.61  0.82 
1 1 1  -59    7    8 o  102.35   26.88  139.22  118.93   62.67  118.93   59.51  298.93  0.90 
1 1 1  -59    7    9 o   52.73   23.97   73.26  250.73    0.10   70.74   63.01   70.74  0.60 
1 1 1  -59    7   10 o   56.91   25.16   36.29  245.00   11.07  245.00   19.77   65.00  0.37 
1 1 1  -59    7   11 o   91.14   30.98   32.64  328.43   58.72  328.43   30.95  328.43  0.47 
1 1 1  -59    7   12 o   65.11   25.66   43.79  281.32   35.10  281.32    2.23  101.32  0.56 
1 1 1  -59    7   13 o  120.85   22.34  140.84   81.58  109.88   81.58    9.94  261.58  0.95 
1 1 1  -59    7   14 o   43.74   20.97   28.46  270.88    3.88   90.88   23.32   90.88  0.18 
1 1 1  -59    7   15 o  132.76   18.53  122.79  351.11  139.14  351.11   78.04  351.11  0.75 
1 1 1  -59    7   16 o   69.41   26.57   16.99  150.77    4.38  150.91    4.69  330.91  0.10 
1 1 1  -59    7   17 o   57.97   24.97   91.84  170.58   20.64  170.54   43.71  350.54  0.73 
1 1 1  -59    7   18 o   51.89   24.39    6.13  226.44    2.46  226.18    1.27   46.18  0.06 
1 1 1  -59    7   19 o   61.84   27.46   48.03  154.11   12.86  154.11    7.05  334.11  0.27 
1 1 1  -59    7   20 o   45.00   21.61   18.90   84.08    0.88   84.09    6.45  264.09  0.09 
1 1 1  -59    7   21 o   48.60   22.95   22.10  166.85    3.03  166.85    4.91  346.85  0.11 
1 1 1  -59    9    1 o  145.88   33.59  140.12  183.57  151.65  183.57   32.30  183.57  0.93 
1 1 1  -59    9    2 o   50.78   21.18  100.07   30.68    9.30  210.68   94.43  210.68  0.75 
1 1 1  -59    9    3 o   91.44   30.16   48.92   65.03   70.81   65.03   29.23   65.03  0.61 
1 1 1  -59    9    4 o  128.46   20.12  172.62  204.97   96.40  204.97   50.27   24.97  0.95 
1 1 1  -59    9    5 o   49.93   21.70   31.54  301.15    3.91  301.15   22.87  121.15  0.31 
1 1 1  -59    9    6 o  105.62   29.93  114.04   59.55   86.46   59.55   10.41  239.55  0.87 
1 1 1  -59    9    7 o   68.79   26.67  129.62   46.16    4.55   46.16  105.60  226.16  0.83 
1 1 1  -59    9    8 o   60.72   25.85   72.49   81.62   17.85   81.62   43.80  261.62  0.65 
1 1 1  -59    9    9 o   45.41   21.70   67.81  148.80    4.63  328.80   62.36  328.80  0.58 
1 1 1  -59    9   10 o   69.16   27.80   43.13   78.30   38.59   78.30    1.83   78.30  0.54 
1 1 1  -59    9   11 o   69.23   28.61   86.11  172.15   36.87  172.15   36.64  352.15  0.80 
1 1 1  -59    9   12 o   62.79   28.47   26.15   49.53   15.49   49.53    4.87  229.53  0.29 
1 1 1  -59    9   13 o   57.35   24.58   58.97  339.51    3.31  339.51   33.97  159.51  0.35 
1 1 1  -59    9   14 f   52.93   23.69   45.67   42.42   21.35   42.42    0.00    0.00  0.00 
1 1 1  -59    9   15 o   69.36   26.39   69.60   93.34   15.32   93.34   22.24  273.34  0.38 
1 1 1  -59    9   16 o   64.44   25.62   12.86  295.63   11.83  295.73    2.89  295.73  0.16 
1 1 1  -59    9   17 o   50.46   23.75   17.90  348.18    7.10  348.26    4.04  168.26  0.18 
1 1 1  -59    9   18 o   59.56   26.56   66.29  287.78   15.06  287.78   13.72  107.78  0.37 
1 1 1  -59    9   19 f   52.13   23.88   59.41   45.97   23.42   45.97    0.00    0.00  0.00 
1 1 1  -59    9   20 o   50.63   23.70   45.80  213.59    6.73  213.59   10.11   33.59  0.23 
1 1 1  -59   11    1 o   49.10   20.09    5.37  246.01    1.70  245.99    2.50   65.99  0.06 
1 1 1  -59   11    2 o   50.96   20.27   53.50   60.80   21.58   60.80   24.13  240.80  0.66 
1 1 1  -59   11    3 o   55.44   21.07   21.72  199.59   18.77  199.58    0.23  199.58  0.34 
1 1 1  -59   11    4 o   63.92   23.89   52.51   97.39   38.75   97.39    6.05  277.39  0.65 
1 1 1  -59   11    5 o   70.94   24.48   31.38  255.24   42.65  255.24   15.88  255.24  0.49 
1 1 1  -59   11    6 o   75.26   29.58   81.45  192.92   48.37  192.92   21.11   12.92  0.78 
1 1 1  -59   11    7 o   67.22   30.58   69.93  167.99   34.99  167.99   24.68  347.99  0.70 
1 1 1  -59   11    8 o   64.81   27.10   93.70  351.01   25.73  351.01   54.27  171.01  0.82 
1 1 1  -59   11    9 o   47.64   22.32   30.72  230.47    9.16  230.47   16.20   50.47  0.36 
1 1 1  -59   11   10 f   66.97   29.15   93.89  302.60   69.38  302.60    0.00    0.00  0.00 
1 1 1  -59   11   11 o   62.93   27.34   93.52   12.51    7.55   12.51   51.65  192.51  0.53 
1 1 1  -59   11   12 o   58.76   26.28   17.50  289.61    0.52  109.62    9.41  109.62  0.07 
1 1 1  -59   11   13 o   75.01   26.17   73.30  351.07   15.38  351.08   19.75  171.08  0.34 
1 1 1  -59   11   14 o   69.85   26.82   44.20  313.62   20.13  313.63    6.61  133.63  0.34 
1 1 1  -59   11   15 o   42.42   20.38   27.92  281.94   10.61  281.76    9.99  101.76  0.37 
1 1 1  -59   11   16 o   49.00   23.12   37.20  230.33    9.43  230.24   12.48   50.24  0.32 
1 1 1  -59   11   17 o   53.11   24.59   50.35  151.05    6.20  151.06   14.80  331.06  0.26 
1 1 1  -59   11   18 o   52.93   23.69   52.79  242.37    8.23  242.37   12.56   62.37  0.27 
1 1 1  -59   11   19 o   46.45   22.13   22.80  185.27    2.10  185.27    6.32    5.27  0.11 
1 1 1  -59   13    1 o   47.60   19.72   19.58   49.88    3.42  229.88   12.40  229.88  0.06 
1 1 1  -59   13    2 o   40.26   17.95   30.82   68.25    7.99  248.25   24.43  248.25  0.10 
1 1 1  -59   13    3 o   41.87   17.77   25.45  137.49    5.65  317.49   20.63  317.49  0.11 
1 1 1  -59   13    4 o   91.07   25.53   94.61  186.29   62.97  186.29    3.94  186.29  0.67 
1 1 1  -59   13    5 o   63.97   24.90  113.02  258.03    8.56  258.03   63.68   78.03  0.63 
1 1 1  -59   13    6 o   53.25   22.78   81.10  233.07    3.71   53.07   55.16   53.07  0.45 
1 1 1  -59   13    7 o   65.35   27.81   63.53   12.08   10.22   12.08   28.49  192.08  0.37 
1 1 1  -59   13    8 o   49.34   22.82   42.96  247.59    5.83   67.59   30.08   67.59  0.19 
1 1 1  -59   13    9 o   71.39   27.85  105.71  151.50   10.61  151.50   42.21  331.50  0.44 
1 1 1  -59   13   10 o   70.15   27.81   97.69  348.84    5.22  348.85   37.80  168.85  0.34 
1 1 1  -59   13   11 o   69.79   32.66   67.37  271.54    8.63  271.56   26.38   91.56  0.31 
1 1 1  -59   13   12 o   50.20   24.13   32.55  300.21    0.58  300.22   19.34  120.22  0.20 
1 1 1  -59   13   13 o   97.72   34.85  111.03   80.23   86.84   80.21    6.81   80.21  0.85 
1 1 1  -59   13   14 o   45.59   21.12   32.66  280.23    9.15  280.00   11.84  100.00  0.33 
1 1 1  -59   13   15 o   63.29   27.76   65.21   58.26   23.86   58.27    8.58  238.27  0.44 
1 1 1  -59   13   16 o   61.45   27.00   27.05   19.68    7.89   19.68    3.14  199.68  0.15 
1 1 1  -59   13   17 o   43.30   20.87    2.60   59.21    0.06   59.20    0.94  239.20  0.01 
1 1 1  -59   13   18 o   57.78   24.92   41.16   13.04   11.78   13.04    3.19  193.04  0.23 
1 1 1  -59   15    1 o   57.58   21.10   33.23  169.09   21.42  168.92    1.49  348.92  0.38 
1 1 1  -59   15    2 o   42.13   18.51   23.61  331.18    1.67  151.24   16.68  151.24  0.16 
1 1 1  -59   15    3 o   39.52   16.48   91.94  165.46   20.60  345.51   75.07  345.51  0.43 
1 1 1  -59   15    4 o   42.59   19.72   61.70   14.78   11.64  194.90   46.59  194.90  0.27 
1 1 1  -59   15    5 o   60.33   24.66   28.29  329.07    3.53  329.21   12.17  149.21  0.16 
1 1 1  -59   15    6 o   65.99   25.52   41.03  146.35    9.92  146.24   13.05  326.24  0.25 
1 1 1  -59   15    7 f   89.85   24.16   63.08  160.53   36.44  160.57    0.00    0.00  0.00 
1 1 1  -59   15    8 o   64.10   26.65   84.06  208.70   18.01  208.75   33.22   28.75  0.54 
1 1 1  -59   15    9 o   56.97   24.99   99.03  157.60   10.84  157.59   54.48  337.59  0.67 
1 1 1  -59   15   10 o   47.28   22.65   36.54  129.67   12.91  129.58   13.43  309.58  0.42 
1 1 1  -59   15   11 o   42.73   21.06   45.23   14.99    9.04   14.95   22.01  194.95  0.47 
1 1 1  -59   15   12 o   48.58   23.21   53.45  260.60   10.49  260.51   21.02   80.51  0.43 
1 1 1  -59   15   13 o   56.69   26.99   39.83  260.03    9.48  260.03    9.52   80.03  0.25 
1 1 1  -59   15   14 o   64.37   32.61   54.32  167.37   12.95  167.37    9.26  347.37  0.27 
1 1 1  -59   15   15 o   57.01   19.44   83.08  266.73   21.15  266.73   11.38   86.73  0.47 
1 1 1  -59   15   16 o   44.32   21.31   46.86  210.16    2.21  210.16   15.24   30.16  0.22 
1 1 1  -59   17    1 o   57.25   21.56   78.75   96.74   20.03   96.74   16.78  276.74  0.50 
1 1 1  -59   17    2 o   43.57   19.30   51.77   79.21    3.16   79.28   24.01  259.28  0.35 
1 1 1  -59   17    3 o   54.15   22.44   58.49  115.95   19.39  115.95   13.85  295.95  0.49 
1 1 1  -59   17    4 o   47.09   21.15   47.26  234.02   10.18  234.11   18.03   54.11  0.41 
1 1 1  -59   17    5 o   41.36   20.07   12.66  125.80    1.56  125.84    6.07  305.84  0.11 
1 1 1  -59   17    6 o   69.32   26.48   71.24   53.13   46.97   53.13    3.98   53.13  0.65 
1 1 1  -59   17    7 f   49.79   22.57   15.83   74.30    9.24   73.96    0.00    0.00  0.00 
1 1 1  -59   17    8 o   48.26   23.51   23.90   16.24    4.44   16.33    8.68  196.33  0.18 
1 1 1  -59   17    9 f   55.92   25.16   38.57  356.04   19.26  356.02    0.00    0.00  0.00 
1 1 1  -59   17   10 o   68.74   28.31   81.49  266.52   29.61  266.53    5.75   86.53  0.47 
1 1 1  -59   17   11 o   46.33   22.43    9.20  287.49    0.36  287.49    3.41  107.49  0.04 
1 1 1  -59   17   12 f   60.67   26.95   55.30  246.48   21.99  246.48    0.00    0.00  0.00 
1 1 1  -59   17   13 o   62.67   30.09   17.03   35.34    5.00   35.34    1.54  215.34  0.09 
1 1 1  -59   17   14 o   61.98   30.76   69.41    3.33   16.92    3.33    8.67  183.33  0.34 
1 1 1  -59   19    1 f   84.15   20.01   87.08  353.83   32.90  353.83    0.00    0.00  0.00 
1 1 1  -59   19    2 o   47.70   19.68   17.36   72.82    2.20   72.81    4.48  252.81  0.09 
1 1 1  -59   19    3 o   44.30   20.49   46.67  156.49    1.53  156.49   16.67  336.49  0.22 
1 1 1  -59   19    4 o   44.98   20.73   36.14   51.24    1.56   51.24   12.65  231.24  0.18 
1 1 1  -59   19    5 o   68.21   25.52   58.94  355.30   26.49  355.30    3.23  355.30  0.36 
1 1 1  -59   19    6 o   41.93   20.29    7.10   63.94    0.04  243.94    2.84  243.94  0.03 
1 1 1  -59   19    7 f   63.06   25.93   67.42  228.87   26.42  228.87    0.00    0.00  0.00 
1 1 1  -59   19    8 f   45.75   21.46   40.04  268.44   15.52  268.45    0.00    0.00  0.00 
1 1 1  -59   19    9 o   54.07   25.84   52.19  130.25    8.64  130.25   11.27  310.25  0.26 
1 1 1  -59   19   10 o   47.99   22.90   73.01  100.95    5.86  100.95   21.43  280.95  0.35 
1 1 1  -59   19   11 o   56.71   26.03   33.40  315.27    8.34  315.27    3.82  135.27  0.18 
1 1 1  -58    0    1 o   77.98   33.99   77.83    0.00   67.23    0.00    8.58  180.00  0.92 
1 1 1  -58    0    2 o   40.57   28.70   85.06    0.00   23.52  180.00  106.48  180.00  0.73 
1 1 1  -58    0    3 o   50.29   33.73   15.34  180.00    3.54  180.00   11.43  360.00  0.18 
1 1 1  -58    0    4 o  204.60   27.65  203.89  180.00  210.06  180.00   10.92  180.00  1.00 
1 1 1  -58    0    5 o   61.66   39.36   33.13  180.00   18.33  180.00   14.03    0.00  0.41 
1 1 1  -58    0    6 o   58.09   38.46   76.59  180.00   12.17  180.00   62.65    0.00  0.75 
1 1 1  -58    0    7 o   83.27   46.98   81.06  180.00   63.53  180.00   15.62  360.00  0.86 
1 1 1  -58    0    8 f  244.30   29.93  192.34    0.00  187.65    0.00    0.00    0.00  0.00 
1 1 1  -58    0    9 o   69.95   45.04   14.38  180.00   14.76  180.00    0.75  180.00  0.21 
1 1 1  -58    0   10 o       ?       ?  105.16  180.00  102.33  180.00    0.00    0.00  0.00 
1 1 1  -58    0   11 o   50.92   32.81   58.05    0.00   10.37    0.00   44.66  180.00  0.64 
1 1 1  -58    0   12 o   81.84   40.64  116.24  180.00   50.80  180.00   55.04    0.00  0.96 
1 1 1  -58    0   13 f   42.30   28.76   40.86  180.00   35.45  180.00    0.00    0.00  0.00 
1 1 1  -58    0   14 o   57.33   34.91   34.71  180.00   14.47  180.00   15.04    0.00  0.38 
1 1 1  -58    0   15 o   71.25   37.93   91.00  180.00   51.27  180.00   26.32    0.00  0.90 
1 1 1  -58    0   16 o   48.64   32.09   44.31    0.00    6.91    0.00   27.63  180.00  0.43 
1 1 1  -58    0   17 o   65.42   44.78   13.38  180.00    1.11  180.00    6.26  360.00  0.06 
1 1 1  -58    0   18 o   71.55   39.60  108.17    0.00   20.00    0.00   36.65  180.00  0.54 
1 1 1  -58    0   19 o   48.72   32.36    8.66  180.00    4.53  180.00    1.70  360.00  0.11 
1 1 1  -58    0   20 f   44.20   29.80   33.39    0.00   18.14    0.00    0.00    0.00  0.00 
1 1 1  -58    0   21 o   46.66   31.50   11.68  180.00    0.62  180.00    4.09  360.00  0.06 
1 1 1  -58    0   22 o   65.36   46.08   29.01    0.00    9.02    0.00    1.80  180.00  0.15 
1 1 1  -58    2    1 o  187.04   11.60  140.74  185.41  226.62  185.41   89.59  185.41  0.97 
1 1 1  -58    2    2 o  123.32   26.89  127.82  187.96  104.68  187.96   19.92    7.96  0.93 
1 1 1  -58    2    3 o   61.30   27.81   62.03  170.96   17.92  170.96   42.61  350.96  0.64 
1 1 1  -58    2    4 o   81.07   30.56   93.89   92.91   40.86   92.91   50.80  272.91  0.82 
1 1 1  -58    2    5 o   72.49   29.73   63.17   23.26   36.84   23.26   24.84  203.26  0.68 
1 1 1  -58    2    6 o  168.85   22.61  187.42  122.30  143.70  122.30   39.29  302.30  0.97 
1 1 1  -58    2    7 o   83.84   32.72  103.41  329.39   38.97  329.39   61.95  149.39  0.83 
1 1 1  -58    2    8 o  145.16   30.14  198.34  233.45   84.80  233.45  108.61   53.45  0.96 
1 1 1  -58    2    9 o  191.79   18.38  147.80   44.77  228.03   44.77   84.06   44.77  0.97 
1 1 1  -58    2   10 o   74.70   30.60   64.82  331.79   45.62  331.79   17.36  151.79  0.73 
1 1 1  -58    2   11 o   99.12   34.71  108.25  224.96   69.26  224.96   32.48   44.96  0.86 
1 1 1  -58    2   12 o   56.40   24.63   42.13  337.56   13.55  337.56   24.48  157.56  0.46 
1 1 1  -58    2   13 o   83.46   27.72   47.21    8.48   55.02    8.47   14.42    8.47  0.57 
1 1 1  -58    2   14 o   70.84   30.53   48.20  104.13   32.89  104.13    8.10  284.13  0.52 
1 1 1  -58    2   15 o   51.34   23.08   34.95  324.70   14.16  324.70   15.65  144.70  0.43 
1 1 1  -58    2   16 o   66.85   26.43  100.00  229.54   23.76  229.54   51.45   49.54  0.74 
1 1 1  -58    2   17 o   67.28   26.51   63.34  172.42    6.91  172.42   26.27  352.42  0.30 
1 1 1  -58    2   18 f   46.54   21.84   61.70  131.35   33.57  131.35    0.00    0.00  0.00 
1 1 1  -58    2   19 o   64.81   26.24   88.54   74.19   40.54   74.24   25.12  254.24  0.82 
1 1 1  -58    2   20 o   52.27   24.94   89.92  199.66   10.62  199.67   36.43   19.67  0.55 
1 1 1  -58    2   21 o   49.99   24.33   25.96  336.76    2.48  336.76    7.94  156.76  0.13 
1 1 1  -58    2   22 f   47.02   23.33   80.61  253.96   29.89  253.96    0.00    0.00  0.00 
1 1 1  -58    4    1 o   57.27   23.02   82.04  304.60    9.29  304.60   69.90  124.60  0.77 
1 1 1  -58    4    2 f       ?       ?   99.09   90.29   96.46   90.29    0.00    0.00  0.00 
1 1 1  -58    4    3 o  227.51   16.77  191.96  110.19  259.31  110.19   72.27  110.19  0.98 
1 1 1  -58    4    4 o   65.73   28.43   60.19   33.46   27.70   33.46   30.98  213.46  0.66 
1 1 1  -58    4    5 o  114.59   31.13  151.45  163.83   64.94  163.83   82.75  343.83  0.93 
1 1 1  -58    4    6 o   93.20   32.97  103.55  179.13   58.69  179.13   42.28  359.13  0.86 
1 1 1  -58    4    7 o  159.18   34.44  149.66  156.65  154.64  156.65    8.78  156.65  0.94 
1 1 1  -58    4    8 o  361.00   11.40  244.59  260.18  477.83  260.18  239.64  260.18  0.99 
1 1 1  -58    4    9 o  112.49   29.82  139.56  291.48   73.14  291.48   62.61  111.48  0.93 
1 1 1  -58    4   10 o   47.09   22.98   44.16  272.49    2.69  272.49   39.16   92.49  0.47 
1 1 1  -58    4   11 o   73.77   30.39  125.98  207.28    9.65  207.28  105.75   27.28  0.85 
1 1 1  -58    4   12 o   74.90   30.05   46.70  356.71   37.89  356.72    3.15  176.72  0.53 
1 1 1  -58    4   13 o   79.57   27.37   64.63  240.00   52.33  240.00    2.57   60.00  0.67 
1 1 1  -58    4   14 o   56.39   24.76   62.18   81.83   16.40   81.83   36.55  261.83  0.61 
1 1 1  -58    4   15 o  121.73   22.85   98.52  129.44  141.37  129.44   57.23  129.44  0.93 
1 1 1  -58    4   16 o   47.61   22.27   11.35   67.26    0.69  247.26    8.29  247.26  0.07 
1 1 1  -58    4   17 o   53.15   23.75   27.26   57.06    3.41  237.05   15.50  237.05  0.08 
1 1 1  -58    4   18 o   70.58   26.73   51.04  203.41   23.52  203.38    7.33   23.38  0.39 
1 1 1  -58    4   19 o   49.23   22.85   24.96  251.96   12.57  251.94    4.49   71.94  0.30 
1 1 1  -58    4   20 o   46.37   22.67   44.54  359.93    2.00  359.91   18.54  179.91  0.24 
1 1 1  -58    4   21 o   57.82   25.60   66.85   72.79   14.38   72.78   11.94  252.78  0.35 
1 1 1  -58    4   22 o   47.36   22.71   45.26  126.09    4.59  126.09   11.85  306.09  0.22 
1 1 1  -58    6    1 o   44.07   19.88   36.06   15.50    0.22   15.50   33.15  195.50  0.38 
1 1 1  -58    6    2 o  108.62   16.44  129.88  166.91   81.00  166.91   42.01  346.91  0.94 
1 1 1  -58    6    3 f   63.98   23.06   71.98  344.34   69.32  344.34    0.00    0.00  0.00 
1 1 1  -58    6    4 o  129.31   15.05  124.18  118.15  125.66  118.14    4.87  118.14  0.95 
1 1 1  -58    6    5 o   79.38   28.13   65.22   36.40   58.02   36.41    5.44  216.41  0.77 
1 1 1  -58    6    6 o  100.22   29.04  104.78  302.70   76.96  302.70   24.98  122.70  0.89 
1 1 1  -58    6    7 o   51.33   24.80   24.99  196.87    8.57  196.87   15.60   16.87  0.32 
1 1 1  -58    6    8 o   61.49   27.08   66.18  101.37   21.18  101.37   41.90  281.37  0.69 
1 1 1  -58    6    9 o   73.34   28.65   50.53  238.40   43.41  238.40    3.76   58.40  0.62 
1 1 1  -58    6   10 o   53.17   24.27   27.69  328.34    7.93  328.33   17.21  148.33  0.31 
1 1 1  -58    6   11 o   61.59   26.96   23.76  297.84   12.28  297.83    8.56  117.83  0.27 
1 1 1  -58    6   12 o  173.12   19.94  198.80  133.06  165.24  133.06    3.60  313.06  0.96 
1 1 1  -58    6   13 o   65.97   29.44  132.06  124.02    2.44  304.02  114.85  304.02  0.83 
1 1 1  -58    6   14 o   75.12   27.34   89.83   83.81   47.55   83.81   29.11  263.81  0.83 
1 1 1  -58    6   15 o   82.78   27.94   59.02  165.06   57.20  165.06   13.33  165.06  0.61 
1 1 1  -58    6   16 o   61.84   25.45   57.37   91.71    2.09   91.71   28.61  271.71  0.27 
1 1 1  -58    6   17 o  105.03   24.85   97.05    2.71   81.20    2.69   30.66    2.69  0.63 
1 1 1  -58    6   18 o   43.88   20.99   43.86   24.26    6.28   24.21   24.71  204.21  0.42 
1 1 1  -58    6   19 o   57.79   26.32   97.84  183.72   20.87  183.71   35.77    3.71  0.67 
1 1 1  -58    6   20 o   58.71   26.88   60.66  319.90   12.37  319.90   12.49  139.90  0.32 
1 1 1  -58    6   21 o   55.16   24.94   72.05  323.28   13.04  323.28   14.42  143.28  0.37 
1 1 1  -58    8    1 o   83.72   31.16   78.69  122.55   54.17  122.55   14.32  302.55  0.73 
1 1 1  -58    8    2 o   87.43   31.22   84.67  104.12   60.97  104.12   14.53  284.12  0.78 
1 1 1  -58    8    3 o   73.81   24.39   89.51  148.17   37.51  148.17   43.70  328.17  0.80 
1 1 1  -58    8    4 o   90.87   18.24   80.66  323.24   81.79  323.24    7.82  323.24  0.86 
1 1 1  -58    8    5 o  110.62   26.77  105.63  135.07  100.75  135.07    3.46  135.07  0.90 
1 1 1  -58    8    6 o   57.75   25.65   75.85  316.74    9.85  316.74   59.87  136.74  0.69 
1 1 1  -58    8    7 o   63.74   26.76   69.12  165.16   22.89  165.17   40.10  345.17  0.67 
1 1 1  -58    8    8 o   80.82   28.61   83.85  203.05   50.59  203.05   24.67   23.05  0.78 
1 1 1  -58    8    9 o   70.13   27.54   44.76  265.66   31.99  265.65    7.32   85.65  0.51 
1 1 1  -58    8   10 o  108.24   28.12   91.95  310.38  103.19  310.38   24.75  310.38  0.84 
1 1 1  -58    8   11 o  147.08   21.39  172.03  328.59  134.18  328.59   12.06  148.59  0.95 
1 1 1  -58    8   12 o   77.39   29.17   49.07   64.38   51.68   64.38    9.88   64.38  0.60 
1 1 1  -58    8   13 o   74.57   30.09   98.68   47.20   39.75   47.20   44.48  227.20  0.83 
1 1 1  -58    8   14 o   44.36   21.08   52.68  240.98    3.88   60.99   42.95   60.99  0.40 
1 1 1  -58    8   15 o   49.99   22.74   61.26  186.87    8.39    6.87   42.31    6.87  0.26 
1 1 1  -58    8   16 o   55.79   24.46   89.27   63.19    6.96  243.20   50.84  243.20  0.33 
1 1 1  -58    8   17 o   62.02   25.55   21.08  349.64   11.73  350.01    2.18  170.01  0.21 
1 1 1  -58    8   18 o   57.30   28.35   91.70  185.20   20.25  185.19   38.51    5.19  0.69 
1 1 1  -58    8   19 o   46.80   22.66   33.42  294.42    1.37  294.44   13.12  114.44  0.17 
1 1 1  -58    8   20 f   69.67   28.13   43.59  256.45   17.09  256.45    0.00    0.00  0.00 
1 1 1  -58    8   21 o   48.54   23.00   19.05   67.70    2.49   67.70    4.44  247.70  0.10 
1 1 1  -58   10    1 o   81.02   20.67   61.94  331.25   69.31  331.25   16.59  331.25  0.75 
1 1 1  -58   10    2 o   46.06   20.24   70.59  190.86    6.26   10.86   66.26   10.86  0.58 
1 1 1  -58   10    3 o   90.89   20.19  125.01  235.07   55.38  235.07   50.81   55.07  0.89 
1 1 1  -58   10    4 o  104.78   24.31  131.07  180.26   76.75  180.26   34.53    0.26  0.90 
1 1 1  -58   10    5 o  130.33   32.63  171.02  328.05   95.59  328.05   49.86  148.05  0.92 
1 1 1  -58   10    6 f   87.13   28.47   91.65  219.80   77.80  219.80    0.00    0.00  0.00 
1 1 1  -58   10    7 o  113.85   25.02  123.27  357.83  100.19  357.83    4.50  177.83  0.90 
1 1 1  -58   10    8 o   64.65   26.33  103.90  172.89   11.46  172.89   76.84  352.89  0.77 
1 1 1  -58   10    9 o   57.96   25.45   57.20   89.68   16.60   89.68   32.06  269.68  0.56 
1 1 1  -58   10   10 o   60.12   26.42   74.46  128.78   19.75  128.77   43.67  308.77  0.69 
1 1 1  -58   10   11 o  127.47   25.41  125.45  198.16  131.56  198.17   24.52  198.17  0.94 
1 1 1  -58   10   12 o   68.53   29.72   84.99  249.55   33.53  249.55   35.67   69.55  0.75 
1 1 1  -58   10   13 o   59.86   26.93   77.09   47.30    7.00   47.30   44.29  227.30  0.49 
1 1 1  -58   10   14 o   51.87   24.45   53.14  351.02    7.17  171.03   33.65  171.03  0.19 
1 1 1  -58   10   15 o   56.36   24.54   37.01  330.83    0.72  150.80   19.90  150.80  0.16 
1 1 1  -58   10   16 o   57.85   25.11   55.36   30.43   19.27   30.48   17.92  210.48  0.49 
1 1 1  -58   10   17 o   59.18   26.12   61.64  104.53   30.03  104.58    9.62  284.58  0.59 
1 1 1  -58   10   18 o   57.25   25.68   70.58   35.24   14.27   35.23   17.66  215.23  0.40 
1 1 1  -58   10   19 o   56.18   24.91   45.41  333.03    9.51  333.03    8.49  153.03  0.24 
1 1 1  -58   10   20 o   46.05   22.01   41.88  194.37    3.27  194.36   12.21   14.36  0.20 
1 1 1  -58   12    1 o   56.60   21.19   45.00  287.70   24.91  287.70   11.58  107.70  0.54 
1 1 1  -58   12    2 o   59.03   22.17   41.70   96.81   33.90   96.81    1.71  276.81  0.59 
1 1 1  -58   12    3 o   77.42   19.36   57.38  337.08   72.38  337.08   23.41  337.08  0.78 
1 1 1  -58   12    4 o   67.16   28.52   48.47   36.94   37.06   36.94    4.27  216.94  0.58 
1 1 1  -58   12    5 o   82.98   27.23  116.51  182.09   46.34  182.09   53.01    2.09  0.88 
1 1 1  -58   12    6 o  116.55   23.32  105.38  156.13  123.91  156.13   34.06  156.13  0.92 
1 1 1  -58   12    7 o   57.65   24.83   79.65  203.94   18.01  203.94   49.94   23.94  0.75 
1 1 1  -58   12    8 o   53.33   23.76   13.07  113.31    9.08  113.30    2.09  293.30  0.19 
1 1 1  -58   12    9 o   78.54   33.43   73.94  102.80   55.00  102.80    7.01  282.80  0.74 
1 1 1  -58   12   10 o  101.74   28.79  104.99  344.46   91.62  344.46   12.85  344.46  0.84 
1 1 1  -58   12   11 o   88.49   30.63  101.75  124.54   54.09  124.54   11.28  304.54  0.68 
1 1 1  -58   12   12 o   62.15   27.48   76.31   28.46    0.14  208.46   39.48  208.46  0.32 
1 1 1  -58   12   13 o   60.70   27.23   38.46   22.30    0.64  202.35   18.89  202.35  0.15 
1 1 1  -58   12   14 o   55.99   25.81   34.45   67.27    3.70   67.36   17.00  247.36  0.22 
1 1 1  -58   12   15 o   63.82   28.89   25.89   90.25   27.84   89.92    8.78   89.92  0.37 
1 1 1  -58   12   16 o   52.66   23.62   28.40  213.58   11.05  213.60    5.71   33.60  0.26 
1 1 1  -58   12   17 o   44.56   21.79   38.20  256.81    0.16   76.82   16.09   76.82  0.18 
1 1 1  -58   12   18 o   58.20   24.86   55.47  225.24   13.65  225.24    8.18   45.24  0.30 
1 1 1  -58   12   19 o   70.91   26.88   62.53  257.51   31.79  257.51    8.73  257.51  0.39 
1 1 1  -58   14    1 f   44.60   19.42   10.47  217.05    4.80  217.06    0.00    0.00  0.00 
1 1 1  -58   14    2 o   49.49   20.25   98.71  239.15   15.63   59.15   68.14   59.15  0.37 
1 1 1  -58   14    3 o  126.04   17.34  146.82  154.19  130.38  154.19   44.43  154.19  0.86 
1 1 1  -58   14    4 o   42.48   20.27   75.56  231.57   17.54   51.57   64.31   51.57  0.34 
1 1 1  -58   14    5 o   79.54   29.67  104.87  205.07   35.88  205.07   30.44   25.07  0.64 
1 1 1  -58   14    6 o   77.37   27.25   92.13   27.71   34.09   27.71   23.56  207.71  0.59 
1 1 1  -58   14    7 o   45.72   21.44   23.63  133.15    3.94  313.16   18.09  313.16  0.11 
1 1 1  -58   14    8 o   60.85   25.49   13.55  276.77    0.77  276.77    6.71   96.77  0.07 
1 1 1  -58   14    9 o   60.71   25.91   44.21   32.66    0.81  212.66   22.28  212.66  0.17 
1 1 1  -58   14   10 o   59.95   26.05   30.99  352.71    1.23  172.70   15.24  172.70  0.11 
1 1 1  -58   14   11 o   72.13   28.55   49.77  164.76   13.17  164.73   13.35  344.73  0.28 
1 1 1  -58   14   12 o   53.14   24.63   24.25  346.26    3.23  346.49   12.00  166.49  0.17 
1 1 1  -58   14   13 o   65.00   31.36   38.21  340.79   33.08  340.55    4.87  340.55  0.47 
1 1 1  -58   14   14 o   52.51   24.72   50.53  234.41   17.15  234.46   14.27   54.46  0.46 
1 1 1  -58   14   15 o       ?       ?   55.61  315.49   26.62  315.51    0.00    0.00  0.00 
1 1 1  -58   14   16 o       ?       ?   67.67  100.47   27.42  100.47    0.00    0.00  0.00 
1 1 1  -58   14   17 o   45.31   21.64   44.63   96.70    2.18   96.70   14.96  276.70  0.21 
1 1 1  -58   14   18 o   41.14   20.15   69.40  264.75    0.35  264.75   24.71   84.75  0.31 
1 1 1  -58   16    1 o   58.83   20.70   56.07  314.21   35.36  314.23    4.51  134.23  0.64 
1 1 1  -58   16    2 o   40.10   17.88   55.62  217.99    5.75   37.97   42.24   37.97  0.38 
1 1 1  -58   16    3 o   49.59   21.57   28.26  159.94    1.20  160.07   16.23  340.07  0.19 
1 1 1  -58   16    4 o   57.80   24.66   33.46  196.85    4.84  196.81   14.97   16.81  0.21 
1 1 1  -58   16    5 o  110.34   24.21  114.18   22.58  107.36   22.56   41.04   22.56  0.79 
1 1 1  -58   16    6 o   52.76   23.63    2.74  107.14    0.10  104.34    1.51  284.34  0.02 
1 1 1  -58   16    7 o   52.50   23.84   76.87  241.54    0.21  241.55   46.34   61.55  0.45 
1 1 1  -58   16    8 o   51.21   23.48   68.72   42.54    3.81   42.60   40.31  222.60  0.47 
1 1 1  -58   16    9 o   58.89   25.84   44.37  288.80   21.87  288.67    8.66  108.67  0.44 
1 1 1  -58   16   10 o   95.88   29.52   87.04  279.57  101.43  279.54   37.54  279.54  0.86 
1 1 1  -58   16   11 o   91.41   20.73   85.55  101.19  101.08  101.10   45.36  101.10  0.86 
1 1 1  -58   16   12 o   56.16   25.62   55.24  226.42   17.59  226.39   12.94   46.39  0.43 
1 1 1  -58   16   13 o   47.15   22.98   17.50    6.48    0.95    6.50    6.75  186.50  0.09 
1 1 1  -58   16   14 o   50.54   25.28    9.13  170.43    0.87  170.43    2.82  350.43  0.05 
1 1 1  -58   16   15 o   56.83   28.17   46.49  250.16    8.64  250.16    9.34   70.16  0.23 
1 1 1  -58   16   16 o   53.54   27.21   18.60   15.09    3.13   15.09    3.71  195.09  0.09 
1 1 1  -58   18    1 o   73.39   20.90   83.62  120.43   46.75  120.44   11.10  120.44  0.56 
1 1 1  -58   18    2 o   40.15   17.76   25.47  171.95    0.39  351.91   12.69  351.91  0.15 
1 1 1  -58   18    3 o   50.31   22.00   43.38   55.65    9.20   55.66   13.53  235.66  0.32 
1 1 1  -58   18    4 o   55.72   26.40   30.43  101.98   10.44  101.94    6.30  281.94  0.24 
1 1 1  -58   18    5 o   52.30   23.55   47.21   98.46   13.23   98.49   13.18  278.49  0.38 
1 1 1  -58   18    6 o   57.12   28.88   60.25  224.85   16.16  224.83   17.28   44.83  0.43 
1 1 1  -58   18    7 o   79.17   27.75  100.04  164.14   60.72  164.14    7.24  164.14  0.72 
1 1 1  -58   18    8 o   48.32   22.71   22.13   14.89    3.08   14.95    7.96  194.95  0.15 
1 1 1  -58   18    9 o   60.19   26.17   78.60  192.37   18.74  192.36   16.41   12.36  0.45 
1 1 1  -58   18   10 o   48.29   22.97   28.20  142.68    1.78  142.68    9.86  322.68  0.14 
1 1 1  -58   18   11 o   52.98   22.09   64.42  327.38    9.99  327.38   15.95  147.38  0.34 
1 1 1  -58   18   12 o   50.33   21.56   77.68  285.52    8.66  285.52   21.69  105.52  0.39 
1 1 1  -58   18   13 o   52.33   26.01   71.71   36.14    8.66   36.14   18.38  216.14  0.34 
1 1 1  -58   18   14 o       ?       ?   41.51  146.84   15.01  146.85    0.00    0.00  0.00 
1 1 1  -58   20    1 o   45.23   19.65   29.64   73.87    2.72   73.87    8.26  253.87  0.15 
1 1 1  -58   20    2 o   39.31   17.56   33.36  223.15    0.43   43.16   13.02   43.16  0.15 
1 1 1  -58   20    3 o   47.48   21.58   35.62  202.43    3.47  202.43   10.14   22.43  0.18 
1 1 1  -58   20    4 o   58.40   23.66   48.52  318.58   13.89  318.58    4.80  138.58  0.28 
1 1 1  -58   20    5 o   52.59   23.90   45.70  277.21    7.34  277.21   10.32   97.21  0.24 
1 1 1  -58   20    6 o   54.99   24.48   46.86  139.65    9.46  139.65    8.62  319.65  0.25 
1 1 1  -58   20    7 o   61.35   27.90   39.15  136.83   11.43  136.82    3.58  316.82  0.22 
1 1 1  -58   20    8 o   49.26   22.97   26.42   69.24    3.28   69.24    6.74  249.24  0.13 
1 1 1  -58   20    9 o   45.93   22.00   51.09  302.44    3.44  302.43   15.61  122.43  0.24 
1 1 1  -58   20   10 f   61.34   28.38   56.87  259.29   20.75  259.29    0.00    0.00  0.00 
1 1 1  -57    1    1 o   87.67   29.08   82.78  353.09   61.33  353.09   19.54  173.09  0.81 
1 1 1  -57    1    2 o   57.65   25.70   92.69  219.17    4.89   39.17   95.55   39.17  0.74 
1 1 1  -57    1    3 o  147.34   22.62  156.40  198.00  127.04  198.00   26.06   18.00  0.95 
1 1 1  -57    1    4 o   57.53   22.98   59.94  186.67   10.45  186.67   48.26    6.67  0.60 
1 1 1  -57    1    5 f  149.42   10.48  117.93    8.36  115.53    8.36    0.00    0.00  0.00 
1 1 1  -57    1    6 o  308.83    6.26  265.54   39.13  350.84   39.13   90.74   39.13  0.99 
1 1 1  -57    1    7 o  214.70   12.75  210.99  324.18  213.90  324.18    7.33  324.18  0.98 
1 1 1  -57    1    8 o   82.97   27.99   79.67  208.56   52.47  208.56   25.47   28.56  0.79 
1 1 1  -57    1    9 o  340.17   15.34  299.29   90.30  381.88   90.30   89.45   90.30  0.99 
1 1 1  -57    1   10 o  119.93   38.20  161.16  292.49   63.49  292.49   93.75  112.49  0.92 
1 1 1  -57    1   11 o  202.13   27.78  212.90  260.73  186.85  260.73   20.49   80.73  0.98 
1 1 1  -57    1   12 o   56.59   26.45   51.10  210.81   15.78  210.81   33.05   30.81  0.57 
1 1 1  -57    1   13 o   63.66   26.49   28.99  109.85   20.10  109.84    6.33  289.84  0.37 
1 1 1  -57    1   14 o  183.71   15.60  189.54   41.75  192.29   41.75   28.80   41.75  0.97 
1 1 1  -57    1   15 o   49.68   23.75   94.11  178.66   10.46  358.66   90.52  358.66  0.70 
1 1 1  -57    1   16 o   72.15   30.76   21.30  254.85   27.57  254.85    9.39  254.85  0.32 
1 1 1  -57    1   17 o  103.43   26.03  108.65  340.96   93.56  340.96   18.02  340.96  0.82 
1 1 1  -57    1   18 o   58.66   25.17   35.65   18.90    2.23  198.91   18.14  198.91  0.12 
1 1 1  -57    1   19 o   44.69   22.09   53.87  226.54    5.30   46.66   38.70   46.66  0.31 
1 1 1  -57    1   20 o   56.64   25.08   11.35   83.17    8.05   83.43    0.67   83.43  0.14 
1 1 1  -57    1   21 o   52.63   24.10   85.62  299.57    7.58  299.57   28.11  119.57  0.41 
1 1 1  -57    1   22 o   71.84   30.89  105.48  278.84   36.64  278.84    4.05   98.84  0.54 
1 1 1  -57    3    1 o   43.40   21.08   39.98  139.30    3.53  319.29   42.56  319.29  0.41 
1 1 1  -57    3    2 o  116.15   27.47   85.40   90.71  119.20   90.71   35.75   90.71  0.87 
1 1 1  -57    3    3 o  137.73   26.39   71.38  107.51  170.10  107.51  100.30  107.51  0.87 
1 1 1  -57    3    4 o  256.74    9.21  264.77  339.67  247.74  339.67   11.36  159.67  0.99 
1 1 1  -57    3    5 o  215.63   10.40  195.70   92.23  230.48   92.23   38.94   92.23  0.98 
1 1 1  -57    3    6 o   59.97   23.17   95.50  247.55    0.65   67.55   94.10   67.55  0.77 
1 1 1  -57    3    7 o  163.70   11.85  188.45  271.80  133.50  271.80   50.82   91.80  0.97 
1 1 1  -57    3    8 o  123.71   22.22   94.90   52.70  131.52   52.70   38.77   52.70  0.91 
1 1 1  -57    3    9 o   66.25   27.20  112.14  115.60    0.50  115.60  108.97  295.60  0.83 
1 1 1  -57    3   10 o  100.55   41.70   63.11  175.01   78.81  175.01   17.29  175.01  0.70 
1 1 1  -57    3   11 o   78.82   31.64   97.64  167.59   36.40  167.59   58.60  347.59  0.83 
1 1 1  -57    3   12 o  158.25   24.31  173.57  287.01  141.39  287.01   21.70  107.01  0.96 
1 1 1  -57    3   13 o   76.23   31.47  110.30  300.61   24.96  300.61   73.85  120.61  0.81 
1 1 1  -57    3   14 o   97.99   26.74  119.32  150.14   69.15  150.14   32.15  330.14  0.87 
1 1 1  -57    3   15 o   46.69   21.90   78.84  193.12    6.12   13.12   73.24   13.12  0.65 
1 1 1  -57    3   16 o   54.45   24.14   53.04  198.14   23.38  198.14   21.92   18.14  0.63 
1 1 1  -57    3   17 o   54.36   24.06   28.34   35.62    1.07   35.62   17.09  215.62  0.18 
1 1 1  -57    3   18 o   53.86   23.94   61.19   36.18    6.85  216.16   34.84  216.16  0.20 
1 1 1  -57    3   19 o   60.60   25.75   62.21  118.44   21.08  118.34   19.88  298.34  0.51 
1 1 1  -57    3   20 o   45.85   21.78   55.49  161.27    8.76  161.32   25.10  341.32  0.46 
1 1 1  -57    3   21 o   47.98   23.31   12.49  130.02    0.73  130.02    4.41  310.02  0.06 
1 1 1  -57    3   22 o   49.62   24.22   59.84  296.68    5.79  296.68   16.99  116.68  0.29 
1 1 1  -57    5    1 o  102.53   28.50   40.28  350.04   99.99  350.04   60.75  350.04  0.68 
1 1 1  -57    5    2 o   53.40   24.74   34.65  108.02    9.85  108.02   23.95  288.02  0.41 
1 1 1  -57    5    3 o   94.21   31.88  117.56  101.53   50.32  101.53   64.45  281.53  0.88 
1 1 1  -57    5    4 o  127.84   17.35  122.54    5.02  120.43    5.02    0.73    5.02  0.94 
1 1 1  -57    5    5 o   48.53   21.52    8.63   81.68    1.56   81.69    6.86  261.69  0.10 
1 1 1  -57    5    6 o   42.37   19.58   12.06  288.24    0.67  108.23   12.45  108.23  0.13 
1 1 1  -57    5    7 o  187.93   11.12  155.92  188.34  213.01  188.34   60.77  188.34  0.97 
1 1 1  -57    5    8 o   83.04   21.86   84.96  229.97   57.99  229.97   24.89   49.97  0.85 
1 1 1  -57    5    9 o  157.11   24.69   98.65   52.05  197.14   52.05  101.02   52.05  0.93 
1 1 1  -57    5   10 o   72.14   27.03   98.62   41.55   25.67   41.55   70.29  221.55  0.84 
1 1 1  -57    5   11 o   94.87   32.41   84.69  225.41   76.45  225.41    3.64   45.41  0.83 
1 1 1  -57    5   12 o  154.81   22.49  127.97   72.95  176.06   72.95   59.88   72.95  0.94 
1 1 1  -57    5   13 o   77.26   30.32   89.60   69.42   38.24   69.42   39.23  249.42  0.75 
1 1 1  -57    5   14 o   63.85   28.98   64.55  217.74   22.00  217.74   32.89   37.74  0.60 
1 1 1  -57    5   15 o   81.85   27.66  143.88  166.72   24.87  166.72   97.83  346.72  0.90 
1 1 1  -57    5   16 o   50.88   23.11   72.30   18.72    3.67   18.72   51.51  198.72  0.58 
1 1 1  -57    5   17 o   68.70   27.06   62.98    1.09    8.86    1.09   24.70  181.09  0.31 
1 1 1  -57    5   18 o  106.91   26.26  103.44  211.78   89.16  211.80   33.47  211.80  0.68 
1 1 1  -57    5   19 o   57.46   25.29    6.75  292.24    7.12  294.15    2.17  294.15  0.10 
1 1 1  -57    5   20 f   53.62   25.20   82.67  341.88   43.49  341.88    0.00    0.00  0.00 
1 1 1  -57    5   21 f   48.75   23.10   45.99  150.67   18.46  150.67    0.00    0.00  0.00 
1 1 1  -57    5   22 o   48.54   22.87   58.38  255.01    6.12  255.01   15.53   75.01  0.29 
1 1 1  -57    7    1 o  165.43   31.76  157.32  167.98  165.32  167.98   15.48  167.98  0.95 
1 1 1  -57    7    2 o   61.89   26.99  131.92   30.64   20.99  210.64  149.32  210.64  0.87 
1 1 1  -57    7    3 o   97.73   30.55   57.80  232.78   93.15  232.78   36.87  232.78  0.76 
1 1 1  -57    7    4 o  129.99   28.73   64.48  111.09  159.86  111.09   97.05  111.09  0.86 
1 1 1  -57    7    5 f  103.40   41.04   83.50  246.59   81.36  246.59    0.00    0.00  0.00 
1 1 1  -57    7    6 f  148.58   16.49  199.63  126.88  194.47  126.88    0.00    0.00  0.00 
1 1 1  -57    7    7 o   46.04   20.67   59.07   92.03    1.47  272.03   58.99  272.03  0.61 
1 1 1  -57    7    8 o   66.30   22.59   80.10  217.65   29.30  217.65   48.63   37.65  0.81 
1 1 1  -57    7    9 o   77.38   20.79  103.85   61.90   37.01   61.90   62.29  241.90  0.88 
1 1 1  -57    7   10 o  174.67   13.94  183.14    2.32  169.70    2.32    0.63  182.32  0.97 
1 1 1  -57    7   11 o   91.14   25.01   86.29  109.40   74.20  109.40    3.31  289.40  0.83 
1 1 1  -57    7   12 o   63.27   27.35   73.26  152.40   17.51  152.40   45.56  332.40  0.64 
1 1 1  -57    7   13 o   57.12   25.96   31.97    2.99   11.64    2.98   15.54  182.98  0.34 
1 1 1  -57    7   14 o   77.96   30.23   59.80  355.34   55.77  355.34    4.79  355.34  0.68 
1 1 1  -57    7   15 o   74.38   27.54   89.86  236.69   45.91  236.69   26.97   56.69  0.80 
1 1 1  -57    7   16 o   53.98   24.41   42.08  179.35    1.40  359.35   26.65  359.35  0.22 
1 1 1  -57    7   17 o   82.76   26.88   88.98  252.95   27.12  252.96   14.99   72.96  0.42 
1 1 1  -57    7   18 o   75.83   27.51  108.54  159.85   44.58  159.80   26.99  339.80  0.77 
1 1 1  -57    7   19 o   53.77   24.93   67.81  230.53   20.09  230.56   22.34   50.56  0.58 
1 1 1  -57    7   20 o   58.41   26.72   73.70  199.82   13.26  199.82   17.36   19.82  0.38 
1 1 1  -57    7   21 o   48.77   22.98   35.01  151.51    3.57  151.51    9.95  331.51  0.18 
1 1 1  -57    9    1 o   72.66   32.21   37.27  141.84   28.56  141.84    4.58  321.84  0.42 
1 1 1  -57    9    2 o  249.62   21.12  219.05  347.69  290.32  347.69   90.97  347.69  0.98 
1 1 1  -57    9    3 o   55.02   26.28   34.74   50.89   10.90   50.89   21.24  230.89  0.39 
1 1 1  -57    9    4 o   64.65   29.44   26.64  133.74   19.17  133.73    5.72  313.73  0.34 
1 1 1  -57    9    5 o  212.74   11.42  199.06  281.25  230.81  281.25   44.10  281.25  0.98 
1 1 1  -57    9    6 o   50.00   21.16   21.43  151.58    6.83  151.58   13.22  331.58  0.27 
1 1 1  -57    9    7 o  115.14   16.45  155.18  193.84   74.62  193.84   69.25   13.84  0.95 
1 1 1  -57    9    8 o   62.60   22.42   94.56  161.89   12.99  161.89   73.32  341.89  0.79 
1 1 1  -57    9    9 o  140.81   12.37  175.15  148.38  114.38  148.38   41.99  328.38  0.96 
1 1 1  -57    9   10 o   41.78   18.66   59.99  100.12   11.55  280.12   63.57  280.12  0.48 
1 1 1  -57    9   11 o  216.50   10.92  208.84   81.14  245.85   81.14   68.44   81.14  0.98 
1 1 1  -57    9   12 o   53.08   23.16   33.07  267.83   10.99  267.83   17.15   87.83  0.37 
1 1 1  -57    9   13 o   61.55   27.16   42.07  211.36   28.18  211.36    7.72   31.36  0.52 
1 1 1  -57    9   14 f   90.17   31.26  160.08  100.89  125.46  100.89    0.00    0.00  0.00 
1 1 1  -57    9   15 o   94.19   32.19  107.22  226.03   57.95  226.03    5.66   46.03  0.65 
1 1 1  -57    9   16 o   48.86   22.87   13.57  104.23    2.20  284.26    8.49  284.26  0.04 
1 1 1  -57    9   17 o   42.38   20.47   29.57  344.12    2.58  164.15   21.34  164.15  0.19 
1 1 1  -57    9   18 o   42.56   20.48   10.28    8.31    2.83    8.49    4.00  188.49  0.11 
1 1 1  -57    9   19 o   56.03   25.48   26.65  259.27    6.29  259.28    5.93   79.28  0.17 
1 1 1  -57    9   20 o   42.44   20.77    7.68   53.07    0.01  233.06    3.04  233.06  0.04 
1 1 1  -57    9   21 o   45.35   21.90   40.15   65.37    2.84   65.37   11.86  245.37  0.19 
1 1 1  -57   11    1 o   66.52   22.87  112.38  148.07   14.49  148.07   81.09  328.07  0.83 
1 1 1  -57   11    2 o   73.51   32.63  106.85  144.89   22.28  144.89   68.50  324.89  0.77 
1 1 1  -57   11    3 o   90.95   16.96   83.31  292.11   80.19  292.11    9.46  292.11  0.83 
1 1 1  -57   11    4 o   69.37   26.64   22.67  229.79   18.61  229.79    0.79   49.79  0.27 
1 1 1  -57   11    5 o   69.48   23.60   93.84  168.13   26.43  168.13   54.21  348.13  0.77 
1 1 1  -57   11    6 o  112.15   21.32  103.47   95.54  110.23   95.54   21.57   95.54  0.89 
1 1 1  -57   11    7 o   48.06   21.40   35.23  160.66    0.75  160.66   29.16  340.66  0.32 
1 1 1  -57   11    8 o  146.06   12.65  111.73   48.99  178.17   48.99   83.25   48.99  0.93 
1 1 1  -57   11    9 f  158.83   11.79  161.95  224.99  137.73  224.99    0.00    0.00  0.00 
1 1 1  -57   11   10 o   81.59   20.39   85.92  151.57   64.17  151.56    8.99  331.56  0.84 
1 1 1  -57   11   11 o   53.39   21.19   61.39  213.91   18.92  213.90   33.44   33.90  0.67 
1 1 1  -57   11   12 o   94.90   20.46   89.87  329.64   94.60  329.64   19.78  329.64  0.89 
1 1 1  -57   11   13 o   57.69   24.14   55.29  333.60    8.21  333.59   29.48  153.59  0.40 
1 1 1  -57   11   14 o   60.17   27.23   37.12  347.66    0.54  167.66   19.57  167.66  0.15 
1 1 1  -57   11   15 o   60.79   27.28   15.86   74.79    0.47   74.72    7.61  254.72  0.07 
1 1 1  -57   11   16 o   52.48   24.85   19.79  284.37    4.91  284.60    8.27  104.60  0.17 
1 1 1  -57   11   17 o   84.87   27.52   81.84  207.39   80.57  207.41   27.30  207.41  0.79 
1 1 1  -57   11   18 o   51.24   24.24   23.31  328.49    3.32  328.52    7.35  148.52  0.14 
1 1 1  -57   11   19 o   45.55   21.56   77.90  248.29    1.47  248.29   29.44   68.29  0.36 
1 1 1  -57   11   20 o   43.94   21.25   18.68  113.25    0.98  113.25    5.93  293.25  0.09 
1 1 1  -57   13    1 o   46.40   20.34   33.95  350.22    9.06  350.22   18.84  170.22  0.40 
1 1 1  -57   13    2 o  105.63   16.30  123.47  322.62   93.90  322.62   11.52  142.62  0.94 
1 1 1  -57   13    3 o   64.16   23.88    9.35  140.48   12.03  140.48    4.05  140.48  0.16 
1 1 1  -57   13    4 o   70.82   26.43   41.21  257.53   44.73  257.53    9.59  257.53  0.56 
1 1 1  -57   13    5 o   99.40   25.97  101.54  190.36   89.87  190.36    3.30  190.36  0.89 
1 1 1  -57   13    6 o   48.43   21.09   68.42   15.81    5.96   15.81   52.38  195.81  0.66 
1 1 1  -57   13    7 o   55.35   22.28   38.40  287.55   22.71  287.55   10.04  107.55  0.50 
1 1 1  -57   13    8 o   87.51   20.34   52.73  126.06   94.58  126.06   49.56  126.06  0.80 
1 1 1  -57   13    9 o   47.88   20.63   52.74   43.96   12.63   43.96   31.40  223.96  0.59 
1 1 1  -57   13   10 o   70.53   22.87   21.15  351.42   20.92  351.41    5.17  351.41  0.26 
1 1 1  -57   13   11 o   47.32   20.61   79.56  319.63   11.36  139.63   61.91  139.63  0.41 
1 1 1  -57   13   12 o  100.14   16.13   95.66   34.93   70.91   34.93   22.45   34.93  0.60 
1 1 1  -57   13   13 f   44.10   17.77   49.89   90.11   24.12   90.09    0.00    0.00  0.00 
1 1 1  -57   13   14 o   49.61   22.31   33.15  118.32    0.54  118.32   19.60  298.32  0.21 
1 1 1  -57   13   15 o   63.00   28.31   29.56  358.93   31.78  359.06    9.84  359.06  0.43 
1 1 1  -57   13   16 o   59.27   27.43   28.55  186.96   13.96  186.99    2.53    6.99  0.26 
1 1 1  -57   13   17 o       ?       ?   89.82  325.57   37.30  325.57    0.00    0.00  0.00 
1 1 1  -57   13   18 o   49.71   23.27   20.07  352.56    2.33  352.56    5.54  172.56  0.10 
1 1 1  -57   13   19 o   52.80   23.86   60.47   13.09   10.76   13.09   11.42  193.09  0.31 
1 1 1  -57   15    1 o   73.91   21.09   61.13  269.22   10.51  269.21   16.56   89.21  0.25 
1 1 1  -57   15    2 o   40.67   18.65   25.72  202.84    6.58   22.85   19.80   22.85  0.08 
1 1 1  -57   15    3 o   62.19   25.25   69.02  152.06    4.36  152.06   34.68  332.06  0.35 
1 1 1  -57   15    4 o   52.08   23.13   63.36   38.05    5.00  218.05   42.84  218.05  0.32 
1 1 1  -57   15    5 o   64.35   25.50   51.85  335.53    9.57  335.53   22.01  155.53  0.32 
1 1 1  -57   15    6 o   50.20   22.95   70.41  176.28    8.19  356.28   50.47  356.28  0.34 
1 1 1  -57   15    7 o   52.32   22.14   38.00  147.13    2.69  327.13   24.43  327.13  0.18 
1 1 1  -57   15    8 o  121.37   15.78  103.18  110.90  119.16  110.90   65.13  110.90  0.71 
1 1 1  -57   15    9 o   64.67   22.37    7.62  331.58    0.36  331.57    3.11  151.57  0.03 
1 1 1  -57   15   10 o  131.64   13.60  112.14  142.90  137.99  142.92   84.53  142.92  0.73 
1 1 1  -57   15   11 o  105.21   17.42   89.87  252.37   97.59  252.38   47.41  252.38  0.70 
1 1 1  -57   15   12 o   45.75   19.89   37.55   36.33    2.06   36.33   22.48  216.33  0.29 
1 1 1  -57   15   13 o   50.02   20.28   18.07  169.23   15.12  168.94    2.01  168.94  0.28 
1 1 1  -57   15   14 o   32.60   15.71   38.81   70.78    4.84  250.71   27.86  250.71  0.28 
1 1 1  -57   15   15 o   44.62   21.13   52.72  345.20    0.58  345.18   22.98  165.18  0.27 
1 1 1  -57   15   16 o   93.73   39.37   49.88  202.26   36.60  202.26   16.59  202.26  0.30 
1 1 1  -57   15   17 o   57.66   27.45   59.45  159.29   12.44  159.29   10.14  339.29  0.30 
1 1 1  -57   17    1 o   51.04   20.38   73.52  128.84   24.05  128.69   30.40  308.69  0.77 
1 1 1  -57   17    2 o   77.29   19.02   82.64   69.89   67.28   69.86   10.38   69.86  0.80 
1 1 1  -57   17    3 o   53.09   23.49   39.99  289.33    8.06  289.32   18.01  109.32  0.32 
1 1 1  -57   17    4 o   77.10   29.21   92.47  259.29   42.72  259.29   15.28   79.29  0.65 
1 1 1  -57   17    5 o   60.78   24.88   90.52  344.13   14.12  344.15   41.81  164.15  0.58 
1 1 1  -57   17    6 o   99.10   26.20  125.88  211.54   85.18  211.53    6.56  211.53  0.83 
1 1 1  -57   17    7 o   44.60   20.48   61.96   33.15    2.89  213.20   42.82  213.20  0.42 
1 1 1  -57   17    8 o   75.45   23.89   79.93  348.28   57.55  348.26    3.05  348.26  0.74 
1 1 1  -57   17    9 o   53.00   21.93   68.95  243.93   25.99  243.90   24.36   63.90  0.72 
1 1 1  -57   17   10 o   58.62   22.55   66.86   44.91   37.05   45.00    9.08  225.00  0.71 
1 1 1  -57   17   11 o   73.93   22.77  102.14  313.74   57.77  313.66    3.93  133.66  0.81 
1 1 1  -57   17   12 o   46.37   20.51   34.21   66.42    4.05   66.39   13.22  246.39  0.23 
1 1 1  -57   17   13 o   42.53   19.12   52.76    8.09    1.11  188.09   22.95  188.09  0.24 
1 1 1  -57   17   14 o   48.51   20.27   38.36  338.46    4.26  338.46   11.00  158.46  0.20 
1 1 1  -57   17   15 o       ?       ?   45.49  334.75   17.30  334.75    0.00    0.00  0.00 
1 1 1  -57   17   16 o   30.51   14.65   39.67   84.32    4.89  264.32   19.21  264.32  0.15 
1 1 1  -57   19    1 o   49.89   20.17  100.69    3.42    6.59    3.42   34.87  183.42  0.48 
1 1 1  -57   19    2 o   32.14   15.06   58.96  138.89   10.32  318.89   35.53  318.89  0.23 
1 1 1  -57   19    3 o   56.83   24.69   44.38  124.56   11.66  124.54    9.08  304.54  0.29 
1 1 1  -57   19    4 o   50.75   23.16   18.35  198.86    3.48  198.84    5.54   18.84  0.12 
1 1 1  -57   19    5 o   59.94   26.57   53.21  148.98   17.92  148.96    8.68  328.96  0.37 
1 1 1  -57   19    6 o   55.14   25.80   48.92  239.89   11.20  239.92   12.97   59.92  0.32 
1 1 1  -57   19    7 o   62.24   26.34   67.44  249.63   22.19  249.64    9.66   69.64  0.43 
1 1 1  -57   19    8 o   53.44   22.80   30.91  187.30    5.69  187.30    7.76    7.30  0.18 
1 1 1  -57   19    9 o   55.93   23.04   27.29  107.91    6.08  107.91    5.19  287.91  0.16 
1 1 1  -57   19   10 o   69.26   24.14   74.79  285.99   33.61  285.99    3.35  285.99  0.46 
1 1 1  -57   19   11 o   54.06   22.38   75.26  178.75   12.88  178.76   16.80  358.76  0.39 
1 1 1  -57   19   12 o   52.95   25.96   22.57  166.80    3.53  166.81    5.10  346.81  0.11 
1 1 1  -57   19   13 o  116.61   18.52  131.91   73.49  148.94   73.49  100.33   73.49  0.85 
1 1 1  -57   21    1 o   58.15   21.10   73.65  218.90   23.23  218.90    3.39   38.90  0.43 
1 1 1  -57   21    2 o   89.78   14.91   53.34   95.11   73.62   95.11   53.99   95.11  0.52 
1 1 1  -57   21    3 o   44.07   20.63   23.67  269.87    1.35  269.87    7.48   89.87  0.12 
1 1 1  -57   21    4 o   51.98   24.03   87.33  250.23   10.81  250.23   22.01   70.23  0.42 
1 1 1  -57   21    5 o   85.39   28.66   56.16   45.52   46.48   45.52   25.32   45.52  0.40 
1 1 1  -57   21    6 o   48.27   22.65   60.74   91.33    5.72   91.33   17.12  271.33  0.30 
1 1 1  -57   21    7 o   44.77   21.42   57.01   81.33    2.74   81.34   18.55  261.34  0.27 
1 1 1  -57   21    8 f   57.33   26.89   41.38  247.16   15.26  247.16    0.00    0.00  0.00 
1 1 1  -57   21    9 o   37.86   18.47   31.32   63.54    0.83  243.54   12.19  243.54  0.14 
1 1 1  -56    0    1 o  136.95   17.27   99.35    0.00  176.06    0.00   78.67    0.00  1.00 
1 1 1  -56    0    2 o  142.52   15.93   96.34  180.00  189.71  180.00   94.99  180.00  1.00 
1 1 1  -56    0    3 o   37.41   24.65   24.71  180.00    9.32    0.00   33.66    0.00  0.20 
1 1 1  -56    0    4 o   69.33   30.51   56.21  180.00   35.45  180.00   20.01    0.00  0.66 
1 1 1  -56    0    5 o   47.34   27.62  144.52  180.00   58.45    0.00  201.08    0.00  0.89 
1 1 1  -56    0    6 o  230.85    8.55  174.77    0.00  289.29    0.00  116.88    0.00  1.00 
1 1 1  -56    0    7 o   83.01   37.11   12.49    0.00   19.64    0.00    7.34    0.00  0.19 
1 1 1  -56    0    8 o  260.51   13.07  226.43  180.00  298.41  180.00   75.80  180.00  1.00 
1 1 1  -56    0    9 o   65.97   35.18   89.52    0.00   23.46    0.00   64.29  180.00  0.84 
1 1 1  -56    0   10 o  125.83   32.61  130.67    0.00  123.53    0.00    4.32  180.00  1.00 
1 1 1  -56    0   11 o   82.43   50.25   49.97    0.00   54.16    0.00    5.35    0.00  0.62 
1 1 1  -56    0   12 o   72.61   46.95   68.65  180.00   43.63  180.00   23.27    0.00  0.76 
1 1 1  -56    0   13 o       ?       ?   80.29  180.00   77.03  180.00    0.00    0.00  0.00 
1 1 1  -56    0   14 o   74.75   40.94   78.91    0.00   51.60    0.00   20.13  180.00  0.82 
1 1 1  -56    0   15 o   42.32   28.79   72.92    0.00   14.73  180.00   76.98  180.00  0.56 
1 1 1  -56    0   16 o   54.34   34.15   92.35    0.00    9.51    0.00   69.12  180.00  0.81 
1 1 1  -56    0   17 o   73.31   47.71   28.28  180.00   35.86  180.00   11.78  180.00  0.41 
1 1 1  -56    0   18 o   43.06   29.98   37.03  180.00    7.99    0.00   30.14    0.00  0.16 
1 1 1  -56    0   19 o   40.18   28.11   64.05    0.00   16.08  180.00   48.51  180.00  0.20 
1 1 1  -56    0   20 o   65.31   38.03  125.61    0.00   33.92    0.00   56.95  180.00  0.96 
1 1 1  -56    0   21 o   50.12   32.85   71.20    0.00   11.52    0.00   25.99  180.00  0.49 
1 1 1  -56    0   22 o   38.12   27.12   80.66    0.00    6.75  180.00   38.96  180.00  0.33 
1 1 1  -56    0   23 o   87.64   57.01   26.63  180.00   16.46  180.00    6.70  180.00  0.15 
1 1 1  -56    2    1 o  196.59    9.13  170.10  140.56  215.76  140.56   49.15  140.56  0.97 
1 1 1  -56    2    2 o   67.11   21.27  124.97  114.44    8.85  294.44  131.57  294.44  0.85 
1 1 1  -56    2    3 o  201.35    8.16  182.91  278.62  211.67  278.62   31.65  278.62  0.97 
1 1 1  -56    2    4 o  213.01    7.73  249.48  232.20  171.98  232.20   73.85   52.20  0.98 
1 1 1  -56    2    5 o  171.07    8.70  172.90   57.06  159.57   57.06   10.87  237.06  0.96 
1 1 1  -56    2    6 o   64.99   21.90  102.35  350.03    1.33  350.03   99.53  170.03  0.79 
1 1 1  -56    2    7 o  172.04   11.84  145.59  183.97  186.32  183.98   43.04  183.98  0.96 
1 1 1  -56    2    8 o   53.66   22.88   73.83  176.57    4.26  356.57   76.77  356.57  0.64 
1 1 1  -56    2    9 o  113.23   21.29  163.22  191.71   52.71  191.71  107.16   11.71  0.94 
1 1 1  -56    2   10 o   65.42   27.48   38.57  200.59   23.20  200.59   14.52   20.59  0.47 
1 1 1  -56    2   11 f  214.04   15.56  217.65    2.24  212.45    2.24    0.00    0.00  0.00 
1 1 1  -56    2   12 o  186.12   40.70  150.67  220.23  204.74  220.23   57.99  220.23  0.94 
1 1 1  -56    2   13 o  100.05   33.53  114.91  245.76   67.05  245.76   42.27   65.76  0.88 
1 1 1  -56    2   14 o   78.74   33.17   97.81   89.97   35.36   89.97   52.78  269.97  0.78 
1 1 1  -56    2   15 o   62.47   26.32   44.64  330.69   18.19  330.69   19.71  150.69  0.45 
1 1 1  -56    2   16 o   55.88   25.88   41.28   99.36   15.51   99.36   19.65  279.36  0.45 
1 1 1  -56    2   17 o   81.82   27.59   95.83  122.02   59.04  122.02   19.96  302.02  0.84 
1 1 1  -56    2   18 o   62.21   25.84   97.03   97.96    2.68   97.96   52.74  277.96  0.47 
1 1 1  -56    2   19 o   74.08   27.63   48.77  256.06   14.81  256.15   10.87   76.15  0.27 
1 1 1  -56    2   20 o   68.64   27.09   97.26  295.85   43.46  295.84   28.74  115.84  0.84 
1 1 1  -56    2   21 o   59.35   27.55   46.58  292.93   15.04  292.93    8.50  112.93  0.33 
1 1 1  -56    2   22 o   47.99   23.40    4.60  199.60    0.35  199.61    1.48   19.61  0.02 
1 1 1  -56    2   23 o   59.50   28.36   75.27   61.48   17.41   61.48   10.01  241.48  0.38 
1 1 1  -56    4    1 o   64.17   22.92   99.70  180.23    5.94  180.23   91.57    0.23  0.81 
1 1 1  -56    4    2 o  230.16    7.62  205.78  111.63  250.09  111.63   48.58  111.63  0.98 
1 1 1  -56    4    3 f  277.83    6.59  246.57   39.60  241.84   39.60    0.00    0.00  0.00 
1 1 1  -56    4    4 o  195.20    8.34  155.94   24.29  224.82   24.29   71.68   24.29  0.97 
1 1 1  -56    4    5 o  232.25    8.17  204.77  212.85  253.84  212.85   52.67  212.85  0.98 
1 1 1  -56    4    6 o  111.39   16.00  125.37  191.77   82.19  191.77   40.92   11.77  0.92 
1 1 1  -56    4    7 o  171.87   10.15  195.80  117.66  141.90  117.66   50.15  297.66  0.97 
1 1 1  -56    4    8 o   66.11   24.95   70.91  330.45   22.68  330.45   46.76  150.45  0.70 
1 1 1  -56    4    9 o   64.93   26.67   19.16   18.05   14.37   18.05    4.37  198.05  0.25 
1 1 1  -56    4   10 o  168.37   30.25  163.91  175.48  161.29  175.48    1.22  175.48  0.95 
1 1 1  -56    4   11 o  100.22   34.23  104.14   84.98   71.76   84.98   29.75  264.98  0.86 
1 1 1  -56    4   12 f   75.61   27.81  162.59  130.17  158.05  130.17    0.00    0.00  0.00 
1 1 1  -56    4   13 o  134.71   29.85  155.49  309.56  108.95  309.56   35.26  129.56  0.94 
1 1 1  -56    4   14 o   62.03   27.61    6.58  152.87    3.73  152.86    2.05  332.86  0.08 
1 1 1  -56    4   15 o  138.32   20.62  120.03  152.91  154.95  152.91   52.91  152.91  0.93 
1 1 1  -56    4   16 o   59.49   25.76   16.97  172.71   13.66  172.70    0.81  352.70  0.24 
1 1 1  -56    4   17 o   45.26   21.42   13.01  214.37    0.10  214.36    9.56   34.36  0.11 
1 1 1  -56    4   18 o   71.25   27.23   58.17  142.59    8.15  142.59   20.38  322.59  0.26 
1 1 1  -56    4   19 o   77.56   27.77  135.24   25.56   33.20   25.60   46.18  205.60  0.73 
1 1 1  -56    4   20 o   67.72   27.11   60.30  261.52   48.68  261.61    7.39  261.61  0.66 
1 1 1  -56    4   21 o   51.90   24.73   39.72    1.50    5.02    1.50   12.59  181.50  0.22 
1 1 1  -56    4   22 o   58.20   26.21   63.91  327.06   14.23  327.05   10.65  147.05  0.34 
1 1 1  -56    6    1 o   54.60   24.85   48.51  130.85   10.60  130.85   36.74  310.85  0.53 
1 1 1  -56    6    2 o  123.05   12.65  151.18  258.53   86.73  258.53   60.98   78.53  0.95 
1 1 1  -56    6    3 o  186.19    8.65  179.15  257.54  187.62  257.54   12.43  257.54  0.97 
1 1 1  -56    6    4 o   91.66   13.87  140.92  316.54   31.79  316.54  106.08  136.54  0.93 
1 1 1  -56    6    5 o  235.84    8.74  189.44  162.61  277.03  162.61   91.65  162.61  0.98 
1 1 1  -56    6    6 o  129.14   14.25  119.87  128.25  124.97  128.25    7.69  128.25  0.94 
1 1 1  -56    6    7 o  118.12   42.53  172.11  350.94   46.75  350.94  121.55  170.94  0.91 
1 1 1  -56    6    8 o  141.62   14.16  156.41  210.17  118.93  210.17   33.88   30.17  0.96 
1 1 1  -56    6    9 o  190.41   13.46  196.66   43.65  180.40   43.65   11.52  223.65  0.98 
1 1 1  -56    6   10 f  152.34   22.16  122.31  270.37  119.18  270.37    0.00    0.00  0.00 
1 1 1  -56    6   11 o   60.45   25.45   72.63  200.05   18.97  200.05   51.54   20.05  0.74 
1 1 1  -56    6   12 o   92.47   26.69   80.81    5.38   78.81    5.38    3.49    5.38  0.83 
1 1 1  -56    6   13 o   69.87   26.39   71.02  129.43   33.98  129.43   29.08  309.43  0.69 
1 1 1  -56    6   14 o  132.32   27.45  147.58  196.04  119.64  196.04    5.71   16.04  0.93 
1 1 1  -56    6   15 o   84.93   31.16   57.15  359.56   65.82  359.56   17.14  359.56  0.67 
1 1 1  -56    6   16 o  106.12   26.58  121.78  293.96   92.83  293.95    9.42  113.95  0.92 
1 1 1  -56    6   17 o   54.78   24.57   26.39  122.70    0.05  302.70   16.05  302.70  0.15 
1 1 1  -56    6   18 o   67.31   26.99  103.36  198.43    5.91  198.45   44.23   18.45  0.42 
1 1 1  -56    6   19 o   68.29   27.07   63.77  210.25   40.22  210.37    3.65   30.37  0.62 
1 1 1  -56    6   20 o   54.12   25.26   61.77  273.84   17.19  273.80   18.55   93.80  0.49 
1 1 1  -56    6   21 o   52.90   24.30   73.30  172.43    8.36  172.43   21.53  352.43  0.36 
1 1 1  -56    6   22 o   61.76   26.89  111.75  228.43   25.08  228.43   17.02   48.43  0.54 
1 1 1  -56    8    1 o  187.62   22.54  192.16   63.97  178.97   63.97    7.97  243.97  0.98 
1 1 1  -56    8    2 o  102.40   34.60   48.54   39.07   93.63   39.07   46.35   39.07  0.69 
1 1 1  -56    8    3 o  158.12   21.53  181.04  277.26  129.27  277.26   47.20   97.26  0.97 
1 1 1  -56    8    4 o  110.24   23.38  124.61  128.74   82.32  128.74   39.21  308.74  0.92 
1 1 1  -56    8    5 o  163.33   14.34  190.43  202.21  132.13  202.21   53.62   22.21  0.97 
1 1 1  -56    8    6 o  263.19    9.54  272.28  173.94  255.23  173.94   10.32  353.94  0.99 
1 1 1  -56    8    7 o   80.01   23.98  103.05   58.90   38.72   58.90   61.73  238.90  0.87 
1 1 1  -56    8    8 o   96.78   21.38  107.78  177.15   70.99  177.16   33.98  357.16  0.91 
1 1 1  -56    8    9 o   84.24   21.18   72.72    1.25   71.72    1.25    0.97    1.25  0.85 
1 1 1  -56    8   10 o  121.24   18.12  110.53   50.72  121.60   50.72   16.88   50.72  0.93 
1 1 1  -56    8   11 o   89.06   26.22   75.57  141.23   73.95  141.23    4.81  141.23  0.80 
1 1 1  -56    8   12 o  114.25   21.43  146.32   15.04   83.72   15.04   44.58  195.04  0.93 
1 1 1  -56    8   13 o  159.39   15.62  131.58  133.79  190.25  133.79   78.46  133.79  0.95 
1 1 1  -56    8   14 o  153.89   17.56  180.84  202.44  143.43  202.44   10.61   22.44  0.97 
1 1 1  -56    8   15 o   65.81   29.40   40.22   28.24   36.53   28.24    2.17   28.24  0.54 
1 1 1  -56    8   16 o   67.02   29.22   26.77  167.94    8.37  167.94    8.99  347.94  0.19 
1 1 1  -56    8   17 o   65.38   26.54   66.47   97.42    0.67   97.43   28.45  277.43  0.23 
1 1 1  -56    8   18 f   55.87   24.80   38.48  332.08   24.15  332.20    0.00    0.00  0.00 
1 1 1  -56    8   19 o   56.30   24.52   70.76  285.27   27.46  285.23   19.10  105.23  0.66 
1 1 1  -56    8   20 o   74.15   30.69   61.73   37.77   29.83   37.77    3.06   37.77  0.38 
1 1 1  -56    8   21 o   50.43   23.63   17.39  317.67    2.24  317.67    4.54  137.67  0.09 
1 1 1  -56    8   22 o   46.98   22.55   18.11   68.68    2.01   68.68    4.50  248.68  0.09 
1 1 1  -56   10    1 o   74.01   27.92   68.94  194.61   42.15  194.61   20.11   14.61  0.71 
1 1 1  -56   10    2 o   76.10   28.37   93.76  184.76   36.65  184.76   49.95    4.76  0.81 
1 1 1  -56   10    3 o  279.63    9.66  238.25  106.29  329.28  106.29  105.73  106.29  0.99 
1 1 1  -56   10    4 o   38.95   18.96   29.55  254.55    3.74   74.55   31.73   74.55  0.31 
1 1 1  -56   10    5 o  123.53   19.86  117.08  212.62  120.13  212.62    8.89  212.62  0.94 
1 1 1  -56   10    6 o   46.35   20.96   39.55  298.19    3.79  298.19   33.66  118.19  0.44 
1 1 1  -56   10    7 o  166.34   12.88  145.40  319.22  185.06  319.21   48.65  319.21  0.97 
1 1 1  -56   10    8 o   51.36   21.29   54.25    9.53    8.28    9.53   41.81  189.53  0.57 
1 1 1  -56   10    9 o   74.14   22.00   49.28  236.94   50.20  236.94    5.73  236.94  0.64 
1 1 1  -56   10   10 o   65.88   21.78   68.51  131.31   30.37  131.31   29.67  311.31  0.69 
1 1 1  -56   10   11 o  101.23   11.54   36.22  323.95  101.18  323.95   70.42  323.95  0.65 
1 1 1  -56   10   12 o  140.66   17.61  114.30  217.33  165.86  217.33   68.61  217.33  0.94 
1 1 1  -56   10   13 o  136.80   17.76  146.22   35.89  137.19   35.89   12.50   35.89  0.96 
1 1 1  -56   10   14 o  103.48   23.84  124.22  276.97   88.45  276.97   12.05   96.97  0.91 
1 1 1  -56   10   15 o   66.36   28.59   16.21  215.44    3.97  215.45    6.01   35.45  0.11 
1 1 1  -56   10   16 o   63.57   28.19   47.36   62.10    0.48  242.11   21.65  242.11  0.16 
1 1 1  -56   10   17 o   56.76   26.98   48.51  288.61    6.84  288.66   23.21  108.66  0.32 
1 1 1  -56   10   18 o   58.01   25.31   78.90  305.03   29.72  304.93   23.95  124.93  0.72 
1 1 1  -56   10   19 o   50.39   23.66   52.07  125.87    6.29  125.89   18.21  305.89  0.31 
1 1 1  -56   10   20 o   73.77   28.73   86.54  167.02   38.86  167.02    4.56  167.02  0.50 
1 1 1  -56   10   21 o   41.25   20.32   33.91  246.97    0.39  246.97   12.07   66.97  0.16 
1 1 1  -56   12    1 o   88.38   35.81  105.41   29.49   51.89   29.49   37.75  209.49  0.80 
1 1 1  -56   12    2 f   71.31   27.61   40.67  291.50   34.55  291.49    0.00    0.00  0.00 
1 1 1  -56   12    3 o   71.33   28.68   87.23  309.93   28.10  309.93   46.20  129.93  0.72 
1 1 1  -56   12    4 o   75.89   25.48   53.46   68.17   45.56   68.17    0.44  248.17  0.60 
1 1 1  -56   12    5 o  109.54   21.80   96.30    4.90  108.66    4.90   25.53    4.90  0.88 
1 1 1  -56   12    6 o  190.37   11.08  155.48  113.32  233.59  113.32   99.82  113.32  0.96 
1 1 1  -56   12    7 o  117.92   15.65  131.48  348.11  106.05  348.11    5.93  168.11  0.92 
1 1 1  -56   12    8 o   63.84   23.39   74.25  297.50   23.26  297.50   39.81  117.50  0.68 
1 1 1  -56   12    9 o  152.32   13.01  180.73  101.12  140.13  101.12   13.55  281.12  0.96 
1 1 1  -56   12   10 o   79.16   20.94   91.22  317.73   55.90  317.73   21.78  137.73  0.84 
1 1 1  -56   12   11 o   44.54   19.62   57.24  271.17    3.80  271.17   45.02   91.17  0.59 
1 1 1  -56   12   12 o  106.32   13.33   89.88  221.92  121.25  221.92   46.29  221.92  0.92 
1 1 1  -56   12   13 o   49.47   22.07   57.38  283.86    2.29  103.86   41.38  103.86  0.37 
1 1 1  -56   12   14 o   46.83   21.67   70.64  149.09   13.63  329.09   49.69  329.09  0.24 
1 1 1  -56   12   15 o   76.88   26.44   75.40    9.70   22.66    9.64   15.94  189.64  0.40 
1 1 1  -56   12   16 o   60.63   27.84   27.18   68.75   12.67   68.68    5.54  248.68  0.25 
1 1 1  -56   12   17 o   46.59   23.01   40.91  166.06   10.17  166.10   16.25  346.10  0.39 
1 1 1  -56   12   18 o   69.37   35.23   57.42  297.32   18.54  297.31    7.35  117.31  0.32 
1 1 1  -56   12   19 o   67.58   27.29   80.11   35.02   29.06   35.02    2.65  215.02  0.45 
1 1 1  -56   12   20 o   44.69   21.50    3.18  221.58    0.22  221.56    0.96   41.56  0.02 
1 1 1  -56   14    1 o   63.15   27.62   17.92  292.42   15.58  292.42    0.96  292.42  0.24 
1 1 1  -56   14    2 o   54.39   24.76   41.18  172.97   21.66  172.97   13.50  352.97  0.52 
1 1 1  -56   14    3 o  126.62   26.91  148.17   83.80  112.47   83.80   13.96  263.80  0.94 
1 1 1  -56   14    4 f   71.68   25.00   96.68  290.83   82.46  290.83    0.00    0.00  0.00 
1 1 1  -56   14    5 o   43.95   19.99   33.14  210.63    5.19  210.63   23.07   30.63  0.38 
1 1 1  -56   14    6 o   49.57   21.66   37.36   30.78   12.88   30.78   18.98  210.78  0.45 
1 1 1  -56   14    7 o   93.41   21.01   44.93  356.03  103.12  356.03   64.79  356.03  0.76 
1 1 1  -56   14    8 o   42.65   19.39   49.84   93.83    5.66   93.83   36.90  273.83  0.57 
1 1 1  -56   14    9 o   53.98   21.58   52.04  247.40   20.40  247.40   21.98   67.40  0.58 
1 1 1  -56   14   10 o  106.01   16.26  101.25  169.17  109.94  169.17   36.78  169.17  0.86 
1 1 1  -56   14   11 o   88.64   20.08   96.52   68.39   61.77   68.39    2.76   68.39  0.68 
1 1 1  -56   14   12 o   38.29   18.00   30.98  151.66    8.60  331.65   23.51  331.65  0.08 
1 1 1  -56   14   13 o   40.83   18.13   16.19  283.31    3.80  103.23   11.96  103.23  0.05 
1 1 1  -56   14   14 o   91.77   23.48   99.20  286.91   79.80  286.85   17.21  286.85  0.78 
1 1 1  -56   14   15 o   44.34   20.82   45.71   74.36   14.15   74.33   18.49  254.33  0.53 
1 1 1  -56   14   16 o   55.34   24.00   25.16  168.22   10.15  168.12    3.76  348.12  0.22 
1 1 1  -56   14   17 o   59.30   29.29   49.11  216.05    9.35  216.05   10.89   36.05  0.25 
1 1 1  -56   14   18 o   51.94   25.59   21.11  327.87    2.85  327.87    5.35  147.87  0.11 
1 1 1  -56   14   19 o   59.60   25.60   77.23   51.63   20.98   51.63    7.07  231.63  0.41 
1 1 1  -56   16    1 o   70.41   22.31   54.58  313.71    6.56  313.73   17.69  133.73  0.22 
1 1 1  -56   16    2 o   60.04   20.07   27.05   96.45    0.15   96.45   12.82  276.45  0.11 
1 1 1  -56   16    3 o   47.32   21.77    9.34  277.03    1.61   97.03    6.55   97.03  0.04 
1 1 1  -56   16    4 o   68.57   25.79   67.51   94.99   11.96   94.99   25.78  274.99  0.36 
1 1 1  -56   16    5 o   56.44   23.14   64.70  285.22    1.34  105.22   38.14  105.22  0.31 
1 1 1  -56   16    6 o   85.51   24.02   55.95  130.15   33.90  130.15    2.64  130.15  0.38 
1 1 1  -56   16    7 o  156.50   13.15  148.77   90.00  192.57   90.00  113.94   90.00  0.87 
1 1 1  -56   16    8 f   47.68   20.88   41.80  318.38   20.01  318.38    0.00    0.00  0.00 
1 1 1  -56   16    9 f   54.86   22.11   46.50  210.87   20.71  210.88    0.00    0.00  0.00 
1 1 1  -56   16   10 o   81.55   21.74   74.11  247.14   33.54  247.16    4.52   67.16  0.44 
1 1 1  -56   16   11 o   35.91   17.24   32.11  233.15    8.37   53.14   27.54   53.14  0.15 
1 1 1  -56   16   12 o   59.58   22.06   79.09  303.93   29.26  303.97   25.57  123.97  0.71 
1 1 1  -56   16   13 o   52.79   20.82   28.42  100.66   20.68  100.73    1.26  100.73  0.38 
1 1 1  -56   16   14 o   51.73   20.32   22.89  232.77    8.40  232.68    4.18   52.68  0.20 
1 1 1  -56   16   15 o   33.48   15.58   11.46   51.66    1.69  231.65    6.45  231.65  0.05 
1 1 1  -56   16   16 o   56.24   24.91   35.95   64.09    7.85   64.09    6.37  244.09  0.20 
1 1 1  -56   16   17 o       ?       ?   43.23  296.65   16.17  296.65    0.00    0.00  0.00 
1 1 1  -56   18    1 o   48.00   20.10   68.59  231.57   18.55  231.64   29.54   51.64  0.69 
1 1 1  -56   18    2 o   31.19   14.90   33.92  155.56    1.69  335.54   26.62  335.54  0.37 
1 1 1  -56   18    3 o   56.32   25.83   86.23  348.97   17.46  348.97   42.72  168.97  0.69 
1 1 1  -56   18    4 o   62.57   25.22   70.22   70.06   28.98   70.14   18.47  250.14  0.61 
1 1 1  -56   18    5 o   45.86   21.41   20.02  322.52    2.12  322.44   11.30  142.44  0.17 
1 1 1  -56   18    6 o   44.75   20.43   46.38  149.86    3.07  149.77   28.37  329.77  0.39 
1 1 1  -56   18    7 o   60.85   24.06   52.98  355.62   31.35  355.76    5.55  175.76  0.56 
1 1 1  -56   18    8 o   42.46   19.70   40.83  130.76   11.68  130.82   18.43  310.82  0.49 
1 1 1  -56   18    9 o   53.95   22.63   34.09  186.82   24.55  187.02    0.73  187.02  0.45 
1 1 1  -56   18   10 o   49.28   21.20   58.58  180.03   16.58  180.19   20.30    0.19  0.54 
1 1 1  -56   18   11 o   43.28   19.54   12.31  156.14    1.34  155.85    5.37  335.85  0.09 
1 1 1  -56   18   12 o   45.44   20.16   74.35   50.69    1.29   50.68   31.69  230.68  0.38 
1 1 1  -56   18   13 o   61.58   22.15   44.97  176.00   16.20  176.00    2.07  356.00  0.28 
1 1 1  -56   18   14 o   62.26   28.83   10.22  253.85    3.10  253.85    0.89   73.85  0.06 
1 1 1  -56   18   15 o   35.18   16.82   25.74  309.06    1.88  129.07   11.46  129.07  0.11 
1 1 1  -56   20    1 o   37.69   17.53   14.56  151.31    1.06  331.31    6.93  331.31  0.06 
1 1 1  -56   20    2 o   60.51   22.28   53.94  101.02   17.02  101.02    5.10  281.02  0.32 
1 1 1  -56   20    3 o   47.48   22.29   42.75  214.17    1.97  214.17   15.77   34.17  0.21 
1 1 1  -56   20    4 o   92.49   31.14   77.74  193.99   63.81  193.99   31.09  193.99  0.52 
1 1 1  -56   20    5 f   48.68   22.28   26.87  169.27   11.51  169.26    0.00    0.00  0.00 
1 1 1  -56   20    6 o   46.33   21.23   87.37  140.16    0.39  140.16   36.36  320.16  0.40 
1 1 1  -56   20    7 o   44.19   20.50   22.71  313.91    0.17  313.90    9.26  133.90  0.11 
1 1 1  -56   20    8 o   57.61   23.71   57.12   32.18   13.03   32.18   10.39  212.18  0.32 
1 1 1  -56   20    9 o   53.87   22.97   52.10  220.81    9.02  220.81   12.00   40.81  0.28 
1 1 1  -56   20   10 o   51.65   24.96   49.39   15.36    5.77   15.36   13.74  195.36  0.24 
1 1 1  -56   20   11 o   48.84   21.42   24.90  186.73    3.19  186.73    6.39    6.73  0.13 
1 1 1  -56   20   12 o   51.72   21.95   18.34  356.09    3.69  356.09    3.14  176.09  0.10 
1 1 1  -56   20   13 o   46.65   20.50   42.40  336.83    5.14  336.84   10.07  156.84  0.22 
1 1 1  -56   22    3 o   56.50   25.40   60.70  200.77   14.28  200.77    7.69   20.77  0.32 
1 1 1  -56   22    4 o   47.07   22.22   37.16  233.90    3.85  233.90    9.70   53.90  0.18 
1 1 1  -56   22    5 o   39.00   19.09   30.51   99.69    0.46  279.70   11.62  279.70  0.14 
1 1 1  -56   22    6 o   60.97   27.38   88.26  115.08   22.49  115.08    9.70  295.08  0.45 
1 1 1  -56   22    7 o   48.06   22.09    3.82  116.64    0.52  116.63    0.86  296.63  0.02 
1 1 1  -55    1    1 o  105.80   15.55   69.84  108.41  105.86  108.41   36.92  108.41  0.83 
1 1 1  -55    1    2 o   70.29   20.03   61.81   98.09   29.09   98.09   32.10  278.09  0.64 
1 1 1  -55    1    3 o  293.61    6.15  226.50  154.22  352.44  154.22  127.74  154.22  0.98 
1 1 1  -55    1    4 o  137.27   11.32   95.52   44.77  153.07   44.77   58.19   44.77  0.90 
1 1 1  -55    1    5 o   81.06   18.02  120.22  329.70   18.75  329.70  100.70  149.70  0.85 
1 1 1  -55    1    6 o   46.06   19.36   43.88  128.55   10.69  308.55   54.26  308.55  0.36 
1 1 1  -55    1    7 o  137.13   16.92   71.76  269.86  164.97  269.86   93.80  269.86  0.86 
1 1 1  -55    1    8 o   54.20   23.15   41.44   61.89    0.99   61.89   40.02  241.89  0.39 
1 1 1  -55    1    9 o   91.09   23.90   76.18  186.40   67.50  186.40    7.65    6.40  0.78 
1 1 1  -55    1   10 o  152.17   15.79  142.13  236.72  149.36  236.72    9.69  236.72  0.95 
1 1 1  -55    1   11 o   67.41   25.82   95.69  282.35   12.31  282.35   81.37  102.35  0.79 
1 1 1  -55    1   12 o   68.53   28.33   43.76  295.90   30.45  295.90   12.29  115.90  0.53 
1 1 1  -55    1   13 o   91.88   37.21  105.53   79.76   51.63   79.76   51.20  259.76  0.84 
1 1 1  -55    1   14 o   76.93   31.90   79.15  132.84   42.60  132.84   32.68  312.84  0.77 
1 1 1  -55    1   15 o   89.90   29.81   96.64  339.97   62.22  339.97   24.23  159.97  0.83 
1 1 1  -55    1   16 o   57.42   26.80   40.70  162.77   11.03  162.77   23.55  342.77  0.40 
1 1 1  -55    1   17 o   78.43   27.36   79.19    1.68   57.23    1.68   10.28  181.68  0.80 
1 1 1  -55    1   18 o   57.89   25.39   20.43  319.35    6.99  319.35    8.02  139.35  0.19 
1 1 1  -55    1   19 o  126.09   29.85  174.73  318.02  111.09  318.02   30.39  318.02  0.76 
1 1 1  -55    1   20 o   72.74   28.86   69.56  109.41   33.00  109.47   10.51  289.47  0.53 
1 1 1  -55    1   21 o   44.41   21.44    1.92  259.65    0.46  260.06    0.71   80.06  0.02 
1 1 1  -55    1   22 o   58.17   25.85   47.98  153.11   10.45  153.11    9.30  333.11  0.26 
1 1 1  -55    1   23 f   52.61   25.41   28.13  115.13   10.64  115.13    0.00    0.00  0.00 
1 1 1  -55    3    1 o  129.48   12.22  115.37  100.11  126.35  100.11   12.71  100.11  0.93 
1 1 1  -55    3    2 o  180.56    8.82  172.61  140.19  178.00  140.19    7.49  140.19  0.97 
1 1 1  -55    3    3 o  286.96    6.29  227.16    1.82  339.41    1.82  114.56    1.82  0.98 
1 1 1  -55    3    4 o   77.31   19.31  107.42  344.82   21.36  344.82   85.09  164.82  0.83 
1 1 1  -55    3    5 o  204.65    8.56  222.57   20.98  178.33   20.98   42.30  200.98  0.97 
1 1 1  -55    3    6 o   47.97   20.27   15.20  217.29    1.70   37.29   16.75   37.29  0.14 
1 1 1  -55    3    7 o   79.01   17.33  110.28  336.29   24.49  336.29   84.62  156.29  0.85 
1 1 1  -55    3    8 o  149.58   14.66  123.66   36.44  158.16   36.44   36.07   36.44  0.94 
1 1 1  -55    3    9 f  113.09   21.12  170.66  254.80  167.98  254.80    0.00    0.00  0.00 
1 1 1  -55    3   10 o   82.93   25.21  111.73  208.54   32.49  208.54   77.07   28.54  0.86 
1 1 1  -55    3   11 o  206.27   15.76  213.48  150.75  194.81  150.75   13.99  330.75  0.98 
1 1 1  -55    3   12 o   86.56   35.89   42.80  254.24   53.45  254.24   11.68  254.24  0.55 
1 1 1  -55    3   13 o   59.91   26.02   27.42  256.78   18.99  256.78    7.70   76.78  0.38 
1 1 1  -55    3   14 o   89.75   32.99  110.74  238.44   50.08  238.44   53.48   58.44  0.86 
1 1 1  -55    3   15 o   82.60   31.62  103.73  161.20   41.86  161.21   49.30  341.21  0.81 
1 1 1  -55    3   16 o  272.94   12.04  221.33   88.60  349.03   88.60  160.83   88.60  0.98 
1 1 1  -55    3   17 o   90.45   28.94   69.45  320.66   85.41  320.66   26.15  320.66  0.80 
1 1 1  -55    3   18 o   50.71   23.36   13.96  260.85    0.33  260.85    9.17   80.85  0.10 
1 1 1  -55    3   19 o   46.48   22.17   39.24   69.35    7.57  249.35   25.07  249.35  0.11 
1 1 1  -55    3   20 o   77.36   28.03   85.45  263.08   52.38  263.03    4.46   83.03  0.71 
1 1 1  -55    3   21 o   50.50   23.60   55.86  166.65   13.05  166.63   19.67  346.63  0.45 
1 1 1  -55    3   22 o   50.08   24.12    7.86  120.34    0.77  120.34    2.43  300.34  0.04 
1 1 1  -55    3   23 o   49.50   23.58    4.17  304.52    0.55  304.51    1.00  124.51  0.02 
1 1 1  -55    5    1 o  157.38   10.37  172.95  235.48  134.07  235.48   35.51   55.48  0.96 
1 1 1  -55    5    2 o   53.03   20.58   63.90  356.28    0.59  176.28   63.42  176.28  0.59 
1 1 1  -55    5    3 o  122.95   12.94   87.31  157.65  133.84  157.65   47.82  157.65  0.89 
1 1 1  -55    5    4 o  106.31   13.27   95.73  116.42   93.65  116.42    0.79  296.42  0.88 
1 1 1  -55    5    5 o  164.89   11.19  118.05  116.56  194.52  116.56   78.03  116.56  0.94 
1 1 1  -55    5    6 f  292.55    7.15  268.86   53.74  265.18   53.74    0.00    0.00  0.00 
1 1 1  -55    5    7 o   87.30   20.38   32.27  232.50   57.05  232.49   25.27  232.49  0.51 
1 1 1  -55    5    8 o   82.39   16.22   56.16  220.20   64.02  220.20    8.83  220.20  0.72 
1 1 1  -55    5    9 o  170.02   22.14  141.10   41.12  185.41   41.12   47.16   41.12  0.95 
1 1 1  -55    5   10 o   74.28   27.94   75.85  297.53   36.20  297.53   37.99  117.53  0.74 
1 1 1  -55    5   11 o   52.99   24.44   25.01   90.36    7.25   90.36   17.17  270.36  0.30 
1 1 1  -55    5   12 o  139.60   20.77  163.53  191.49  108.72  191.49   50.59   11.49  0.96 
1 1 1  -55    5   13 o  140.58   19.97  161.36  248.37  116.08  248.37   37.90   68.37  0.96 
1 1 1  -55    5   14 o  164.72   16.45  168.17   82.67  165.82   82.67   13.89   82.67  0.96 
1 1 1  -55    5   15 o  135.75   27.54  107.55   67.63  151.89   67.63   60.59   67.63  0.90 
1 1 1  -55    5   16 o   53.05   25.38   57.29   48.41   10.45   48.41   38.34  228.41  0.56 
1 1 1  -55    5   17 o   95.05   27.93  101.58  159.96   82.64  159.96    1.38  339.96  0.88 
1 1 1  -55    5   18 o   76.65   27.69  114.56  233.55   25.87  233.54   39.68   53.54  0.60 
1 1 1  -55    5   19 f   73.70   27.75  107.54  289.29   56.66  289.34    0.00    0.00  0.00 
1 1 1  -55    5   20 o   66.79   27.18   63.52  350.59   51.18  350.59    3.97  350.59  0.74 
1 1 1  -55    5   21 o   55.94   26.30   69.91  269.15   14.66  269.15   20.44   89.15  0.44 
1 1 1  -55    5   22 o   50.06   23.59   22.96  294.60    2.59  294.61    6.51  114.61  0.12 
1 1 1  -55    5   23 o   65.47   27.69   79.02  111.60   27.77  111.60    0.95  291.60  0.43 
1 1 1  -55    7    1 o  121.66   14.09   89.96  130.71  134.67  130.71   46.76  130.71  0.91 
1 1 1  -55    7    2 o  187.73    8.67  158.94  201.38  208.88  201.38   53.37  201.38  0.97 
1 1 1  -55    7    3 o   44.08   18.81   22.18   44.26    1.50  224.26   23.21  224.26  0.23 
1 1 1  -55    7    4 f   91.54   19.16   77.59   47.06   76.02   47.06    0.00    0.00  0.00 
1 1 1  -55    7    5 o  132.37   24.57  173.44  167.94   80.64  167.94   89.36  347.94  0.95 
1 1 1  -55    7    6 o  120.39   15.90   89.86   45.15  129.16   45.15   41.13   45.15  0.90 
1 1 1  -55    7    7 o   78.84   21.32   63.96   51.22   54.78   51.22    7.84  231.22  0.74 
1 1 1  -55    7    8 o   69.24   22.00   54.60    2.26   37.45    2.27   15.97  182.27  0.66 
1 1 1  -55    7    9 o  137.34   11.21  147.02  350.89  119.32  350.89   24.32  170.89  0.96 
1 1 1  -55    7   10 o   61.28   26.71  122.03   59.70   16.38  239.70  135.43  239.70  0.84 
1 1 1  -55    7   11 o  101.11   26.22   76.14   88.56   98.97   88.56   24.83   88.56  0.86 
1 1 1  -55    7   12 f  133.31   20.63  168.88   65.07  160.69   65.07    0.00    0.00  0.00 
1 1 1  -55    7   13 o   72.12   25.91   99.63  267.71   27.13  267.71   63.19   87.71  0.81 
1 1 1  -55    7   14 o   55.63   24.01  132.42  165.66   24.74  345.65  138.16  345.65  0.80 
1 1 1  -55    7   15 o   69.47   26.42   33.56  327.17   31.64  327.17    3.08  327.17  0.43 
1 1 1  -55    7   16 o  111.13   31.45   94.10  132.62  115.80  132.62   35.47  132.62  0.88 
1 1 1  -55    7   17 o   67.62   30.05   67.40  204.10   17.08  204.10   27.62   24.10  0.46 
1 1 1  -55    7   18 o   59.24   25.61   19.37   39.48    1.02  219.42    9.60  219.42  0.06 
1 1 1  -55    7   19 o   51.27   23.42   95.49  247.74    0.30  247.78   61.55   67.78  0.61 
1 1 1  -55    7   20 o   58.39   29.12   50.72  180.63   20.93  180.67   10.51    0.67  0.45 
1 1 1  -55    7   21 o   49.53   23.84   36.92  163.51    2.76  163.51   12.46  343.51  0.18 
1 1 1  -55    7   22 o   49.20   23.14   27.16  269.28    3.20  269.28    7.15   89.28  0.14 
1 1 1  -55    9    1 o  144.84   12.77  127.74  268.25  153.42  268.25   29.03  268.25  0.96 
1 1 1  -55    9    2 o   84.34   21.71   68.02  317.31   70.93  317.30    4.62  317.30  0.81 
1 1 1  -55    9    3 o   69.81   27.15   81.91  147.71   28.18  147.71   51.73  327.71  0.77 
1 1 1  -55    9    4 o  142.95   13.99  114.68   11.64  158.80   11.64   46.85   11.64  0.95 
1 1 1  -55    9    5 o   74.98   23.89  152.00  282.68   12.92  102.68  161.31  102.68  0.90 
1 1 1  -55    9    6 o   49.75   21.40   80.80  241.06    8.51   61.06   87.38   61.06  0.71 
1 1 1  -55    9    7 o  124.83   17.23  131.86  241.80  107.36  241.80   21.28   61.80  0.95 
1 1 1  -55    9    8 o  165.16   12.63  176.99  175.07  148.95  175.07   23.56  355.07  0.97 
1 1 1  -55    9    9 o   71.91   23.45   56.20  272.51   49.36  272.51    5.36   92.51  0.72 
1 1 1  -55    9   10 o   45.10   18.84   67.83  257.43    4.97   77.43   70.09   77.43  0.67 
1 1 1  -55    9   11 o  135.43   18.67  114.35  294.34  148.00  294.34   42.02  294.34  0.94 
1 1 1  -55    9   12 o   56.22   24.19   61.47  191.93   11.07  191.93   43.52   11.93  0.58 
1 1 1  -55    9   13 o   81.18   28.33  117.36  144.80   35.14  144.80   64.52  324.80  0.83 
1 1 1  -55    9   14 o   54.35   23.48   20.69   43.11    9.36   43.11    8.26  223.11  0.25 
1 1 1  -55    9   15 o   64.45   25.55   10.16  338.26   13.39  338.26    4.72  338.26  0.17 
1 1 1  -55    9   16 o  113.99   31.31  123.76  322.84  105.00  322.84   20.83  322.84  0.83 
1 1 1  -55    9   17 o   51.58   24.83   73.51   64.78   11.23  244.78   44.15  244.78  0.21 
1 1 1  -55    9   18 o   52.95   23.91   39.85  228.73    2.53  228.85   21.57   48.85  0.25 
1 1 1  -55    9   19 o   56.58   25.00   67.32   12.79   28.92   12.80   16.91  192.80  0.66 
1 1 1  -55    9   20 o   45.07   22.16   14.95  332.52    0.44  332.58    6.32  152.58  0.08 
1 1 1  -55    9   21 f   58.73   25.96   78.13   42.76   30.63   42.76    0.00    0.00  0.00 
1 1 1  -55    9   22 o   54.01   24.58   13.47  335.57    3.06  335.57    1.81  155.57  0.07 
1 1 1  -55   11    1 o   60.63   21.84   49.98  112.98   24.99  112.99   20.60  292.99  0.58 
1 1 1  -55   11    2 o   65.75   21.07   25.41  145.94   28.37  145.94    4.68  145.94  0.40 
1 1 1  -55   11    3 o   61.91   23.09   59.07  110.77   27.97  110.77   27.94  290.77  0.68 
1 1 1  -55   11    4 o   56.64   22.87  112.50  205.92   12.85   25.92  120.28   25.92  0.83 
1 1 1  -55   11    5 o  136.93   16.84  167.65  115.58  103.54  115.58   56.94  295.58  0.96 
1 1 1  -55   11    6 o   48.13   21.70   71.64  157.14    3.15  337.14   71.48  337.14  0.68 
1 1 1  -55   11    7 o  154.78   15.11  152.48   84.97  154.67   84.97   10.69   84.97  0.96 
1 1 1  -55   11    8 o   53.51   22.28   64.44  144.77    9.12  144.77   50.74  324.77  0.64 
1 1 1  -55   11    9 o  111.04   16.38  131.23   82.95   87.96   82.95   31.15  262.95  0.93 
1 1 1  -55   11   10 o   60.49   21.52  103.27  142.37    4.29  142.37   86.67  322.37  0.79 
1 1 1  -55   11   11 o   39.00   17.54   62.84  202.71   17.19   22.71   70.54   22.71  0.46 
1 1 1  -55   11   12 o  145.97   16.10  151.57  307.91  149.64  307.91   20.71  307.91  0.95 
1 1 1  -55   11   13 o   60.16   24.50   95.88  173.97   14.16  173.97   67.58  353.97  0.80 
1 1 1  -55   11   14 f   59.75   24.84   87.80  120.84   71.75  120.84    0.00    0.00  0.00 
1 1 1  -55   11   15 f   50.66   22.78   58.60  252.58   36.49  252.58    0.00    0.00  0.00 
1 1 1  -55   11   16 o   50.81   23.01   19.09  177.47    2.79  357.53   11.25  357.53  0.06 
1 1 1  -55   11   17 o   59.66   27.59   69.96  304.95   10.81  304.96   32.42  124.96  0.45 
1 1 1  -55   11   18 o   61.48   28.38   57.51  354.49   33.68  354.53    5.45  174.53  0.59 
1 1 1  -55   11   19 o   50.38   23.78   19.02  316.56    2.74  316.47    6.19  136.47  0.12 
1 1 1  -55   11   20 o   51.05   23.62   74.72  250.25    7.45  250.25   22.15   70.25  0.36 
1 1 1  -55   11   21 o   49.85   23.20   36.57  199.37    5.26  199.37    8.16   19.37  0.19 
1 1 1  -55   13    1 o   88.03   29.01   88.12   30.42   65.56   30.42    9.37  210.42  0.80 
1 1 1  -55   13    2 o   75.85   28.28   90.71  268.08   37.78  268.08   39.26   88.08  0.76 
1 1 1  -55   13    3 o  172.16   14.43  202.48  339.67  160.75  339.67   11.79  159.67  0.97 
1 1 1  -55   13    4 o   80.40   26.00   66.95   79.52   54.71   79.52    2.88  259.52  0.70 
1 1 1  -55   13    5 o  133.52   17.42  150.57   49.45  121.85   49.45    8.02  229.45  0.94 
1 1 1  -55   13    6 o   56.07   23.25   27.04  216.99    8.86  216.98   14.37   36.98  0.29 
1 1 1  -55   13    7 o   46.27   21.04   56.05  346.39    5.00  166.39   52.64  166.39  0.46 
1 1 1  -55   13    8 o   54.17   21.67   40.06  233.60   10.28  233.60   23.75   53.60  0.41 
1 1 1  -55   13    9 o  120.48   14.89  107.72  233.86  130.32  233.86   38.71  233.86  0.92 
1 1 1  -55   13   10 o   57.03   22.63   10.23    2.92    7.02    2.92    1.69  182.92  0.14 
1 1 1  -55   13   11 o   88.82   19.66  122.20  341.76   58.86  341.76   45.39  161.76  0.92 
1 1 1  -55   13   12 o   67.51   20.62   31.71  251.92   41.22  251.91   15.26  251.91  0.50 
1 1 1  -55   13   13 o   53.85   22.12   51.27  286.20    2.81  286.20   31.24  106.20  0.34 
1 1 1  -55   13   14 o  179.27   14.23  129.74   13.95  237.76   13.95  173.96   13.95  0.84 
1 1 1  -55   13   15 o   56.06   24.10   25.62  305.02    0.15  125.12   13.68  125.12  0.12 
1 1 1  -55   13   16 o   66.71   25.98   83.43  156.16   37.24  156.14   20.04  336.14  0.71 
1 1 1  -55   13   17 o   52.07   23.32   59.19  309.74   18.97  309.74   18.08  129.74  0.54 
1 1 1  -55   13   18 o   65.52   31.82   79.80  127.66   19.78  127.65   14.62  307.65  0.41 
1 1 1  -55   13   19 o   53.36   26.56   20.21  277.23    2.93  277.23    5.02   97.23  0.10 
1 1 1  -55   13   20 f   47.59   22.41   27.61   78.75   10.11   78.75    0.00    0.00  0.00 
1 1 1  -55   15    1 o   84.64   35.89  135.03  322.62   35.93  322.62   71.14  142.62  0.84 
1 1 1  -55   15    2 o   82.98   36.53   68.90  317.93   61.77  317.93    2.91  317.93  0.73 
1 1 1  -55   15    3 o   57.40   24.10   55.49  200.32   27.20  200.32   20.17   20.32  0.65 
1 1 1  -55   15    4 o   61.93   24.86   83.35   69.12   25.66   69.12   45.46  249.12  0.78 
1 1 1  -55   15    5 o   52.53   23.20   58.97  296.44   16.26  296.44   34.04  116.44  0.63 
1 1 1  -55   15    6 o  149.88   14.04  160.79  144.33  153.47  144.33   16.27  144.33  0.97 
1 1 1  -55   15    7 o   50.20   21.68   77.96   42.79    8.15   42.79   58.40  222.79  0.74 
1 1 1  -55   15    8 o   61.34   22.63   65.01  316.56   37.12  316.56   18.16  136.56  0.75 
1 1 1  -55   15    9 o   51.00   21.18   45.44  280.48   10.35  280.48   24.96  100.48  0.45 
1 1 1  -55   15   10 o   88.90   20.77   85.39  336.45   71.50  336.45   13.12  336.45  0.73 
1 1 1  -55   15   11 o  142.23   13.73  141.41  242.37  166.33  242.37   85.58  242.37  0.87 
1 1 1  -55   15   12 o   40.46   18.36   16.63  294.89    4.09  114.90   11.41  114.90  0.04 
1 1 1  -55   15   13 o   74.79   20.79   96.02  121.47   30.44  121.48   21.11  301.48  0.55 
1 1 1  -55   15   14 o   68.43   18.04   96.74  338.87   42.11  338.83   22.19  158.83  0.78 
1 1 1  -55   15   15 o   44.68   20.93   49.84   62.55   11.97   62.67   21.81  242.67  0.51 
1 1 1  -55   15   16 f   65.52   25.63   43.44  184.97   22.29  185.00    0.00    0.00  0.00 
1 1 1  -55   15   17 o   65.42   27.02   65.02  224.30   21.91  224.30    4.55   44.30  0.37 
1 1 1  -55   15   18 o   57.66   27.73   36.58   24.27    8.01   24.27    6.02  204.27  0.19 
1 1 1  -55   15   19 o   59.32   28.72    9.52  344.18    2.61  344.19    0.80  164.19  0.05 
1 1 1  -55   17    1 f   60.33   27.49   21.90  130.75   10.54  130.75    0.00    0.00  0.00 
1 1 1  -55   17    2 o   56.10   25.28   55.12   36.02    5.63  216.02   29.35  216.02  0.16 
1 1 1  -55   17    3 o   61.98   26.60   34.93  245.38    0.25   65.38   16.89   65.38  0.13 
1 1 1  -55   17    4 f  122.95   17.86  123.15  282.67   62.12  282.67    0.00    0.00  0.00 
1 1 1  -55   17    5 o   94.93   22.94   70.28  261.55   47.79  261.55   11.77  261.55  0.44 
1 1 1  -55   17    6 o  122.46   17.83   94.48   68.31  111.85   68.31   64.57   68.31  0.65 
1 1 1  -55   17    7 o   47.72   21.26   12.90  104.14    2.28  284.16    8.33  284.16  0.04 
1 1 1  -55   17    8 f  133.77   14.99  112.18  219.82   49.26  219.82    0.00    0.00  0.00 
1 1 1  -55   17    9 o   62.01   23.11   87.18  145.37    2.15  145.37   40.89  325.37  0.36 
1 1 1  -55   17   10 o   77.11   22.24   99.08   39.85   38.42   39.86   17.41  219.86  0.61 
1 1 1  -55   17   11 o   80.43   22.43   71.32   48.37   61.35   48.42   15.34   48.42  0.67 
1 1 1  -55   17   12 o   43.59   19.32   31.14  172.54   15.10  172.50    7.98  352.50  0.44 
1 1 1  -55   17   13 o   45.45   19.78   25.10  313.75    7.54  313.76    8.15  133.76  0.26 
1 1 1  -55   17   14 o   74.14   20.78   86.01  134.85   56.08  134.85   13.67  134.85  0.66 
1 1 1  -55   17   15 o   46.40   22.86   46.93  165.33    1.24  165.33   17.93  345.33  0.22 
1 1 1  -55   17   16 f   57.27   24.39   40.09  108.62   15.57  108.62    0.00    0.00  0.00 
1 1 1  -55   17   17 o   56.63   25.29   24.11  305.52    6.32  305.52    2.53  125.52  0.13 
1 1 1  -55   19    1 o   88.36   34.06   86.87  205.30   76.81  205.35   21.09  205.35  0.75 
1 1 1  -55   19    2 o   51.53   22.95   58.99  247.65   23.30  247.62   17.67   67.62  0.62 
1 1 1  -55   19    3 o   81.32   26.42   45.54  183.13   79.25  183.31   45.83  183.31  0.69 
1 1 1  -55   19    4 o   47.00   22.00   24.86  126.67   13.02  126.80    5.29  306.80  0.33 
1 1 1  -55   19    5 o   48.49   21.72   20.22  116.14   11.82  115.97    2.97  295.97  0.27 
1 1 1  -55   19    6 o   54.38   23.04   58.55  318.66   30.77  318.61   12.52  138.61  0.68 
1 1 1  -55   19    7 o   54.84   23.13   30.71  117.67   26.36  117.35    4.05  117.35  0.44 
1 1 1  -55   19    8 o   49.92   21.84   36.38   80.47   18.62   80.43    6.28  260.43  0.44 
1 1 1  -55   19    9 o   50.63   22.02   47.66    5.40   17.26    5.50   12.66  185.50  0.47 
1 1 1  -55   19   10 o   53.99   22.41   88.52  268.14   18.23  268.09   31.15   88.09  0.63 
1 1 1  -55   19   11 o   43.85   19.79   80.54  249.72    0.39   69.72   38.37   69.72  0.43 
1 1 1  -55   19   12 f   58.90   27.85   70.00   59.99   28.80   59.99    0.00    0.00  0.00 
1 1 1  -55   19   13 o   47.46   20.39   33.71   69.03    3.09   69.03   10.29  249.03  0.17 
1 1 1  -55   19   14 o  109.09   16.31   92.62  252.58  130.83  252.58   95.55  252.58  0.76 
1 1 1  -55   19   15 o   55.88   21.58   40.22  334.14   12.09  334.14    2.51  154.14  0.24 
1 1 1  -55   21    1 o   85.23   18.89   87.57   73.43   75.08   73.43   40.60   73.43  0.64 
1 1 1  -55   21    2 o   51.05   23.23   29.76   26.04    3.87   26.04    8.04  206.04  0.15 
1 1 1  -55   21    3 o   50.50   24.12   29.54  220.76    3.03  220.76    8.93   40.76  0.15 
1 1 1  -55   21    4 o   43.20   20.42   42.04  274.99    0.29   94.99   17.42   94.99  0.19 
1 1 1  -55   21    5 o   50.80   22.29   69.61  133.81    6.89  133.81   21.52  313.81  0.35 
1 1 1  -55   21    6 o   59.54   23.87   24.80  266.76    7.49  266.76    2.60   86.76  0.15 
1 1 1  -55   21    7 o   51.87   22.70   23.61  343.47    3.58  343.47    5.96  163.47  0.13 
1 1 1  -55   21    8 o   65.93   29.50   55.44  162.26   18.23  162.26    3.89  342.26  0.31 
1 1 1  -55   21    9 f   45.28   20.80   52.95  352.37   20.77  352.37    0.00    0.00  0.00 
1 1 1  -55   21   10 o   57.20   23.82   73.84  297.96   16.95  297.96   11.38  117.96  0.40 
1 1 1  -55   21   11 o   49.33   21.84   12.21  110.37    1.85  110.37    2.71  290.37  0.06 
1 1 1  -55   21   12 o   50.48   21.79   18.59   14.50    3.56   14.51    3.15  194.51  0.10 
1 1 1  -54    0    1 o   47.18   27.86    0.76    0.00    0.13  180.00    0.89  180.00  0.01 
1 1 1  -54    0    2 o  273.35    9.51  250.07    0.00  297.30    0.00   47.90    0.00  1.00 
1 1 1  -54    0    3 o   40.80   25.47    8.58  180.00    3.46  360.00   12.00  360.00  0.06 
1 1 1  -54    0    4 o  288.58    8.58  304.61    0.00  274.32    0.00   28.51  180.00  1.00 
1 1 1  -54    0    5 o   83.16   27.71   49.29    0.00   52.17    0.00    3.19    0.00  0.61 
1 1 1  -54    0    6 f  310.30   10.68  192.97    0.00  191.91    0.00    0.00    0.00  0.00 
1 1 1  -54    0    7 o   48.45   30.64   10.85    0.00    2.15  180.00   12.96  180.00  0.09 
1 1 1  -54    0    8 o   50.18   31.61   19.94    0.00    2.70  180.00   22.57  180.00  0.17 
1 1 1  -54    0    9 o   89.58   37.63  136.71    0.00   37.52    0.00   98.28  180.00  0.97 
1 1 1  -54    0   10 f   88.61   36.25  176.98    0.00  175.11    0.00    0.00    0.00  0.00 
1 1 1  -54    0   11 o   53.17   33.08    1.72    0.00    0.26    0.00    1.44  180.00  0.02 
1 1 1  -54    0   12 o  192.71   18.99  152.96  180.00  235.61  180.00   85.79  180.00  1.00 
1 1 1  -54    0   13 o   67.26   37.93   61.77  180.00   36.79  180.00   23.56    0.00  0.72 
1 1 1  -54    0   14 o  210.15   49.56  139.71    0.00  284.21    0.00  148.12    0.00  1.00 
1 1 1  -54    0   15 o       ?       ?  156.87  180.00  147.31  180.00    0.00    0.00  0.00 
1 1 1  -54    0   16 o  102.68   42.18  180.48    0.00   46.64    0.00  111.51  180.00  1.00 
1 1 1  -54    0   17 o   51.36   37.08   38.22    0.00    6.32    0.00   26.20  180.00  0.38 
1 1 1  -54    0   18 o   59.47   37.22   70.19    0.00   35.09    0.00   24.84  180.00  0.80 
1 1 1  -54    0   19 o   54.69   34.88   80.65    0.00    2.96  180.00   51.81  180.00  0.42 
1 1 1  -54    0   20 o   78.32   40.77   54.80  180.00   19.94  180.00    8.47    0.00  0.31 
1 1 1  -54    0   21 o  138.98   37.08  167.75    0.00  154.28    0.00   30.60    0.00  1.00 
1 1 1  -54    0   22 o   39.49   27.96    1.83    0.00    0.09  180.00    0.97  180.00  0.01 
1 1 1  -54    0   23 o   36.81   26.62    6.63    0.00    0.54  180.00    3.13  180.00  0.03 
1 1 1  -54    2    1 o  348.61    5.79  288.82  106.48  402.22  106.47  115.29  106.47  0.99 
1 1 1  -54    2    2 o  176.93    9.03  154.76  239.99  183.32  239.99   29.13  239.99  0.95 
1 1 1  -54    2    3 o  107.86   14.09  141.78  177.41   54.75  177.41   86.52  357.41  0.91 
1 1 1  -54    2    4 o   72.93   19.08   83.66  160.74   21.78  160.74   61.49  340.74  0.72 
1 1 1  -54    2    5 o  232.65    6.81  225.80  295.70  229.25  295.70    4.57  295.70  0.98 
1 1 1  -54    2    6 o  193.09    9.04  147.80  311.82  221.31  311.82   74.15  311.82  0.95 
1 1 1  -54    2    7 o   55.11   23.13   15.60  119.59    0.23  119.59   15.32  299.59  0.14 
1 1 1  -54    2    8 o  189.71   12.43  180.21  212.01  185.86  212.01    6.48  212.01  0.96 
1 1 1  -54    2    9 o  135.95   17.14  112.81  149.55  136.44  149.55   24.51  149.55  0.91 
1 1 1  -54    2   10 o  163.48   14.44  177.49  243.74  138.38  243.74   37.03   63.74  0.96 
1 1 1  -54    2   11 o   71.68   26.13   76.62  171.92   27.39  171.92   47.97  351.92  0.72 
1 1 1  -54    2   12 o  129.86   19.37   47.41   39.06  163.23   39.06  116.81   39.06  0.81 
1 1 1  -54    2   13 o  235.87   15.52  233.18  298.46  236.46  298.46    8.77  298.46  0.98 
1 1 1  -54    2   14 o  102.14   44.83   81.46  357.91   76.31  357.91    3.00  177.91  0.76 
1 1 1  -54    2   15 o   91.45   36.11  128.54  173.57   38.96  173.57   80.71  353.57  0.87 
1 1 1  -54    2   16 o  148.44   28.65  115.18   21.60  171.40   21.60   71.37   21.60  0.91 
1 1 1  -54    2   17 f   82.16   28.96   56.54  337.57   48.12  337.57    0.00    0.00  0.00 
1 1 1  -54    2   18 o   71.95   27.50   75.57  342.18   50.11  342.18   14.45  162.18  0.80 
1 1 1  -54    2   19 o   68.65   27.44   55.40  214.13   11.43  214.13   20.63   34.13  0.32 
1 1 1  -54    2   20 o   48.05   22.67   47.89  223.46    6.30   43.53   32.07   43.53  0.20 
1 1 1  -54    2   21 o   56.33   26.59   57.53  151.78   29.19  151.81   12.09  331.81  0.63 
1 1 1  -54    2   22 o   49.76   23.42   85.14  120.71    5.32  120.72   33.56  300.72  0.44 
1 1 1  -54    2   23 o   46.95   23.13   19.30  106.99    1.28  106.99    6.22  286.99  0.09 
1 1 1  -54    4    1 o  235.11    7.51  196.37   99.26  264.44   99.26   70.03   99.26  0.98 
1 1 1  -54    4    2 o   73.85   20.71  122.84   23.52    1.28   23.52  120.69  203.52  0.83 
1 1 1  -54    4    3 o  235.77    7.05  208.12  282.39  252.93  282.39   45.89  282.39  0.98 
1 1 1  -54    4    4 o  247.41    6.32  218.98  262.19  265.56  262.19   47.46  262.19  0.98 
1 1 1  -54    4    5 o  225.31    8.35  194.64   41.07  243.92   41.07   50.02   41.07  0.97 
1 1 1  -54    4    6 o  133.75   12.74  128.52  106.23  119.03  106.23    8.92  286.23  0.92 
1 1 1  -54    4    7 o  135.76   11.74  169.43  300.93   88.21  300.93   80.24  120.93  0.95 
1 1 1  -54    4    8 o   77.31   24.92  133.41   89.07    1.31  269.07  133.63  269.07  0.85 
1 1 1  -54    4    9 o   64.95   24.85   93.93  111.13    2.39  111.13   90.49  291.13  0.73 
1 1 1  -54    4   10 o  152.73   19.86  148.67  112.25  142.79  112.25    3.63  292.25  0.95 
1 1 1  -54    4   11 o   95.80   27.24   92.95  262.60   70.38  262.60   20.72   82.60  0.84 
1 1 1  -54    4   12 o  262.51   13.16  255.95  277.21  267.82  277.21   17.59  277.21  0.99 
1 1 1  -54    4   13 o  125.61   27.65  121.25  172.50  114.09  172.49    4.15  352.49  0.92 
1 1 1  -54    4   14 o   41.96   20.51    3.34    1.49    0.20    1.49    3.02  181.49  0.04 
1 1 1  -54    4   15 o   80.97   31.49   65.37   90.33   52.67   90.33    6.64  270.33  0.69 
1 1 1  -54    4   16 o   54.87   25.70   43.54  177.80    7.04  177.80   29.93  357.80  0.40 
1 1 1  -54    4   17 o   58.99   25.80   39.63  198.77   21.49  198.77   12.27   18.77  0.47 
1 1 1  -54    4   18 o   56.43   25.36   41.79   32.64   14.27   32.63   18.07  212.63  0.41 
1 1 1  -54    4   19 o   85.65   28.26   60.67   75.21   24.64   75.21    5.58  255.21  0.32 
1 1 1  -54    4   20 o   66.54   26.96   78.26  104.55   20.07  104.56   26.77  284.56  0.50 
1 1 1  -54    4   21 f   51.15   23.72   66.46  223.34   43.39  223.32    0.00    0.00  0.00 
1 1 1  -54    4   22 o   51.47   24.66   70.66  357.06    5.56  357.06   23.73  177.06  0.34 
1 1 1  -54    4   23 o   47.99   22.96   29.22  128.54    2.79  128.54    8.35  308.54  0.15 
1 1 1  -54    6    1 o   95.40   15.78   55.58  142.04   89.72  142.04   35.01  142.04  0.76 
1 1 1  -54    6    2 o  142.74   11.10  150.85    8.77  121.81    8.77   27.11  188.77  0.95 
1 1 1  -54    6    3 f  161.89    9.47  181.53  354.98  179.57  354.98    0.00    0.00  0.00 
1 1 1  -54    6    4 o  113.65   15.00  138.03  355.95   72.55  355.94   64.14  175.94  0.92 
1 1 1  -54    6    5 o  180.98   10.55  162.17  188.67  186.99  188.67   26.36  188.67  0.96 
1 1 1  -54    6    6 o  122.15   14.61   76.78   70.09  134.74   70.08   58.73   70.08  0.86 
1 1 1  -54    6    7 o  140.28   23.29  113.37  240.22  144.03  240.23   31.97  240.23  0.91 
1 1 1  -54    6    8 o  161.62    9.62  144.36  317.80  165.98  317.80   23.60  317.80  0.95 
1 1 1  -54    6    9 o  102.23   22.60  163.60  228.30   28.31  228.30  132.54   48.30  0.93 
1 1 1  -54    6   10 o   61.47   24.59   59.52  114.85   16.65  114.84   41.65  294.84  0.61 
1 1 1  -54    6   11 o  125.36   24.44  149.49  342.87   89.30  342.87   56.85  162.87  0.94 
1 1 1  -54    6   12 o  173.46   17.88  175.37  264.93  165.66  264.93    5.40   84.93  0.97 
1 1 1  -54    6   13 o   71.00   27.44   68.36   25.03   40.40   25.03   26.10  205.03  0.75 
1 1 1  -54    6   14 o   85.44   27.93   87.27   16.23   59.83   16.23   20.86  196.23  0.82 
1 1 1  -54    6   15 o  154.07   17.26  179.49  262.84  139.85  262.84   15.96   82.84  0.96 
1 1 1  -54    6   16 o  132.53   29.85  153.61  269.56  116.20  269.56   14.49   89.56  0.93 
1 1 1  -54    6   17 o   97.24   33.18  160.10  217.09   42.04  217.09   94.66   37.09  0.92 
1 1 1  -54    6   18 o   77.38   28.85  105.48  320.56   32.85  320.56   34.40  140.56  0.65 
1 1 1  -54    6   19 f   66.51   26.90  128.06  264.06   61.39  264.06    0.00    0.00  0.00 
1 1 1  -54    6   20 o   75.68   28.20   88.64  146.96   54.36  146.96    7.59  326.96  0.77 
1 1 1  -54    6   21 o   46.88   22.76   62.51  205.29    6.14  205.33   28.08   25.33  0.43 
1 1 1  -54    6   22 o   45.51   21.93   17.25   35.82    0.62   35.83    6.31  215.83  0.08 
1 1 1  -54    6   23 o   47.09   22.73   59.16  165.93    4.83  165.93   16.98  345.93  0.28 
1 1 1  -54    8    1 f  164.86   16.84  129.86  337.48  127.06  337.48    0.00    0.00  0.00 
1 1 1  -54    8    2 o  121.42   13.00  104.64  117.94  121.28  117.94   18.78  117.94  0.92 
1 1 1  -54    8    3 o  194.90    9.02  187.13  328.11  195.93  328.11   12.30  328.11  0.97 
1 1 1  -54    8    4 o   54.51   22.60  147.68  276.69   53.99   96.69  199.07   96.69  0.84 
1 1 1  -54    8    5 o   45.94   20.29   57.93  149.07   10.75  329.07   67.68  329.07  0.50 
1 1 1  -54    8    6 o   46.23   20.28  101.12  305.15   33.74  125.15  133.05  125.15  0.71 
1 1 1  -54    8    7 o   51.29   21.08   61.30  211.92    1.46   31.92   61.58   31.92  0.57 
1 1 1  -54    8    8 o  121.30   14.14  107.76   49.33  118.55   49.33   13.04   49.33  0.92 
1 1 1  -54    8    9 o   54.86   20.82   78.88  122.92    1.12  122.92   76.02  302.92  0.71 
1 1 1  -54    8   10 o  168.97   16.89  151.08   94.92  178.30   94.92   30.78   94.92  0.96 
1 1 1  -54    8   11 o  171.82   18.26  182.38  172.13  156.36  172.13   21.37  352.13  0.97 
1 1 1  -54    8   12 o   69.07   26.80   79.19  182.18   32.07  182.19   44.43    2.19  0.79 
1 1 1  -54    8   13 o   87.93   26.35  171.92  190.92    3.75  190.92  154.49   10.92  0.92 
1 1 1  -54    8   14 o   60.48   24.57   32.62    7.69   15.50    7.68   12.87  187.68  0.36 
1 1 1  -54    8   15 o   98.55   25.58  104.82  349.30   82.39  349.30    6.76  169.30  0.87 
1 1 1  -54    8   16 o   98.41   25.91  119.05  135.15   77.49  135.15   24.08  315.15  0.91 
1 1 1  -54    8   17 o   79.26   31.67   78.47  231.97   41.88  231.97   13.33   51.97  0.61 
1 1 1  -54    8   18 o   80.19   32.19  134.45   10.19   17.30   10.19   43.11  190.19  0.48 
1 1 1  -54    8   19 o   68.55   27.52   36.39   80.66   17.78   80.69    4.71  260.69  0.29 
1 1 1  -54    8   20 o   49.20   23.63   52.29    3.43   14.62    3.38   19.19  183.38  0.49 
1 1 1  -54    8   21 o   49.46   23.85   11.41   46.22    0.88   46.23    3.86  226.23  0.06 
1 1 1  -54    8   22 o   49.16   23.19   25.88   69.92    2.93   69.93    7.01  249.93  0.13 
1 1 1  -54   10    1 o  169.59   10.32  131.31  141.35  199.79  141.35   71.84  141.35  0.97 
1 1 1  -54   10    2 o  295.51    6.73  287.55   14.10  305.30   14.10   24.79   14.10  0.99 
1 1 1  -54   10    3 o  550.47    5.78  480.11   92.38  629.02   92.38  160.29   92.38  1.00 
1 1 1  -54   10    4 o   45.22   21.17   41.03  254.10    1.92   74.10   42.00   74.10  0.42 
1 1 1  -54   10    5 o  110.02   19.69  123.77  222.20   82.84  222.20   38.05   42.20  0.93 
1 1 1  -54   10    6 o  139.39   13.89  146.14   71.03  124.01   71.03   18.72  251.03  0.96 
1 1 1  -54   10    7 o   89.07   20.74  137.82   43.31   28.99   43.31  105.52  223.31  0.92 
1 1 1  -54   10    8 o  157.24   13.39  190.85  315.54  119.86  315.54   66.25  135.54  0.97 
1 1 1  -54   10    9 o  136.17   14.68  122.15  260.00  140.34  260.00   21.38  260.00  0.95 
1 1 1  -54   10   10 o   84.58   20.12  126.19   57.47   33.05   57.47   89.06  237.47  0.92 
1 1 1  -54   10   11 o   67.21   24.96   60.73  252.12   35.44  252.12   21.27   72.12  0.69 
1 1 1  -54   10   12 o  127.91   19.50  145.68  135.27  110.57  135.27   19.73  315.27  0.94 
1 1 1  -54   10   13 o   80.49   25.66   48.92  345.13   51.72  345.13   10.15  345.13  0.58 
1 1 1  -54   10   14 o   72.75   26.40  103.23  172.39   31.23  172.39   56.63  352.39  0.82 
1 1 1  -54   10   15 o   89.32   25.17   72.21  170.13   87.63  170.13   25.99  170.13  0.84 
1 1 1  -54   10   16 o   83.57   26.37  134.80  263.62   42.74  263.62   50.98   83.62  0.82 
1 1 1  -54   10   17 o   71.02   26.52   79.07   27.55    7.71   27.56   28.74  207.56  0.31 
1 1 1  -54   10   18 o   85.70   33.60   90.31  239.42   48.10  239.43    5.79   59.43  0.60 
1 1 1  -54   10   19 o   60.11   28.45   38.05  336.28   26.43  336.00    0.34  336.00  0.44 
1 1 1  -54   10   20 o   53.81   25.14   76.52  256.17   10.29  256.16   24.79   76.16  0.42 
1 1 1  -54   10   21 o   46.69   22.31   23.20  278.83    1.51  278.83    7.60   98.83  0.11 
1 1 1  -54   10   22 o   48.13   22.81   26.97  185.56    3.38  185.56    6.37    5.56  0.14 
1 1 1  -54   12    1 o  100.07   15.75  128.51    9.95   67.58    9.95   50.21  189.95  0.93 
1 1 1  -54   12    2 o   55.84   19.99   69.35  359.72   14.38  359.72   50.54  179.72  0.71 
1 1 1  -54   12    3 o   54.87   22.58   72.99  283.50    9.14  283.50   60.18  103.50  0.71 
1 1 1  -54   12    4 o   60.02   23.47  119.35   62.32   11.72  242.32  126.02  242.32  0.85 
1 1 1  -54   12    5 o  153.44   14.17  149.98    9.78  152.67    9.78    8.76    9.78  0.97 
1 1 1  -54   12    6 o   49.23   21.37   71.32  342.43    0.44  162.43   68.59  162.42  0.69 
1 1 1  -54   12    7 o  187.63   11.71  170.68  303.85  204.81  303.85   43.44  303.85  0.98 
1 1 1  -54   12    8 o   86.07   22.54   86.22   55.86   66.09   55.86   14.05  235.86  0.85 
1 1 1  -54   12    9 o   74.38   23.20   81.79  163.41   43.52  163.41   30.73  343.41  0.79 
1 1 1  -54   12   10 o   83.21   21.13  102.93  198.35   51.45  198.35   39.17   18.35  0.85 
1 1 1  -54   12   11 o  127.02   13.37  163.04  241.26  101.88  241.26   36.53   61.26  0.95 
1 1 1  -54   12   12 o   59.96   22.04   79.25  119.73   18.68  119.73   48.73  299.73  0.72 
1 1 1  -54   12   13 o   65.68   25.39   67.94   18.62   36.86   18.62   21.07  198.62  0.72 
1 1 1  -54   12   14 o   56.96   24.22   88.92   42.72   13.30   42.72   58.61  222.72  0.75 
1 1 1  -54   12   15 o   86.79   25.79  101.24  253.96   52.64  253.96    9.36   73.96  0.66 
1 1 1  -54   12   16 o   46.67   21.47   24.87   15.74    4.64  195.75   15.91  195.75  0.07 
1 1 1  -54   12   17 o   43.32   20.58   12.67  205.00    0.88   24.93    8.79   24.93  0.08 
1 1 1  -54   12   18 o   43.31   20.72   20.70   48.39    5.96   48.39    7.89  228.39  0.23 
1 1 1  -54   12   19 o   55.17   27.79   32.72  240.02    5.64  240.03    9.30   60.03  0.19 
1 1 1  -54   12   20 o   54.56   24.45   24.85  175.42    4.89  175.42    4.91  355.42  0.13 
1 1 1  -54   12   21 o   49.77   23.29   13.85  342.45    2.09  342.44    2.96  162.44  0.07 
1 1 1  -54   14    1 o   52.12   20.61   10.65   54.60    3.94   54.59    5.12  234.59  0.12 
1 1 1  -54   14    2 o   83.44   15.20   90.01  274.51   64.08  274.50   12.39   94.50  0.84 
1 1 1  -54   14    3 f   61.17   23.31   15.96   17.22   13.55   17.21    0.00    0.00  0.00 
1 1 1  -54   14    4 o   47.82   21.03   72.00    6.62    6.90  186.62   68.47  186.62  0.57 
1 1 1  -54   14    5 o   80.10   26.00   95.54  277.27   45.64  277.27   36.24   97.27  0.80 
1 1 1  -54   14    6 o   44.62   20.88   89.29  352.00   20.45  172.00   96.61  172.00  0.62 
1 1 1  -54   14    7 o  107.41   20.29  111.99   10.52   96.72   10.52    1.63   10.52  0.89 
1 1 1  -54   14    8 o  104.65   17.21  133.64  274.01   78.82  274.01   34.76   94.01  0.92 
1 1 1  -54   14    9 f  100.75   18.77   55.80  157.18   47.47  157.18    0.00    0.00  0.00 
1 1 1  -54   14   10 o   51.10   20.90   38.68  296.87   13.29  296.86   19.66  116.86  0.45 
1 1 1  -54   14   11 o   80.14   20.48   94.92  153.11   60.36  153.11   20.65  333.11  0.88 
1 1 1  -54   14   12 o   61.25   21.65   84.50  148.39   24.57  148.39   41.85  328.39  0.74 
1 1 1  -54   14   13 o   44.05   17.61   38.92  229.58    6.20   49.58   30.74   49.58  0.21 
1 1 1  -54   14   14 o   60.40   24.50   62.33   61.99    2.32  241.99   30.78  241.99  0.22 
1 1 1  -54   14   15 o   61.13   24.63   65.52   83.70    6.91   83.65   29.47  263.65  0.35 
1 1 1  -54   14   16 o   68.88   25.79   60.32  211.54   50.00  211.41    6.98  211.41  0.68 
1 1 1  -54   14   17 o   47.59   21.85    9.63   23.19    2.76   23.35    2.93  203.35  0.09 
1 1 1  -54   14   18 o   81.87   28.36  104.28  149.68   56.16  149.68   12.89  149.68  0.61 
1 1 1  -54   14   19 f   56.49   27.38   35.10  222.63   13.65  222.63    0.00    0.00  0.00 
1 1 1  -54   14   20 o   50.32   24.82   29.69  338.13    4.19  338.13    6.55  158.13  0.15 
1 1 1  -54   16    1 o   82.19   20.32   68.13  196.47   68.73  196.47   17.42  196.47  0.73 
1 1 1  -54   16    2 o   58.82   22.34   96.17   18.04   15.80   18.04   63.13  198.04  0.81 
1 1 1  -54   16    3 f   66.91   25.69  117.73   47.25  100.56   47.25    0.00    0.00  0.00 
1 1 1  -54   16    4 o   65.89   25.35   47.15  335.83   43.25  335.83    2.99  335.83  0.63 
1 1 1  -54   16    5 o   55.43   24.06   77.30  150.48   17.14  150.48   48.86  330.48  0.75 
1 1 1  -54   16    6 o   63.37   24.94   93.29  134.11   25.00  134.11   54.67  314.11  0.83 
1 1 1  -54   16    7 o  104.77   20.30  115.10  293.80   97.64  293.80    0.51  113.80  0.93 
1 1 1  -54   16    8 o   63.67   23.38   54.15  182.40   34.43  182.40    8.77    2.40  0.61 
1 1 1  -54   16    9 f   56.33   22.19  124.85  113.30   90.24  113.30    0.00    0.00  0.00 
1 1 1  -54   16   10 o   43.27   19.31   68.76   51.49   14.10  231.49   57.29  231.49  0.34 
1 1 1  -54   16   11 o   60.16   21.84    2.45   51.31    0.08   51.27    1.18  231.27  0.01 
1 1 1  -54   16   12 o  144.94   11.91  128.77   66.49  166.83   66.51  106.77   66.51  0.78 
1 1 1  -54   16   13 o   49.41   19.95   34.12  303.71    0.73  123.69   20.62  123.69  0.19 
1 1 1  -54   16   14 o   53.91   20.23   45.05    3.98   25.69    3.83    6.39  183.83  0.54 
1 1 1  -54   16   15 o   67.78   22.55   38.47   99.88   41.95   99.91   17.78   99.91  0.49 
1 1 1  -54   16   16 o   52.49   23.72   37.92  328.36    6.63  328.37   10.91  148.37  0.23 
1 1 1  -54   16   17 o       ?       ?   69.58  338.48   27.88  338.48    0.00    0.00  0.00 
1 1 1  -54   16   18 o   53.23   23.65   26.13  175.43    5.24  175.43    4.61  355.43  0.14 
1 1 1  -54   18    1 o   68.85   32.71   30.62  205.58    4.85  205.51   11.42   25.51  0.15 
1 1 1  -54   18    2 o   60.15   26.01   29.36  168.17    0.24  348.14   14.37  348.14  0.12 
1 1 1  -54   18    3 o   74.89   26.25   62.65   87.42   10.14   87.42   17.83  267.42  0.25 
1 1 1  -54   18    4 o   76.15   26.71   65.54  287.03   10.17  287.03   18.25  107.03  0.25 
1 1 1  -54   18    5 f   85.77   24.21  105.44   43.14   46.36   43.14    0.00    0.00  0.00 
1 1 1  -54   18    6 o   43.98   20.44   51.21  350.40   11.06  170.39   33.19  170.39  0.13 
1 1 1  -54   18    7 o   91.03   23.45   67.00  215.14   32.96  215.14    2.29  215.14  0.35 
1 1 1  -54   18    8 o   43.91   20.01   18.56   19.95    3.73  199.98   12.97  199.98  0.06 
1 1 1  -54   18    9 o  147.23   13.93  131.12  313.96  184.00  313.96  111.42  313.96  0.87 
1 1 1  -54   18   10 o   44.81   20.05    9.95  246.48    0.34   66.60    6.53   66.60  0.07 
1 1 1  -54   18   11 o   47.74   20.68   65.95  192.04   12.34  191.95   34.34   11.95  0.62 
1 1 1  -54   18   12 o   71.15   21.99   63.88  197.27   63.24  197.29   19.91  197.29  0.75 
1 1 1  -54   18   13 o   60.82   21.64   28.12  217.62   19.04  217.50    3.33  217.50  0.29 
1 1 1  -54   18   14 o   73.03   32.26   73.76  221.95   28.91  221.95    2.41   41.95  0.41 
1 1 1  -54   18   15 o   45.03   19.43   25.75  297.13    1.34  297.13    8.96  117.13  0.13 
1 1 1  -54   18   16 o   62.61   19.14   26.23  279.60   13.24  279.60    3.28  279.60  0.19 
1 1 1  -54   18   17 o   45.19   20.67   60.71  146.57    4.91  146.58   16.84  326.58  0.29 
1 1 1  -54   20    1 o   69.49   31.28   62.98    4.98   35.23    4.93    0.64  184.93  0.51 
1 1 1  -54   20    2 o   51.27   24.06   61.82    0.69   16.33    0.72   22.03  180.72  0.53 
1 1 1  -54   20    3 o   74.93   29.60   52.50  163.17   53.81  163.09   19.37  163.09  0.59 
1 1 1  -54   20    4 o   39.63   18.98   44.69  130.97    5.45  130.89   24.86  310.89  0.45 
1 1 1  -54   20    5 o   48.87   21.75   27.35  230.92   13.99  231.03    4.65   51.03  0.33 
1 1 1  -54   20    6 o   59.16   23.82   59.08   43.84   35.46   43.74    4.25  223.74  0.64 
1 1 1  -54   20    7 o   54.17   22.91   35.74  140.24   20.16  140.13    2.90  320.13  0.40 
1 1 1  -54   20    8 o   60.83   24.01   60.04   37.78   32.58   37.77    3.59  217.77  0.57 
1 1 1  -54   20    9 o   55.09   22.83   38.97    2.32   14.86    2.33    6.43  182.33  0.33 
1 1 1  -54   20   10 o   55.47   26.47   61.15  197.61   11.40  197.59   17.56   17.59  0.36 
1 1 1  -54   20   11 o   91.63   22.70  102.32   38.41   83.84   38.41   41.53   38.41  0.69 
1 1 1  -54   20   12 o   43.20   19.64   53.40  298.72    0.17  298.71   21.23  118.71  0.25 
1 1 1  -54   20   13 o   71.80   22.83   73.53  287.58   40.86  287.58   12.45  287.58  0.48 
1 1 1  -54   20   14 o   54.14   21.32   10.34  248.04    2.81  248.04    1.02   68.04  0.06 
1 1 1  -54   22    1 o   51.24   25.24   17.11  345.08    2.28  345.08    4.27  165.08  0.09 
1 1 1  -54   22    2 o   64.33   27.07   63.81  150.93   21.39  150.93    3.41  330.93  0.36 
1 1 1  -54   22    3 f   53.79   23.70   62.47  179.02   24.56  179.02    0.00    0.00  0.00 
1 1 1  -54   22    4 o   43.77   20.52   31.81   43.88    0.67   43.88   11.92  223.88  0.15 
1 1 1  -54   22    5 o   50.40   22.33   44.07  161.28    5.52  161.28   11.94  341.28  0.23 
1 1 1  -54   22    6 o   83.92   31.71   58.69  118.94   40.27  118.94   17.09  118.94  0.38 
1 1 1  -54   22    7 o   69.76   25.80   83.57   21.11   35.71   21.11    2.97   21.11  0.49 
1 1 1  -54   22    8 f   47.42   21.64   58.88   18.09   22.77   18.10    0.00    0.00  0.00 
1 1 1  -54   22    9 o   42.31   20.17   72.62  227.17    0.04   47.17   27.62   47.17  0.33 
1 1 1  -54   22   10 o   55.36   23.58   41.92  140.14   10.28  140.14    5.28  320.14  0.23 
1 1 1  -54   22   11 o   40.28   19.29   21.68  320.46    0.32  320.46    7.50  140.46  0.10 
1 1 1  -53    1    1 o  144.93   11.08  126.24  210.81  142.52  210.81   17.13  210.81  0.92 
1 1 1  -53    1    2 o  410.48    5.33  328.10  103.58  487.94  103.58  162.98  103.58  0.99 
1 1 1  -53    1    3 o  309.56    6.07  299.58  319.04  313.94  319.04   17.81  319.04  0.99 
1 1 1  -53    1    4 o  311.89    5.64  287.44  101.44  330.44  101.44   46.61  101.44  0.98 
1 1 1  -53    1    5 o  262.31    5.82  166.85  292.49  343.34  292.49  178.62  292.49  0.97 
1 1 1  -53    1    6 o   77.38   23.25   19.40  288.48   16.01  288.48    3.16  108.48  0.23 
1 1 1  -53    1    7 o  141.22   15.46  198.73  171.72   70.94  171.72  125.71  351.72  0.95 
1 1 1  -53    1    8 o  185.92   12.03  233.37  227.48  128.55  227.48  102.92   47.48  0.97 
1 1 1  -53    1    9 o  254.19   10.00  208.67  157.89  288.18  157.89   80.52  157.89  0.98 
1 1 1  -53    1   10 o  104.37   23.51  101.82  173.31   75.79  173.30   25.57  353.30  0.85 
1 1 1  -53    1   11 o  238.04   10.79  273.65  357.15  196.59  357.15   74.48  177.15  0.98 
1 1 1  -53    1   12 o  220.55   12.45  179.00  357.65  252.89  357.65   76.60  357.65  0.97 
1 1 1  -53    1   13 o  249.34   11.53  237.96  252.26  257.88  252.26   24.88  252.26  0.98 
1 1 1  -53    1   14 o  115.43   29.80  137.12  213.24   78.64  213.25   55.23   33.25  0.92 
1 1 1  -53    1   15 o   97.15   39.33   90.71  269.53   70.33  269.53   17.94   89.53  0.82 
1 1 1  -53    1   16 o   76.79   33.20   71.83  345.96   41.34  345.96   24.39  165.96  0.70 
1 1 1  -53    1   17 o   60.59   26.17   13.83  125.41    6.41  125.41    5.33  305.41  0.15 
1 1 1  -53    1   18 o   68.08   29.04   34.30  250.34   30.86  250.34    1.63  250.34  0.44 
1 1 1  -53    1   19 o   68.11   29.38   56.09  120.46   25.97  120.46   15.22  300.46  0.49 
1 1 1  -53    1   20 o   61.82   26.64   50.33   90.34    1.77  270.34   23.82  270.34  0.16 
1 1 1  -53    1   21 o   45.30   21.82   75.31  184.30    3.22    4.35   52.95    4.35  0.51 
1 1 1  -53    1   22 o   75.45   28.35   44.89  169.89   42.59  169.87   16.95  169.87  0.45 
1 1 1  -53    1   23 o   52.91   24.52   20.96   45.25    3.20   45.25    5.24  225.25  0.11 
1 1 1  -53    1   24 o       ?       ?   59.12  304.93   21.72  304.93    0.00    0.00  0.00 
1 1 1  -53    3    1 o  123.10   12.74  141.60  340.03   85.77  340.03   55.21  160.03  0.92 
1 1 1  -53    3    2 o   52.38   20.20   55.96  212.68    9.08   32.68   64.64   32.68  0.44 
1 1 1  -53    3    3 o   88.93   17.07  145.05  101.70   12.68  101.70  131.03  281.70  0.88 
1 1 1  -53    3    4 o  105.83   13.47   56.79  191.70   96.18  191.71   39.97  191.71  0.72 
1 1 1  -53    3    5 o  206.28    8.67  228.97  231.54  174.01  231.54   52.57   51.54  0.97 
1 1 1  -53    3    6 o   47.80   20.12   18.72   30.50    4.51  210.50   23.05  210.50  0.15 
1 1 1  -53    3    7 o  165.97   12.97  122.98   22.35  186.82   22.36   64.84   22.36  0.93 
1 1 1  -53    3    8 o  158.91   14.94  153.70  166.94  146.67  166.93    6.14  346.93  0.94 
1 1 1  -53    3    9 o  246.01   10.12  179.85  287.48  298.41  287.48  119.05  287.48  0.97 
1 1 1  -53    3   10 o   85.65   25.47   87.28  315.23   45.44  315.23   41.24  135.23  0.77 
1 1 1  -53    3   11 o  104.73   23.85   98.72  220.89   82.42  220.89   15.14   40.89  0.86 
1 1 1  -53    3   12 o   70.92   29.10  104.90  302.86    8.70  302.86   94.39  122.86  0.79 
1 1 1  -53    3   13 f  110.82   31.48   72.75    0.75   71.17    0.75    0.00    0.00  0.00 
1 1 1  -53    3   14 o   82.59   30.52   94.12  225.58   44.83  225.57   46.97   45.57  0.83 
1 1 1  -53    3   15 o  201.52   15.33  171.36    1.48  228.96    1.48   63.93    1.48  0.98 
1 1 1  -53    3   16 o  100.73   34.27  114.50   73.11   70.20   73.11   32.77  253.11  0.86 
1 1 1  -53    3   17 o   84.97   33.55  112.88  190.32   42.18  190.32   53.74   10.32  0.81 
1 1 1  -53    3   18 o   92.79   28.39   96.55  112.18   78.34  112.18    4.02  292.18  0.87 
1 1 1  -53    3   19 o   78.11   28.28   82.48  175.01   40.89  175.01   15.18  355.01  0.62 
1 1 1  -53    3   20 o   53.13   24.26   33.43  166.73    3.82  346.69   19.33  346.69  0.11 
1 1 1  -53    3   21 o   70.99   28.05   63.06   19.52   47.29   19.53    3.09   19.53  0.64 
1 1 1  -53    3   22 o   52.97   25.27   38.32   86.13    9.32   86.18   11.00  266.18  0.28 
1 1 1  -53    3   23 o   47.47   23.49   31.57  317.85    1.85  317.85   10.69  137.85  0.15 
1 1 1  -53    3   24 o   44.35   21.77   40.64  135.71    2.36  135.71   12.37  315.71  0.19 
1 1 1  -53    5    1 o  115.44   14.25  110.55  234.68   96.62  234.68   13.33   54.68  0.89 
1 1 1  -53    5    2 o  218.31    7.68  227.70  234.95  198.49  234.95   28.59   54.95  0.97 
1 1 1  -53    5    3 o   76.65   19.51   95.04   26.92   23.49   26.92   71.12  206.92  0.77 
1 1 1  -53    5    4 o   80.19   19.89   98.88  227.25   28.11  227.26   70.22   47.26  0.79 
1 1 1  -53    5    5 o  113.70   15.93  171.70    3.13   39.92    3.13  130.80  183.13  0.93 
1 1 1  -53    5    6 o  167.44   11.04  150.15   45.75  167.59   45.75   18.21   45.75  0.95 
1 1 1  -53    5    7 o  145.63   12.16  184.53  318.64   92.93  318.64   90.96  138.64  0.95 
1 1 1  -53    5    8 o  106.08   26.77   82.10  183.28   87.05  183.28    5.29  183.28  0.80 
1 1 1  -53    5    9 o   62.58   28.08   15.27   78.32    4.26   78.32   10.89  258.32  0.16 
1 1 1  -53    5   10 o  247.89   10.31  219.58  271.24  268.57  271.24   51.49  271.24  0.98 
1 1 1  -53    5   11 o   59.01   24.65   48.25  257.23   10.36  257.23   37.10   77.23  0.49 
1 1 1  -53    5   12 o   95.87   29.34  134.72  212.82   39.42  212.82   92.48   32.82  0.89 
1 1 1  -53    5   13 o   69.89   28.50   76.67  303.19   28.46  303.20   46.41  123.20  0.74 
1 1 1  -53    5   14 o  171.43   17.34  197.11  351.49  142.64  351.49   49.28  171.49  0.98 
1 1 1  -53    5   15 o  107.93   27.41   88.10   40.53  105.81   40.54   23.78   40.54  0.87 
1 1 1  -53    5   16 o   98.58   26.87   80.16  175.29   89.34  175.29   19.76  175.29  0.81 
1 1 1  -53    5   17 o   86.75   32.56  124.50  180.47   42.49  180.47   63.47    0.47  0.86 
1 1 1  -53    5   18 o   92.44   29.74  144.96  293.63   46.38  293.63   76.95  113.63  0.92 
1 1 1  -53    5   19 o   63.99   26.92   36.83  334.85    4.48  334.85   16.57  154.85  0.20 
1 1 1  -53    5   20 o   47.20   22.25   12.21  355.57    1.58  175.68    8.28  175.68  0.05 
1 1 1  -53    5   21 o   52.52   24.11   32.35  260.59   20.38  260.50    2.50   80.50  0.41 
1 1 1  -53    5   22 o   53.75   25.62   66.53   92.95    8.80   92.94   20.96  272.94  0.36 
1 1 1  -53    5   23 o   47.02   22.50   45.21  141.33    3.05  141.33   14.46  321.33  0.22 
1 1 1  -53    7    1 o  240.84    7.32  245.68  222.56  230.34  222.56   12.32   42.56  0.98 
1 1 1  -53    7    2 o  130.88   11.73  183.36  101.80   67.27  101.80  114.33  281.80  0.95 
1 1 1  -53    7    3 o  288.43    5.81  237.13  256.36  331.90  256.35   96.59  256.35  0.98 
1 1 1  -53    7    4 o   49.05   20.84   52.26  172.94   10.05  352.94   61.96  352.94  0.43 
1 1 1  -53    7    5 o   62.20   25.45    1.82  197.32    0.59  197.42    1.22   17.42  0.02 
1 1 1  -53    7    6 o   50.59   21.73   74.55  276.56   16.84   96.57   90.87   96.57  0.57 
1 1 1  -53    7    7 o  108.89   16.09   90.07  325.32   98.66  325.32    9.37  325.32  0.86 
1 1 1  -53    7    8 o  168.13   10.71  166.89  299.27  157.59  299.27    7.48  119.27  0.96 
1 1 1  -53    7    9 o   61.06   23.73   39.92  266.45   13.10  266.44   26.26   86.44  0.43 
1 1 1  -53    7   10 o   55.21   23.41   34.48   24.00    6.96   23.99   26.90  203.99  0.37 
1 1 1  -53    7   11 o   62.27   26.39   56.23  324.16   18.28  324.16   36.75  144.16  0.59 
1 1 1  -53    7   12 o  159.24   20.02  164.72  349.33  145.78  349.33   15.05  169.33  0.96 
1 1 1  -53    7   13 o  125.21   23.91  126.98  169.96  111.20  169.96   12.46  349.96  0.94 
1 1 1  -53    7   14 o   78.56   27.54   69.28  153.44   54.25  153.45   10.96  333.45  0.76 
1 1 1  -53    7   15 o   73.33   26.58  109.36  203.64   23.66  203.64   72.99   23.64  0.82 
1 1 1  -53    7   16 f   59.36   25.26   24.69  172.04   20.99  172.04    0.00    0.00  0.00 
1 1 1  -53    7   17 o  133.46   20.69  103.20   62.26  161.48   62.26   73.44   62.26  0.93 
1 1 1  -53    7   18 o   70.83   30.68   68.37    7.39   24.54    7.39   22.40  187.39  0.50 
1 1 1  -53    7   19 o   70.04   28.03   78.47   90.58    5.11   90.59   29.72  270.59  0.29 
1 1 1  -53    7   20 o   53.33   24.31   64.13  222.44   11.07  222.47   31.59   42.47  0.50 
1 1 1  -53    7   21 o   54.00   25.34   13.27  139.28    5.31  139.43    2.41  319.43  0.12 
1 1 1  -53    7   22 o   47.41   22.80   14.83   72.97    0.88   72.97    5.13  252.97  0.07 
1 1 1  -53    7   23 o   49.05   23.16   22.40  194.68    2.85  194.68    5.49   14.68  0.11 
1 1 1  -53    9    1 f   47.07   20.42   40.44  244.42   39.60  244.42    0.00    0.00  0.00 
1 1 1  -53    9    2 o  201.43   10.85  258.71  158.06  141.39  158.06  112.53  338.06  0.98 
1 1 1  -53    9    3 o  121.26   16.25  110.51   83.66  113.40   83.66    4.74   83.66  0.92 
1 1 1  -53    9    4 o  131.51   14.18  109.48    7.78  134.95    7.78   27.18    7.78  0.92 
1 1 1  -53    9    5 o  158.42   12.00  163.50   60.76  142.89   60.76   18.07  240.76  0.96 
1 1 1  -53    9    6 f  121.83   14.99  185.52   57.80  182.52   57.80    0.00    0.00  0.00 
1 1 1  -53    9    7 o  253.17    7.83  239.22   24.51  263.28   24.51   28.28   24.51  0.98 
1 1 1  -53    9    8 o  174.61   10.47  220.69  266.58  124.33  266.58   91.97   86.58  0.98 
1 1 1  -53    9    9 f   77.96   21.32   77.92  257.79   76.24  257.80    0.00    0.00  0.00 
1 1 1  -53    9   10 o   86.66   25.10  143.57  255.04   16.91  255.04  123.36   75.04  0.91 
1 1 1  -53    9   11 o  169.89   18.03  176.72  263.84  157.44  263.84   14.87   83.84  0.97 
1 1 1  -53    9   12 o   61.03   25.42   71.11  164.82   20.75  164.82   48.43  344.82  0.74 
1 1 1  -53    9   13 o  171.85   15.64  141.68   68.54  199.51   68.54   67.82   68.54  0.96 
1 1 1  -53    9   14 o  151.72   16.51   97.36  213.63  195.52  213.63  110.04  213.63  0.93 
1 1 1  -53    9   15 o   63.43   25.15   43.87  260.40   24.17  260.40   13.12   80.40  0.48 
1 1 1  -53    9   16 o  116.48   23.05  127.52  108.30  108.76  108.29    0.01  108.41  0.93 
1 1 1  -53    9   17 o   97.60   26.51   95.05    7.50   87.07    7.50   17.94    7.50  0.80 
1 1 1  -53    9   18 o   64.41   29.21   96.76  334.66    1.66  154.66   47.21  154.66  0.34 
1 1 1  -53    9   19 o   55.65   26.35   45.04  359.31    4.19  359.38   23.13  179.38  0.28 
1 1 1  -53    9   20 o   50.85   23.81   54.73  341.00   18.42  340.91   17.75  160.91  0.54 
1 1 1  -53    9   21 o   54.47   25.30   24.73  305.37    3.86  305.37    6.45  125.37  0.13 
1 1 1  -53    9   22 o   71.02   27.90   75.02   89.94   33.41   89.94    4.50   89.94  0.44 
1 1 1  -53   11    1 o   88.98   18.84   63.64   20.72   84.75   20.72   22.71   20.72  0.82 
1 1 1  -53   11    2 o  166.15    9.97  169.57   27.94  157.39   27.94    8.10  207.94  0.97 
1 1 1  -53   11    3 o  150.14   14.22  162.84  125.57  130.40  125.57   28.63  305.57  0.96 
1 1 1  -53   11    4 o  144.81   13.89  128.64  126.67  149.96  126.67   24.27  126.67  0.95 
1 1 1  -53   11    5 o  170.59   11.83  194.07  261.68  142.65  261.68   46.97   81.68  0.97 
1 1 1  -53   11    6 o  130.86   16.79  155.82  114.18   97.47  114.18   54.74  294.18  0.95 
1 1 1  -53   11    7 o   43.68   19.85   49.15  358.57    5.17  178.57   53.15  178.57  0.49 
1 1 1  -53   11    8 o   67.88   22.57   39.11  329.85   37.73  329.85    0.42  149.85  0.56 
1 1 1  -53   11    9 o  281.00    8.21  248.09   46.05  314.59   46.05   72.91   46.05  0.99 
1 1 1  -53   11   10 o  214.74    9.84  199.83  342.73  228.76  342.73   34.85  342.73  0.98 
1 1 1  -53   11   11 o  132.17   10.04   72.79   67.22  173.92   67.22  105.79   67.22  0.92 
1 1 1  -53   11   12 o  130.94   18.93  155.50   86.31  108.83   86.31   30.51  266.31  0.95 
1 1 1  -53   11   13 o  144.41   17.62  130.02  285.40  159.64  285.41   49.00  285.41  0.94 
1 1 1  -53   11   14 o   75.82   25.66   81.33   99.73   48.47   99.73   20.75  279.73  0.78 
1 1 1  -53   11   15 o  130.76   19.27   49.37  118.30  184.24  118.30  142.09  118.30  0.87 
1 1 1  -53   11   16 o   60.99   25.02   52.99  282.41   13.48  282.41   23.27  102.41  0.41 
1 1 1  -53   11   17 o   65.48   27.14    9.05  140.24    0.29  140.23    3.86  320.23  0.03 
1 1 1  -53   11   18 o   58.99   25.07  100.83  293.70    6.71  293.72   53.91  113.72  0.57 
1 1 1  -53   11   19 o   56.86   27.12   21.99  107.57   15.13  107.57    0.13  107.57  0.26 
1 1 1  -53   11   20 o       ?       ?   54.29   66.12   24.51   66.10    0.00    0.00  0.00 
1 1 1  -53   11   21 o   60.70   26.51   50.17  206.77   14.13  206.77    5.52   26.77  0.28 
1 1 1  -53   11   22 o   45.20   21.85   46.51  313.94    3.40  313.94   13.36  133.94  0.22 
1 1 1  -53   13    1 o   81.54   19.12   93.26  244.25   54.72  244.25   30.72   64.25  0.86 
1 1 1  -53   13    2 o   54.67   18.38   63.83   26.65   15.39   26.65   44.30  206.65  0.69 
1 1 1  -53   13    3 o  114.23   18.03  184.74   56.87   43.80   56.87  131.38  236.87  0.96 
1 1 1  -53   13    4 o   47.39   21.04   82.75    0.79   10.26  180.79   89.34  180.79  0.73 
1 1 1  -53   13    5 o   38.66   18.52   42.10   87.75    6.67  267.75   46.95  267.75  0.43 
1 1 1  -53   13    6 o   80.36   22.57  123.29   27.81   27.11   27.81   90.29  207.81  0.90 
1 1 1  -53   13    7 o  184.41   10.71  244.93  237.03  131.88  237.03   98.76   57.03  0.98 
1 1 1  -53   13    8 o   50.75   21.91  106.80  215.62   19.27   35.62  118.09   35.62  0.78 
1 1 1  -53   13    9 o   53.69   22.22   32.79  267.02   10.62  267.02   18.99   87.02  0.37 
1 1 1  -53   13   10 o  124.46   15.94  156.89  205.87   97.87  205.87   39.44   25.87  0.94 
1 1 1  -53   13   11 o   89.18   19.01   76.64  316.51   78.21  316.51   13.13  316.51  0.80 
1 1 1  -53   13   12 o   73.29   19.08   80.88  314.81   48.86  314.81   19.97  134.81  0.80 
1 1 1  -53   13   13 o   51.92   22.64   71.73    2.78   11.24    2.78   49.94  182.78  0.70 
1 1 1  -53   13   14 o   60.74   24.84   94.32  160.36   16.66  160.36   57.21  340.36  0.75 
1 1 1  -53   13   15 o   75.13   25.45   77.30   96.27   25.97   96.28   19.29  276.28  0.47 
1 1 1  -53   13   16 o   67.85   26.01   52.57  263.44    5.15  263.42   19.79   83.42  0.22 
1 1 1  -53   13   17 f   86.37   26.43  106.31  150.65   69.14  150.67    0.00    0.00  0.00 
1 1 1  -53   13   18 o   48.15   22.00   62.42  213.86   14.36  213.91   25.86   33.91  0.57 
1 1 1  -53   13   19 o   56.82   25.87   54.58   16.13   10.39   16.12   13.11  196.12  0.30 
1 1 1  -53   13   20 o   55.15   26.75   18.62  349.63    3.39  349.63    3.89  169.63  0.10 
1 1 1  -53   13   21 o   47.69   22.89   55.88  246.05    5.68  246.05   14.53   66.05  0.27 
1 1 1  -53   15    1 o   50.53   19.82   83.11  104.72    0.28  284.72   70.99  284.72  0.70 
1 1 1  -53   15    2 o  117.26   15.67   85.22  344.46  135.98  344.47   63.54  344.47  0.89 
1 1 1  -53   15    3 o   64.15   23.69   81.77  286.80   21.21  286.80   48.24  106.80  0.71 
1 1 1  -53   15    4 o   87.47   22.21  111.05  314.94   55.66  314.94   38.63  134.94  0.86 
1 1 1  -53   15    5 f   80.45   22.97   62.11  149.88   52.73  149.88    0.00    0.00  0.00 
1 1 1  -53   15    6 o  108.29   22.73  102.34  207.30  102.97  207.30   16.06  207.30  0.88 
1 1 1  -53   15    7 o   55.79   23.36   14.77  245.85    5.71  245.85    6.84   65.85  0.16 
1 1 1  -53   15    8 o   60.82   23.29   21.95  198.66   14.52  198.65    4.14   18.65  0.27 
1 1 1  -53   15    9 o  133.59   14.18  104.99   52.82  160.21   52.82   70.83   52.82  0.93 
1 1 1  -53   15   10 o   33.10   16.17   38.11  327.47    8.70  147.47   41.19  147.47  0.36 
1 1 1  -53   15   11 o  203.90    9.30  215.97   73.48  217.87   73.48   33.42   73.48  0.99 
1 1 1  -53   15   12 o  109.67   15.40   81.59  259.89  125.61  259.89   65.49  259.89  0.85 
1 1 1  -53   15   13 o   72.91   20.08   63.97   37.71   23.81   37.71   13.30  217.71  0.42 
1 1 1  -53   15   14 o  158.12   14.35  123.26   20.39  187.02   20.39  131.75   20.39  0.77 
1 1 1  -53   15   15 o   50.39   22.62   62.54  205.43    1.66   25.42   38.98   25.42  0.35 
1 1 1  -53   15   16 o   52.99   23.36    7.06  127.42    6.57  127.07    1.43  127.07  0.11 
1 1 1  -53   15   17 o   45.61   21.20    7.01  297.97    1.13  297.79    2.72  117.79  0.05 
1 1 1  -53   15   18 o   50.35   23.27   74.22  271.15    5.60  271.15   24.77   91.15  0.36 
1 1 1  -53   15   19 o   58.24   28.67   37.42  223.50    8.07  223.51    6.27   43.51  0.19 
1 1 1  -53   17    1 o   41.04   18.13   38.62  100.52    6.57  280.53   33.48  280.53  0.25 
1 1 1  -53   17    2 o   88.20   21.54   70.47   24.22   81.13   24.22   27.42   24.22  0.76 
1 1 1  -53   17    3 o   54.63   22.21   52.89    6.23   19.89    6.23   22.82  186.23  0.57 
1 1 1  -53   17    4 o   42.00   19.45    8.25   63.97    1.80   63.97    5.07  243.97  0.10 
1 1 1  -53   17    5 o   60.87   24.84   48.27  154.30   33.24  154.30    7.16  334.30  0.60 
1 1 1  -53   17    6 o  105.01   24.43  142.69   18.52   77.96   18.52   39.21  198.52  0.93 
1 1 1  -53   17    7 o   51.74   22.99   41.64   85.40   10.72   85.41   21.96  265.41  0.42 
1 1 1  -53   17    8 o   54.04   22.44   87.43  136.79    3.47  136.79   60.23  316.79  0.62 
1 1 1  -53   17    9 o   70.67   23.20   80.30   42.93   28.37   42.93   23.99  222.93  0.57 
1 1 1  -53   17   10 o   65.36   22.15   66.22   87.28    9.56   87.27   27.27  267.27  0.35 
1 1 1  -53   17   11 o   42.62   19.05   75.09  211.38   17.29   31.38   50.41   31.38  0.19 
1 1 1  -53   17   12 o   63.05   22.04   51.67  244.75    6.43  244.76   20.65   64.76  0.27 
1 1 1  -53   17   13 o   40.91   18.33   25.24  160.73    2.25  340.96   18.37  340.96  0.17 
1 1 1  -53   17   14 o   43.46   18.65   17.06   76.06    8.82   76.23    3.46  256.23  0.24 
1 1 1  -53   17   15 o   62.86   18.81   70.55  153.15   40.97  153.18    1.06  153.18  0.64 
1 1 1  -53   17   16 o   63.10   24.79   20.98  191.05    7.64  191.05    1.07   11.05  0.13 
1 1 1  -53   17   17 o   47.68   22.39   74.60  118.49    4.15  118.49   25.15  298.49  0.35 
1 1 1  -53   17   18 o   53.81   24.62   15.22  142.43    3.23  142.43    2.39  322.43  0.08 
1 1 1  -53   19    1 o   58.04   19.85   10.71  263.68    2.61  263.81    3.79   83.81  0.08 
1 1 1  -53   19    2 o  121.67   17.46  143.57  243.67  126.38  243.66   48.13  243.66  0.84 
1 1 1  -53   19    3 o   44.09   21.03   27.82   20.89    5.51  200.85   19.73  200.85  0.10 
1 1 1  -53   19    4 o  113.38   24.01   82.96   72.56   84.91   72.56   43.99   72.56  0.55 
1 1 1  -53   19    5 o   65.58   25.95   81.91  354.03    5.08  354.00   35.07  174.00  0.34 
1 1 1  -53   19    6 o   72.25   24.83   68.52  174.55   14.90  174.51   19.44  354.51  0.34 
1 1 1  -53   19    7 o   47.88   21.31   71.13  124.76   10.26  304.77   47.83  304.77  0.29 
1 1 1  -53   19    8 o   61.79   23.83   50.29  334.80    9.01  334.76   19.66  154.76  0.30 
1 1 1  -53   19    9 o   50.97   21.77   48.86  321.23    3.82  321.19   26.91  141.19  0.34 
1 1 1  -53   19   10 o   45.61   20.25   53.34  132.21    8.00  132.19   29.23  312.19  0.50 
1 1 1  -53   19   11 o   44.46   20.06   26.53   66.91   11.38   66.89    7.38  246.89  0.34 
1 1 1  -53   19   12 f   56.50   27.05   94.99  292.50   56.86  292.50    0.00    0.00  0.00 
1 1 1  -53   19   13 o   62.71   21.92   89.82  270.63   31.10  270.63   11.86   90.63  0.59 
1 1 1  -53   19   14 o   60.94   21.50   76.73  250.09   23.03  250.09    8.29   70.09  0.45 
1 1 1  -53   19   15 o   59.70   20.85   60.52  354.33   20.32  354.33    3.27  174.33  0.37 
1 1 1  -53   19   16 o   33.07   15.92   33.54  341.96    3.34  161.96   15.74  161.96  0.14 
1 1 1  -53   21    1 o   66.11   32.11   70.24  338.03   22.82  338.04   11.20  158.04  0.43 
1 1 1  -53   21    2 o   55.98   25.46   52.16   96.55   15.69   96.54   12.19  276.54  0.39 
1 1 1  -53   21    3 f   51.06   23.30   80.25  134.52   45.65  134.53    0.00    0.00  0.00 
1 1 1  -53   21    4 o   46.80   21.96   33.58  209.29    7.14  209.30   12.57   29.30  0.29 
1 1 1  -53   21    5 o   59.83   24.07   34.29  219.34   21.47  219.41    1.19  219.41  0.35 
1 1 1  -53   21    6 o   56.44   23.47   51.19  133.88   21.77  133.88    7.87  313.88  0.46 
1 1 1  -53   21    7 o   47.44   21.33   36.58   31.81    6.90   31.83   13.29  211.83  0.29 
1 1 1  -53   21    8 o   54.62   24.54   32.97   24.42    9.26   24.44    7.49  204.44  0.24 
1 1 1  -53   21    9 o   48.41   22.36   66.57  234.81    4.31  234.80   25.68   54.80  0.35 
1 1 1  -53   21   10 o   65.17   24.37   55.43  146.02   21.31  146.02    1.55  326.02  0.34 
1 1 1  -53   21   11 o   41.54   19.40   25.28  298.11    0.42  118.11   10.56  118.11  0.12 
1 1 1  -53   21   12 f   87.50   22.61   39.22  186.79   15.24  186.79    0.00    0.00  0.00 
1 1 1  -53   21   13 o   49.17   21.28   24.08  311.84    3.63  311.84    5.38  131.84  0.13 
1 1 1  -53   21   14 o       ?       ?   56.85  333.25   20.35  333.25    0.00    0.00  0.00 
1 1 1  -53   23    1 o   56.41   28.16   17.16   71.35    3.59   71.35    2.76  251.35  0.09 
1 1 1  -53   23    2 o   53.27   25.04   47.14  112.09    8.06  112.08    9.66  292.08  0.24 
1 1 1  -53   23    3 o   44.43   21.01   21.72  146.49    1.11  146.49    7.14  326.49  0.11 
1 1 1  -53   23    4 o   46.16   22.68   22.82  328.67    1.45  328.67    7.28  148.67  0.11 
1 1 1  -53   23    5 o   52.37   23.07   52.71   69.82    8.77   69.82   11.41  249.82  0.28 
1 1 1  -53   23    6 o   57.67   23.94   92.78  338.12   19.74  338.12   15.63  158.12  0.48 
1 1 1  -53   23    7 o   90.26   25.17  108.14  260.08   82.96  260.08   42.09  260.08  0.69 
1 1 1  -53   23    8 o   40.58   19.54   37.41   19.31    0.06  199.31   14.01  199.31  0.17 
1 1 1  -53   23    9 o   43.76   20.54   44.31   57.45    2.39   57.45   13.82  237.45  0.21 
1 1 1  -52    0    1 o  128.43   18.41  219.62    0.00   40.32    0.00  176.19  180.00  1.00 
1 1 1  -52    0    2 o  195.39   11.31  230.95    0.00  163.75    0.00   63.28  180.00  1.00 
1 1 1  -52    0    3 o  333.39    8.16  332.63    0.00  340.42    0.00   14.07    0.00  1.00 
1 1 1  -52    0    4 o   41.53   25.09  145.38    0.00   81.20  180.00  223.68  180.00  0.74 
1 1 1  -52    0    5 o   48.06   25.67   55.74    0.00   16.71  180.00   71.34  180.00  0.39 
1 1 1  -52    0    6 o   39.78   26.53   37.18    0.00   18.48  180.00   54.94  180.00  0.23 
1 1 1  -52    0    7 o  205.30   15.54  182.16    0.00  231.64    0.00   52.67    0.00  1.00 
1 1 1  -52    0    8 o  174.04   18.48  146.35  180.00  203.82  180.00   59.67  180.00  1.00 
1 1 1  -52    0    9 o   73.75   36.04   60.60  180.00   26.81  180.00   33.10    0.00  0.59 
1 1 1  -52    0   10 o   41.03   27.61   32.38    0.00   13.86  180.00   46.00  180.00  0.22 
1 1 1  -52    0   11 o   63.93   36.17  102.12    0.00    1.22  180.00  103.02  180.00  0.79 
1 1 1  -52    0   12 o  130.75   31.45  145.42  180.00  116.92  180.00   27.21    0.00  1.00 
1 1 1  -52    0   13 o  105.29   39.83  159.75  180.00   52.37  180.00  104.92    0.00  1.00 
1 1 1  -52    0   14 o   91.45   41.12  126.67  180.00   55.16  180.00   68.82    0.00  0.98 
1 1 1  -52    0   15 o   52.05   34.16    5.80    0.00    2.05    0.00    3.61  180.00  0.07 
1 1 1  -52    0   16 o   64.06   43.94   25.25    0.00   18.61    0.00    5.57  180.00  0.33 
1 1 1  -52    0   17 o       ?       ?   95.39    0.00   84.66    0.00    0.00    0.00  0.00 
1 1 1  -52    0   18 o   65.25   38.61   52.84  180.00   31.49  180.00   13.46    0.00  0.59 
1 1 1  -52    0   19 o   50.19   33.04    4.24  180.00    2.61  180.00    1.02  360.00  0.06 
1 1 1  -52    0   20 o   48.75   32.37   14.98  180.00    2.01  360.00   10.59  360.00  0.07 
1 1 1  -52    0   21 o   46.42   31.61   23.01  180.00    2.95    0.00   15.81    0.00  0.11 
1 1 1  -52    0   22 o   43.62   30.33   15.39  180.00    4.75  180.00    5.59    0.00  0.17 
1 1 1  -52    0   23 o   47.83   32.43   12.25  180.00    0.69  180.00    4.40    0.00  0.06 
1 1 1  -52    0   24 o   50.59   36.83   45.70  180.00    4.89  180.00   12.45    0.00  0.22 
1 1 1  -52    2    1 o  320.68    6.01  291.42  242.58  344.30  242.58   56.67  242.58  0.99 
1 1 1  -52    2    2 o  175.89    8.93  114.91  292.91  212.87  292.91   99.77  292.91  0.93 
1 1 1  -52    2    3 o   98.28   15.47   57.58  228.55   75.48  228.55   18.91  228.55  0.67 
1 1 1  -52    2    4 o   90.91   14.68  109.75  234.38   42.77  234.38   64.92   54.38  0.83 
1 1 1  -52    2    5 o  142.40   11.57  150.56  199.16  116.46  199.16   31.26   19.16  0.93 
1 1 1  -52    2    6 o   75.81   18.24   74.89   66.26   26.72   66.25   46.83  246.25  0.66 
1 1 1  -52    2    7 o  284.47    8.20  278.64  294.45  284.53  294.45   10.44  294.45  0.98 
1 1 1  -52    2    8 o  400.94    6.87  370.59   21.06  428.93   21.06   63.46   21.06  0.99 
1 1 1  -52    2    9 o   82.99   24.63  113.82  309.90   20.76  309.90   91.87  129.90  0.80 
1 1 1  -52    2   10 o  129.84   18.51  123.67  309.02  112.32  309.02   10.58  129.02  0.91 
1 1 1  -52    2   11 o   53.45   23.62   84.09  221.48   19.14   41.48  102.88   41.48  0.60 
1 1 1  -52    2   12 o  224.55   11.90  183.43   31.02  254.83   31.02   73.23   31.02  0.97 
1 1 1  -52    2   13 o   97.83   26.45  106.40   28.95   64.28   28.95   40.36  208.95  0.86 
1 1 1  -52    2   14 o  206.83   17.77  229.89  243.37  180.14  243.38   44.75   63.38  0.98 
1 1 1  -52    2   15 o   96.24   33.87  169.47  190.13   11.27  190.12  153.96   10.12  0.92 
1 1 1  -52    2   16 o   72.11   31.25   80.48  288.48   32.73  288.48   43.68  108.48  0.76 
1 1 1  -52    2   17 o   71.34   30.44   26.46  112.37   21.87  112.36    1.40  292.36  0.32 
1 1 1  -52    2   18 o   98.31   28.53   95.04  180.73   85.60  180.73    4.73  180.73  0.85 
1 1 1  -52    2   19 o   64.35   26.73   75.01  159.07   34.89  159.07   28.67  339.07  0.76 
1 1 1  -52    2   20 o   61.27   26.13   42.36   77.70    1.74   77.70   21.41  257.70  0.20 
1 1 1  -52    2   21 o   70.50   30.58   49.06  187.38   15.69  187.33   12.79    7.33  0.31 
1 1 1  -52    2   22 o   46.07   22.17   42.78  281.09   11.00  281.24   16.96  101.24  0.42 
1 1 1  -52    2   23 o   59.84   26.42   54.08  150.50   12.85  150.50    9.45  330.50  0.29 
1 1 1  -52    2   24 o   48.57   23.97   26.25  239.38    2.65  239.37    7.25   59.37  0.13 
1 1 1  -52    4    1 o   43.13   18.77   73.02  203.35   31.87   23.35  104.21   23.35  0.47 
1 1 1  -52    4    2 o  317.44    5.74  379.25  235.32  253.08  235.32  121.55   55.32  0.99 
1 1 1  -52    4    3 o  146.64    9.71  145.88  118.53  129.39  118.53   14.44  298.53  0.93 
1 1 1  -52    4    4 o   57.64   21.08   35.18   43.05    0.19   43.05   34.46  223.05  0.30 
1 1 1  -52    4    5 o   82.81   20.56   80.29    1.33   38.91    1.33   40.16  181.33  0.71 
1 1 1  -52    4    6 o  195.35    8.66  220.69  336.25  160.27  336.25   57.23  156.25  0.97 
1 1 1  -52    4    7 o  113.90   13.60  122.83  325.21   81.54  325.20   39.72  145.20  0.89 
1 1 1  -52    4    8 o  160.96   14.40  184.45  142.48  123.60  142.48   58.95  322.48  0.95 
1 1 1  -52    4    9 f  247.56   10.38  235.33  358.24  233.71  358.24    0.00    0.00  0.00 
1 1 1  -52    4   10 o  224.82   14.59  251.54  279.04  188.16  279.04   62.70   99.04  0.98 
1 1 1  -52    4   11 o  301.93   10.18  312.01  259.63  286.64  259.63   23.01   79.63  0.99 
1 1 1  -52    4   12 o   89.27   26.30   80.00   16.26   60.00   16.26   18.93  196.26  0.78 
1 1 1  -52    4   13 o   59.84   24.81   41.34  288.57   14.36  288.57   26.15  108.57  0.46 
1 1 1  -52    4   14 o   62.14   27.34   29.53  297.01   17.01  297.01   11.84  117.01  0.37 
1 1 1  -52    4   15 o   76.22   30.92   36.17    0.94   43.11    0.94    7.89    0.94  0.51 
1 1 1  -52    4   16 o   53.69   24.52   58.62   88.11    8.85   88.11   45.41  268.11  0.59 
1 1 1  -52    4   17 o   79.00   31.29   89.01   89.79   40.72   89.79   35.50  269.79  0.74 
1 1 1  -52    4   18 f  122.66   31.24  154.46   80.12  131.59   80.12    0.00    0.00  0.00 
1 1 1  -52    4   19 o  177.74   17.85  170.45  146.63  211.49  146.63   81.09  146.63  0.96 
1 1 1  -52    4   20 o   66.49   27.45   32.09  121.92    1.55  121.92   13.40  301.92  0.12 
1 1 1  -52    4   21 o   52.39   24.01   52.13  238.64    6.06  238.71   27.39   58.71  0.38 
1 1 1  -52    4   22 o   47.81   22.68   46.35  273.46    9.50  273.47   17.90   93.47  0.39 
1 1 1  -52    4   23 o   50.33   24.38   83.02  333.74    5.16  333.74   28.44  153.74  0.39 
1 1 1  -52    4   24 o   48.75   23.91   16.12  342.87    1.88  342.87    4.08  162.87  0.08 
1 1 1  -52    6    1 o   68.24   21.14   42.76  305.84   18.61  305.84   23.99  125.84  0.45 
1 1 1  -52    6    2 f  373.08    5.43  398.42   16.91  395.90   16.91    0.00    0.00  0.00 
1 1 1  -52    6    3 f  141.67    9.87  200.79   42.28  199.14   42.28    0.00    0.00  0.00 
1 1 1  -52    6    4 o  166.51   11.04  143.77  248.29  171.05  248.29   28.60  248.29  0.94 
1 1 1  -52    6    5 o  202.66    8.99  183.10  348.72  209.01  348.72   27.61  348.72  0.96 
1 1 1  -52    6    6 f  134.83   12.80  108.04   25.71  107.11   25.70    0.00    0.00  0.00 
1 1 1  -52    6    7 o  125.35   28.25  148.95  133.60   79.08  133.60   68.84  313.60  0.91 
1 1 1  -52    6    8 o   40.34   19.03   27.95  155.40   12.10  335.40   39.92  335.40  0.19 
1 1 1  -52    6    9 o   52.07   22.88   70.22  128.74   14.54  308.74   84.47  308.74  0.53 
1 1 1  -52    6   10 o  172.38   14.07  121.79  325.37  203.53  325.37   82.75  325.37  0.94 
1 1 1  -52    6   11 o   58.70   24.37   81.50  115.69    2.16  295.69   82.58  295.69  0.67 
1 1 1  -52    6   12 o  166.19   15.41   95.34  139.25  216.63  139.25  123.10  139.25  0.93 
1 1 1  -52    6   13 o  118.00   27.44   81.70  245.19  124.59  245.19   44.73  245.19  0.87 
1 1 1  -52    6   14 o  126.67   28.67  109.24    4.44  125.47    4.44   18.99    4.44  0.92 
1 1 1  -52    6   15 o   98.10   28.43  148.79  256.09   39.28  256.09  102.09   76.09  0.92 
1 1 1  -52    6   16 o   86.23   27.55   72.25  177.77   66.06  177.77    2.04  177.77  0.75 
1 1 1  -52    6   17 o  104.12   26.26  114.39  303.72   87.17  303.72   10.10  123.72  0.89 
1 1 1  -52    6   18 o   63.85   29.06   76.26  323.82   29.15  323.82   35.94  143.82  0.74 
1 1 1  -52    6   19 o   84.75   34.34  104.24  335.00   40.50  335.00   25.06  155.00  0.63 
1 1 1  -52    6   20 o   68.61   28.00   44.92   59.86    6.53   59.85   16.10  239.85  0.21 
1 1 1  -52    6   21 o   66.75   27.09   84.06   33.79   45.06   33.97   17.06  213.97  0.80 
1 1 1  -52    6   22 o   52.21   24.59   40.73   66.33    7.29   66.34   12.54  246.34  0.26 
1 1 1  -52    6   23 o   51.76   24.22    9.80  317.63    1.45  317.61    2.40  137.61  0.05 
1 1 1  -52    8    1 o   64.86   25.90   53.45  247.91   14.48  247.91   38.45   67.91  0.52 
1 1 1  -52    8    2 f  191.93    8.41  183.96  191.90  182.67  191.90    0.00    0.00  0.00 
1 1 1  -52    8    3 o  245.41    9.39  211.98  319.00  268.39  319.00   57.51  319.00  0.98 
1 1 1  -52    8    4 o  195.44   16.86  163.35  355.64  211.60  355.64   48.93  355.64  0.96 
1 1 1  -52    8    5 f  208.24    9.30  272.09  308.35  270.97  308.35    0.00    0.00  0.00 
1 1 1  -52    8    6 o  219.11    8.70  291.81  299.92  139.45  299.92  150.94  119.92  0.98 
1 1 1  -52    8    7 o  164.73   11.21  141.47  299.94  171.37  299.94   30.81  299.94  0.95 
1 1 1  -52    8    8 o  125.22   14.01  125.31  238.00  106.32  238.00   17.88   58.00  0.92 
1 1 1  -52    8    9 o  160.04    8.52  164.82  339.85  143.99  339.85   18.84  159.85  0.96 
1 1 1  -52    8   10 o   94.45   24.99   73.29  113.30   76.62  113.30    4.52  113.30  0.79 
1 1 1  -52    8   11 o  146.81   16.52  148.42  319.92  134.42  319.92   10.94  139.92  0.95 
1 1 1  -52    8   12 o  170.84   18.16  177.74  202.96  157.17  202.96   16.50   22.96  0.97 
1 1 1  -52    8   13 o  144.94   25.92  112.98  146.44  160.88  146.44   50.78  146.44  0.93 
1 1 1  -52    8   14 o   50.31   23.08   74.54   31.76    1.35  211.76   72.37  211.76  0.69 
1 1 1  -52    8   15 o  104.76   25.09  100.38   95.64   94.08   95.64    4.28   95.64  0.88 
1 1 1  -52    8   16 o   63.44   25.63  109.50  114.65    6.08  114.65   86.96  294.65  0.78 
1 1 1  -52    8   17 o  155.19   17.81  158.44  356.89  164.50  356.89   29.40  356.89  0.97 
1 1 1  -52    8   18 o   75.56   27.70   92.48  128.96   39.91  128.96   26.57  308.96  0.70 
1 1 1  -52    8   19 f   57.91   27.09   42.28  141.49   18.64  141.48    0.00    0.00  0.00 
1 1 1  -52    8   20 o   66.27   27.41   87.68  225.68   26.72  225.68   29.73   45.68  0.63 
1 1 1  -52    8   21 o   46.56   22.52   37.02   73.38    7.65   73.25   14.63  253.25  0.32 
1 1 1  -52    8   22 f   49.95   23.38   36.55  181.07   14.91  181.07    0.00    0.00  0.00 
1 1 1  -52    8   23 o   45.81   22.13   55.17  266.34    3.29  266.33   17.37   86.33  0.26 
1 1 1  -52   10    1 o  225.88    8.00  238.54   71.82  210.19   71.82   23.64  251.82  0.98 
1 1 1  -52   10    2 o  227.01    7.52  226.11   90.72  223.19   90.72    0.97   90.72  0.98 
1 1 1  -52   10    3 o   48.14   21.11   56.38   83.39    8.11  263.40   63.63  263.40  0.49 
1 1 1  -52   10    4 o  248.91    9.94  219.31  287.37  272.13  287.37   55.99  287.37  0.98 
1 1 1  -52   10    5 o  192.39   10.90  194.82   62.53  181.82   62.53   10.20  242.53  0.97 
1 1 1  -52   10    6 o   67.31   22.63   41.49  347.86   25.19  347.87   15.68  167.87  0.49 
1 1 1  -52   10    7 o   77.75   22.49  123.46   70.27   12.83   70.27  108.58  250.27  0.86 
1 1 1  -52   10    8 o   56.63   21.81   11.26  284.05    4.62  284.06    6.42  104.06  0.14 
1 1 1  -52   10    9 o  219.89    8.67  205.26  204.26  230.16  204.26   29.23  204.26  0.98 
1 1 1  -52   10   10 o  123.59   12.08  129.33  314.79  107.05  314.79   19.34  134.79  0.94 
1 1 1  -52   10   11 o   71.93   28.50   79.50  114.60   32.87  114.61   44.67  294.61  0.77 
1 1 1  -52   10   12 f   95.36   29.79  123.10   76.40  119.80   76.40    0.00    0.00  0.00 
1 1 1  -52   10   13 o   45.67   21.48   57.24  149.28    2.75  329.28   56.19  329.28  0.55 
1 1 1  -52   10   14 o   77.15   26.00  101.93  186.67   36.32  186.67   53.54    6.67  0.82 
1 1 1  -52   10   15 o   54.08   23.74   69.33  267.20    6.42  267.20   52.51   87.20  0.60 
1 1 1  -52   10   16 o   91.19   26.18  130.47  336.31   54.13  336.31   57.14  156.31  0.91 
1 1 1  -52   10   17 o   53.14   23.70   40.71  283.70    6.68  283.70   23.21  103.70  0.34 
1 1 1  -52   10   18 o   58.67   25.09   49.34  217.01    2.51   37.01   25.98   37.01  0.18 
1 1 1  -52   10   19 o   50.44   23.27   92.03  249.86    5.53   69.80   61.14   69.80  0.50 
1 1 1  -52   10   20 o   60.63   29.92  112.10  337.77   19.27  337.71   54.86  157.71  0.77 
1 1 1  -52   10   21 f   48.83   23.61   47.22  264.39   19.70  264.39    0.00    0.00  0.00 
1 1 1  -52   10   22 o   56.68   25.33   47.04  145.28   10.59  145.28    7.52  325.28  0.25 
1 1 1  -52   12    1 o  202.05    8.76  142.45  319.52  254.66  319.52  115.77  319.52  0.97 
1 1 1  -52   12    2 o  121.35    9.21  117.09   70.67  114.61   70.67    0.32   70.67  0.94 
1 1 1  -52   12    3 o  129.66   15.85  146.18  158.62  103.99  158.62   38.78  338.62  0.95 
1 1 1  -52   12    4 o   50.60   21.94   39.38   92.56    5.67   92.56   32.82  272.56  0.44 
1 1 1  -52   12    5 o  124.62   16.06  115.96  295.09  119.60  295.09    6.28  295.09  0.93 
1 1 1  -52   12    6 o   39.05   18.51   34.36   47.31    7.48  227.31   41.05  227.31  0.33 
1 1 1  -52   12    7 o  262.52    8.44  228.03  240.80  295.49  240.80   72.87  240.80  0.99 
1 1 1  -52   12    8 o  103.45   21.60   60.81   10.54  112.39   10.54   53.08   10.54  0.83 
1 1 1  -52   12    9 o  161.55   12.52  126.76  132.78  187.58  132.78   64.10  132.78  0.96 
1 1 1  -52   12   10 o   65.99   23.06   65.70  152.90   35.71  152.90   27.89  332.90  0.75 
1 1 1  -52   12   11 o  251.45    7.62  216.16   97.83  294.12   97.83   92.40   97.83  0.99 
1 1 1  -52   12   12 o   54.48   23.37   53.87   55.24   10.20   55.24   37.90  235.24  0.54 
1 1 1  -52   12   13 o   57.89   24.00   95.55   84.61    1.39   84.61   79.74  264.61  0.71 
1 1 1  -52   12   14 o   51.81   22.78   31.76  189.23    9.69  189.24   17.35    9.24  0.35 
1 1 1  -52   12   15 o   67.61   25.52   84.08  260.22   37.94  260.22   33.85   80.22  0.81 
1 1 1  -52   12   16 o   55.38   24.18   43.05  312.28    4.31  312.28   24.75  132.28  0.30 
1 1 1  -52   12   17 o  116.90   23.59  139.72  217.54   94.08  217.54   32.95  217.54  0.66 
1 1 1  -52   12   18 o   45.56   21.40   27.34  220.71    1.45   40.80   18.31   40.80  0.17 
1 1 1  -52   12   19 o   50.66   22.97   34.28   39.54   15.95   39.66    6.75  219.66  0.38 
1 1 1  -52   12   20 o       ?       ?   46.25   33.86   19.98   33.86    0.00    0.00  0.00 
1 1 1  -52   12   21 o   58.06   28.78   16.04  219.36    3.43  219.36    2.81   39.36  0.08 
1 1 1  -52   14    1 o   46.21   19.13   27.55   96.27    3.11   96.28   21.98  276.28  0.31 
1 1 1  -52   14    2 o  166.02   11.58  136.15  278.88  193.41  278.88   66.92  278.88  0.96 
1 1 1  -52   14    3 f   43.12   19.94   25.48  208.40   24.00  208.40    0.00    0.00  0.00 
1 1 1  -52   14    4 o  108.72   19.51  103.24  183.95  101.54  183.95    3.62  183.95  0.92 
1 1 1  -52   14    5 o  130.12   15.62  152.12    8.79  104.95    8.79   39.45  188.79  0.96 
1 1 1  -52   14    6 o   55.66   22.27   61.30  307.85   15.37  307.85   42.50  127.85  0.66 
1 1 1  -52   14    7 o   48.90   20.84   54.70  235.84    4.57  235.84   46.47   55.84  0.57 
1 1 1  -52   14    8 o  110.13   17.94  125.96   48.81   89.14   48.81   26.25  228.81  0.93 
1 1 1  -52   14    9 o   85.46   21.90   76.05  308.59   69.47  308.59    1.52  308.59  0.80 
1 1 1  -52   14   10 o  149.56   12.36  213.77  329.40  104.45  329.40   80.50  149.40  0.97 
1 1 1  -52   14   11 o   51.25   20.63   33.52  130.15    6.85  130.15   21.64  310.15  0.34 
1 1 1  -52   14   12 o   78.29   20.70   97.79  338.08   50.48  338.08   32.79  158.08  0.85 
1 1 1  -52   14   13 o   96.39   19.62  107.70   33.85   85.04   33.85    6.89  213.85  0.92 
1 1 1  -52   14   14 o  119.77   19.44   73.40   78.69  145.18   78.70   90.81   78.70  0.83 
1 1 1  -52   14   15 o  103.53   23.92   89.59  262.02   75.25  262.02   26.69  262.02  0.60 
1 1 1  -52   14   16 o   58.41   24.41   48.35  222.57    0.02   42.64   24.63   42.64  0.21 
1 1 1  -52   14   17 o   50.26   22.58   31.40   76.06    9.23   76.17   12.29  256.17  0.31 
1 1 1  -52   14   18 o   38.50   18.90    4.08  181.43    0.20  179.54    2.22  359.54  0.03 
1 1 1  -52   14   19 o   47.53   22.38   65.19  268.63    2.24  268.63   24.76   88.63  0.31 
1 1 1  -52   14   20 o   52.23   25.71   19.76  349.89    2.81  349.89    4.82  169.89  0.10 
1 1 1  -52   16    1 o   42.46   18.20   52.22   98.98    2.29  278.98   46.75  278.98  0.50 
1 1 1  -52   16    2 o   52.20   21.80   35.79   19.49    9.68   19.49   20.76  199.49  0.38 
1 1 1  -52   16    3 o  136.56   14.82  168.52   40.48  117.47   40.48   25.78  220.48  0.95 
1 1 1  -52   16    4 o   59.09   22.61   57.57  208.93   18.44  208.93   30.48   28.93  0.57 
1 1 1  -52   16    5 o   93.74   21.81  114.49  119.59   67.63  119.59   29.65  299.59  0.88 
1 1 1  -52   16    6 o   71.24   23.56   79.79  253.98   38.15  253.98   29.66   73.98  0.74 
1 1 1  -52   16    7 o  174.42   13.72  135.68  268.12  218.87  268.12  103.49  268.12  0.96 
1 1 1  -52   16    8 o   50.30   22.03   35.35   76.86    8.26   76.86   21.83  256.86  0.38 
1 1 1  -52   16    9 f   62.08   22.91   36.56  227.06   31.15  227.06    0.00    0.00  0.00 
1 1 1  -52   16   10 o  214.71    9.29  222.29   73.25  233.87   73.25   44.18   73.25  0.99 
1 1 1  -52   16   11 o   73.23   21.89   60.71   75.96   57.82   75.96    8.62   75.96  0.73 
1 1 1  -52   16   12 o   76.44   20.38   61.24   17.22   42.27   17.22    1.17   17.22  0.55 
1 1 1  -52   16   13 o   43.93   18.99   46.84  195.37   10.14   15.37   34.18   15.37  0.16 
1 1 1  -52   16   14 o   32.49   15.21   35.96  149.67   11.79  329.73   29.78  329.73  0.10 
1 1 1  -52   16   15 o   57.76   23.83   58.43  284.59   15.85  284.68   21.97  104.68  0.46 
1 1 1  -52   16   16 o   62.29   26.04   34.13  199.45   30.57  199.41    7.47  199.41  0.43 
1 1 1  -52   16   17 o   55.83   26.96   31.52   43.36    7.76   43.43    7.77  223.43  0.21 
1 1 1  -52   16   18 o   49.04   23.01   50.13  274.48    4.00  274.48   16.16   94.48  0.25 
1 1 1  -52   16   19 o   42.92   20.60   31.24  350.48    0.90  350.48   10.85  170.48  0.15 
1 1 1  -52   18    1 o   31.39   15.03   10.96   97.52    4.14  277.51   10.98  277.51  0.04 
1 1 1  -52   18    2 o   65.79   23.57   66.15  229.66   22.97  229.65   22.48   49.65  0.52 
1 1 1  -52   18    3 o   72.34   24.11   59.07  162.40   39.87  162.40    3.26  342.40  0.57 
1 1 1  -52   18    4 o   50.48   21.49   23.91  130.75    4.91  130.75   13.10  310.75  0.23 
1 1 1  -52   18    5 o  122.86   16.63  118.72  275.45  135.53  275.45   45.78  275.45  0.92 
1 1 1  -52   18    6 o   45.71   21.31   37.37  150.41    0.51  330.41   28.11  330.41  0.30 
1 1 1  -52   18    7 o  133.02   18.49  117.45   81.86  155.95   81.86   73.66   81.86  0.90 
1 1 1  -52   18    8 o   40.57   19.06   60.41  349.89   14.62  169.89   53.45  169.89  0.30 
1 1 1  -52   18    9 f   62.84   23.52  114.18  297.43   64.52  297.43    0.00    0.00  0.00 
1 1 1  -52   18   10 f   58.22   22.12   96.27  311.60   45.06  311.60    0.00    0.00  0.00 
1 1 1  -52   18   11 o   54.79   21.57   94.87  259.32    7.83   79.31   54.20   79.31  0.35 
1 1 1  -52   18   12 o   50.69   20.81   21.95  205.54    0.60  205.60   12.38   25.60  0.13 
1 1 1  -52   18   13 o   50.71   20.41   52.26  239.68   19.69  239.69   17.35   59.69  0.56 
1 1 1  -52   18   14 o   55.37   26.79   50.42   78.22   20.83   78.22   11.55  258.22  0.48 
1 1 1  -52   18   15 o   39.56   17.88   22.16  227.92    0.52   47.97   11.39   47.97  0.13 
1 1 1  -52   18   16 o   86.55   12.05   74.11  125.56   79.05  125.56   48.98  125.56  0.63 
1 1 1  -52   18   17 o   52.69   23.66   10.25  193.05    1.90  193.04    2.03   13.04  0.06 
1 1 1  -52   18   18 o   51.82   23.52   31.72  211.04    6.09  211.04    5.32   31.04  0.17 
1 1 1  -52   20    1 o   33.54   15.36   49.93  109.14   10.84  289.10   44.07  289.10  0.33 
1 1 1  -52   20    2 o   46.44   21.06   42.94   33.77    1.44  213.67   28.08  213.67  0.27 
1 1 1  -52   20    3 o   61.98   23.92   66.57  344.38   13.13  344.39   26.04  164.39  0.42 
1 1 1  -52   20    4 o  102.22   25.42  137.35  300.68   84.45  300.67    5.91  300.67  0.80 
1 1 1  -52   20    5 o   55.78   24.38   31.45   93.72    1.72   93.70   16.25  273.70  0.18 
1 1 1  -52   20    6 o   56.19   24.32   29.33    3.75    2.75    3.71   14.31  183.71  0.18 
1 1 1  -52   20    7 o  105.08   21.36   74.38   40.15  103.88   40.07   58.48   40.07  0.71 
1 1 1  -52   20    8 o   46.26   21.05    1.81   60.26    0.15   62.61    1.05  242.61  0.01 
1 1 1  -52   20    9 o   72.23   24.03   72.99   66.28   57.79   66.22    5.94   66.22  0.76 
1 1 1  -52   20   10 o   59.27   26.18   47.00   32.46   33.32   32.44    0.28   32.44  0.56 
1 1 1  -52   20   11 o   57.64   23.30   48.41  318.22   26.28  318.20    3.39  138.20  0.49 
1 1 1  -52   20   12 o   42.32   19.21   46.18  300.17    1.08  300.24   22.29  120.24  0.29 
1 1 1  -52   20   13 o   62.28   22.78   18.15  198.56    6.97  198.56    0.53   18.56  0.12 
1 1 1  -52   20   14 o   45.55   19.58   16.88  294.71    1.14  294.71    5.56  114.71  0.09 
1 1 1  -52   20   15 o   38.18   17.52   12.64  305.25    0.39  125.26    5.17  125.26  0.06 
1 1 1  -52   20   16 o   33.39   16.06   35.75   67.92    2.87  247.93   15.67  247.93  0.15 
1 1 1  -52   22    1 o   38.32   16.50   67.45  311.85    5.55  131.85   33.45  131.85  0.29 
1 1 1  -52   22    2 o   57.39   24.89   45.67  105.37   10.59  105.37    9.32  285.37  0.27 
1 1 1  -52   22    3 f   62.95   26.11   70.35  198.45   32.97  198.45    0.00    0.00  0.00 
1 1 1  -52   22    4 o   48.61   22.58   50.55  303.97    5.55  304.00   19.03  124.00  0.31 
1 1 1  -52   22    5 o   45.10   20.83   19.25   50.51    1.44   50.51    7.95  230.51  0.12 
1 1 1  -52   22    6 o   55.91   24.60   83.73  341.93   15.31  341.90   24.45  161.90  0.49 
1 1 1  -52   22    7 o   37.25   18.59   26.83  240.91    2.67   60.95   14.65   60.95  0.12 
1 1 1  -52   22    8 o   75.50   25.49   59.55  137.46   35.58  137.46   10.84  137.46  0.40 
1 1 1  -52   22    9 o   46.07   21.16   40.62  156.97    1.61  156.97   14.96  336.97  0.20 
1 1 1  -52   22   10 o   58.09   23.84  101.22  270.21   18.97  270.21   21.41   90.21  0.51 
1 1 1  -52   22   11 o   50.31   22.03   13.74  350.56    2.07  350.56    3.26  170.56  0.07 
1 1 1  -52   22   12 o   66.36   24.70   55.51  260.61   25.12  260.61    4.30  260.61  0.35 
1 1 1  -52   22   13 o   47.28   23.05   20.26  153.18    2.20  153.18    5.10  333.18  0.10 
1 1 1  -52   24    2 o       ?       ?   34.62  270.78   12.52  270.78    0.00    0.00  0.00 
1 1 1  -52   24    3 o   43.02   20.98   21.91  266.50    0.94  266.50    7.06   86.50  0.10 
1 1 1  -52   24    4 o   61.80   24.77   51.27  156.76   18.58  156.76    0.26  336.76  0.30 
1 1 1  -52   24    5 o   47.33   21.68   38.20  280.87    4.23  280.88    9.83  100.88  0.19 
1 1 1  -52   24    6 o   47.51   21.66   83.01  304.33    7.08  304.33   23.32  124.33  0.39 
1 1 1  -52   24    7 o   54.92   23.70   61.50  294.31   13.92  294.31    8.40  114.31  0.33 
1 1 1  -51    1    1 f  189.36    8.19  191.07    9.56  187.04    9.56    0.00    0.00  0.00 
1 1 1  -51    1    2 o  148.25   10.30  119.66  320.71  152.37  320.71   35.23  320.71  0.91 
1 1 1  -51    1    3 o  228.06    7.06  227.88  136.76  219.45  136.76    3.65  316.76  0.97 
1 1 1  -51    1    4 o   76.06   17.87  100.51   37.36   14.23   37.36   84.18  217.36  0.74 
1 1 1  -51    1    5 o  384.18    5.56  289.11   66.09  474.70   66.09  191.64   66.09  0.99 
1 1 1  -51    1    6 o  256.87    8.71  323.50   49.17  187.45   49.18  129.25  229.18  0.98 
1 1 1  -51    1    7 o  153.96   13.73  145.99   84.20  142.52   84.20    0.40  264.20  0.93 
1 1 1  -51    1    8 f   57.83   23.82  147.97  235.45  144.85  235.45    0.00    0.00  0.00 
1 1 1  -51    1    9 o  196.32   12.36  203.23  274.75  178.10  274.75   21.53   94.75  0.96 
1 1 1  -51    1   10 o  168.82   14.73  199.28   49.39  126.01   49.39   70.61  229.39  0.96 
1 1 1  -51    1   11 o   58.38   24.27   29.16  264.15    1.43  264.15   27.50   84.15  0.26 
1 1 1  -51    1   12 o  160.61   17.24  159.98  326.54  144.32  326.54   15.16  146.54  0.95 
1 1 1  -51    1   13 o  304.54    9.63  260.99  250.52  342.01  250.52   83.60  250.52  0.99 
1 1 1  -51    1   14 o   59.05   25.37   92.15  267.50    5.18   87.51   95.73   87.51  0.72 
1 1 1  -51    1   15 o  162.16   17.93  155.38  239.85  159.83  239.85    7.94  239.85  0.96 
1 1 1  -51    1   16 o   98.81   43.49   68.70  327.67   73.36  327.67    6.45  327.67  0.71 
1 1 1  -51    1   17 o  136.37   30.11  123.72  157.02  137.42  157.02   23.09  157.02  0.92 
1 1 1  -51    1   18 f  159.49   21.08  171.17  235.84  145.31  235.84    0.00    0.00  0.00 
1 1 1  -51    1   19 o  187.25   21.14  133.87   90.87  246.16   90.87  132.04   90.87  0.96 
1 1 1  -51    1   20 o   54.00   24.94   74.59  291.86    1.28  291.87   50.46  111.87  0.49 
1 1 1  -51    1   21 o   75.32   28.42   73.99  276.06   13.44  276.05   21.45   96.05  0.32 
1 1 1  -51    1   22 o   55.51   25.25   56.63  213.25   26.64  213.28   14.47   33.28  0.61 
1 1 1  -51    1   23 o   60.50   26.70   58.87  211.21   18.69  211.22    9.91   31.22  0.39 
1 1 1  -51    1   24 o   57.60   26.92   61.10  330.03   12.41  330.04   11.41  150.04  0.31 
1 1 1  -51    3    1 o  271.34    6.37  266.84  224.71  269.91  224.71    8.05  224.71  0.98 
1 1 1  -51    3    2 o  103.92   14.74  103.64  143.09   72.72  143.09   28.72  323.09  0.84 
1 1 1  -51    3    3 o  227.24    6.81  199.01    6.18  244.37    6.18   49.56    6.18  0.97 
1 1 1  -51    3    4 o  148.72    8.72  140.73  201.65  137.13  201.65    0.64   21.65  0.92 
1 1 1  -51    3    5 o  240.83    7.58  305.69  284.04  172.43  284.04  126.83  104.04  0.98 
1 1 1  -51    3    6 o  277.35    6.33  305.48  273.01  245.79  273.01   53.25   93.01  0.98 
1 1 1  -51    3    7 o  114.56   18.66   67.92   52.60  105.68   52.60   39.19   52.60  0.75 
1 1 1  -51    3    8 o  133.29   16.35  170.61   14.33   80.18   14.33   87.21  194.33  0.93 
1 1 1  -51    3    9 o  278.97    8.82  239.02  222.02  310.60  222.02   75.25  222.02  0.98 
1 1 1  -51    3   10 o   67.97   25.15   87.73  135.86    3.70  135.86   83.06  315.86  0.67 
1 1 1  -51    3   11 o  100.72   25.24   74.30  105.35   77.40  105.35    3.52  105.35  0.75 
1 1 1  -51    3   12 o   73.88   29.36  119.61  215.75    1.99   35.75  120.95   35.75  0.79 
1 1 1  -51    3   13 o  103.83   27.71  100.42  336.02   77.22  336.02   21.98  156.02  0.85 
1 1 1  -51    3   14 o   55.59   24.77   37.87  246.67    7.49  246.66   29.64   66.66  0.40 
1 1 1  -51    3   15 o   54.05   25.48   52.01  294.08    7.35  294.08   43.45  114.08  0.54 
1 1 1  -51    3   16 o  135.25   31.14  125.29  156.49  129.81  156.48    7.90  156.48  0.93 
1 1 1  -51    3   17 o   65.13   27.15  109.39  106.21    5.71  106.21   93.64  286.21  0.81 
1 1 1  -51    3   18 o   64.27   28.83   83.80  184.39   16.38  184.39   54.82    4.39  0.68 
1 1 1  -51    3   19 o   60.48   26.62   58.14  175.40   28.35  175.40   21.25  355.40  0.64 
1 1 1  -51    3   20 o   93.13   28.65  123.37  333.12   62.61  333.12   16.27  153.12  0.76 
1 1 1  -51    3   21 o   55.71   25.06  106.04   40.39    8.37  220.41   62.67  220.41  0.41 
1 1 1  -51    3   22 o   64.05   28.64   72.04  310.45   40.92  310.39   11.33  130.39  0.73 
1 1 1  -51    3   23 o   56.52   25.76   31.34  172.60    6.96  172.64    6.98  352.64  0.18 
1 1 1  -51    3   24 o   59.64   28.06   73.34  246.77   16.04  246.77   12.18   66.77  0.37 
1 1 1  -51    5    1 o   74.74   19.82   52.50  352.15   27.63  352.15   24.14  172.15  0.53 
1 1 1  -51    5    2 o  312.93    5.89  312.36  241.05  309.58  241.05    2.38  241.05  0.99 
1 1 1  -51    5    3 f   45.76   18.76   82.18  299.85   80.68  299.85    0.00    0.00  0.00 
1 1 1  -51    5    4 o  382.67    5.88  347.28  275.14  416.38  275.14   75.79  275.14  0.99 
1 1 1  -51    5    5 o  135.51   12.51  152.48  349.38  100.84  349.37   48.70  169.37  0.92 
1 1 1  -51    5    6 f   75.42   20.88  140.83  303.44  138.22  303.45    0.00    0.00  0.00 
1 1 1  -51    5    7 o  120.08   12.50  159.01   77.48   64.41   77.48   91.94  257.48  0.92 
1 1 1  -51    5    8 o  422.94    8.45  404.54  276.85  440.10  276.85   41.26  276.85  0.99 
1 1 1  -51    5    9 o  122.87   30.63  141.15   75.82   78.97   75.82   60.68  255.82  0.89 
1 1 1  -51    5   10 o  234.16   10.45  251.02  203.61  208.27  203.61   41.17   23.61  0.98 
1 1 1  -51    5   11 o  324.69    8.73  304.06  304.03  338.46  304.04   35.64  304.04  0.99 
1 1 1  -51    5   12 o  231.01   11.60  246.33  132.36  208.78  132.36   35.10  312.36  0.98 
1 1 1  -51    5   13 o   56.20   24.47   77.82   16.66    3.20  196.66   79.72  196.66  0.65 
1 1 1  -51    5   14 o  103.89   29.72   96.01  299.11   84.92  299.11    8.98  119.11  0.86 
1 1 1  -51    5   15 o   92.08   31.48   56.86  281.49   77.83  281.49   22.40  281.49  0.72 
1 1 1  -51    5   16 o   92.20   29.49   94.24  329.06   68.37  329.06   20.88  149.06  0.85 
1 1 1  -51    5   17 o  158.42   17.64  149.23   87.52  171.23   87.52   40.38   87.52  0.95 
1 1 1  -51    5   18 o   58.43   27.17   52.96  341.34   16.66  341.34   28.40  161.34  0.53 
1 1 1  -51    5   19 o   76.61   31.82   42.83  178.80   49.88  178.80   14.18  178.80  0.56 
1 1 1  -51    5   20 o   84.95   29.40  102.62  181.54   35.44  181.54   19.10    1.54  0.53 
1 1 1  -51    5   21 o   51.34   23.59   17.88  169.27    0.29  169.35   10.35  349.35  0.11 
1 1 1  -51    5   22 o   43.06   20.96   30.32  278.85    5.81  278.69   13.55   98.69  0.29 
1 1 1  -51    5   23 o   49.57   24.16   13.52  343.68    1.10  343.68    4.45  163.68  0.07 
1 1 1  -51    5   24 o   50.09   23.76   48.17  102.41    6.04  102.41   12.01  282.41  0.24 
1 1 1  -51    7    1 o   44.04   18.96   63.68  335.23   24.90  155.23   88.16  155.23  0.44 
1 1 1  -51    7    2 f  207.04    8.12  212.88   17.34  210.88   17.34    0.00    0.00  0.00 
1 1 1  -51    7    3 o  165.35   10.18  206.98   59.89  112.45   59.89   92.22  239.89  0.96 
1 1 1  -51    7    4 o  252.02    7.92  234.18  323.61  260.87  323.61   29.53  323.61  0.98 
1 1 1  -51    7    5 o  254.82   11.05  252.10  322.26  249.40  322.26    0.37  322.26  0.98 
1 1 1  -51    7    6 o   88.03   21.01   96.62   61.89   43.47   61.89   52.06  241.89  0.79 
1 1 1  -51    7    7 o   57.55   21.52   66.45  248.54    5.23   68.54   71.04   68.54  0.53 
1 1 1  -51    7    8 o  138.25   11.43  184.47  239.88   78.41  239.88  104.77   59.88  0.95 
1 1 1  -51    7    9 o   58.12   24.12  107.39  151.72   24.85  331.72  131.85  331.72  0.71 
1 1 1  -51    7   10 o  243.34   10.42  287.08  274.32  192.81  274.32   92.59   94.32  0.98 
1 1 1  -51    7   11 o   78.99   26.10   57.56  184.19   41.87  184.19   15.06    4.19  0.63 
1 1 1  -51    7   12 o  154.38   16.00  163.25  228.06  134.80  228.06   25.73   48.06  0.96 
1 1 1  -51    7   13 o   68.63   28.11   44.42  143.72   28.47  143.72   15.00  323.72  0.52 
1 1 1  -51    7   14 o   60.11   26.46   69.54  288.49   14.72  288.49   53.12  108.49  0.69 
1 1 1  -51    7   15 o   66.94   27.23   84.21  197.82   24.45  197.82   56.75   17.82  0.79 
1 1 1  -51    7   16 o   68.86   27.08   70.89   72.05   31.86   72.05   31.90  252.05  0.69 
1 1 1  -51    7   17 o   76.80   27.65  107.22    8.31   33.51    8.31   57.60  188.31  0.81 
1 1 1  -51    7   18 o   72.54   27.27   41.69    6.88   48.29    6.88   12.73    6.88  0.58 
1 1 1  -51    7   19 o   60.29   27.83   34.18  133.53    6.28  133.53   16.61  313.53  0.24 
1 1 1  -51    7   20 o   86.77   35.50   76.32  339.74   23.23  339.75   12.96  159.75  0.34 
1 1 1  -51    7   21 o   56.04   25.11   81.53  355.14   21.59  355.17   36.46  175.17  0.71 
1 1 1  -51    7   22 o   47.56   22.97   61.21  113.64    5.41  113.63   26.10  293.63  0.39 
1 1 1  -51    7   23 o   52.60   24.54   24.38   77.26    3.74   77.26    5.90  257.26  0.13 
1 1 1  -51    7   24 o   45.00   21.79   33.66  187.43    2.56  187.43    9.56    7.43  0.16 
1 1 1  -51    9    1 o  172.26   10.58  153.18   61.18  176.82   61.18   24.82   61.18  0.95 
1 1 1  -51    9    2 o   60.64   22.10  135.29  229.63   37.23   49.63  171.83   49.63  0.80 
1 1 1  -51    9    3 o  160.18   12.98  169.39    4.82  135.99    4.82   32.83  184.82  0.95 
1 1 1  -51    9    4 o  401.97    5.87  361.87   29.00  436.23   29.00   75.36   29.00  0.99 
1 1 1  -51    9    5 o  181.26   10.48  167.80  163.90  179.70  163.90   12.37  163.90  0.96 
1 1 1  -51    9    6 o   50.84   20.98   88.80  322.26   25.78  142.26  114.29  142.26  0.62 
1 1 1  -51    9    7 o   98.02   19.25   56.75   16.40   81.94   16.41   25.46   16.41  0.71 
1 1 1  -51    9    8 o  151.17   11.69  182.58  355.11  107.78  355.11   73.44  175.11  0.96 
1 1 1  -51    9    9 o  196.91    8.17  215.15  246.45  170.71  246.45   42.12   66.45  0.97 
1 1 1  -51    9   10 o   55.70   23.91   49.55   67.12    4.32   67.12   44.49  247.12  0.48 
1 1 1  -51    9   11 o  156.90   15.87  128.59   82.52  171.63   82.52   45.59   82.52  0.95 
1 1 1  -51    9   12 o  156.27   18.67  179.15  132.66  126.35  132.66   48.78  312.66  0.96 
1 1 1  -51    9   13 o   95.69   28.80   69.70  312.22   86.55  312.23   18.60  312.23  0.81 
1 1 1  -51    9   14 o  109.22   26.38  162.54  217.68   49.55  217.68  106.40   37.68  0.94 
1 1 1  -51    9   15 o   67.31   26.05   43.81   65.46   30.81   65.46    8.65  245.46  0.52 
1 1 1  -51    9   16 o   86.55   26.76   62.44  181.90   67.25  181.90   14.21  181.90  0.69 
1 1 1  -51    9   17 o  153.05   17.59  169.75  284.42  151.16  284.42    6.45  284.42  0.97 
1 1 1  -51    9   18 o   67.25   26.34   39.97  214.03   23.71  214.03    5.65   34.03  0.39 
1 1 1  -51    9   19 o   54.26   24.45   46.62  294.46    5.32  114.46   26.50  114.46  0.15 
1 1 1  -51    9   20 o   64.42   29.16   90.67  334.97   19.34  334.98   38.39  154.98  0.60 
1 1 1  -51    9   21 o   58.75   26.70   57.68  206.87   25.32  206.95    9.87   26.95  0.51 
1 1 1  -51    9   22 o   42.82   20.94   32.43   76.40    0.54  256.40   13.80  256.40  0.15 
1 1 1  -51    9   23 o   43.96   21.38   27.20  188.74    1.18  188.73    9.02    8.73  0.13 
1 1 1  -51   11    1 o  149.74   10.92  104.93  292.00  177.61  291.99   74.68  291.99  0.94 
1 1 1  -51   11    2 o  168.35    7.11  108.33  349.99  211.63  349.99  105.09  349.99  0.95 
1 1 1  -51   11    3 o   66.09   23.35   53.03  186.39   22.91  186.39   29.33    6.39  0.57 
1 1 1  -51   11    4 o  143.69   13.47  105.06  301.43  162.13  301.43   58.53  301.43  0.92 
1 1 1  -51   11    5 o   54.15   21.81    3.04  326.64    0.59  326.63    2.40  146.63  0.03 
1 1 1  -51   11    6 o  131.17   15.66  130.43  187.09  116.19  187.09   12.32    7.09  0.93 
1 1 1  -51   11    7 o  176.75   10.80  170.61  355.57  173.61  355.57    5.78  355.57  0.97 
1 1 1  -51   11    8 f   48.75   20.82   70.12  353.48   68.81  353.49    0.00    0.00  0.00 
1 1 1  -51   11    9 o  168.28   11.02  219.41  319.61  113.36  319.61  101.44  139.61  0.98 
1 1 1  -51   11   10 o   73.08   21.30  119.07  313.68   11.21  313.69  105.16  133.69  0.87 
1 1 1  -51   11   11 o  176.89   15.97  201.79   87.09  148.45   87.09   48.37  267.09  0.98 
1 1 1  -51   11   12 o   87.87   28.71   90.28  203.39   62.07  203.39   25.78   23.39  0.85 
1 1 1  -51   11   13 o   80.38   28.47  101.57  145.24   40.56  145.24   54.18  325.24  0.84 
1 1 1  -51   11   14 o  134.05   18.12  140.65   49.99  128.56   49.99    4.75   49.99  0.94 
1 1 1  -51   11   15 o   55.03   23.75   58.71   49.60   10.72   49.60   39.19  229.60  0.55 
1 1 1  -51   11   16 f   73.49   27.29  102.63  246.66   87.54  246.66    0.00    0.00  0.00 
1 1 1  -51   11   17 f  109.11   24.92  120.43  122.37   87.24  122.37    0.00    0.00  0.00 
1 1 1  -51   11   18 o   59.37   25.40   48.94  289.16    2.36  109.16   25.09  109.16  0.17 
1 1 1  -51   11   19 o   90.39   26.95   96.68   51.33   69.96   51.44   10.72   51.44  0.71 
1 1 1  -51   11   20 o   61.01   26.55   56.82  236.60   32.83  236.46    3.98   56.46  0.57 
1 1 1  -51   11   21 o   57.75   27.91   42.36  252.15    7.63  252.14    9.97   72.14  0.22 
1 1 1  -51   11   22 o   44.55   21.65   52.74   62.71    1.66   62.71   18.56  242.71  0.25 
1 1 1  -51   13    1 o  202.21    8.58  179.10    5.37  221.51    5.37   46.91    5.37  0.98 
1 1 1  -51   13    2 o   72.28   23.69   83.34   22.35   35.20   22.36   46.13  202.36  0.81 
1 1 1  -51   13    3 o   43.64   20.13   51.20  158.42    6.44  338.42   56.44  338.42  0.50 
1 1 1  -51   13    4 o   62.44   23.52   56.59    8.83   24.22    8.83   31.07  188.83  0.64 
1 1 1  -51   13    5 o  110.80   17.87  109.66   62.32   96.61   62.32   10.52  242.32  0.92 
1 1 1  -51   13    6 o   87.33   21.90   67.49  245.87   74.62  245.87    8.72  245.87  0.80 
1 1 1  -51   13    7 o   47.60   20.73   12.72  331.17    2.45  331.17    9.95  151.17  0.16 
1 1 1  -51   13    8 o  168.69   11.29  125.81   28.29  202.29   28.29   79.63   28.29  0.96 
1 1 1  -51   13    9 o  152.83   12.17  131.61   80.45  166.18   80.45   38.03   80.45  0.96 
1 1 1  -51   13   10 o   36.30   17.43   16.78  102.60    2.70  282.61   18.82  282.61  0.18 
1 1 1  -51   13   11 o   69.24   21.82   70.98  107.01   39.37  107.01   26.32  287.01  0.76 
1 1 1  -51   13   12 o   37.43   17.82   44.59    1.77   11.84  181.77   51.29  181.77  0.37 
1 1 1  -51   13   13 o   53.55   23.17   29.73   93.62    6.91   93.62   18.34  273.62  0.30 
1 1 1  -51   13   14 o   58.33   24.00   13.03  254.27    9.07  254.26    2.03   74.26  0.17 
1 1 1  -51   13   15 o   53.22   23.35  112.32  243.19    6.16   63.19  102.11   63.19  0.84 
1 1 1  -51   13   16 o   63.33   25.52  103.89  119.76    8.74  119.76   57.73  299.76  0.59 
1 1 1  -51   13   17 f   50.57   23.01   53.35  264.96   24.09  264.96    0.00    0.00  0.00 
1 1 1  -51   13   18 o   54.77   24.24   84.86  293.62    8.26  293.65   46.54  113.65  0.58 
1 1 1  -51   13   19 o   41.09   19.92   10.95  297.18    1.71  297.05    5.13  117.05  0.10 
1 1 1  -51   13   20 o   54.12   24.80   54.41  164.45    7.60  164.45   14.98  344.45  0.28 
1 1 1  -51   13   21 o   53.12   26.24   28.56  124.43    4.31  124.44    6.68  304.44  0.14 
1 1 1  -51   15    1 o   96.07   14.47   46.69  205.86  102.48  205.87   60.45  205.87  0.75 
1 1 1  -51   15    2 o   53.84   22.12   50.56  160.17   12.42  160.17   34.00  340.17  0.55 
1 1 1  -51   15    3 o   86.93   22.68  105.83   21.64   54.85   21.64   43.61  201.64  0.88 
1 1 1  -51   15    4 o  184.45   12.10  188.52  313.20  183.81  313.20    7.27  313.20  0.98 
1 1 1  -51   15    5 o  135.66   14.77  120.62  212.18  144.12  212.18   31.13  212.18  0.95 
1 1 1  -51   15    6 o   58.21   22.58   86.75  316.78    8.38  316.78   72.39  136.78  0.77 
1 1 1  -51   15    7 o   95.57   20.13   67.32  224.67   96.28  224.67   34.38  224.67  0.83 
1 1 1  -51   15    8 o   56.70   22.12   61.97  112.08   14.74  112.07   41.17  292.07  0.62 
1 1 1  -51   15    9 o   66.17   23.55  101.22  129.23   15.87  129.23   73.11  309.23  0.79 
1 1 1  -51   15   10 o  179.34   11.49  155.49   79.07  212.53   79.07   80.29   79.07  0.96 
1 1 1  -51   15   11 o   53.85   21.61   58.34   61.36   11.44   61.36   38.17  241.36  0.57 
1 1 1  -51   15   12 o   36.11   16.82   33.82   93.97    4.86  273.98   33.68  273.98  0.33 
1 1 1  -51   15   13 o   45.94   18.23   24.73   52.86   12.56   52.86    8.57  232.86  0.37 
1 1 1  -51   15   14 o   43.37   20.72   17.70  152.23    2.46  332.23   14.53  332.23  0.11 
1 1 1  -51   15   15 o   58.23   24.43   49.59  216.45    2.49   36.45   26.40   36.45  0.18 
1 1 1  -51   15   16 o   62.63   25.13   95.73   75.63    8.06   75.63   45.05  255.63  0.49 
1 1 1  -51   15   17 o   57.75   24.53   15.20  130.19   15.48  130.10    4.34  130.10  0.23 
1 1 1  -51   15   18 o   50.12   22.70   30.44  285.87    7.90  285.77    8.99  105.77  0.25 
1 1 1  -51   15   19 o       ?       ?   36.40  309.81   14.84  309.81    0.00    0.00  0.00 
1 1 1  -51   15   20 o   52.96   23.72   31.51  335.36    5.92  335.37    6.05  155.37  0.17 
1 1 1  -51   17    1 o   48.12   17.93   78.24  274.32    2.23  274.32   64.45   94.32  0.72 
1 1 1  -51   17    2 o   46.99   20.91   63.16  243.07    0.97  243.07   52.80   63.07  0.58 
1 1 1  -51   17    3 o   88.58   22.00    3.45   99.92    9.35   99.97    6.41   99.97  0.07 
1 1 1  -51   17    4 o   47.89   21.03   49.65  157.30    3.21  157.30   39.02  337.30  0.47 
1 1 1  -51   17    5 o   85.85   22.53   77.40   72.56   72.15   72.56    6.31   72.56  0.80 
1 1 1  -51   17    6 o   61.71   23.53   75.19  173.89   22.71  173.89   41.27  353.89  0.70 
1 1 1  -51   17    7 o   71.86   24.12   68.49  333.28   46.40  333.28   11.91  153.28  0.73 
1 1 1  -51   17    8 o  128.24   17.69  189.72   19.64   85.22   19.64   76.44  199.64  0.96 
1 1 1  -51   17    9 o  113.53   18.90  110.13  317.94  117.46  317.94   23.52  317.94  0.93 
1 1 1  -51   17   10 o   45.04   19.89    6.21  311.29    2.94  311.30    2.34  131.30  0.09 
1 1 1  -51   17   11 o   86.45   19.83  100.58  263.54   68.27  263.54    5.08   83.54  0.82 
1 1 1  -51   17   12 o   46.53   19.57   23.56  121.45    3.44  301.44   17.32  301.44  0.11 
1 1 1  -51   17   13 o   91.91   17.29   51.08  359.03   26.00  359.03    4.02  359.03  0.26 
1 1 1  -51   17   14 o   32.81   15.64   48.13  338.51   15.63  158.61   42.81  158.61  0.18 
1 1 1  -51   17   15 o       ?       ?   35.73  138.49   25.45  138.63    0.00    0.00  0.00 
1 1 1  -51   17   16 o   44.00   20.92   24.68  168.17    4.61  168.07   10.39  348.07  0.22 
1 1 1  -51   17   17 o   61.54   25.02   61.13   39.68   17.50   39.69    8.36  219.69  0.35 
1 1 1  -51   17   18 o   86.38   28.32  111.16  172.67   68.70  172.67   24.96  172.67  0.65 
1 1 1  -51   17   19 o   48.39   22.36   67.85  106.36    7.12  106.36   17.81  286.36  0.33 
1 1 1  -51   19    1 o   56.81   15.64   25.62  246.83    0.67  246.83   13.03   66.83  0.13 
1 1 1  -51   19    2 o   58.12   22.98   64.50   58.33    2.49   58.32   35.93  238.32  0.35 
1 1 1  -51   19    3 o   62.06   25.20  102.28   15.72    6.67   15.72   58.47  195.72  0.58 
1 1 1  -51   19    4 o   60.02   23.48   25.80  317.07    5.98  317.08   11.00  137.08  0.19 
1 1 1  -51   19    5 o   42.10   19.48   36.73  193.38    6.98   13.39   31.18   13.39  0.20 
1 1 1  -51   19    6 o   67.45   26.18   91.25  127.90   17.73  127.90   40.64  307.90  0.56 
1 1 1  -51   19    7 o  105.96   23.92   82.51  246.04   89.07  246.04   39.53  246.04  0.65 
1 1 1  -51   19    8 o  173.53   12.55  134.02  187.48  230.87  187.48  158.35  187.48  0.87 
1 1 1  -51   19    9 o   59.84   23.46   43.15  295.28    1.35  115.27   21.30  115.27  0.16 
1 1 1  -51   19   10 o   57.14   22.18   37.57   51.55    1.34  231.55   19.35  231.55  0.15 
1 1 1  -51   19   11 o   69.10   22.81   71.51  338.48   22.57  338.52   18.16  158.52  0.46 
1 1 1  -51   19   12 o   65.22   27.89   61.29  195.59   29.66  195.70   11.54   15.70  0.54 
1 1 1  -51   19   13 o   40.54   18.51   33.95   52.22    8.24   52.17   15.37  232.17  0.39 
1 1 1  -51   19   14 o   40.27   18.07    7.88  116.48    0.45  116.00    3.91  296.00  0.06 
1 1 1  -51   19   15 o   62.31   20.99   46.41   37.85   17.72   37.85    1.57  217.85  0.30 
1 1 1  -51   19   16 o  108.13   13.11  102.59   46.23  131.87   46.23   91.37   46.23  0.80 
1 1 1  -51   19   17 o   74.01   23.84   88.73  265.47   49.30  265.47   16.25  265.47  0.56 
1 1 1  -51   21    1 o   53.26   20.44   41.34  235.43   32.76  235.48    2.27  235.48  0.59 
1 1 1  -51   21    2 o   38.72   18.60   34.21  244.26    1.63  244.42   22.51   64.42  0.33 
1 1 1  -51   21    3 o   44.92   20.66   47.52  202.34    3.42  202.23   28.79   22.23  0.40 
1 1 1  -51   21    4 o   39.60   18.91   30.69  234.65    2.49   54.56   22.84   54.56  0.23 
1 1 1  -51   21    5 o   55.61   26.45   38.17   66.34   10.18   66.51   15.09  246.51  0.32 
1 1 1  -51   21    6 o  111.15   25.06  143.31  106.63  104.85  106.62    8.01  106.62  0.91 
1 1 1  -51   21    7 o   63.21   24.36   37.56   40.62   32.01   40.47    5.49   40.47  0.46 
1 1 1  -51   21    8 o   48.65   22.87   32.98  326.50   19.20  326.74    5.23  146.74  0.45 
1 1 1  -51   21    9 f   52.30   25.13   40.64  271.66   27.61  271.58    0.00    0.00  0.00 
1 1 1  -51   21   10 f   61.20   23.54   53.83   68.61   32.40   68.61    0.00    0.00  0.00 
1 1 1  -51   21   11 o  120.89   16.76   95.40  137.85  158.31  137.82  109.72  137.82  0.86 
1 1 1  -51   21   12 o   48.49   21.00   21.91  258.31    1.91  258.30    7.20   78.30  0.11 
1 1 1  -51   21   13 o   54.68   21.81   35.09  263.98    7.84  263.98    6.21   83.98  0.20 
1 1 1  -51   21   14 o   51.64   21.23   12.18  264.57    2.39  264.57    2.28   84.57  0.07 
1 1 1  -51   21   15 o   35.75   16.90   50.93  129.77    3.02  309.77   21.62  309.77  0.22 
1 1 1  -51   23    1 o   51.44   21.78   66.37   36.87    8.59   36.87   17.97  216.87  0.34 
1 1 1  -51   23    2 o   63.62   24.07   16.11  126.71    6.52  126.71    0.02  306.71  0.10 
1 1 1  -51   23    3 o   41.38   20.17   14.48  222.17    0.50   42.17    6.43   42.17  0.07 
1 1 1  -51   23    4 o   64.31   32.13   20.06   17.88    5.32   17.88    2.94  197.88  0.11 
1 1 1  -51   23    5 o   75.81   32.70   80.92   51.30   34.08   51.30    0.75   51.30  0.44 
1 1 1  -51   23    6 o   52.62   23.01   60.48  288.34    7.98  288.34   16.81  108.34  0.31 
1 1 1  -51   23    7 f   42.29   20.06   52.33  282.03   21.26  282.03    0.00    0.00  0.00 
1 1 1  -51   23    8 o   50.64   22.48   56.07  124.09    6.41  124.09   16.06  304.09  0.29 
1 1 1  -51   23    9 o   53.05   23.09   10.47  299.70    1.98  299.71    2.14  119.71  0.06 
1 1 1  -51   23   10 o   45.98   21.32   50.12  239.50    3.10  239.50   16.15   59.50  0.24 
1 1 1  -51   23   11 o   59.01   24.27   46.33  171.69   14.27  171.69    3.01  351.69  0.27 
1 1 1  -51   23   12 o   40.89   19.42   47.09   82.00    0.87   82.00   16.09  262.00  0.22 
1 1 1  -50    0    1 o   25.27   18.29   29.51  180.00   23.06  360.00   51.96  360.00  0.12 
1 1 1  -50    0    2 o  156.89   15.20  170.29  180.00  146.87  180.00   19.89    0.00  1.00 
1 1 1  -50    0    3 o  239.22    9.40  167.69  180.00  314.21  180.00  149.99  180.00  1.00 
1 1 1  -50    0    4 o   68.22   28.70   44.23  180.00   11.15  180.00   32.17  360.00  0.40 
1 1 1  -50    0    5 o  175.85   15.61  126.94    0.00  226.61    0.00  102.29    0.00  1.00 
1 1 1  -50    0    6 o  103.76   32.22   80.04  180.00   90.26  180.00   11.88  180.00  0.81 
1 1 1  -50    0    7 o  187.23   17.88  136.54    0.00  240.46    0.00  106.75    0.00  1.00 
1 1 1  -50    0    8 o   48.22   30.84  129.13  180.00   58.16    0.00  184.59    0.00  0.71 
1 1 1  -50    0    9 o   64.55   35.22  114.91  180.00   12.61    0.00  125.10    0.00  0.77 
1 1 1  -50    0   10 f  386.29   10.45  309.50  180.00  303.31  180.00    0.00    0.00  0.00 
1 1 1  -50    0   11 o   54.60   33.65  138.97    0.00   47.74  180.00  184.68  180.00  0.82 
1 1 1  -50    0   12 o  200.61   20.19  234.22    0.00  168.95    0.00   63.31  180.00  1.00 
1 1 1  -50    0   13 o   47.03   31.44  110.11    0.00   42.31  180.00  151.99  180.00  0.72 
1 1 1  -50    0   14 o   69.50   37.99   62.42  180.00   28.23  180.00   33.47    0.00  0.65 
1 1 1  -50    0   15 o  232.74   17.84  205.38    0.00  264.18    0.00   62.89    0.00  1.00 
1 1 1  -50    0   16 f   67.01   39.14  160.14  180.00  156.32  180.00    0.00    0.00  0.00 
1 1 1  -50    0   17 o   72.59   47.60  134.06  180.00   10.47  180.00  118.79    0.00  0.96 
1 1 1  -50    0   18 o   90.79   45.10  120.31  180.00   66.90  180.00   39.84    0.00  0.96 
1 1 1  -50    0   19 o   71.41   41.56   84.66    0.00   44.25    0.00   27.78  180.00  0.81 
1 1 1  -50    0   20 o   59.71   36.94   41.63    0.00   29.01    0.00    5.36  180.00  0.53 
1 1 1  -50    0   21 o   42.96   29.94   19.53    0.00    4.57  180.00   14.37  180.00  0.06 
1 1 1  -50    0   22 o  278.04   18.57  280.61  180.00  378.93  180.00  201.78  180.00  1.00 
1 1 1  -50    0   23 o   51.03   33.77  125.36    0.00    9.93    0.00   63.02  180.00  0.81 
1 1 1  -50    0   24 o   42.36   29.82   50.75    0.00    1.01  180.00   21.38  180.00  0.23 
1 1 1  -50    0   25 o   53.61   38.75   73.89  180.00   11.06  180.00   15.84    0.00  0.35 
1 1 1  -50    2    1 f  283.37    6.68  258.25  268.43  252.85  268.43    0.00    0.00  0.00 
1 1 1  -50    2    2 o  187.23    8.70   92.92  285.43  247.61  285.43  156.63  285.43  0.90 
1 1 1  -50    2    3 o  318.49    5.54  248.42   46.40  380.94   46.40  137.66   46.40  0.98 
1 1 1  -50    2    4 o  248.57    6.04  275.28  297.53  215.93  297.53   53.66  117.53  0.98 
1 1 1  -50    2    5 o  275.38    6.99  272.78  330.41  271.86  330.41    4.73  330.41  0.98 
1 1 1  -50    2    6 o  435.49    6.25  334.46  176.81  534.01  176.81  206.49  176.81  0.99 
1 1 1  -50    2    7 o   73.58   25.00   70.77  194.71   14.83  194.72   54.48   14.72  0.57 
1 1 1  -50    2    8 o  115.02   21.19  131.81  292.88   72.51  292.88   56.54  112.88  0.88 
1 1 1  -50    2    9 o   63.53   24.62   13.43   26.23    1.95   26.23   11.19  206.23  0.12 
1 1 1  -50    2   10 o  160.73   14.63  149.79  142.98  153.29  142.98    6.32  142.98  0.93 
1 1 1  -50    2   11 o   50.35   22.87  116.47  359.17   47.97  179.17  162.88  179.17  0.66 
1 1 1  -50    2   12 o   65.73   25.64  115.67   69.29   16.20  249.29  131.05  249.29  0.75 
1 1 1  -50    2   13 o   81.36   28.01   70.37  248.34   38.71  248.33   31.30   68.33  0.67 
1 1 1  -50    2   14 o  194.18   19.64  177.58  223.81  199.06  223.81   23.73  223.81  0.96 
1 1 1  -50    2   15 o   59.54   26.03   50.09  226.89   13.24  226.89   35.82   46.89  0.52 
1 1 1  -50    2   16 o   69.14   29.38   99.90  179.21   13.96  179.21   83.52  359.21  0.81 
1 1 1  -50    2   17 o   99.35   34.39  133.72  135.60   50.45  135.60   77.40  315.60  0.90 
1 1 1  -50    2   18 o  165.60   27.19  163.37  180.49  171.10  180.49   27.43  180.49  0.95 
1 1 1  -50    2   19 o   72.62   29.04  101.57  319.13   29.76  319.13   56.69  139.13  0.80 
1 1 1  -50    2   20 o   53.30   24.59   46.99   89.67   13.61   89.67   23.90  269.67  0.48 
1 1 1  -50    2   21 o   95.40   34.62   82.02  185.93   35.69  185.93    3.26    5.93  0.39 
1 1 1  -50    2   22 o   74.36   29.30   40.43   60.37   31.08   60.69    4.76   60.69  0.39 
1 1 1  -50    2   23 o  101.26   30.20  123.70  258.53  100.34  258.51   30.87  258.51  0.84 
1 1 1  -50    2   24 o   54.76   26.20   79.24  148.00   10.38  148.00   21.23  328.00  0.38 
1 1 1  -50    2   25 o   56.63   26.12   43.00   67.30   10.45   67.30    5.09  247.30  0.23 
1 1 1  -50    4    1 o  268.87    6.32  312.21  289.82  222.44  289.81   83.19  109.81  0.98 
1 1 1  -50    4    2 f   35.22   16.52  106.58  136.08  104.36  136.08    0.00    0.00  0.00 
1 1 1  -50    4    3 o  248.02    7.06  277.22  108.40  213.33  108.40   58.10  288.40  0.98 
1 1 1  -50    4    4 o  272.63    7.21  329.06   99.38  213.52   99.39  108.68  279.39  0.98 
1 1 1  -50    4    5 o   61.77   21.75   63.84  348.74    2.50  168.74   65.00  168.74  0.49 
1 1 1  -50    4    6 o   47.27   20.15   84.53   71.61   35.51  251.61  118.27  251.61  0.50 
1 1 1  -50    4    7 o  256.25    9.07  241.99   49.18  262.68   49.18   25.76   49.18  0.97 
1 1 1  -50    4    8 o   44.51   20.69   57.14  173.89   24.63  353.89   80.57  353.89  0.35 
1 1 1  -50    4    9 o   90.49   24.39   77.54  265.45   50.89  265.45   25.13   85.45  0.70 
1 1 1  -50    4   10 o   75.85   28.59   93.06  135.82   13.53  135.81   78.12  315.81  0.69 
1 1 1  -50    4   11 o   92.04   26.56   53.08  150.28   55.83  150.28    3.26  150.28  0.59 
1 1 1  -50    4   12 o  218.92   12.47  195.31  342.64  229.66  342.64   35.06  342.64  0.97 
1 1 1  -50    4   13 o  120.66   22.90  115.94   78.17  101.27   78.17   13.70  258.17  0.90 
1 1 1  -50    4   14 o  100.96   26.32  118.42  280.42   61.63  280.42   54.89  100.42  0.88 
1 1 1  -50    4   15 f  272.73   13.86  303.35   11.94  296.70   11.94    0.00    0.00  0.00 
1 1 1  -50    4   16 o  157.34   23.50   80.77   68.85  210.99   68.85  132.28   68.85  0.92 
1 1 1  -50    4   17 o   71.50   28.43   83.55   46.22   32.53   46.22   45.36  226.22  0.77 
1 1 1  -50    4   18 o   49.49   23.24   33.04   59.34    1.82   59.34   26.46  239.34  0.30 
1 1 1  -50    4   19 o   60.32   27.90   96.56   62.27   10.28   62.27   72.01  242.27  0.77 
1 1 1  -50    4   20 o   63.14   27.06   83.93  208.05   16.76  208.05   43.33   28.05  0.61 
1 1 1  -50    4   21 o   62.32   26.71   77.41  305.64    1.63  125.64   36.94  125.64  0.27 
1 1 1  -50    4   22 o   52.53   24.23   45.73  245.69   18.43  245.85   14.13   65.85  0.49 
1 1 1  -50    4   23 o   51.99   24.14   13.91   31.06    3.04   31.17    3.90  211.17  0.10 
1 1 1  -50    4   24 o   51.70   25.31   39.07   56.05    4.82   56.05   10.47  236.05  0.19 
1 1 1  -50    6    1 o  137.18   11.67  173.62   90.12   86.20   90.12   84.37  270.12  0.94 
1 1 1  -50    6    2 o  326.80    5.95  317.26   13.59  333.48   13.60   22.61   13.60  0.99 
1 1 1  -50    6    3 o  304.36    5.00  260.48  263.25  342.32  263.25   87.35  263.25  0.98 
1 1 1  -50    6    4 o  403.54    5.65  344.60  352.58  461.10  352.58  123.78  352.58  0.99 
1 1 1  -50    6    5 o  254.82    7.65  182.34  298.53  314.43  298.53  135.94  298.53  0.97 
1 1 1  -50    6    6 o  245.71    7.46  234.34  133.33  249.17  133.33   19.78  133.33  0.97 
1 1 1  -50    6    7 o   82.59   30.21   69.93   43.16   30.67   43.16   37.86  223.16  0.60 
1 1 1  -50    6    8 o  149.64   16.29  166.44   98.94  116.59   98.94   46.98  278.94  0.94 
1 1 1  -50    6    9 o  137.72   16.54  149.57  235.25  107.09  235.25   40.44   55.25  0.92 
1 1 1  -50    6   10 f  156.76   15.43  136.74  149.40  135.48  149.40    0.00    0.00  0.00 
1 1 1  -50    6   11 o  100.52   24.06  125.17  127.32   49.94  127.32   74.74  307.32  0.87 
1 1 1  -50    6   12 o   81.98   26.46  110.41  210.16   23.96  210.16   85.64   30.16  0.81 
1 1 1  -50    6   13 o  224.94   12.52  165.91  207.62  273.16  207.62  109.58  207.62  0.97 
1 1 1  -50    6   14 o   79.76   29.37  141.07  259.11    1.56  259.11  136.57   79.11  0.88 
1 1 1  -50    6   15 o   54.71   25.36   40.77  279.37   10.95  279.37   28.83   99.37  0.46 
1 1 1  -50    6   16 o  174.47   19.16  163.96   99.62  180.57   99.62   22.54   99.62  0.97 
1 1 1  -50    6   17 o   81.02   28.19   45.51   26.64   52.99   26.64   12.36   26.64  0.58 
1 1 1  -50    6   18 o   68.75   27.10   72.74  186.18   32.51  186.18   29.34    6.18  0.69 
1 1 1  -50    6   19 o   81.97   33.28  130.09  354.64   33.00  354.64   78.09  174.64  0.88 
1 1 1  -50    6   20 o   69.66   31.24  116.21  358.49    9.73  358.49   57.73  178.49  0.55 
1 1 1  -50    6   21 o   57.84   25.78   53.11   39.94    2.41   39.84   27.26  219.84  0.28 
1 1 1  -50    6   22 o   55.84   25.28  108.08  256.16   15.45  256.19   57.51   76.19  0.79 
1 1 1  -50    6   23 f   49.72   23.97   56.70   78.09   23.51   78.09    0.00    0.00  0.00 
1 1 1  -50    6   24 o   48.54   23.18   77.59   99.25    6.03   99.25   23.36  279.25  0.36 
1 1 1  -50    8    1 o  245.74   11.41  220.49   45.27  260.49   45.27   42.02   45.27  0.97 
1 1 1  -50    8    2 f  172.31    8.91  174.42  173.25  172.37  173.25    0.00    0.00  0.00 
1 1 1  -50    8    3 o  306.51    8.40  287.78  183.17  319.41  183.17   35.52  183.17  0.98 
1 1 1  -50    8    4 o   56.37   25.01   58.27  146.03    8.03  326.03   65.47  326.03  0.44 
1 1 1  -50    8    5 o  208.56    9.05  243.44  293.07  165.45  293.07   74.50  113.07  0.97 
1 1 1  -50    8    6 f  215.20    8.73  230.74  152.02  227.65  152.03    0.00    0.00  0.00 
1 1 1  -50    8    7 o   71.80   21.28   76.33  243.43   18.49  243.43   56.96   63.43  0.65 
1 1 1  -50    8    8 o  208.19    8.82  212.45  221.77  193.07  221.77   17.48   41.77  0.97 
1 1 1  -50    8    9 o  111.94   18.50  121.60   41.87   77.92   41.87   43.02  221.87  0.89 
1 1 1  -50    8   10 o   82.45   25.54   88.54  288.42   36.40  288.42   51.76  108.42  0.76 
1 1 1  -50    8   11 o  233.81   11.67  220.99  240.60  238.11  240.60   19.17  240.60  0.98 
1 1 1  -50    8   12 f  151.81   16.96  192.24  108.76  189.31  108.76    0.00    0.00  0.00 
1 1 1  -50    8   13 o  221.89   11.94  207.21   92.27  231.92   92.27   29.06   92.27  0.98 
1 1 1  -50    8   14 o   53.81   24.64   76.57   88.82    0.39  268.82   75.13  268.82  0.69 
1 1 1  -50    8   15 o   50.29   23.31   41.17  180.55    9.92  180.55   30.13    0.55  0.50 
1 1 1  -50    8   16 o   61.78   25.86   33.13  310.92   19.43  310.91   10.65  130.91  0.40 
1 1 1  -50    8   17 o   62.34   26.06   81.81   71.55   15.29   71.55   54.20  251.55  0.68 
1 1 1  -50    8   18 o   59.20   25.21   96.46  231.55   11.64  231.55   70.62   51.55  0.79 
1 1 1  -50    8   19 f  120.31   25.15  102.72  178.57   71.28  178.57    0.00    0.00  0.00 
1 1 1  -50    8   20 o   78.54   32.45   86.00  294.14   14.34  294.13   25.01  114.13  0.34 
1 1 1  -50    8   21 o   51.62   23.96   57.40  131.47   14.77  131.56   25.28  311.56  0.53 
1 1 1  -50    8   22 o   55.13   25.32   41.04  241.00   12.15  241.02    9.53   61.02  0.31 
1 1 1  -50    8   23 o   50.31   23.58   42.61  316.20    4.64  316.20   12.27  136.20  0.21 
1 1 1  -50    8   24 o   42.09   20.80   57.62  311.30    1.22  311.30   19.60  131.30  0.26 
1 1 1  -50   10    1 o   54.31   20.44   78.85  263.38   11.37   83.38   89.70   83.38  0.62 
1 1 1  -50   10    2 o  148.34    8.98  118.89  218.88  156.74  218.88   38.33  218.88  0.93 
1 1 1  -50   10    3 o  133.17   14.37  211.64  278.23   42.51  278.23  168.50   98.23  0.95 
1 1 1  -50   10    4 o   62.43   23.78   36.75  341.21    7.64  341.21   28.98  161.21  0.35 
1 1 1  -50   10    5 o   70.80   23.15   60.14    0.08   21.70    0.08   38.21  180.08  0.58 
1 1 1  -50   10    6 o  199.64    9.63  187.61   34.55  198.51   34.56   11.43   34.56  0.97 
1 1 1  -50   10    7 o  233.90    8.32  207.43   17.79  249.31   17.79   42.74   17.79  0.97 
1 1 1  -50   10    8 o  258.78    7.61  260.01  174.15  250.26  174.15    8.00  354.15  0.98 
1 1 1  -50   10    9 o   83.53   21.25  103.59  295.09   36.45  295.09   66.08  115.09  0.83 
1 1 1  -50   10   10 o  117.26   17.90  100.28   89.83  111.28   89.84   12.44   89.84  0.90 
1 1 1  -50   10   11 o  231.00   11.62  218.79  126.39  238.62  126.39   24.08  126.39  0.98 
1 1 1  -50   10   12 o  120.43   21.84  146.73  341.99   82.69  341.99   60.76  161.99  0.94 
1 1 1  -50   10   13 o   72.73   28.46   26.91  136.21   31.94  136.21    5.71  136.21  0.40 
1 1 1  -50   10   14 o   88.27   27.61   76.20   82.95   72.32   82.95    0.93  262.95  0.82 
1 1 1  -50   10   15 o  187.65   14.26  174.95    8.94  206.71    8.94   48.93    8.94  0.97 
1 1 1  -50   10   16 o   50.23   22.91   41.57  273.41    3.28  273.40   32.03   93.40  0.38 
1 1 1  -50   10   17 o   68.11   26.83   98.70  181.93   26.89  181.93   57.26    1.93  0.82 
1 1 1  -50   10   18 o   69.61   27.15   62.40  307.94   32.02  307.94   13.73  127.94  0.56 
1 1 1  -50   10   19 o   64.51   26.32   47.23  347.02    0.53  347.01   20.79  167.01  0.17 
1 1 1  -50   10   20 o   56.47   25.03   87.97  234.84    9.28  234.86   46.98   54.86  0.58 
1 1 1  -50   10   21 o   54.41   27.21   96.50   90.50   13.91   90.56   44.51  270.56  0.66 
1 1 1  -50   10   22 o   51.74   24.25   58.81   81.65    6.17   81.65   17.82  261.65  0.29 
1 1 1  -50   10   23 o   44.25   21.46   11.22  144.91    0.58  144.92    3.61  324.92  0.05 
1 1 1  -50   12    1 o   55.36   20.60   45.63  102.06    9.58  102.06   35.20  282.06  0.49 
1 1 1  -50   12    2 o   62.99   22.87   29.62  265.83   16.03  265.83   13.11   85.83  0.36 
1 1 1  -50   12    3 o  172.61   11.58  227.89  132.61  111.37  132.61  113.16  312.61  0.97 
1 1 1  -50   12    4 o  132.57   14.53   97.67   98.94  145.07   98.94   48.77   98.94  0.91 
1 1 1  -50   12    5 o  203.79    9.96  193.01  105.17  206.31  105.17   16.01  105.17  0.97 
1 1 1  -50   12    6 o  138.32   14.27  181.93  261.07   85.25  261.07   93.96   81.07  0.96 
1 1 1  -50   12    7 o  174.02   11.02  195.52  312.13  145.31  312.13   46.96  132.13  0.97 
1 1 1  -50   12    8 o   67.95   23.21  137.48  143.48   17.53  323.48  152.38  323.48  0.86 
1 1 1  -50   12    9 f  109.71   15.76  109.28  237.29  106.96  237.29    0.00    0.00  0.00 
1 1 1  -50   12   10 o  160.41   11.31  124.96   15.64  184.88   15.64   62.79   15.64  0.96 
1 1 1  -50   12   11 o  190.81    7.78  179.06   66.16  198.66   66.16   24.05   66.16  0.98 
1 1 1  -50   12   12 o  255.49   12.31  210.51  216.36  299.46  216.36   94.67  216.36  0.99 
1 1 1  -50   12   13 o  127.94   20.26   89.23  317.95  150.37  317.95   67.64  317.95  0.91 
1 1 1  -50   12   14 o   62.90   25.12   46.12  300.44   22.04  300.44   18.27  120.44  0.50 
1 1 1  -50   12   15 o   94.27   25.69   81.61  217.86   84.46  217.86   15.06  217.86  0.82 
1 1 1  -50   12   16 o   77.27   26.25   88.79  179.36   53.23  179.36   22.53  359.36  0.83 
1 1 1  -50   12   17 o  139.30   18.41  120.29  306.10  167.38  306.10   83.45  306.10  0.90 
1 1 1  -50   12   18 o   51.48   23.21   39.49   42.46    5.71  222.45   22.94  222.45  0.11 
1 1 1  -50   12   19 o   54.18   24.03   50.13   44.59    7.77   44.62   24.03  224.62  0.37 
1 1 1  -50   12   20 o   49.90   23.46  102.12  120.41    7.47  120.36   56.35  300.36  0.71 
1 1 1  -50   12   21 o   76.47   28.10   70.60    3.42   38.29    3.42    9.18    3.42  0.44 
1 1 1  -50   12   22 o   52.02   25.67   66.99   70.35    7.99   70.35   17.48  250.35  0.32 
1 1 1  -50   14    1 o  136.75   11.18  120.66  269.99  143.21  269.99   25.63  269.99  0.95 
1 1 1  -50   14    2 o   93.65   22.79  117.26   86.90   55.17   86.90   59.20  266.90  0.91 
1 1 1  -50   14    3 o   99.31   21.28   72.92   59.28   97.99   59.28   26.82   59.28  0.85 
1 1 1  -50   14    4 o  155.56   13.38  119.13  147.27  180.26  147.28   63.95  147.28  0.95 
1 1 1  -50   14    5 o   61.43   23.86  105.88  308.96    2.87  128.96  106.25  128.96  0.82 
1 1 1  -50   14    6 o   53.42   22.26   55.36  101.38    9.31  101.38   44.72  281.38  0.59 
1 1 1  -50   14    7 o   97.67   20.34   71.42  324.87   97.06  324.88   27.39  324.88  0.85 
1 1 1  -50   14    8 o  120.57   15.47   89.11  173.45  135.49  173.45   48.66  173.45  0.92 
1 1 1  -50   14    9 o   50.29   21.24   29.26  348.05   10.89  348.06   17.58  168.06  0.39 
1 1 1  -50   14   10 o  166.58   11.31  147.93  140.09  182.50  140.09   42.16  140.09  0.97 
1 1 1  -50   14   11 o  104.70   16.63  111.97  322.33   89.63  322.33   12.60  142.33  0.92 
1 1 1  -50   14   12 o  152.83   10.13  118.63    4.46  185.36    4.46   81.93    4.46  0.94 
1 1 1  -50   14   13 o  155.64   15.46  158.92   47.15  162.87   47.15   27.80   47.15  0.96 
1 1 1  -50   14   14 o   78.67   25.65  146.20  283.23   17.11  283.23  107.50  103.23  0.90 
1 1 1  -50   14   15 o  137.77   17.52  150.07  187.65  141.60  187.65   19.80  187.65  0.96 
1 1 1  -50   14   16 o  121.56   19.95  120.48   65.75  125.85   65.75   54.99   65.75  0.81 
1 1 1  -50   14   17 o   60.60   24.79   29.29  120.54    0.57  120.53   13.85  300.53  0.12 
1 1 1  -50   14   18 o   64.21   26.29  101.25  320.12   27.38  320.15   42.07  140.15  0.75 
1 1 1  -50   14   19 o   50.60   23.06    8.02  222.54    2.81  222.47    1.85   42.47  0.07 
1 1 1  -50   14   20 o   57.38   29.01   47.19    9.86    7.58    9.86   11.74  189.86  0.23 
1 1 1  -50   14   21 o   99.32   28.21  104.86   12.80   95.38   12.80   55.60   12.80  0.68 
1 1 1  -50   16    1 o   93.89   13.52  133.58  325.13   54.27  325.13   63.98  145.13  0.92 
1 1 1  -50   16    2 o  211.27   10.29  211.59  110.81  223.21  110.81   32.25  110.81  0.98 
1 1 1  -50   16    3 o  122.13   16.66  132.54  198.53  108.57  198.53   12.57   18.53  0.94 
1 1 1  -50   16    4 o   48.66   21.45   72.24  173.54    3.36  353.54   69.80  353.54  0.65 
1 1 1  -50   16    5 o  119.78   16.44  105.85   97.71  124.24   97.71   26.92   97.71  0.92 
1 1 1  -50   16    6 o  159.84   13.14  160.37  274.76  162.05  274.76   15.59  274.76  0.97 
1 1 1  -50   16    7 o   57.79   22.83   76.51  219.27   11.55  219.27   57.41   39.27  0.70 
1 1 1  -50   16    8 o   49.20   21.14   45.44  189.06    3.47  189.06   36.67    9.06  0.44 
1 1 1  -50   16    9 o  227.01   10.16  212.81   13.96  261.40   13.96   78.38   13.96  0.98 
1 1 1  -50   16   10 o  161.63   13.09  139.29  324.29  189.93  324.29   71.57  324.29  0.95 
1 1 1  -50   16   11 o   69.13   22.47  122.82  336.15   14.54  336.15   90.02  156.15  0.86 
1 1 1  -50   16   12 o   49.04   19.94   45.09  196.54   14.55  196.53   23.92   16.53  0.54 
1 1 1  -50   16   13 o   40.71   18.10    6.70   40.05    0.18   40.05    5.10  220.05  0.07 
1 1 1  -50   16   14 o  126.82   15.99  148.62  242.18  131.97  242.18   41.84  242.18  0.88 
1 1 1  -50   16   15 o   50.96   22.63   60.72   56.68    8.87  236.69   36.04  236.69  0.18 
1 1 1  -50   16   16 o   65.55   26.13   12.35  326.25    5.44  326.52    2.18  146.52  0.10 
1 1 1  -50   16   17 o   56.18   27.11   30.69  190.48   19.94  190.57    1.37   10.57  0.37 
1 1 1  -50   16   18 o   42.06   20.25   17.93  226.02    0.21  225.89    8.60   45.89  0.11 
1 1 1  -50   16   19 o   50.99   23.42   54.85  193.42    6.17  193.42   15.76   13.42  0.28 
1 1 1  -50   16   20 o   46.69   21.88   15.56  353.80    1.52  353.81    4.26  173.81  0.08 
1 1 1  -50   18    1 o   59.18   21.14  135.06  224.75   10.82   44.75  126.05   44.75  0.88 
1 1 1  -50   18    2 o   39.41   18.62   51.07    8.79    4.62  188.79   48.15  188.79  0.49 
1 1 1  -50   18    3 o   56.28   22.57   23.11  136.80   14.41  136.80    5.27  316.80  0.30 
1 1 1  -50   18    4 o   47.24   20.91   76.96  197.97    2.73   17.97   68.28   17.97  0.66 
1 1 1  -50   18    5 o  116.77   17.33   91.25  185.09  134.57  185.09   56.85  185.09  0.91 
1 1 1  -50   18    6 o   75.18   24.05   53.49  301.29   56.70  301.29   11.12  301.29  0.68 
1 1 1  -50   18    7 o   54.74   22.53   62.84   38.73   18.24   38.73   35.33  218.73  0.66 
1 1 1  -50   18    8 o   60.12   23.99   59.10   15.79   31.01   15.79   19.42  195.79  0.68 
1 1 1  -50   18    9 o  144.08   14.90  140.48   15.46  158.77   15.46   38.76   15.46  0.97 
1 1 1  -50   18   10 o   52.25   21.72   62.24  181.10    8.37  181.10   38.57    1.10  0.53 
1 1 1  -50   18   11 o  108.45   15.88   86.77   74.64  108.76   74.64   53.93   74.64  0.75 
1 1 1  -50   18   12 o   42.22   18.77   26.19  312.55    6.18  132.55   19.04  132.55  0.08 
1 1 1  -50   18   13 o   64.78   20.91   83.98   30.96    8.46   30.94   33.93  210.94  0.39 
1 1 1  -50   18   14 o   70.25   31.33   72.23   89.75   28.77   89.66   17.48  269.66  0.53 
1 1 1  -50   18   15 o   39.85   17.37   67.72  109.38    4.73  109.45   42.68  289.45  0.65 
1 1 1  -50   18   16 o   52.73   21.93    8.45    4.40    2.82    4.41    1.64  184.41  0.07 
1 1 1  -50   18   17 o   45.31   21.23   17.94  307.96    0.57  307.96    6.75  127.96  0.09 
1 1 1  -50   18   18 o   57.19   24.87   34.39   51.59    8.79   51.59    4.39  231.59  0.19 
1 1 1  -50   20    1 o   47.05   20.77   43.72  190.92    8.11   10.92   26.91   10.92  0.11 
1 1 1  -50   20    2 o  124.23   16.38  129.02  292.32  122.28  292.32   59.24  292.32  0.75 
1 1 1  -50   20    3 o   67.16   23.81   95.35  296.79    9.11  296.78   41.19  116.78  0.44 
1 1 1  -50   20    4 o   85.69   22.91   95.45  240.51   44.28  240.51    7.90   60.51  0.56 
1 1 1  -50   20    5 o   76.99   24.12   98.30  181.94   27.35  181.94   26.31    1.94  0.53 
1 1 1  -50   20    6 o   37.55   18.15   35.87  111.58   10.57  291.58   29.40  291.58  0.11 
1 1 1  -50   20    7 o   62.49   25.37   82.49   80.89    0.54  260.89   40.49  260.89  0.32 
1 1 1  -50   20    8 o   70.35   25.76   86.89  275.25    5.92  275.25   31.80   95.25  0.31 
1 1 1  -50   20    9 o  104.49   20.98   52.15  318.62   53.21  318.64   27.39  318.64  0.38 
1 1 1  -50   20   10 o   98.90   20.17   65.31  341.35   76.60  341.41   39.36  341.41  0.58 
1 1 1  -50   20   11 o   75.52   31.78   75.83  208.43   42.70  208.35    7.38   28.35  0.61 
1 1 1  -50   20   12 o   40.98   18.66   24.24   97.25    8.89   96.95    8.68  276.95  0.32 
1 1 1  -50   20   13 o   43.14   19.02   67.60  205.34    5.13  205.30   35.22   25.30  0.53 
1 1 1  -50   20   14 o   36.31   17.13   41.99  175.60    4.54  355.59   23.73  355.59  0.20 
1 1 1  -50   20   15 o   35.00   16.50   33.60   29.24    3.84  209.24   17.38  209.24  0.14 
1 1 1  -50   20   16 o   30.84   14.97    7.95  288.63    1.15  108.63    4.19  108.63  0.03 
1 1 1  -50   20   17 o   74.90   16.98   45.54  255.36   41.49  255.36   25.10  255.36  0.39 
1 1 1  -50   22    1 o   41.89   19.26   26.58    4.09    4.88    4.02   11.90  184.02  0.26 
1 1 1  -50   22    2 o   45.96   20.78   10.94   73.21    4.96   72.90    2.44  252.90  0.13 
1 1 1  -50   22    3 o   47.02   21.02   30.76  313.37   15.56  313.22    6.32  133.22  0.40 
1 1 1  -50   22    4 o   57.61   23.36   61.03   22.95   36.94   23.13    7.30  203.13  0.70 
1 1 1  -50   22    5 o   67.42   26.44   78.14   35.24   49.51   35.24    7.05  215.24  0.79 
1 1 1  -50   22    6 f   91.01   28.24  144.11  290.70  101.88  290.71    0.00    0.00  0.00 
1 1 1  -50   22    7 f   82.34   32.98   80.58  178.85   54.40  178.91    0.00    0.00  0.00 
1 1 1  -50   22    8 o   44.53   20.71   70.72  140.54    7.09  140.56   37.33  320.56  0.58 
1 1 1  -50   22    9 o   57.82   23.61   55.12   24.68   23.50   24.67    7.67  204.67  0.47 
1 1 1  -50   22   10 o   60.85   23.81   40.46  106.32   17.12  106.30    2.57  286.30  0.30 
1 1 1  -50   22   11 o   49.78   21.82   21.86  155.50    2.31  155.50    6.74  335.50  0.11 
1 1 1  -50   22   12 o   64.75   23.62   48.32  266.72   19.97  266.72    0.59  266.72  0.30 
1 1 1  -50   22   13 o   88.09   22.14  105.24  273.83   81.55  273.83   40.94  273.83  0.69 
1 1 1  -50   22   14 o   61.02   22.07   80.24   35.00   27.17   35.00    2.45  215.00  0.47 
1 1 1  -50   24    1 o   39.29   19.35   34.75   30.85    1.32  210.86   14.71  210.86  0.15 
1 1 1  -50   24    2 o       ?       ?   18.81   39.19    7.35   39.19    0.00    0.00  0.00 
1 1 1  -50   24    3 o   70.63   27.45  123.35  196.22   39.48  196.22    9.16   16.22  0.62 
1 1 1  -50   24    4 o   66.37   26.87   23.02  120.13    9.79  120.13    0.67  120.13  0.14 
1 1 1  -50   24    5 o   49.21   23.01   17.05  141.09    1.78  141.09    4.98  321.09  0.09 
1 1 1  -50   24    6 o   73.28   25.58   70.36  204.07   37.92  204.06   10.19  204.06  0.45 
1 1 1  -50   24    7 o   39.59   19.15   26.89  177.58    0.97  357.58   11.46  357.58  0.12 
1 1 1  -50   24    8 o   58.98   24.44   59.72  171.48   16.39  171.48    6.58  351.48  0.33 
1 1 1  -50   24    9 o   56.62   23.98   46.70  162.21   11.90  162.21    5.71  342.21  0.26 
1 1 1  -50   24   10 o   54.30   23.52   40.12  295.19    9.19  295.19    5.56  115.19  0.22 
1 1 1  -49    1    1 o   51.68   20.35   75.17   13.83   24.64  193.83   98.26  193.83  0.47 
1 1 1  -49    1    2 o  160.35    9.32  162.22  220.00  140.61  220.00   18.29   40.00  0.93 
1 1 1  -49    1    3 o  188.53    7.47  194.44   22.37  169.10   22.36   21.38  202.36  0.95 
1 1 1  -49    1    4 o  303.25    5.27  306.59    0.35  295.27    0.35    5.08  180.35  0.98 
1 1 1  -49    1    5 o  190.72    7.45  227.82   75.66  143.33   75.66   79.85  255.66  0.96 
1 1 1  -49    1    6 o   85.01   22.84   81.83   60.15   33.62   60.15   46.54  240.15  0.67 
1 1 1  -49    1    7 o   40.12   19.14   65.87  111.31   36.81  291.32  101.32  291.32  0.35 
1 1 1  -49    1    8 o  188.90   12.21  174.90    5.62  187.05    5.63   15.74    5.63  0.95 
1 1 1  -49    1    9 o  285.34    9.33  250.40   57.75  312.66   57.75   67.46   57.75  0.98 
1 1 1  -49    1   10 o  364.98    8.13  303.75  301.88  422.44  301.88  125.06  301.88  0.99 
1 1 1  -49    1   11 o  270.62   10.17  235.21  191.97  297.94  191.97   67.50  191.97  0.98 
1 1 1  -49    1   12 o  354.55    8.54  300.83   77.24  403.13   77.24  106.50   77.24  0.99 
1 1 1  -49    1   13 o  354.96    9.13  349.23  349.89  355.54  349.89    8.69  349.89  0.99 
1 1 1  -49    1   14 o  129.18   23.32  158.18  253.58   82.52  253.59   74.66   73.59  0.93 
1 1 1  -49    1   15 o  237.45   12.89  243.70  166.03  226.00  166.03   14.09  346.03  0.98 
1 1 1  -49    1   16 o   91.49   33.90  103.63  199.81   51.28  199.81   50.10   19.81  0.83 
1 1 1  -49    1   17 o  177.07   22.25  164.84  184.03  182.12  184.03   21.53  184.03  0.97 
1 1 1  -49    1   18 o  126.21   47.94  182.12  329.01   61.36  329.01  106.44  149.01  0.91 
1 1 1  -49    1   19 o   83.02   34.99   52.48   54.55   45.74   54.55    1.16   54.55  0.54 
1 1 1  -49    1   20 o   56.80   25.68   17.59  141.58   12.65  141.58    2.36  321.58  0.24 
1 1 1  -49    1   21 o   65.00   27.38   25.74  332.40    5.55  332.40   10.24  152.40  0.16 
1 1 1  -49    1   22 o   54.28   24.77   26.69  212.05    0.36   32.22   15.03   32.22  0.13 
1 1 1  -49    1   23 o   51.64   24.24   41.63  270.93   18.15  270.95    9.64   90.95  0.44 
1 1 1  -49    1   24 o  108.03   29.65  101.09  118.32  106.02  118.32   64.43  118.32  0.68 
1 1 1  -49    1   25 o   56.92   26.95   48.39   49.05   10.55   49.05    7.53  229.05  0.25 
1 1 1  -49    3    1 f  137.95   11.01  113.79  242.06  111.43  242.06    0.00    0.00  0.00 
1 1 1  -49    3    2 f  179.16    8.72  108.35  317.94  106.13  317.94    0.00    0.00  0.00 
1 1 1  -49    3    3 o  252.74    6.34  277.95  219.67  221.38  219.67   50.89   39.67  0.98 
1 1 1  -49    3    4 o  229.94    7.44  256.29  241.78  195.83  241.77   55.23   61.77  0.97 
1 1 1  -49    3    5 o  228.46    8.05  213.36   36.58  232.22   36.58   23.22   36.58  0.97 
1 1 1  -49    3    6 f   53.74   21.70  130.39  107.03  127.71  107.03    0.00    0.00  0.00 
1 1 1  -49    3    7 o  283.88    8.85  247.62  214.09  311.97  214.10   69.45  214.10  0.98 
1 1 1  -49    3    8 o  200.53   11.64  214.62  129.38  175.44  129.38   34.73  309.38  0.96 
1 1 1  -49    3    9 o  203.09   12.22  186.30  102.44  206.25  102.44   23.84  102.44  0.96 
1 1 1  -49    3   10 o  251.56   10.13  207.88  151.99  284.70  151.99   81.19  151.99  0.97 
1 1 1  -49    3   11 o  153.73   16.06  137.82  322.45  148.78  322.44   13.44  322.44  0.92 
1 1 1  -49    3   12 o  109.17   30.50   96.72   64.42   80.19   64.42   15.41  244.42  0.81 
1 1 1  -49    3   13 o  100.40   26.95  120.55  174.27   51.57  174.27   68.43  354.27  0.85 
1 1 1  -49    3   14 o  231.37   12.62  215.52   95.34  237.98   95.34   24.31   95.34  0.98 
1 1 1  -49    3   15 o  179.84   16.42  183.40  148.72  167.50  148.72   12.76  328.72  0.97 
1 1 1  -49    3   16 o  113.48   30.90   82.85  283.36  112.04  283.36   31.07  283.36  0.85 
1 1 1  -49    3   17 o   94.18   32.63   53.98  273.04   82.97  273.04   30.43  273.04  0.72 
1 1 1  -49    3   18 o   56.45   25.49   20.53   24.40    8.63   24.41    9.96  204.41  0.24 
1 1 1  -49    3   19 o   95.79   33.18   68.12  348.67   79.50  348.67   21.60  348.67  0.72 
1 1 1  -49    3   20 o   63.81   27.67   90.33   21.04   25.15   21.04   51.98  201.04  0.80 
1 1 1  -49    3   21 o   56.63   25.47   34.73  211.50    0.85   31.51   20.26   31.51  0.16 
1 1 1  -49    3   22 o   55.92   26.35   57.15  133.18    2.93  133.18   30.78  313.18  0.33 
1 1 1  -49    3   23 o   53.11   24.91   29.43  311.28   12.89  311.33    5.49  131.33  0.29 
1 1 1  -49    3   24 o   50.03   24.26   38.00  163.92    3.28  163.93   12.16  343.93  0.19 
1 1 1  -49    3   25 o   46.67   22.75   39.13  198.47    3.28  198.47   11.15   18.47  0.19 
1 1 1  -49    5    1 o   37.14   17.34   44.57   70.17   25.77  250.18   69.42  250.18  0.24 
1 1 1  -49    5    2 o  145.31   11.01  108.66  354.81  152.72  354.81   46.31  354.81  0.89 
1 1 1  -49    5    3 o  413.35    5.09  336.31  322.95  487.97  322.95  158.62  322.95  0.99 
1 1 1  -49    5    4 o  227.47    8.24  219.00  275.08  225.60  275.09   11.13  275.09  0.97 
1 1 1  -49    5    5 o  270.07    7.14  189.91  193.33  337.13  193.33  151.15  193.33  0.97 
1 1 1  -49    5    6 o  111.71   15.01   68.32  115.00   98.34  115.00   31.43  115.00  0.74 
1 1 1  -49    5    7 o  115.32   16.68   97.41   25.93   96.69   25.94    1.31   25.94  0.83 
1 1 1  -49    5    8 o  160.59   14.62  172.85  100.29  132.60  100.29   36.64  280.29  0.94 
1 1 1  -49    5    9 o   62.48   27.74   38.84  337.62    0.62  337.62   37.40  157.62  0.31 
1 1 1  -49    5   10 o  109.12   22.70   72.39  181.46   92.11  181.46   21.07  181.46  0.75 
1 1 1  -49    5   11 o  156.76   15.62  128.00    6.15  163.19    6.15   36.87    6.15  0.92 
1 1 1  -49    5   12 o  106.05   23.88  113.20  139.04   69.54  139.05   42.88  319.05  0.86 
1 1 1  -49    5   13 o  126.00   20.94  200.84  259.47   38.06  259.47  161.70   79.47  0.94 
1 1 1  -49    5   14 o  107.08   25.19  101.69  227.54   85.21  227.53   15.16   47.53  0.87 
1 1 1  -49    5   15 o   75.26   28.02   35.10  289.56   35.54  289.56    1.17  289.56  0.46 
1 1 1  -49    5   16 o  111.00   31.49  128.60   82.47   76.40   82.47   49.05  262.47  0.91 
1 1 1  -49    5   17 o   55.51   25.57   60.45   38.91   12.42   38.91   45.08  218.91  0.63 
1 1 1  -49    5   18 o   55.14   24.71   51.37   25.88    9.16   25.88   35.74  205.88  0.49 
1 1 1  -49    5   19 o  177.97   18.06  170.32  154.39  199.48  154.39   54.46  154.39  0.97 
1 1 1  -49    5   20 o   59.83   27.80   54.27  215.99   18.75  215.99   23.38   35.99  0.51 
1 1 1  -49    5   21 o  100.78   30.13  129.00  265.93   56.37  265.93    1.92   85.93  0.57 
1 1 1  -49    5   22 o   58.66   26.33   75.66  326.05   18.72  326.13   31.90  146.13  0.59 
1 1 1  -49    5   23 o   59.71   26.31   97.07  107.45   23.48  107.43   29.00  287.43  0.64 
1 1 1  -49    5   24 o   62.48   28.61   56.51  300.54   15.47  300.54    6.92  120.54  0.30 
1 1 1  -49    5   25 o   45.40   22.70   25.24  193.08    1.95  193.09    7.11   13.09  0.12 
1 1 1  -49    7    1 o   48.51   19.81   75.20   68.88   26.72  248.88  100.38  248.88  0.48 
1 1 1  -49    7    2 o  329.43    5.59  246.95  339.70  404.96  339.70  163.21  339.70  0.98 
1 1 1  -49    7    3 o   76.93   21.40   54.47  341.38   26.41  341.38   26.91  161.38  0.52 
1 1 1  -49    7    4 o   76.22   21.73  115.12  333.63    4.36  333.63  108.35  153.63  0.77 
1 1 1  -49    7    5 o  242.13   11.20  265.42  358.92  212.53  358.92   47.33  178.92  0.98 
1 1 1  -49    7    6 o  143.90   12.69   96.41  146.16  158.38  146.16   63.99  146.16  0.88 
1 1 1  -49    7    7 o  228.87    7.96  256.27  181.24  195.04  181.24   55.82    1.24  0.97 
1 1 1  -49    7    8 o  310.37    7.57  236.26   60.37  376.61   60.37  144.99   60.37  0.98 
1 1 1  -49    7    9 o  131.32   17.54  146.21  234.72   96.65  234.72   47.22   54.72  0.92 
1 1 1  -49    7   10 o  180.51   13.71  127.52  219.96  211.88  219.96   85.82  219.96  0.94 
1 1 1  -49    7   11 o  146.25   16.88  170.81  185.88  105.80  185.88   63.98    5.88  0.94 
1 1 1  -49    7   12 o  237.91   11.57  216.77  161.17  248.71  161.17   33.09  161.17  0.98 
1 1 1  -49    7   13 o   88.03   27.36   39.55  308.37   53.12  308.37   14.05  308.37  0.52 
1 1 1  -49    7   14 o   63.92   25.78   25.43  216.79   15.40  216.79    9.52   36.79  0.32 
1 1 1  -49    7   15 o   67.18   28.57   51.87  304.88   28.85  304.88   21.80  124.88  0.59 
1 1 1  -49    7   16 o   88.96   29.58   93.33   43.07   61.85   43.07   28.95  223.07  0.86 
1 1 1  -49    7   17 o   61.36   26.32   67.25  165.05   18.63  165.05   42.15  345.05  0.65 
1 1 1  -49    7   18 o   76.99   28.73   88.52  240.78   41.76  240.78   33.48   60.78  0.76 
1 1 1  -49    7   19 o   65.35   26.86   82.82  293.11   31.71  293.11   38.97  113.11  0.78 
1 1 1  -49    7   20 o   67.52   30.23   87.52   21.50   11.95   21.50   41.70  201.50  0.49 
1 1 1  -49    7   21 o   58.70   28.38   66.45    6.37    0.32  186.38   35.84  186.38  0.30 
1 1 1  -49    7   22 o   49.42   23.40   35.05  326.05   16.62  325.99    7.82  145.99  0.42 
1 1 1  -49    7   23 o   47.84   23.28   23.14   75.36    1.10   75.35    8.56  255.35  0.11 
1 1 1  -49    7   24 o   49.96   23.92   25.42  230.52    3.16  230.52    6.53   50.52  0.13 
1 1 1  -49    9    1 o  223.93    8.26  229.90   76.94  208.53   76.94   18.87  256.94  0.97 
1 1 1  -49    9    2 o  156.65   30.79  149.61  246.56  140.05  246.56    7.55   66.56  0.92 
1 1 1  -49    9    3 o   98.81   20.23  118.84   50.42   51.25   50.42   65.80  230.42  0.85 
1 1 1  -49    9    4 o  201.01    9.62  205.59  133.87  185.51  133.87   16.83  313.87  0.96 
1 1 1  -49    9    5 o  245.41    7.80  238.44  224.63  244.13  224.63    9.44  224.63  0.98 
1 1 1  -49    9    6 o   45.55   19.90   62.04  262.09   23.78   82.09   84.90   82.09  0.41 
1 1 1  -49    9    7 o  277.14    7.08  269.14  223.66  278.33  223.66   12.64  223.66  0.98 
1 1 1  -49    9    8 o  305.05    6.77  277.54  248.17  325.69  248.17   50.95  248.17  0.98 
1 1 1  -49    9    9 o   76.99   23.36   48.67  312.52   31.49  312.52   16.86  132.52  0.52 
1 1 1  -49    9   10 o   76.09   25.56   67.23  141.97   29.71  141.97   37.29  321.97  0.64 
1 1 1  -49    9   11 o   63.09   25.04  107.59   75.19   11.72  255.18  118.40  255.18  0.75 
1 1 1  -49    9   12 o   74.10   26.03   19.33  356.81   19.43  356.83    0.38  356.83  0.26 
1 1 1  -49    9   13 o  242.12   11.38  239.88  236.44  241.52  236.43    6.60  236.43  0.98 
1 1 1  -49    9   14 o   52.45   24.34   86.30   27.01    8.67  207.01   92.93  207.01  0.72 
1 1 1  -49    9   15 o   62.54   26.18   10.63   17.21   10.53   17.20    0.18   17.20  0.17 
1 1 1  -49    9   16 o   71.60   27.05  112.70  295.40   16.84  295.40   85.93  115.40  0.84 
1 1 1  -49    9   17 o  133.49   21.49  143.72  227.14  127.18  227.14    5.13  227.14  0.93 
1 1 1  -49    9   18 o   95.61   27.59   77.74   32.49   93.04   32.49   26.76   32.49  0.83 
1 1 1  -49    9   19 o   61.03   25.94   48.24  149.00   13.10  149.00   20.72  329.00  0.38 
1 1 1  -49    9   20 o   67.98   27.40   39.10  277.90    2.62  277.94   15.11   97.94  0.15 
1 1 1  -49    9   21 f   61.62   28.40   42.83  115.55   29.70  115.55    0.00    0.00  0.00 
1 1 1  -49    9   22 o   52.33   24.76   45.14  246.08   10.08  246.13   13.84   66.13  0.32 
1 1 1  -49    9   23 o   53.91   24.78   35.29   25.84    6.01   25.84    8.00  205.84  0.19 
1 1 1  -49    9   24 o   45.89   22.13   44.82  311.47    3.72  311.47   12.47  131.47  0.22 
1 1 1  -49   11    1 o   50.01   19.98  118.40  291.03   45.00  111.03  162.70  111.03  0.73 
1 1 1  -49   11    2 o  152.34   12.52  141.43  189.79  145.11  189.79    4.18  189.79  0.94 
1 1 1  -49   11    3 o  116.77   16.20  109.04  202.33   98.23  202.33   10.44   22.33  0.89 
1 1 1  -49   11    4 o  112.36   17.12   96.02   40.14   97.64   40.14    2.01   40.14  0.86 
1 1 1  -49   11    5 o   43.48   19.49   42.16   47.96   15.31  227.96   57.30  227.96  0.31 
1 1 1  -49   11    6 o  269.38    9.15  287.89  319.86  242.92  319.86   44.11  139.86  0.98 
1 1 1  -49   11    7 o  120.68   15.91  109.08  114.74  107.07  114.74    1.57  294.74  0.89 
1 1 1  -49   11    8 o   76.28   21.12   86.89  194.85   29.34  194.85   56.97   14.85  0.76 
1 1 1  -49   11    9 o  243.44    7.74  222.39  273.36  256.79  273.36   36.68  273.36  0.98 
1 1 1  -49   11   10 o  141.36   10.40  244.37  164.96   33.26  164.96  207.55  344.96  0.97 
1 1 1  -49   11   11 o  289.53    9.40  274.36  194.54  303.27  194.54   34.30  194.54  0.99 
1 1 1  -49   11   12 o   81.94   26.13   41.59  237.99   56.54  237.99   15.88  237.99  0.59 
1 1 1  -49   11   13 o  198.71   15.70  171.80   98.73  220.21   98.73   52.72   98.73  0.98 
1 1 1  -49   11   14 o   60.78   25.71   78.56   21.02   16.06   21.02   59.21  201.02  0.75 
1 1 1  -49   11   15 o  142.96   17.91  114.53  210.84  164.81  210.84   61.95  210.84  0.94 
1 1 1  -49   11   16 o   50.85   23.00   39.86   19.28    4.59   19.28   29.27  199.28  0.38 
1 1 1  -49   11   17 o  104.39   24.95  100.09  318.96  101.77  318.96   16.42  318.96  0.90 
1 1 1  -49   11   18 o   91.25   27.06  126.89  126.99   61.55  126.99   29.19  306.99  0.83 
1 1 1  -49   11   19 o   50.40   23.30   73.01   69.67   11.75  249.67   43.28  249.67  0.20 
1 1 1  -49   11   20 o   54.18   24.19   68.24  198.73   10.67  198.74   34.08   18.74  0.51 
1 1 1  -49   11   21 o   50.47   23.89   53.55   43.80   12.66   43.92   18.81  223.92  0.44 
1 1 1  -49   11   22 o   59.47   28.52   58.51  193.41   11.88  193.41   11.85   13.41  0.30 
1 1 1  -49   11   23 o   52.59   24.58   64.82  281.38   10.03  281.38   14.06  101.38  0.32 
1 1 1  -49   13    1 o  103.62   14.49  122.48   87.29   70.12   87.29   49.97  267.29  0.92 
1 1 1  -49   13    2 o  201.48   10.26  198.58  140.80  197.70  140.80    2.53  140.80  0.97 
1 1 1  -49   13    3 o  135.78   14.95  117.97  292.28  136.41  292.28   20.27  292.28  0.93 
1 1 1  -49   13    4 o  181.79   10.87  189.92  142.16  165.36  142.15   21.74  322.15  0.97 
1 1 1  -49   13    5 o   67.30   23.07   75.05   53.76   20.54   53.76   53.39  233.76  0.70 
1 1 1  -49   13    6 o  159.22   12.01  157.27  289.77  150.24  289.76    4.53  109.76  0.96 
1 1 1  -49   13    7 o  126.74   14.34   86.95   61.61  142.98   61.61   57.58   61.61  0.90 
1 1 1  -49   13    8 o   58.42   22.20   85.31   59.70    1.72   59.70   81.87  239.70  0.73 
1 1 1  -49   13    9 f  122.14   14.17  109.61  185.67  107.23  185.67    0.00    0.00  0.00 
1 1 1  -49   13   10 o  208.28   10.18  197.11  344.02  215.70  344.02   23.19  344.02  0.98 
1 1 1  -49   13   11 o  156.58   11.17  134.85   55.64  170.35   55.64   38.92   55.64  0.96 
1 1 1  -49   13   12 o   51.81   23.03   10.33   12.44    5.02   12.45    4.95  192.45  0.14 
1 1 1  -49   13   13 o  132.11   18.53  106.28  315.81  147.97  315.81   50.56  315.81  0.93 
1 1 1  -49   13   14 o   96.35   24.34   95.15  225.58   80.65  225.58    1.48   45.58  0.84 
1 1 1  -49   13   15 o   53.95   23.58   31.66   77.80   10.87   77.80   16.07  257.80  0.35 
1 1 1  -49   13   16 o   50.91   22.82   32.14   48.28   15.81   48.28   11.63  228.28  0.42 
1 1 1  -49   13   17 o   61.80   25.00   52.47  356.18   10.67  356.18   23.66  176.18  0.36 
1 1 1  -49   13   18 o   50.60   23.01   39.73  312.14    5.76  132.11   23.98  132.11  0.12 
1 1 1  -49   13   19 o   55.71   24.48   58.16  143.87   15.93  143.82   23.03  323.82  0.49 
1 1 1  -49   13   20 o   64.31   27.13   97.17   48.62   33.60   48.64   23.42  228.64  0.70 
1 1 1  -49   13   21 o   49.09   22.97   27.83  157.67    2.37  157.66    8.97  337.66  0.14 
1 1 1  -49   13   22 o   49.67   25.05   28.33  204.02    3.11  204.02    7.52   24.02  0.14 
1 1 1  -49   15    1 o  123.86   10.29  110.82  141.29  126.57  141.29   18.65  141.29  0.95 
1 1 1  -49   15    2 o  148.60   14.61  107.96  346.81  176.69  346.80   71.46  346.80  0.95 
1 1 1  -49   15    3 o   84.42   24.30   77.96   36.48   63.40   36.48   12.64  216.48  0.83 
1 1 1  -49   15    4 o  204.82   10.91  139.07  229.55  262.47  229.55  126.79  229.55  0.97 
1 1 1  -49   15    5 o   54.45   22.92   60.00  304.94   10.06  304.94   48.47  124.94  0.63 
1 1 1  -49   15    6 o   97.89   22.01   86.31  340.42   87.62  340.42    3.45  340.42  0.88 
1 1 1  -49   15    7 o  153.70   13.53  119.69  111.44  177.43  111.44   60.79  111.44  0.96 
1 1 1  -49   15    8 o   93.34   21.07   39.40  116.38   94.83  116.38   56.47  116.38  0.71 
1 1 1  -49   15    9 f  124.29   14.51  161.40  165.64  155.29  165.64    0.00    0.00  0.00 
1 1 1  -49   15   10 o   47.21   20.06   49.11  241.12    3.35  241.12   42.40   61.12  0.52 
1 1 1  -49   15   11 o  204.09    9.46  205.99  268.24  214.97  268.24   30.48  268.24  0.98 
1 1 1  -49   15   12 o   49.35   20.00   31.79  303.74    3.39  303.74   23.77  123.74  0.31 
1 1 1  -49   15   13 o   40.37   18.90   35.23  208.01    3.73   28.01   33.71   28.01  0.33 
1 1 1  -49   15   14 o   55.06   24.40   24.53  212.30   15.31  212.30    5.61   32.30  0.33 
1 1 1  -49   15   15 o   49.18   22.33   24.25  345.64    2.83  345.64   15.21  165.64  0.21 
1 1 1  -49   15   16 o   50.29   22.40   55.31  145.83    7.82  325.83   36.58  325.83  0.21 
1 1 1  -49   15   17 o   53.42   23.39   27.32  348.37    0.72  168.47   15.56  168.47  0.13 
1 1 1  -49   15   18 o   43.72   20.52    7.48  354.92    3.90  354.19    1.67  174.19  0.11 
1 1 1  -49   15   19 o   61.89   31.54   78.25  316.39   20.62  316.37   20.81  136.37  0.50 
1 1 1  -49   15   20 o   60.02   25.45   50.88   53.21   13.76   53.21    6.71  233.21  0.29 
1 1 1  -49   15   21 o   44.01   21.06    7.29  247.39    0.40  247.40    2.31   67.40  0.04 
1 1 1  -49   17    1 o   39.30   18.19   67.39   16.16   18.55  196.16   76.86  196.16  0.51 
1 1 1  -49   17    2 o   81.26   22.81  105.83  285.31   44.65  285.31   48.70  105.31  0.85 
1 1 1  -49   17    3 o   70.65   23.72  132.49  192.11    3.89  192.11  114.42   12.11  0.86 
1 1 1  -49   17    4 o   92.33   21.88  103.31  349.69   68.94  349.69   23.84  169.69  0.88 
1 1 1  -49   17    5 f   62.33   23.11   15.11   78.05   13.55   78.07    0.00    0.00  0.00 
1 1 1  -49   17    6 o  113.84   17.91   89.96  143.83  123.06  143.83   42.95  143.83  0.89 
1 1 1  -49   17    7 o   83.58   22.93  101.90  283.49   51.74  283.49   37.75  103.49  0.84 
1 1 1  -49   17    8 o  156.91   12.90  166.50   19.13  157.77   19.13   14.58   19.13  0.96 
1 1 1  -49   17    9 o  159.51   13.08  144.52  276.08  181.52  276.07   58.75  276.07  0.95 
1 1 1  -49   17   10 o  124.73   15.34  149.94  306.72  108.73  306.72   18.84  126.72  0.95 
1 1 1  -49   17   11 o   42.05   18.95    1.20  291.45    0.16  291.37    0.86  111.37  0.01 
1 1 1  -49   17   12 o  122.89   12.95  138.38   16.93  118.39   16.93    0.19   16.93  0.96 
1 1 1  -49   17   13 o  102.08   14.78  102.02   80.51  101.18   80.51   29.93   80.51  0.84 
1 1 1  -49   17   14 o   50.60   18.98   45.89  165.04    5.52  345.04   29.15  345.04  0.18 
1 1 1  -49   17   15 o   74.94   24.29  101.53   26.97   24.88   26.92   27.69  206.92  0.52 
1 1 1  -49   17   16 o   60.19   28.46   23.10   71.61   12.04   71.69    3.69  251.69  0.23 
1 1 1  -49   17   17 o   41.25   19.77   28.13  344.51    3.52  344.33   13.86  164.33  0.25 
1 1 1  -49   17   18 o   64.19   26.79   35.71  125.46   12.15  125.46    2.75  305.46  0.21 
1 1 1  -49   17   19 o   49.58   22.97   58.09  287.35    5.79  287.35   16.89  107.35  0.29 
1 1 1  -49   17   20 o   55.28   24.04   44.76  306.85   10.98  306.85    5.23  126.85  0.25 
1 1 1  -49   19    1 o   81.81   22.40  115.29  136.05   50.50  136.04   47.36  316.04  0.91 
1 1 1  -49   19    2 o   41.30   19.30   51.43   13.44    1.95   13.44   41.96  193.44  0.56 
1 1 1  -49   19    3 f   52.94   22.13   39.02  118.47   33.29  118.47    0.00    0.00  0.00 
1 1 1  -49   19    4 f   54.30   22.52   62.83  242.66   53.59  242.67    0.00    0.00  0.00 
1 1 1  -49   19    5 o   51.00   21.84   85.58  223.85    3.87  223.85   69.13   43.85  0.75 
1 1 1  -49   19    6 o   59.77   23.23    7.36  200.28    7.90  200.27    1.61  200.27  0.12 
1 1 1  -49   19    7 o   60.08   23.63   42.91    4.05   33.71    4.05    2.92  184.05  0.59 
1 1 1  -49   19    8 o   65.01   24.87   75.16  301.47   36.56  301.47   25.81  121.47  0.76 
1 1 1  -49   19    9 f   46.93   21.35   48.81  341.87   36.39  341.87    0.00    0.00  0.00 
1 1 1  -49   19   10 f   47.57   20.81   56.84  253.50   36.48  253.50    0.00    0.00  0.00 
1 1 1  -49   19   11 o   52.11   21.31   79.01  214.22    9.41   34.22   50.40   34.22  0.30 
1 1 1  -49   19   12 o   69.17   28.68   71.94   29.48    5.85   29.50   27.96  209.50  0.29 
1 1 1  -49   19   13 o   59.44   28.05   61.80  123.89    6.56  123.89   30.04  303.89  0.36 
1 1 1  -49   19   14 o   94.65   17.64   91.05   81.70  105.36   81.71   39.16   81.71  0.91 
1 1 1  -49   19   15 o  105.90   13.95   62.70  296.02  138.09  296.03  100.22  296.03  0.83 
1 1 1  -49   19   16 o   76.29   14.89   49.72  275.93   45.18  275.93   23.68  275.93  0.44 
1 1 1  -49   19   17 o   52.52   22.50   19.22  253.44    3.45  253.44    4.16   73.44  0.11 
1 1 1  -49   19   18 o   50.87   23.25   26.26  270.44    4.28  270.44    5.48   90.44  0.14 
1 1 1  -49   21    1 o   36.70   17.66   80.66  318.73   23.40  138.75   65.43  138.75  0.25 
1 1 1  -49   21    2 o   68.32   23.64   39.36  255.69    5.42  255.68   13.42   75.68  0.18 
1 1 1  -49   21    3 o   46.84   20.88   30.80   33.71    5.67  213.70   19.54  213.70  0.09 
1 1 1  -49   21    4 o   50.59   21.71   19.01   25.07    2.79  205.05   11.09  205.05  0.05 
1 1 1  -49   21    5 o   55.36   22.66   66.92  170.05    6.62  350.05   36.00  350.05  0.21 
1 1 1  -49   21    6 o   90.39   22.88   65.32  308.05   31.57  308.03    1.78  308.03  0.34 
1 1 1  -49   21    7 o   43.69   20.78   36.81  201.04    7.81   21.04   25.80   21.04  0.12 
1 1 1  -49   21    8 o   54.38   23.86   27.66  285.85    0.67  105.83   15.51  105.83  0.13 
1 1 1  -49   21    9 o   55.62   26.81   67.06   30.64    2.70   30.62   37.32  210.62  0.38 
1 1 1  -49   21   10 f   41.78   19.46    9.60  114.46    6.46  114.32    0.00    0.00  0.00 
1 1 1  -49   21   11 o   37.33   18.10   25.98   39.78    5.21   39.88   13.57  219.88  0.32 
1 1 1  -49   21   12 o   47.66   20.88   22.92  117.50    7.63  117.75    6.36  297.75  0.23 
1 1 1  -49   21   13 o   42.47   19.26   33.49   16.48    0.71   16.51   15.56  196.51  0.20 
1 1 1  -49   21   14 o   47.88   20.32   53.99  172.82    4.04  172.82   18.01  352.82  0.27 
1 1 1  -49   21   15 o   85.13   19.03   90.03    8.71   76.00    8.71   40.96    8.71  0.65 
1 1 1  -49   21   16 o   31.80   15.36   25.96  338.28    2.98  158.28   12.55  158.28  0.10 
1 1 1  -49   23    1 o   50.48   21.62   30.93  267.86    7.20  267.81    8.80   87.81  0.23 
1 1 1  -49   23    2 o   67.86   24.48   77.24  290.50   43.87  290.50    0.53  290.50  0.64 
1 1 1  -49   23    3 o   46.34   20.93   43.84  238.02    8.71  238.00   17.18   58.00  0.37 
1 1 1  -49   23    4 o   71.92   24.44   70.83  164.99   55.28  165.03   12.57  165.03  0.68 
1 1 1  -49   23    5 o   76.15   30.29   83.78  252.98   55.33  252.95    4.90  252.95  0.69 
1 1 1  -49   23    6 o   52.36   23.61   52.40   99.12   15.61   99.20   14.98  279.20  0.44 
1 1 1  -49   23    7 o   56.26   24.72   67.27   80.37   19.98   80.38   17.08  260.38  0.51 
1 1 1  -49   23    8 o   75.11   25.28   56.66  234.68   44.48  234.65   15.99  234.65  0.49 
1 1 1  -49   23    9 o   50.70   22.45   47.86  125.89    5.72  125.90   15.29  305.90  0.26 
1 1 1  -49   23   10 o   41.84   19.84   45.13  120.67    1.41  300.67   19.92  300.67  0.20 
1 1 1  -49   23   11 f   66.19   25.94   97.13  202.69   38.71  202.69    0.00    0.00  0.00 
1 1 1  -49   23   12 o   46.28   21.45   33.74  163.34    2.44  163.34   10.56  343.34  0.17 
1 1 1  -49   23   13 o   45.57   20.86   22.13  329.27    1.95  329.27    6.24  149.27  0.11 
1 1 1  -49   25    1 o   41.47   19.33   55.53  119.42    0.81  119.41   19.67  299.41  0.26 
1 1 1  -49   25    2 o   51.86   22.58   72.19  128.44   11.21  128.44   15.80  308.44  0.37 
1 1 1  -49   25    3 o   41.96   20.45   19.28   79.70    0.26   79.70    7.02  259.70  0.09 
1 1 1  -49   25    4 o   65.07   27.05   70.41  304.45   24.74  304.45    1.95  124.45  0.40 
1 1 1  -49   25    5 o   51.62   23.62   51.94  235.83    7.77  235.83   11.91   55.83  0.27 
1 1 1  -49   25    6 f   41.89   20.54   61.25  197.18   23.08  197.18    0.00    0.00  0.00 
1 1 1  -49   25    7 o   51.71   22.99   29.53   60.50    5.35   60.50    5.66  240.50  0.16 
1 1 1  -49   25    8 o   39.16   19.08   48.64  188.38    0.93    8.38   18.79    8.38  0.22 
1 1 1  -49   25    9 o   48.18   21.98   42.10  258.74    5.59  258.73    9.54   78.73  0.22 
1 1 1  -48    0    1 o  182.50   11.27  230.05  180.00  140.28  180.00   84.43    0.00  1.00 
1 1 1  -48    0    2 o  333.22    7.25  331.62  180.00  343.56  180.00   20.68  180.00  1.00 
1 1 1  -48    0    3 o   58.15   27.17   40.22  180.00    3.44  360.00   41.50  360.00  0.30 
1 1 1  -48    0    4 o   53.47   26.50   94.10  180.00   27.84    0.00  118.72    0.00  0.59 
1 1 1  -48    0    5 o  129.33   21.73  176.19    0.00   88.35    0.00   81.01  180.00  1.00 
1 1 1  -48    0    6 o   82.00   33.82   13.97  180.00   10.01  180.00    3.25  360.00  0.14 
1 1 1  -48    0    7 o  466.05    8.23  335.94    0.00  604.56    0.00  277.02    0.00  1.00 
1 1 1  -48    0    8 o  373.56   10.05  403.23    0.00  352.53    0.00   42.07  180.00  1.00 
1 1 1  -48    0    9 o   30.78   22.26   14.51    0.00   10.25  180.00   24.45  180.00  0.06 
1 1 1  -48    0   10 o  211.63   17.74  138.25  180.00  287.75  180.00  152.37  180.00  1.00 
1 1 1  -48    0   11 o  213.91   18.59  180.27  180.00  251.32  180.00   74.82  180.00  1.00 
1 1 1  -48    0   12 o  652.90    9.40  640.73    0.00  677.95    0.00   50.09    0.00  1.00 
1 1 1  -48    0   13 o  246.31   17.14  305.97    0.00  190.55    0.00  111.51  180.00  1.00 
1 1 1  -48    0   14 o   68.10   38.47  108.42  180.00    3.25  180.00  104.66    0.00  0.82 
1 1 1  -48    0   15 o  141.62   34.11  121.54  180.00  161.72  180.00   41.31  180.00  1.00 
1 1 1  -48    0   16 o   64.45   37.91   61.21  180.00   23.76  180.00   36.31    0.00  0.65 
1 1 1  -48    0   17 o  109.58   59.53   35.15    0.00   80.41    0.00   46.10    0.00  0.52 
1 1 1  -48    0   18 o       ?       ?   63.69  180.00   61.08  180.00    0.00    0.00  0.00 
1 1 1  -48    0   19 o   44.43   31.20   21.75  180.00    1.08  360.00   20.12  360.00  0.20 
1 1 1  -48    0   20 o   64.36   40.18   88.01    0.00   30.76    0.00   44.19  180.00  0.82 
1 1 1  -48    0   21 o   62.86   38.10   71.04  180.00   24.37  180.00   27.91    0.00  0.61 
1 1 1  -48    0   22 o  112.04   44.32  148.64    0.00   94.28    0.00   26.04    0.00  0.73 
1 1 1  -48    0   23 o   53.52   35.23   15.97  180.00   11.87  180.00    0.33  180.00  0.22 
1 1 1  -48    0   24 o   42.33   29.74   14.68  180.00    0.16    0.00    6.90    0.00  0.08 
1 1 1  -48    0   25 o   55.48   36.25   69.07  180.00   13.09  180.00   13.45    0.00  0.36 
1 1 1  -48    2    1 o  468.86    4.65  414.57  281.03  524.06  281.02  118.42  281.02  0.99 
1 1 1  -48    2    2 o  327.19    5.25  261.32  346.27  386.80  346.28  132.11  346.28  0.98 
1 1 1  -48    2    3 o  147.22    9.16  154.00  236.75  121.68  236.50   27.90   56.50  0.92 
1 1 1  -48    2    4 f  155.46    9.10  236.11   67.20  229.20   67.25    0.00    0.00  0.00 
1 1 1  -48    2    5 o  237.02    6.64  182.67   66.03  277.31   66.10   99.39   66.10  0.96 
1 1 1  -48    2    6 o   82.96   22.11  178.94   63.14   32.07  243.38  206.75  243.38  0.86 
1 1 1  -48    2    7 o  563.21    5.56  572.84  203.74  561.77  203.76    2.96  203.76  0.99 
1 1 1  -48    2    8 o  109.16   19.95  143.10  197.45   50.35  197.44   89.83   17.44  0.87 
1 1 1  -48    2    9 o   91.85   24.95   48.90  117.65   44.84  117.65    3.05  297.65  0.50 
1 1 1  -48    2   10 o  173.29   15.05  142.48  194.77  182.78  194.76   43.25  194.76  0.93 
1 1 1  -48    2   11 o  171.24   15.13  165.58  155.95  160.30  155.95    1.79  335.95  0.94 
1 1 1  -48    2   12 o  179.64   15.22  193.46  176.78  153.16  176.79   36.65  356.79  0.95 
1 1 1  -48    2   13 o  257.73   11.20  217.25  184.33  287.75  184.33   73.03  184.33  0.97 
1 1 1  -48    2   14 o  331.21   12.11  266.97   66.31  386.59   66.31  120.56   66.31  0.99 
1 1 1  -48    2   15 o  128.00   24.37   81.57  305.17  138.52  305.17   57.80  305.17  0.86 
1 1 1  -48    2   16 o   96.89   28.33  133.94   52.24   41.92   52.24   89.38  232.24  0.89 
1 1 1  -48    2   17 o  193.24   20.60  191.37  216.92  189.66  216.92    2.92  216.92  0.97 
1 1 1  -48    2   18 o   69.74   30.03   79.05  294.54   29.84  294.53   45.33  114.53  0.75 
1 1 1  -48    2   19 o   64.24   29.74   27.73  152.67   13.99  152.67   10.07  332.67  0.30 
1 1 1  -48    2   20 o  133.10   25.73  125.73  167.73  140.84  167.73   33.71  167.73  0.93 
1 1 1  -48    2   21 o   59.92   28.09   55.95   18.32   10.93   18.32   28.72  198.32  0.42 
1 1 1  -48    2   22 o   54.88   25.02   45.17  253.59    3.90   73.56   25.54   73.56  0.16 
1 1 1  -48    2   23 o   48.75   23.33   44.46  312.13   20.63  312.10   12.04  132.10  0.55 
1 1 1  -48    2   24 o   41.37   20.54   25.55  255.82    1.01   75.81   12.22   75.81  0.12 
1 1 1  -48    2   25 o   55.54   26.50   55.03   11.38   10.07   11.38   10.94  191.38  0.28 
1 1 1  -48    4    1 o  152.27    9.96  151.75  330.81  133.07  330.81   15.57  150.81  0.93 
1 1 1  -48    4    2 o  225.00    6.99  201.63   57.98  235.68   57.98   38.15   57.98  0.96 
1 1 1  -48    4    3 o  182.87    7.40  212.49  113.88  141.80  113.85   66.03  293.85  0.96 
1 1 1  -48    4    4 o  115.25   13.51  116.59  207.38   83.68  207.27   30.45   27.27  0.86 
1 1 1  -48    4    5 o  490.42    4.95  438.15  116.72  545.25  116.69  117.26  116.69  0.99 
1 1 1  -48    4    6 o  221.56    7.27  222.55  222.17  210.00  222.18    7.84   42.18  0.97 
1 1 1  -48    4    7 o   50.68   21.87   43.72  343.70   14.03  163.70   56.85  163.70  0.28 
1 1 1  -48    4    8 o   44.49   20.70   31.47  311.63   13.97  131.64   44.80  131.64  0.19 
1 1 1  -48    4    9 o  273.55    9.79  255.68  118.51  283.99  118.51   33.60  118.51  0.98 
1 1 1  -48    4   10 o   95.88   30.96  154.26   83.07   12.09   83.07  138.94  263.07  0.85 
1 1 1  -48    4   11 o   61.14   25.50   47.27  313.82    0.55  133.82   46.82  133.82  0.37 
1 1 1  -48    4   12 o  165.38   15.49  161.17   84.51  152.86   84.51    5.85  264.51  0.94 
1 1 1  -48    4   13 o  198.36   13.82  216.46  183.99  169.05  183.98   45.67    3.98  0.97 
1 1 1  -48    4   14 o  109.16   25.16   77.32  293.73   97.26  293.74   20.33  293.74  0.80 
1 1 1  -48    4   15 o   57.63   25.24   95.71  130.07   12.41  310.07  106.79  310.07  0.71 
1 1 1  -48    4   16 o  116.20   26.07   68.12  334.02  126.98  334.02   60.33  334.02  0.83 
1 1 1  -48    4   17 o  306.82   13.78  293.63   14.58  322.14   14.58   35.99   14.58  0.99 
1 1 1  -48    4   18 o   81.47   29.41  102.68  348.29   41.46  348.30   53.74  168.30  0.84 
1 1 1  -48    4   19 o   57.30   25.50   11.88  266.99    4.22  267.00    5.86   87.00  0.12 
1 1 1  -48    4   20 o   83.91   33.43  112.26  331.07   46.84  331.07   48.92  151.07  0.85 
1 1 1  -48    4   21 o   54.35   25.30   46.27  187.39    0.40    7.39   29.42    7.39  0.26 
1 1 1  -48    4   22 o   59.22   26.22   62.14  104.93    2.08  104.94   31.46  284.94  0.30 
1 1 1  -48    4   23 o   51.60   24.16   57.09   64.83   20.44   64.95   18.09  244.95  0.57 
1 1 1  -48    4   24 o   45.62   22.75   30.21   99.18    0.44   99.19   12.02  279.19  0.14 
1 1 1  -48    4   25 o   52.93   24.88   84.30  159.47   11.45  159.48   20.10  339.48  0.41 
1 1 1  -48    6    1 o  164.94    9.56  138.53   83.69  170.23   83.69   34.57   83.69  0.93 
1 1 1  -48    6    2 o  184.96    8.35  185.76  197.57  170.21  197.57   11.72   17.57  0.95 
1 1 1  -48    6    3 o   41.15   18.81   88.83  102.08   49.34  282.07  136.33  282.07  0.46 
1 1 1  -48    6    4 o  200.94    9.04  147.72  339.71  234.31  339.71   89.62  339.71  0.94 
1 1 1  -48    6    5 o   60.25   21.80   47.81  324.70    2.90  144.71   49.73  144.71  0.36 
1 1 1  -48    6    6 o  151.89   11.96  148.51  274.40  135.01  274.40   10.45   94.40  0.92 
1 1 1  -48    6    7 o  141.22   25.64   47.69   17.38  138.73   17.39   92.03   17.39  0.66 
1 1 1  -48    6    8 o  215.14   12.56  165.86  271.50  247.88  271.49   85.47  271.49  0.95 
1 1 1  -48    6    9 o   60.07   24.32   15.30  259.51    0.22  259.50   14.75   79.50  0.13 
1 1 1  -48    6   10 o  272.26    9.52  257.39  166.89  280.79  166.89   28.85  166.89  0.98 
1 1 1  -48    6   11 o   72.62   25.92   93.37  161.66    8.67  161.66   83.24  341.66  0.69 
1 1 1  -48    6   12 o  120.63   20.05  109.67  202.89  103.05  202.89    5.59   22.89  0.88 
1 1 1  -48    6   13 o   72.39   26.75   37.17  120.63   20.05  120.62   17.01  300.62  0.39 
1 1 1  -48    6   14 o   55.09   24.26   23.67   21.45    2.38   21.45   21.05  201.45  0.23 
1 1 1  -48    6   15 o   65.71   26.71   80.33  124.69   15.06  124.69   63.71  304.69  0.71 
1 1 1  -48    6   16 o  165.62   21.05  182.76   64.45  141.92   64.45   36.52  244.45  0.97 
1 1 1  -48    6   17 o   48.72   23.24   64.61  162.32    0.44  162.32   61.96  342.32  0.64 
1 1 1  -48    6   18 o   66.36   27.65   62.84  270.34   26.88  270.34   28.90   90.34  0.62 
1 1 1  -48    6   19 o   62.37   26.43   78.37  107.01   20.20  107.00   46.48  287.00  0.70 
1 1 1  -48    6   20 o   50.97   23.67   48.62  248.43   13.44  248.43   26.42   68.43  0.52 
1 1 1  -48    6   21 o   85.16   34.23   94.69  247.76   25.61  247.76   21.03   67.76  0.42 
1 1 1  -48    6   22 o   46.99   22.69   58.12  236.43    0.93   56.39   38.21   56.39  0.39 
1 1 1  -48    6   23 o   49.36   23.29   39.63  208.01    9.04  207.95   13.54   27.95  0.32 
1 1 1  -48    6   24 o   51.34   24.21   48.54  155.92    5.56  155.92   13.83  335.92  0.24 
1 1 1  -48    6   25 o   50.99   24.33   52.60  179.22    7.82  179.22   11.22  359.22  0.26 
1 1 1  -48    8    1 o  294.06    9.62  305.34  117.54  279.21  117.54   19.69  297.54  0.98 
1 1 1  -48    8    2 o  183.76    7.54  215.56  234.65  142.08  234.65   68.96   54.65  0.96 
1 1 1  -48    8    3 o  246.81   10.64  286.81  138.71  201.78  138.71   79.02  318.71  0.98 
1 1 1  -48    8    4 o   53.47   24.75  105.76  333.90   38.55  153.90  142.10  153.90  0.61 
1 1 1  -48    8    5 o  168.66   10.48  160.38   42.99  160.09   43.00    3.06   43.00  0.94 
1 1 1  -48    8    6 o  134.88   14.28  135.77   63.95  111.88   63.95   21.05  243.95  0.91 
1 1 1  -48    8    7 o  130.04   14.39  126.66  167.55  109.45  167.55   14.54  347.55  0.90 
1 1 1  -48    8    8 o  152.99   10.56  152.08   26.08  136.50   26.08   12.37  206.08  0.93 
1 1 1  -48    8    9 o  257.58   10.80  349.60  219.88  163.24  219.88  180.24   39.88  0.98 
1 1 1  -48    8   10 o  222.24   11.30  236.66  193.73  198.78  193.73   34.83   13.73  0.97 
1 1 1  -48    8   11 o   83.63   25.34   97.39   96.15   32.16   96.15   64.50  276.15  0.77 
1 1 1  -48    8   12 o   94.88   25.29  145.90  143.18   22.23  143.18  123.09  323.18  0.88 
1 1 1  -48    8   13 o  134.78   19.12  107.03   35.76  139.34   35.76   33.48   35.76  0.91 
1 1 1  -48    8   14 o  129.99   19.99  123.37  179.86  120.23  179.86    0.85  359.86  0.93 
1 1 1  -48    8   15 o   82.99   30.33   56.85  351.66   57.35  351.66    1.80  351.66  0.68 
1 1 1  -48    8   16 o   76.73   29.11   29.46  141.56   42.62  141.56   13.94  141.56  0.46 
1 1 1  -48    8   17 f  176.05   17.10  181.99  238.14  165.59  238.14    0.00    0.00  0.00 
1 1 1  -48    8   18 o   67.37   27.49  106.82  302.13   14.08  302.13   76.67  122.13  0.78 
1 1 1  -48    8   19 o   92.40   28.11  104.17  295.34   73.81  295.34   15.07  115.34  0.88 
1 1 1  -48    8   20 f   62.52   26.57   55.91  309.91   35.16  309.90    0.00    0.00  0.00 
1 1 1  -48    8   21 o   58.98   27.66   53.35  332.22    0.07  332.21   27.89  152.21  0.24 
1 1 1  -48    8   22 o   61.26   26.68   86.97   97.32   33.28   97.34   28.21  277.34  0.77 
1 1 1  -48    8   23 o   46.87   22.93   34.31   57.18    1.14   57.18   13.42  237.18  0.17 
1 1 1  -48    8   24 o   50.64   23.80   33.64  347.90    4.54  347.90    8.31  167.90  0.17 
1 1 1  -48   10    1 o  141.88   10.93  181.70  242.30   88.42  242.30   91.12   62.30  0.94 
1 1 1  -48   10    2 o   42.65   19.36   21.17   26.89    8.61  206.89   29.47  206.89  0.14 
1 1 1  -48   10    3 f  239.81    8.31  259.80  288.47  255.65  288.47    0.00    0.00  0.00 
1 1 1  -48   10    4 o  206.02   11.10  200.63  121.68  199.96  121.68    2.66  121.68  0.96 
1 1 1  -48   10    5 o  290.87    7.44  249.40  224.16  324.95  224.16   79.64  224.16  0.98 
1 1 1  -48   10    6 o  192.96   10.42  256.84   71.84  121.71   71.84  131.19  251.84  0.97 
1 1 1  -48   10    7 o  308.80    7.62  288.16  222.38  323.64  222.38   39.33  222.38  0.98 
1 1 1  -48   10    8 o  231.36    8.65  150.86  304.54  295.15  304.54  145.88  304.54  0.96 
1 1 1  -48   10    9 o  173.22    9.76  120.78   38.70  203.92   38.71   83.96   38.71  0.93 
1 1 1  -48   10   10 o  235.10   11.80  196.15  173.51  261.40  173.51   65.82  173.51  0.97 
1 1 1  -48   10   11 o  211.02   12.67  219.88  187.38  193.02  187.38   25.06    7.38  0.97 
1 1 1  -48   10   12 o  188.99   13.45  179.32  239.27  188.95  239.28   12.19  239.28  0.97 
1 1 1  -48   10   13 o  101.56   24.63  148.68   80.40   41.03   80.40  104.58  260.40  0.92 
1 1 1  -48   10   14 o  265.14   12.94  281.95   36.73  249.05   36.73   26.22  216.73  0.99 
1 1 1  -48   10   15 o  127.63   23.54  114.82  303.25  127.06  303.25   15.33  303.25  0.94 
1 1 1  -48   10   16 o  193.50   14.38  165.93  138.49  224.82  138.49   73.72  138.49  0.97 
1 1 1  -48   10   17 o   52.51   23.47   27.83  277.75    5.27  277.75   18.37   97.75  0.28 
1 1 1  -48   10   18 o   61.87   25.73   92.12  128.11   19.02  128.11   59.53  308.11  0.79 
1 1 1  -48   10   19 o   50.90   23.39   41.36  259.09    0.86  259.09   27.75   79.09  0.29 
1 1 1  -48   10   20 o   59.56   25.71   87.77   47.72    4.63  227.72   45.16  227.72  0.30 
1 1 1  -48   10   21 o   52.06   23.73   47.05  134.56   16.88  134.59   16.26  314.59  0.48 
1 1 1  -48   10   22 o   56.51   28.12   19.58  190.14    5.67  190.02    4.47   10.02  0.14 
1 1 1  -48   10   23 o   57.88   26.04   56.29  234.13   12.37  234.13    9.88   54.13  0.30 
1 1 1  -48   10   24 o   50.98   23.94   40.78  107.86    6.69  107.86    7.97  287.86  0.21 
1 1 1  -48   12    1 o   70.31   19.44   96.39  151.38   12.29  151.38   83.51  331.38  0.77 
1 1 1  -48   12    2 o  145.44   13.31  105.16  248.20  160.49  248.20   55.73  248.20  0.91 
1 1 1  -48   12    3 o  171.69   11.41  157.95   84.96  169.22   84.96   11.75   84.96  0.95 
1 1 1  -48   12    4 f  151.32   12.55  103.89   24.46  103.51   24.46    0.00    0.00  0.00 
1 1 1  -48   12    5 o  199.63    9.66  213.96   29.66  173.98   29.66   39.22  209.66  0.97 
1 1 1  -48   12    6 f  207.41    9.60  233.73  306.87  233.07  306.87    0.00    0.00  0.00 
1 1 1  -48   12    7 o  154.54   12.61  119.80  241.31  168.07  241.31   48.83  241.31  0.93 
1 1 1  -48   12    8 o   63.86   24.47   92.52  194.06    1.17   14.06   93.01   14.06  0.71 
1 1 1  -48   12    9 o   46.89   20.44   86.32   52.84   27.22  232.84  112.58  232.84  0.62 
1 1 1  -48   12   10 o   74.89   21.35   68.17  117.45   40.36  117.45   26.77  297.45  0.72 
1 1 1  -48   12   11 o  336.94    8.79  275.53  213.80  397.35  213.80  127.45  213.80  0.99 
1 1 1  -48   12   12 o  235.61   11.48  199.12  336.64  268.04  336.64   73.47  336.64  0.98 
1 1 1  -48   12   13 o   88.79   28.81   23.81  222.76   53.03  222.76   29.84  222.76  0.43 
1 1 1  -48   12   14 f   82.03   27.05   96.83  184.95   91.98  184.95    0.00    0.00  0.00 
1 1 1  -48   12   15 o   50.78   22.85   45.52  145.70    5.05  145.70   35.44  325.70  0.45 
1 1 1  -48   12   16 o  143.31   17.81  115.54  311.90  169.02  311.90   70.82  311.90  0.93 
1 1 1  -48   12   17 o   95.52   26.14   91.76   58.86   88.75   58.86   10.48   58.86  0.87 
1 1 1  -48   12   18 o  100.92   25.87   70.82   32.90   88.15   32.90   39.98   32.90  0.68 
1 1 1  -48   12   19 o  118.18   23.17  136.89  167.92  101.20  167.93   38.86  167.93  0.69 
1 1 1  -48   12   20 o   46.19   21.78   51.05  223.72    5.22  223.67   29.71   43.67  0.43 
1 1 1  -48   12   21 o   56.48   25.37   22.27    3.38    9.34    3.47    3.03  183.47  0.19 
1 1 1  -48   12   22 o   59.47   26.27   70.10   91.66   15.81   91.66   12.35  271.66  0.37 
1 1 1  -48   12   23 o   56.68   27.92   50.15  172.39   10.24  172.39    8.20  352.39  0.25 
1 1 1  -48   14    1 o  187.59    7.24  143.68  354.47  221.81  354.47   81.08  354.47  0.97 
1 1 1  -48   14    2 o  205.38   10.26  219.58  198.51  186.38  198.51   29.14   18.51  0.98 
1 1 1  -48   14    3 o   47.66   20.88   26.30   29.09    0.98  209.09   26.84  209.09  0.26 
1 1 1  -48   14    4 o  214.63    9.57  176.10  359.47  244.57  359.47   71.35  359.47  0.97 
1 1 1  -48   14    5 o  265.84    8.25  257.90  183.79  270.39  183.79   16.76  183.79  0.99 
1 1 1  -48   14    6 o  237.37    8.83  203.81  357.81  264.93  357.81   64.70  357.81  0.98 
1 1 1  -48   14    7 o  223.36    9.90  211.30  219.71  230.53  219.71   23.33  219.71  0.98 
1 1 1  -48   14    8 o  174.93   11.92  252.22  219.93   95.58  219.93  151.33   39.93  0.98 
1 1 1  -48   14    9 o  158.57   12.27  124.23  201.41  181.29  201.40   59.84  201.40  0.95 
1 1 1  -48   14   10 o  185.52   11.06  146.49   71.50  217.04   71.50   74.09   71.50  0.97 
1 1 1  -48   14   11 f  110.02   16.47   73.53   69.66   71.60   69.66    0.00    0.00  0.00 
1 1 1  -48   14   12 o   53.09   17.68   69.32  122.01   11.11  122.01   54.72  302.01  0.72 
1 1 1  -48   14   13 o  241.53   11.07  199.76  264.76  294.06  264.76  114.04  264.76  0.98 
1 1 1  -48   14   14 o   55.80   24.22   84.98  157.55    1.40  157.55   70.74  337.55  0.66 
1 1 1  -48   14   15 o  162.66   15.47  168.34  100.73  171.19  100.73   27.83  100.73  0.97 
1 1 1  -48   14   16 o   61.92   24.85   53.19   68.39   36.38   68.39    8.41  248.39  0.66 
1 1 1  -48   14   17 o   49.86   22.64   23.92  148.19    2.36  328.19   16.58  328.19  0.12 
1 1 1  -48   14   18 o   68.24   26.24   57.47  191.25    8.47  191.22   20.53   11.22  0.27 
1 1 1  -48   14   19 o   76.88   27.03   75.93   29.36   64.34   29.32    9.98   29.32  0.77 
1 1 1  -48   14   20 o   78.56   28.41   69.36  333.99   55.02  333.96   17.78  333.96  0.59 
1 1 1  -48   14   21 o   48.02   22.69   39.46  266.49    2.78  266.49   13.05   86.49  0.19 
1 1 1  -48   14   22 o   46.02   21.80   28.15  282.00    2.41  282.00    7.97  102.00  0.14 
1 1 1  -48   16    1 o   45.84   20.75   44.36  237.71    3.89  237.70   39.27   57.70  0.51 
1 1 1  -48   16    2 o  109.46   20.51   40.15  252.47  128.74  252.47   89.65  252.47  0.77 
1 1 1  -48   16    3 o  223.65   10.61  184.81  179.52  259.18  179.52   79.11  179.52  0.98 
1 1 1  -48   16    4 o  150.57   14.60  111.84  315.84  177.50  315.84   68.50  315.84  0.95 
1 1 1  -48   16    5 o  133.94   16.25   97.31  302.12  155.57  302.12   60.74  302.12  0.93 
1 1 1  -48   16    6 o  135.53   15.56  108.54  186.00  150.23  186.00   44.50  186.00  0.94 
1 1 1  -48   16    7 f  163.44   14.69  146.56  144.42  142.66  144.42    0.00    0.00  0.00 
1 1 1  -48   16    8 o  148.64   14.84  170.51  342.62  123.64  342.62   41.05  162.62  0.97 
1 1 1  -48   16    9 o  135.45   15.83  104.40  308.97  156.07  308.97   57.86  308.97  0.94 
1 1 1  -48   16   10 o  181.44   10.69  184.13  301.51  185.89  301.51   18.35  301.51  0.97 
1 1 1  -48   16   11 o   94.19   20.10   52.84   13.33   90.65   13.33   44.49   13.33  0.73 
1 1 1  -48   16   12 o   45.62   19.40   33.53  164.66    0.47  164.66   28.02  344.66  0.32 
1 1 1  -48   16   13 o   61.88   19.62   43.30  254.85   33.55  254.85    3.34   74.85  0.57 
1 1 1  -48   16   14 o   56.66   22.89   30.57   93.22   25.86   93.23    0.25  273.23  0.46 
1 1 1  -48   16   15 o   50.34   22.44   21.59  315.95    0.25  135.96   14.50  135.96  0.14 
1 1 1  -48   16   16 o   71.35   26.88   48.08   33.59    4.48   33.59   16.47  213.59  0.18 
1 1 1  -48   16   17 o   59.71   28.25  103.00  205.65    5.79  205.63   56.96   25.63  0.57 
1 1 1  -48   16   18 o   48.75   22.26   71.51  238.29   16.04  238.27   32.71   58.27  0.66 
1 1 1  -48   16   19 o   79.33   27.70   38.54    6.99   31.43    6.97   13.71    6.97  0.31 
1 1 1  -48   16   20 o   44.12   21.04   30.46  243.16    0.77  243.16   11.22   63.16  0.14 
1 1 1  -48   16   21 o   38.71   19.12   35.77   39.39    0.68  219.39   13.68  219.39  0.16 
1 1 1  -48   18    1 o   94.23   20.68  116.21  207.46   67.38  207.46   31.32   27.46  0.88 
1 1 1  -48   18    2 o  156.59   13.50  184.96   55.05  142.89   55.05   15.62  235.05  0.96 
1 1 1  -48   18    3 o   72.71   23.96  129.19  352.83   11.91  352.83  100.13  172.83  0.85 
1 1 1  -48   18    4 o   39.20   18.62   49.92  118.31   11.97  298.31   55.49  298.31  0.40 
1 1 1  -48   18    5 o   63.53   23.52   44.62   94.67   24.25   94.67   14.59  274.67  0.50 
1 1 1  -48   18    6 o   59.68   23.24   19.64  140.08   10.23  140.08    6.73  320.08  0.23 
1 1 1  -48   18    7 o   68.70   23.95   60.06  316.44   32.91  316.44   18.18  136.44  0.61 
1 1 1  -48   18    8 o   62.06   24.73   35.89  172.58   18.93  172.58   11.56  352.58  0.40 
1 1 1  -48   18    9 o   60.18   23.52   82.23   82.81   16.83   82.82   53.12  262.82  0.72 
1 1 1  -48   18   10 o   81.49   24.01   87.06   68.86   61.94   68.86   12.24  248.86  0.84 
1 1 1  -48   18   11 o  126.47   14.47  105.11   74.84  149.65   74.84   59.93   74.84  0.95 
1 1 1  -48   18   12 o   57.52   21.83   54.78   94.99   18.57   94.99   22.93  274.99  0.52 
1 1 1  -48   18   13 o   45.00   19.70   39.04  103.96    6.96  283.96   30.05  283.96  0.18 
1 1 1  -48   18   14 o   62.50   29.38   61.09   41.92    2.16  221.92   29.43  221.92  0.20 
1 1 1  -48   18   15 o   71.16   15.93   59.89  206.68   35.75  206.70    0.18   26.70  0.50 
1 1 1  -48   18   16 o   58.52   23.74   34.77  258.39   33.16  258.46    8.09  258.46  0.50 
1 1 1  -48   18   17 o   68.77   25.90   34.10  104.64   25.15  104.66    7.07  104.66  0.31 
1 1 1  -48   18   18 o   50.36   22.89   31.03   27.82    3.48   27.82    9.12  207.82  0.16 
1 1 1  -48   18   19 o  116.46   22.50  101.37  302.35  139.71  302.35  101.25  302.35  0.76 
1 1 1  -48   20    1 o  147.52   13.15  135.98  346.94  176.76  346.94   76.82  346.94  0.94
[truncated: 6,279,957 more chars]
