# Supplementary material for: Accelerating drug target inhibitor discovery with a deep generative foundation model
Source: Sci Adv. 2023 Jun 21;9(25):eadg7865. doi: 10.1126/sciadv.adg7865 (PMC10284550; doi:10.1126/sciadv.adg7865)
Supplement: Supplementary file 3 — 5SMM PanDDA event files [file sciadv.adg7865_5smm_pandda_event_files.zip › 5SMM/Mpro-Z1633315555_structure_factors.cif]

data_r5smmsf
# 
_audit.revision_id     1_0 
_audit.creation_date   ? 
_audit.update_record   'Initial release' 
# 
_cell.entry_id      5smm 
_cell.length_a      113.124 
_cell.length_b      53.041 
_cell.length_c      44.382 
_cell.angle_alpha   90.000 
_cell.angle_beta    102.904 
_cell.angle_gamma   90.000 
# 
_diffrn.id                  1 
_diffrn.crystal_id          1 
_diffrn.ambient_temp        ? 
_diffrn.crystal_treatment   ? 
_diffrn.details             'data from final refinement with ligand, final.mtz' 
# 
_diffrn_radiation_wavelength.id           1 
_diffrn_radiation_wavelength.wavelength   0.9126 
# 
_entry.id   5smm 
# 
_exptl_crystal.id   1 
# 
_reflns_scale.group_code   1 
# 
_symmetry.entry_id               5smm 
_symmetry.space_group_name_H-M   'C 1 2 1' 
_symmetry.Int_Tables_number      5 
# 
#
loop_
_refln.crystal_id
_refln.wavelength_id
_refln.scale_group_code
_refln.index_h
_refln.index_k
_refln.index_l
_refln.status
_refln.F_meas_au
_refln.F_meas_sigma_au
_refln.F_calc_au
_refln.phase_calc
_refln.pdbx_FWT
_refln.pdbx_PHWT
_refln.pdbx_DELFWT
_refln.pdbx_DELPHWT
_refln.fom
1 1 1  -71    1    3 o  103.06   41.50   94.11   97.83  103.46   97.83   47.55   97.83  0.77 
1 1 1  -71    1    4 o   64.83   32.06   64.42   46.17   38.86   46.16    1.74   46.16  0.59 
1 1 1  -71    1    5 o   62.36   31.18   32.75  345.43   22.39  345.43    3.89  345.43  0.33 
1 1 1  -71    1    6 o   92.90   44.85   39.99   98.63   43.74   98.63   21.34   98.63  0.36 
1 1 1  -71    1    7 o   87.44   42.76   14.04  137.34   15.69  137.33    7.80  137.33  0.13 
1 1 1  -71    1    8 o   87.24   43.02   30.94  216.29   33.57  216.29   15.92  216.29  0.29 
1 1 1  -71    1    9 o   98.54   46.54   26.27  305.27   37.29  305.27   21.91  305.27  0.27 
1 1 1  -71    3    4 o   79.88   37.45   13.69  214.97   18.52  214.97   10.39  214.97  0.17 
1 1 1  -71    3    5 o  188.97   59.27   18.36  244.65   79.79  244.65   69.10  244.65  0.24 
1 1 1  -71    3    6 o  144.82   44.74   26.19   76.34   96.72   76.35   81.59   76.35  0.39 
1 1 1  -71    3    7 o   68.22   32.97   14.67  229.87   14.59  229.87    6.09  229.87  0.17 
1 1 1  -71    3    8 o   78.98   36.09   53.48   19.71   56.07   19.71   24.63   19.71  0.55 
1 1 1  -70    0    1 o   72.71   47.74   11.63    0.00   13.34    0.00    6.63    0.00  0.14 
1 1 1  -70    0    2 o       ?       ?   82.49  180.00   45.07  180.00    0.00    0.00  0.00 
1 1 1  -70    0    3 o   45.52   33.70   25.45    0.00    4.65    0.00    8.64  180.00  0.20 
1 1 1  -70    0    4 o   54.63   38.46   51.36    0.00   15.13    0.00   10.81  180.00  0.38 
1 1 1  -70    0    5 o   70.45   45.58   62.31    0.00   34.64    0.00    3.85    0.00  0.46 
1 1 1  -70    0    6 o   65.45   42.79    3.19  180.00    1.69  180.00    0.12  180.00  0.02 
1 1 1  -70    0    7 o  145.56   49.24   15.19    0.00   59.01    0.00   51.53    0.00  0.23 
1 1 1  -70    0    8 o   54.45   37.27   22.60    0.00    7.48    0.00    3.86  180.00  0.17 
1 1 1  -70    0    9 o   82.58   47.06   34.97  180.00   38.62  180.00   20.53  180.00  0.34 
1 1 1  -70    0   10 o   53.48   36.48   16.85  180.00    7.98  180.00    1.11  360.00  0.16 
1 1 1  -70    0   11 o  207.46   36.23   69.36    0.00  373.77    0.00  334.38    0.00  1.00 
1 1 1  -70    2    1 o   76.15   34.59   22.81  228.26   28.84  228.26   15.49  228.26  0.28 
1 1 1  -70    2    2 o   92.63   41.97   85.86  327.19   73.48  327.19   25.81  327.19  0.65 
1 1 1  -70    2    3 o   70.31   33.60   47.13   26.21   30.99   26.21    5.95   26.21  0.40 
1 1 1  -70    2    4 o   76.77   34.34   33.71   64.76   27.49   64.77   10.17   64.77  0.29 
1 1 1  -70    2    5 o   73.62   33.00   61.51  190.57   37.74  190.57    6.80  190.57  0.47 
1 1 1  -70    2    6 o   63.34   29.76   17.63  311.07    8.89  311.07    0.10  311.07  0.14 
1 1 1  -70    2    7 o   57.71   27.67   22.09  357.17    8.67  357.17    2.41  177.17  0.17 
1 1 1  -70    2    8 o   80.10   33.29   48.93  182.77   43.05  182.77   18.08  182.77  0.42 
1 1 1  -70    2    9 o   59.38   28.28   40.91   12.56   19.70   12.56    1.82  192.56  0.35 
1 1 1  -70    2   10 o  110.61   40.58   54.18  204.30   93.28  204.30   63.59  204.30  0.56 
1 1 1  -70    2   11 o   74.31   33.73   59.76   40.34   52.58   40.34   18.12   40.34  0.59 
1 1 1  -70    4    2 o   69.44   32.34   25.20  311.59   26.54  311.59   11.89  311.59  0.30 
1 1 1  -70    4    3 o   96.16   42.82   21.76  240.20   30.45  240.20   18.32  240.20  0.22 
1 1 1  -70    4    4 o   62.47   30.25   50.46  161.92   27.19  161.92    0.07  341.92  0.44 
1 1 1  -70    4    5 o   73.21   33.39   36.84   18.17   29.27   18.17    9.77   18.17  0.33 
1 1 1  -70    4    6 o  120.40   37.02   18.86  220.32   50.48  220.32   40.58  220.32  0.25 
1 1 1  -70    4    7 o  145.31   33.07   56.18  260.68  179.62  260.68  149.98  260.68  0.72 
1 1 1  -70    4    8 o  101.60   35.42   25.76  179.66   50.16  179.66   36.34  179.66  0.31 
1 1 1  -70    4    9 o   57.42   28.29    9.20  226.31    5.56  226.32    0.48  226.32  0.09 
1 1 1  -70    4   10 o   91.36   45.28   71.73   11.70   63.15   11.70   21.96   11.70  0.57 
1 1 1  -70    6    3 o       ?       ?   29.46   78.75   17.70   78.75    0.00    0.00  0.00 
1 1 1  -70    6    4 o   68.96   34.15   14.48  352.27   14.29  352.27    5.84  352.27  0.16 
1 1 1  -70    6    5 o   91.28   41.60   36.00  159.60   46.69  159.60   26.07  159.60  0.37 
1 1 1  -70    6    6 o       ?       ?   48.21  216.29   27.43  216.29    0.00    0.00  0.00 
1 1 1  -70    6    7 o   54.15   26.85   54.04  309.50   25.28  309.50    5.59  129.50  0.52 
1 1 1  -70    6    8 o   60.90   29.32   40.39  123.40   30.05  123.40    6.62  123.40  0.44 
1 1 1  -70    6    9 o   79.57   34.74   40.59  274.94   53.62  274.94   29.44  274.94  0.49 
1 1 1  -69    1    1 o  112.01   41.65   60.60  118.14   87.49  118.14   56.63  118.14  0.53 
1 1 1  -69    1    2 o   50.03   25.18   60.34  258.38    7.59  258.38   21.31   78.38  0.36 
1 1 1  -69    1    3 o   93.84   38.16   56.46  260.63   48.24  260.63   22.53  260.63  0.39 
1 1 1  -69    1    4 o   55.90   26.62   29.43   51.40    5.46   51.40    7.44  231.40  0.16 
1 1 1  -69    1    5 o   86.76   33.38   75.22  332.91   48.89  332.91   16.70  332.91  0.47 
1 1 1  -69    1    6 o   99.21   31.44   51.75   23.84   56.39   23.84   34.43   23.84  0.39 
1 1 1  -69    1    7 o  113.65   32.54  104.73  133.06  112.69  133.06   67.94  133.06  0.69 
1 1 1  -69    1    8 o   58.53   27.08   53.48  221.67   11.40  221.67   11.97   41.67  0.30 
1 1 1  -69    1    9 o   66.61   29.15   22.84  246.30   10.15  246.29    0.21   66.29  0.15 
1 1 1  -69    1   10 f   70.03   29.91   41.86   31.13   19.95   31.13    0.00    0.00  0.00 
1 1 1  -69    1   11 o   67.54   28.90   30.10   48.40   20.40   48.40    5.16   48.40  0.26 
1 1 1  -69    1   12 o   50.03   24.44   23.53  320.63    9.11  320.63    3.65  140.63  0.22 
1 1 1  -69    1   13 o   85.99   37.34  104.81  100.52   73.42  100.52   12.17  100.52  0.78 
1 1 1  -69    3    1 o   72.87   34.20   78.43  219.07   43.36  219.07    2.05  219.07  0.58 
1 1 1  -69    3    2 o   88.73   37.16   63.78  350.32   55.47  350.32   23.79  350.32  0.49 
1 1 1  -69    3    3 o   53.36   26.57   33.07  332.85    6.67  332.85    8.98  152.85  0.21 
1 1 1  -69    3    4 o   60.83   28.57   43.37  148.22   12.79  148.22    6.99  328.22  0.27 
1 1 1  -69    3    5 o   70.28   30.40   40.69  170.02   18.86  170.02    0.72  170.02  0.26 
1 1 1  -69    3    6 o   84.68   32.92   48.80  304.97   36.15  304.97   14.57  304.97  0.34 
1 1 1  -69    3    7 o   99.94   33.02   54.89  327.61   62.98  327.61   38.54  327.61  0.44 
1 1 1  -69    3    8 o   47.59   23.32   25.35  326.31    2.07  326.30    9.46  146.30  0.14 
1 1 1  -69    3    9 o   53.22   25.18    6.05   93.17    1.42   93.16    1.43  273.16  0.04 
1 1 1  -69    3   10 o   69.33   30.08   28.31  293.90   18.34  293.91    4.35  293.91  0.23 
1 1 1  -69    3   11 o   52.72   25.55   60.28  321.95   17.18  321.95   14.39  141.95  0.46 
1 1 1  -69    3   12 o   99.46   47.77   27.30  132.40   33.48  132.40   18.20  132.40  0.25 
1 1 1  -69    5    1 f  155.63   41.98   37.09  317.84   20.83  317.84    0.00    0.00  0.00 
1 1 1  -69    5    2 o   80.06   34.67   29.08  127.74   29.96  127.74   14.49  127.74  0.28 
1 1 1  -69    5    3 o   61.60   29.68   47.76  242.44   20.54  242.44    3.74   62.44  0.36 
1 1 1  -69    5    4 o   95.88   34.46   22.62  258.10   31.78  258.11   20.66  258.11  0.22 
1 1 1  -69    5    5 o  101.59   35.02   29.40  215.81   43.62  215.81   29.46  215.81  0.28 
1 1 1  -69    5    6 o   62.88   28.55   53.00  217.91   20.49  217.91    4.83   37.91  0.36 
1 1 1  -69    5    7 o   71.93   31.73   31.23  141.55   19.17  141.55    4.16  141.55  0.24 
1 1 1  -69    5    8 o   90.09   36.98  119.59  154.14   70.08  154.14   11.44  154.14  0.71 
1 1 1  -69    5    9 o   67.95   29.94   71.03  315.68   36.21  315.68    0.23  315.68  0.53 
1 1 1  -69    5   10 o   56.48   26.83   44.46  135.41   19.20  135.41    4.34  315.41  0.38 
1 1 1  -69    5   11 o   60.27   28.75   66.76   99.96   32.95   99.96    4.35  279.96  0.58 
1 1 1  -69    5   12 o   59.55   27.97   42.67    7.97   34.47    7.97    9.11    7.97  0.50 
1 1 1  -69    7    2 o   50.83   25.32   51.65  148.78   23.89  148.78    6.27  328.78  0.53 
1 1 1  -69    7    3 o   66.40   31.29   68.94   20.56   41.05   20.56    2.38   20.56  0.60 
1 1 1  -69    7    4 o   84.56   35.56   31.59  116.23   38.60  116.23   21.41  116.23  0.33 
1 1 1  -69    7    5 o   67.08   29.74   66.70  174.82   39.35  174.82    3.72  174.82  0.56 
1 1 1  -69    7    6 o   71.69   31.06   35.33  275.87   29.87  275.87   11.12  275.87  0.34 
1 1 1  -69    7    7 o   69.18   30.60   91.07  354.95   44.35  354.95    4.24  174.95  0.67 
1 1 1  -69    7    8 o   71.20   32.84   35.73   59.29   29.21   59.29    9.80   59.29  0.34 
1 1 1  -69    7    9 o   75.21   33.98   31.57  312.65   32.44  312.65   14.78  312.65  0.33 
1 1 1  -69    7   10 o   69.35   31.53   62.60   54.60   49.46   54.60   13.04   54.60  0.62 
1 1 1  -69    9    6 o  134.23   33.76   30.09  157.77  141.95  157.77  123.89  157.77  0.60 
1 1 1  -68    0    1 o   64.80   41.16   49.85    0.00   16.63    0.00    5.17  180.00  0.30 
1 1 1  -68    0    2 f   47.60   33.42   23.00  180.00    9.37  180.00    0.00    0.00  0.00 
1 1 1  -68    0    3 o   66.16   41.80   37.58  180.00   10.85  180.00    4.80    0.00  0.20 
1 1 1  -68    0    4 o   84.94   46.83   74.43    0.00   49.72    0.00   15.66    0.00  0.49 
1 1 1  -68    0    5 o   91.68   47.05    5.17    0.00    5.48    0.00    2.98    0.00  0.04 
1 1 1  -68    0    6 o   59.64   38.74   42.79    0.00   11.26    0.00    9.71  180.00  0.27 
1 1 1  -68    0    7 o   57.89   37.85   40.82    0.00    9.07    0.00   10.55  180.00  0.25 
1 1 1  -68    0    8 o   42.23   30.08   35.31    0.00    2.15  180.00   18.21  180.00  0.16 
1 1 1  -68    0    9 o   49.01   33.68   15.83  180.00    0.42  180.00    6.11    0.00  0.07 
1 1 1  -68    0   10 o   52.02   35.10   69.80    0.00    4.63    0.00   23.96  180.00  0.32 
1 1 1  -68    0   11 o   65.72   40.81  134.16    0.00   31.89    0.00   27.16  180.00  0.69 
1 1 1  -68    0   12 o   46.79   32.56   61.92  180.00    5.57  180.00   23.97    0.00  0.38 
1 1 1  -68    0   13 o   58.68   38.46   31.06    0.00   15.78    0.00    0.39  180.00  0.27 
1 1 1  -68    0   14 o  108.03   48.97  136.11    0.00  133.79    0.00   56.20    0.00  0.98 
1 1 1  -68    2    1 f   69.45   30.39   45.43  208.12   20.27  208.12    0.00    0.00  0.00 
1 1 1  -68    2    2 o   64.95   28.93   23.85   96.07    7.17   96.07    2.76  276.07  0.13 
1 1 1  -68    2    3 o   80.85   32.66   71.68  317.54   32.86  317.54    4.61  317.54  0.38 
1 1 1  -68    2    4 o   79.82   32.23   88.52  221.57   40.89  221.57    2.35  221.57  0.50 
1 1 1  -68    2    5 o   55.20   25.61   89.63   28.19    8.82   28.19   32.40  208.19  0.45 
1 1 1  -68    2    6 o   49.61   24.14   98.22  100.58    0.58  100.58   45.35  280.58  0.47 
1 1 1  -68    2    7 o   97.94   32.81   63.28  139.79   63.17  139.79   34.16  139.79  0.47 
1 1 1  -68    2    8 o   51.49   24.65   33.39  348.91    2.37  348.90   12.07  168.90  0.16 
1 1 1  -68    2    9 o   62.00   27.86   65.34  334.68   11.98  334.68   13.80  154.68  0.30 
1 1 1  -68    2   10 o   74.60   30.19   31.82  287.74   15.88  287.74    2.57  287.74  0.20 
1 1 1  -68    2   11 o   89.35   32.06   86.35  348.92   64.65  348.91   25.88  348.91  0.58 
1 1 1  -68    2   12 o   62.20   28.08   70.77  319.02   25.14  319.02    9.25  139.02  0.48 
1 1 1  -68    2   13 o   51.05   24.44   47.31  154.49   14.86  154.49   10.17  334.49  0.39 
1 1 1  -68    2   14 o       ?       ?   16.08  113.09    9.31  113.09    0.00    0.00  0.00 
1 1 1  -68    4    1 o   66.44   30.30   56.24  347.43   23.56  347.43    3.03  167.43  0.38 
1 1 1  -68    4    2 o   66.43   29.52   22.69  129.35    9.03  129.35    1.02  309.35  0.14 
1 1 1  -68    4    3 f   66.74   29.69   42.71   61.29   17.93   61.29    0.00    0.00  0.00 
1 1 1  -68    4    4 o   80.23   32.19   51.28  151.81   26.34  151.81    5.66  151.81  0.29 
1 1 1  -68    4    5 o   94.34   33.20   61.36  259.10   46.19  259.10   22.05  259.10  0.37 
1 1 1  -68    4    6 o   68.75   29.89   21.03    1.17    6.76    1.17    1.67  181.17  0.11 
1 1 1  -68    4    7 o   66.53   28.48   98.40  225.02   21.40  225.02   17.36   45.02  0.45 
1 1 1  -68    4    8 f   60.11   27.42   87.12  307.87   35.23  307.87    0.00    0.00  0.00 
1 1 1  -68    4    9 o   61.44   28.00   78.27  142.45   15.75  142.45   17.24  322.45  0.40 
1 1 1  -68    4   10 o   52.73   25.99   39.47  314.30    5.25  314.30   12.33  134.30  0.22 
1 1 1  -68    4   11 o   65.89   28.53   42.21  319.73   20.47  319.73    0.39  319.73  0.31 
1 1 1  -68    4   12 o   56.19   26.34   56.28  318.61   19.40  318.60    9.44  138.60  0.43 
1 1 1  -68    4   13 o   52.15   25.73   47.86  328.43   19.38  328.43    7.20  148.43  0.44 
1 1 1  -68    6    1 o   74.48   33.77   48.32  117.20   34.79  117.19    9.81  117.19  0.40 
1 1 1  -68    6    2 f   62.51   28.49   33.45  168.56   16.30  168.56    0.00    0.00  0.00 
1 1 1  -68    6    3 o   88.36   32.64    6.79   53.32    7.24   53.31    4.09   53.31  0.06 
1 1 1  -68    6    4 o   55.76   26.33   64.56  260.01   11.16  260.01   17.76   80.01  0.36 
1 1 1  -68    6    5 o   62.76   28.68   22.12  307.49    6.90  307.49    2.79  127.49  0.13 
1 1 1  -68    6    6 o   56.58   27.19   51.98   58.81    8.77   58.81   13.84  238.81  0.28 
1 1 1  -68    6    7 o   96.86   32.95   51.36   87.24   53.86   87.24   31.33   87.24  0.39 
1 1 1  -68    6    8 o   54.16   25.56   29.83  194.79    5.53  194.78    7.87   14.78  0.17 
1 1 1  -68    6    9 o   70.06   30.00   29.20  265.42   16.22  265.42    2.61  265.42  0.21 
1 1 1  -68    6   10 o   54.28   25.73   50.23  117.18   13.00  117.18   11.60  297.18  0.35 
1 1 1  -68    6   11 o   73.67   31.07   28.50  134.26   25.29  134.26   10.48  134.26  0.27 
1 1 1  -68    6   12 o   60.45   28.42   16.68  207.87   12.25  207.88    2.97  207.88  0.18 
1 1 1  -68    6   13 o   66.98   30.36   59.43  118.39   50.27  118.39   14.68  118.39  0.64 
1 1 1  -68    8    1 o   86.50   39.11   45.77  196.11   54.95  196.11   28.49  196.11  0.47 
1 1 1  -68    8    2 o   68.92   32.50   39.09  166.49   29.83  166.49    8.37  166.49  0.37 
1 1 1  -68    8    3 o   51.05   24.57   59.47    0.86   15.90    0.86   15.39  180.86  0.46 
1 1 1  -68    8    4 o   61.35   28.06   37.63  239.74   18.75  239.74    0.44   59.74  0.31 
1 1 1  -68    8    5 o   48.01   23.31   32.07  281.50    6.11  281.50    9.94  101.50  0.23 
1 1 1  -68    8    6 o   69.71   30.41   25.26  351.90   16.91  351.91    4.35  351.91  0.21 
1 1 1  -68    8    7 o   78.20   32.09   45.17  206.64   37.85  206.64   15.22  206.64  0.39 
1 1 1  -68    8    8 o   62.93   28.57   33.73  145.77   18.48  145.77    1.24  145.77  0.28 
1 1 1  -68    8    9 o   72.27   30.56   36.59   52.90   31.72   52.90   12.40   52.90  0.35 
1 1 1  -68    8   10 o   85.12   35.49   83.21   21.99   70.63   21.99   24.77   21.99  0.68 
1 1 1  -68    8   11 o   67.38   30.60    6.16   76.19    7.01   76.19    3.43   76.19  0.08 
1 1 1  -68   10    4 o   61.55   28.23   42.97    6.25   36.23    6.25   10.94    6.25  0.50 
1 1 1  -68   10    5 o   50.26   24.56   48.02  237.56   22.39  237.56    5.42   57.56  0.50 
1 1 1  -68   10    6 o   68.53   32.31   51.57  309.63   41.50  309.63   11.79  309.63  0.52 
1 1 1  -68   10    7 o   65.07   29.31   33.76  245.41   32.40  245.41   12.83  245.41  0.40 
1 1 1  -68   10    8 o   45.29   22.70   49.70  294.14   18.73  294.14   10.58  114.14  0.53 
1 1 1  -67    1    1 o   99.70   32.46   78.88   56.28   74.80   56.28   39.22   56.28  0.55 
1 1 1  -67    1    2 o   75.37   31.18   22.72  177.16   15.84  177.15    3.92  177.15  0.18 
1 1 1  -67    1    3 o   85.05   32.61   31.42  175.53   34.99  175.53   16.71  175.53  0.31 
1 1 1  -67    1    4 o   73.41   30.13   87.16  266.65   45.41  266.65    8.83   86.65  0.68 
1 1 1  -67    1    5 f   87.03   31.68   35.36  308.18   22.83  308.18    0.00    0.00  0.00 
1 1 1  -67    1    6 o   71.97   29.97   57.21  127.87   41.76  127.87    4.45  127.87  0.55 
1 1 1  -67    1    7 o   43.96   21.53    8.33  185.68    1.02  185.68    4.32    5.68  0.07 
1 1 1  -67    1    8 o   70.69   29.56   22.32    6.24   18.14    6.25    4.45    6.25  0.23 
1 1 1  -67    1    9 o  134.11   27.34   98.17  300.31  171.33  300.31  115.50  300.31  0.85 
1 1 1  -67    1   10 o   82.96   30.98   42.19   10.94   35.56   10.93   14.17   10.93  0.34 
1 1 1  -67    1   11 o   54.55   25.56   47.36   77.70    5.23   77.70   15.09  257.70  0.23 
1 1 1  -67    1   12 o   83.79   31.45   26.65  170.81   18.68  170.81    7.57  170.81  0.18 
1 1 1  -67    1   13 o   43.59   21.58   32.48  121.55    0.72  121.55   14.27  301.55  0.18 
1 1 1  -67    1   14 o   59.09   27.12   23.72   18.59   11.65   18.59    0.49  198.59  0.20 
1 1 1  -67    1   15 o  110.12   40.74   39.61  327.91   80.84  327.91   58.32  327.91  0.47 
1 1 1  -67    3    1 o   58.35   26.78   94.53  228.80   10.61  228.80   27.79   48.80  0.42 
1 1 1  -67    3    2 o   93.37   32.17   96.76  312.40   73.03  312.40   26.61  312.40  0.64 
1 1 1  -67    3    3 o   52.21   25.00   71.92   51.22    7.87   51.22   30.73  231.22  0.45 
1 1 1  -67    3    4 o   94.45   32.81   46.46   59.52   61.67   59.52   34.86   59.52  0.47 
1 1 1  -67    3    5 o   76.90   30.98   15.43  242.65   15.20  242.65    5.94  242.65  0.16 
1 1 1  -67    3    6 o   50.80   24.42   95.03  301.26    5.30  301.26   52.34  121.26  0.62 
1 1 1  -67    3    7 o   55.06   25.83   26.25   87.68    8.36   87.68    7.29  267.68  0.22 
1 1 1  -67    3    8 o   86.00   30.70   64.43  256.69   60.96  256.69   24.36  256.69  0.57 
1 1 1  -67    3    9 o   50.04   23.87   46.19  198.68    4.80  198.68   19.38   18.68  0.29 
1 1 1  -67    3   10 o   55.22   25.12   48.75   11.90    7.50   11.90   15.04  191.90  0.27 
1 1 1  -67    3   11 o   73.14   29.95   65.19  339.31   24.01  339.31    1.86  159.31  0.34 
1 1 1  -67    3   12 o   76.05   33.06   46.11    7.33   23.16    7.32    3.12    7.32  0.28 
1 1 1  -67    3   13 o   81.39   31.40  104.33  226.81   59.41  226.82    9.43  226.82  0.67 
1 1 1  -67    3   14 o   70.98   29.39   69.07  277.95   46.93  277.95   10.36  277.95  0.59 
1 1 1  -67    3   15 o   74.08   32.39   39.83  202.53   46.56  202.53   23.22  202.53  0.47 
1 1 1  -67    5    1 o   80.56   31.47   27.73  145.33   17.83  145.33    6.07  145.33  0.18 
1 1 1  -67    5    2 o   63.67   28.47   45.29  284.49   10.02  284.49    7.84  104.49  0.22 
1 1 1  -67    5    3 o   50.74   24.43   33.45   38.05    2.27   38.05   12.68  218.05  0.17 
1 1 1  -67    5    4 o   65.23   28.78   50.40  195.44   17.62  195.44    6.91   15.44  0.32 
1 1 1  -67    5    5 o   85.18   32.09   74.17  142.96   54.34  142.96   16.52  142.96  0.54 
1 1 1  -67    5    6 o   52.95   24.92   61.90  157.48    8.13  157.48   23.82  337.48  0.38 
1 1 1  -67    5    7 o   70.35   29.78   20.88  169.29   11.34  169.29    0.78  169.29  0.16 
1 1 1  -67    5    8 o   58.05   27.68    7.94  281.67    1.76  281.66    2.04  101.66  0.05 
1 1 1  -67    5    9 o   58.84   26.84   58.15  352.39   10.10  352.39   15.12  172.39  0.30 
1 1 1  -67    5   10 o   77.08   30.56   50.00  233.29   23.65  233.29    3.59  233.29  0.28 
1 1 1  -67    5   11 o   62.65   27.79   30.44   31.44    9.29   31.43    3.88  211.43  0.18 
1 1 1  -67    5   12 o   61.24   27.53   26.56  104.85   10.29  104.85    2.20  284.85  0.19 
1 1 1  -67    5   13 o   89.56   31.75   85.47   54.17   79.96   54.17   36.00   54.17  0.69 
1 1 1  -67    5   14 o   52.97   25.78   34.19  210.96   18.02  210.96    1.28   30.96  0.35 
1 1 1  -67    7    1 o   49.55   23.94   35.44  157.30    5.63  157.30   11.29  337.30  0.23 
1 1 1  -67    7    2 o   59.67   27.21   36.76   50.80   10.27   50.81    6.21  230.81  0.22 
1 1 1  -67    7    3 o   78.32   32.08   38.19  324.63   21.48  324.63    5.23  324.63  0.24 
1 1 1  -67    7    4 o   71.70   31.46   57.83  275.83   20.49  275.83    3.19   95.83  0.31 
1 1 1  -67    7    5 o   55.09   25.81   49.46  244.94    5.07  244.94   14.73   64.94  0.23 
1 1 1  -67    7    6 o   62.18   27.99   35.12  323.50    7.43  323.50    6.54  143.50  0.17 
1 1 1  -67    7    7 o   69.43   29.46   70.15  150.60   21.62  150.60    6.58  330.60  0.36 
1 1 1  -67    7    8 o   73.34   30.17   39.51  178.90   17.56  178.90    1.24  178.90  0.23 
1 1 1  -67    7    9 o  135.43   27.79  104.41   52.32  167.10   52.32  122.13   52.32  0.78 
1 1 1  -67    7   10 o   74.55   30.21   50.20   93.43   29.54   93.43    6.69   93.43  0.35 
1 1 1  -67    7   11 o   85.80   31.59   57.08  180.15   54.69  180.15   26.95  180.15  0.48 
1 1 1  -67    7   12 o   45.05   22.28   47.56  158.76    7.80  158.76   17.09  338.76  0.36 
1 1 1  -67    7   13 o   71.20   31.15   45.41  189.81   43.26  189.81   17.52  189.81  0.48 
1 1 1  -67    9    1 o   61.35   27.64   64.61  258.14   34.39  258.14    1.00   78.14  0.57 
1 1 1  -67    9    2 o   67.09   28.91   78.80   47.38   39.77   47.38    1.13  227.38  0.60 
1 1 1  -67    9    3 o   61.26   29.33   25.91  251.49   11.24  251.49    1.63   71.49  0.20 
1 1 1  -67    9    4 o  144.15   34.54   77.17  272.78  174.22  272.77  137.11  272.77  0.73 
1 1 1  -67    9    5 o   65.69   29.00   84.65   83.12   29.52   83.12   10.42  263.12  0.53 
1 1 1  -67    9    6 o   72.37   30.29   37.28    8.40   22.76    8.40    5.26    8.40  0.28 
1 1 1  -67    9    7 o   85.55   32.12   29.56  349.69   29.54  349.69   15.54  349.69  0.25 
1 1 1  -67    9    8 o   57.23   26.53   13.11  104.43    4.65  104.43    1.70  284.43  0.10 
1 1 1  -67    9    9 o   54.68   25.78   48.52  334.54   14.76  334.54    9.58  154.54  0.36 
1 1 1  -67    9   10 o   65.48   28.74   13.68  293.58   10.24  293.58    3.05  293.58  0.13 
1 1 1  -67    9   11 o   67.43   29.71   65.50  121.80   44.35  121.80    7.92  121.80  0.60 
1 1 1  -67    9   12 o   53.05   25.82   41.59  232.53   26.45  232.53    1.79  232.53  0.48 
1 1 1  -67   11    3 o  118.15   30.70   58.78  261.25  150.65  261.25  116.32  261.25  0.78 
1 1 1  -67   11    4 o   89.39   31.91   73.43  212.85   88.76  212.85   47.00  212.85  0.73 
1 1 1  -67   11    5 o   58.07   26.87   67.05  187.91   31.98  187.90    5.54    7.90  0.60 
1 1 1  -67   11    6 o   67.04   29.37   49.27   10.26   39.25   10.26   11.79   10.26  0.50 
1 1 1  -67   11    7 o   69.96   32.61  111.29  142.50   43.97  142.50   18.50  322.50  0.76 
1 1 1  -67   11    8 o  101.74   38.29   52.29  326.75   88.33  326.75   58.41  326.75  0.58 
1 1 1  -67   11    9 o   58.33   27.00   12.48   63.39   12.05   63.38    4.69   63.38  0.17 
1 1 1  -66    0    1 o   56.80   36.68   26.40    0.00   11.63    0.00    4.97  180.00  0.25 
1 1 1  -66    0    2 f   74.40   43.57  120.93    0.00   84.90    0.00    0.00    0.00  0.00 
1 1 1  -66    0    3 o  154.94   36.67  171.10  180.00  181.51  180.00   53.13  180.00  1.00 
1 1 1  -66    0    4 o   92.01   46.40  111.89    0.00   92.40    0.00    7.31    0.00  0.96 
1 1 1  -66    0    5 o   40.61   29.12    2.70  180.00    0.59  180.00    1.48  360.00  0.03 
1 1 1  -66    0    6 o   49.13   33.58   52.46  180.00   18.92  180.00   21.34    0.00  0.60 
1 1 1  -66    0    7 o   61.31   38.31   90.76    0.00   37.22    0.00   32.14  180.00  0.87 
1 1 1  -66    0    8 o   61.67   38.62   31.33    0.00   28.15    0.00    4.44    0.00  0.42 
1 1 1  -66    0    9 o   58.71   37.27   31.16  180.00   22.97  180.00    0.03  180.00  0.39 
1 1 1  -66    0   10 o   48.32   32.32   23.08  180.00    6.63  180.00    8.88  360.00  0.23 
1 1 1  -66    0   11 o   54.06   34.84   24.77    0.00    7.82    0.00    6.83  180.00  0.21 
1 1 1  -66    0   12 o   46.75   32.43    8.98  180.00    0.36  180.00    4.09  360.00  0.05 
1 1 1  -66    0   13 o   85.32   44.88  131.96    0.00   63.32    0.00   10.82    0.00  0.68 
1 1 1  -66    0   14 o   55.42   36.16   83.53    0.00   14.52    0.00   23.05  180.00  0.47 
1 1 1  -66    0   15 o   40.01   28.74   19.44    0.00    0.97    0.00    8.90  180.00  0.14 
1 1 1  -66    0   16 o   45.69   32.07   11.35    0.00    5.10    0.00    1.39  180.00  0.13 
1 1 1  -66    2    1 o   54.86   25.69   42.52  161.80   12.50  161.80   13.26  341.80  0.35 
1 1 1  -66    2    2 o   85.03   32.20  134.85  138.70   53.12  138.70   38.47  318.70  0.85 
1 1 1  -66    2    3 o   64.48   28.66   44.23  218.46   33.31  218.46    0.77  218.46  0.51 
1 1 1  -66    2    4 o  108.35   31.81   94.35  266.91  116.39  266.91   45.21  266.91  0.87 
1 1 1  -66    2    5 o   64.90   28.52   55.55  273.19   38.91  273.19    3.32   93.19  0.63 
1 1 1  -66    2    6 o  114.40   29.51  124.72  100.91  114.57  100.91   19.59  100.91  0.92 
1 1 1  -66    2    7 o   77.03   30.48   51.25  239.68   58.52  239.68   19.65  239.68  0.63 
1 1 1  -66    2    8 o   58.42   26.45   71.71   18.75   27.01   18.75   26.82  198.75  0.69 
1 1 1  -66    2    9 f   70.14   29.16   32.09   13.40   22.89   13.40    0.00    0.00  0.00 
1 1 1  -66    2   10 o  127.41   28.04  146.25   13.04  138.62   13.04   43.65   13.04  0.92 
1 1 1  -66    2   11 o   53.18   24.91   32.44  264.02    7.57  264.02   10.88   84.02  0.24 
1 1 1  -66    2   12 o   60.18   27.04   42.14  323.61   10.68  323.61    9.22  143.61  0.25 
1 1 1  -66    2   13 o   83.51   31.40   87.94  256.52   46.40  256.53   10.62  256.53  0.49 
1 1 1  -66    2   14 o   69.21   30.68   43.95  141.67   20.42  141.67    0.26  141.67  0.29 
1 1 1  -66    2   15 o   69.55   29.36   54.92  238.48   37.10  238.48    8.72  238.48  0.47 
1 1 1  -66    2   16 o   59.08   27.28   32.22   42.47   26.29   42.47    7.59   42.47  0.38 
1 1 1  -66    4    1 o   60.28   27.22   85.77  269.05   19.36  269.05   26.80   89.05  0.54 
1 1 1  -66    4    2 o   97.51   31.07   80.24   46.88   92.44   46.88   43.42   46.88  0.73 
1 1 1  -66    4    3 o   78.49   30.96   56.94  182.25   53.66  182.25   15.68  182.25  0.58 
1 1 1  -66    4    4 o   64.67   28.18   80.35  201.17   34.33  201.17   22.41   21.17  0.70 
1 1 1  -66    4    5 o   52.16   24.83   42.36  147.77   16.61  147.77   14.24  327.77  0.45 
1 1 1  -66    4    6 o   73.17   30.07   97.16  308.67   45.25  308.67   25.99  128.67  0.80 
1 1 1  -66    4    7 o   64.11   27.94   20.32  206.18   18.53  206.18    3.88  206.18  0.26 
1 1 1  -66    4    8 o   83.07   31.05   41.20   87.64   55.70   87.64   27.22   87.64  0.51 
1 1 1  -66    4    9 o  103.99   31.74  111.40  296.39  102.72  296.38   30.90  296.38  0.84 
1 1 1  -66    4   10 o   80.94   33.55   43.69  210.39   37.81  210.38   12.42  210.38  0.39 
1 1 1  -66    4   11 o   97.56   31.00   44.91  161.82   57.43  161.82   34.92  161.82  0.41 
1 1 1  -66    4   12 o   52.61   24.66   22.78  283.41    1.76  283.42    7.47  103.42  0.10 
1 1 1  -66    4   13 f   46.27   22.40   35.45  145.70   15.38  145.70    0.00    0.00  0.00 
1 1 1  -66    4   14 o   77.39   30.80   81.53    0.84   50.52    0.84   10.95    0.84  0.58 
1 1 1  -66    4   15 o   87.19   31.38   33.64  130.03   51.94  130.03   33.67  130.03  0.40 
1 1 1  -66    6    1 o   84.23   31.13  107.84  193.12   53.42  193.12    7.50  193.12  0.59 
1 1 1  -66    6    2 o   55.11   25.83   36.91   33.93    6.83   33.93   11.54  213.93  0.23 
1 1 1  -66    6    3 o   62.41   27.92   45.32  301.22   17.79  301.22    7.30  121.22  0.34 
1 1 1  -66    6    4 o  106.89   30.78   69.06  201.96  107.29  201.96   66.38  201.96  0.69 
1 1 1  -66    6    5 o   82.98   32.81   54.01  223.51   51.91  223.51   18.73  223.51  0.51 
1 1 1  -66    6    6 o   63.71   29.08   42.21   16.23   21.71   16.23    4.42  196.23  0.38 
1 1 1  -66    6    7 o   53.80   25.23   73.43  120.69   13.22  120.69   31.34  300.69  0.54 
1 1 1  -66    6    8 o   67.36   28.68   76.32  322.93   32.64  322.93   11.44  142.93  0.57 
1 1 1  -66    6    9 o   61.81   27.35   56.03  113.91   18.66  113.91   11.12  293.91  0.39 
1 1 1  -66    6   10 o   55.05   25.50   44.75  358.11    6.90  358.12   14.07  178.12  0.25 
1 1 1  -66    6   11 o   71.53   29.32   88.92  321.59   27.37  321.59    7.74  141.59  0.44 
1 1 1  -66    6   12 o   51.55   24.34   70.52   67.00    5.93   67.00   24.63  247.00  0.35 
1 1 1  -66    6   13 o   82.29   31.04    7.00  199.67    7.05  199.68    3.69  199.68  0.06 
1 1 1  -66    6   14 f   55.34   25.91   46.82   95.22   24.79   95.22    0.00    0.00  0.00 
1 1 1  -66    6   15 o   57.91   27.33   58.35   99.85   35.33   99.85    1.11   99.85  0.60 
1 1 1  -66    8    1 o   71.84   34.54   44.96   63.44   17.89   63.44    2.02  243.44  0.26 
1 1 1  -66    8    2 o   54.22   25.97   95.68  255.43    6.55  255.43   33.07   75.43  0.43 
1 1 1  -66    8    3 o   80.66   31.16   71.78  253.44   34.72  253.44    6.26  253.44  0.39 
1 1 1  -66    8    4 o   70.88   29.54   89.34  109.87   29.23  109.87    9.61  289.87  0.48 
1 1 1  -66    8    5 o  107.99   31.28   27.60   31.99   42.81   31.99   30.21   31.99  0.26 
1 1 1  -66    8    6 o   65.45   28.62   45.70  280.77   15.18  280.77    5.89  100.77  0.28 
1 1 1  -66    8    7 o   91.18   31.77   63.47  133.85   52.61  133.85   24.11  133.85  0.44 
1 1 1  -66    8    8 o   75.19   30.16   60.53   21.03   26.84   21.03    1.40   21.02  0.35 
1 1 1  -66    8    9 o   61.27   27.05   46.95   78.21    9.60   78.22    9.21  258.22  0.23 
1 1 1  -66    8   10 o   61.85   27.21   71.15  227.07   16.80  227.07   13.50   47.07  0.38 
1 1 1  -66    8   11 o   84.23   30.49   40.85  314.91   36.46  314.91   17.77  314.91  0.33 
1 1 1  -66    8   12 o   63.57   27.91   19.21   70.31   10.59   70.32    1.07   70.32  0.16 
1 1 1  -66    8   13 o   55.15   26.07   25.25  273.64   12.83  273.64    0.81   93.64  0.24 
1 1 1  -66    8   14 o  120.87   33.31   55.10  291.92  149.35  291.92  116.82  291.92  0.75 
1 1 1  -66   10    1 o   52.70   24.84   19.36   69.67    7.60   69.67    2.52  249.67  0.17 
1 1 1  -66   10    2 o   58.30   26.62   64.11   42.23   20.82   42.23   10.86  222.23  0.45 
1 1 1  -66   10    3 o   71.85   29.73   46.31  293.03   27.74  293.03    5.87  293.03  0.35 
1 1 1  -66   10    4 o   55.33   25.80   27.68  222.36    6.34  222.36    6.31   42.36  0.17 
1 1 1  -66   10    5 o   92.98   37.41   40.19   30.91   35.38   30.91   17.35   30.91  0.29 
1 1 1  -66   10    6 o   89.49   31.91   94.47  181.81   66.98  181.81   24.79  181.81  0.61 
1 1 1  -66   10    7 o   53.82   25.28   69.02    7.45   10.13    7.45   21.03  187.45  0.38 
1 1 1  -66   10    8 o   51.20   24.56   39.25   48.88    6.04   48.88   12.13  228.88  0.24 
1 1 1  -66   10    9 o   59.06   26.88   26.20  190.77    9.87  190.77    2.73   10.77  0.19 
1 1 1  -66   10   10 o   87.99   31.66   67.31  116.19   69.13  116.19   35.09  116.19  0.59 
1 1 1  -66   10   11 o   99.70   31.67   94.89  147.24  106.08  147.24   55.14  147.24  0.79 
1 1 1  -66   10   12 o   56.19   26.82   46.87  167.46   27.79  167.46    0.87  167.46  0.49 
1 1 1  -66   12    2 o  152.99   22.71   85.79  187.48  233.75  187.48  183.10  187.48  0.93 
1 1 1  -66   12    3 o   59.65   26.97   70.58  192.85   36.91  192.85    3.25   12.85  0.65 
1 1 1  -66   12    4 o   48.60   23.43   23.68   40.03    9.95   40.04    3.17  220.04  0.24 
1 1 1  -66   12    5 o   54.09   25.34   41.90  272.61   19.55  272.61    3.31   92.61  0.39 
1 1 1  -66   12    6 o   61.35   29.17   64.05  100.65   31.05  100.65    3.78  280.65  0.54 
1 1 1  -66   12    7 o   75.99   30.60   71.00  221.37   59.05  221.37   20.11  221.37  0.64 
1 1 1  -66   12    8 o   84.10   31.66   40.12  333.39   58.13  333.39   35.68  333.39  0.48 
1 1 1  -66   12    9 o   77.19   33.78   76.24   71.82   62.05   71.82   18.03   71.82  0.69 
1 1 1  -65    1    1 o   51.40   24.26   67.31  118.38   16.81  118.38   34.32  298.38  0.66 
1 1 1  -65    1    2 o  139.05   27.75  151.66   95.13  146.14   95.13   28.08   95.13  0.95 
1 1 1  -65    1    3 o   59.67   26.73   81.99  331.60   27.32  331.59   37.69  151.59  0.77 
1 1 1  -65    1    4 o   57.54   26.51   66.16  292.17   28.79  292.17   24.32  112.17  0.71 
1 1 1  -65    1    5 o  114.19   29.46  130.38  214.43  107.07  214.43    1.69  214.43  0.93 
1 1 1  -65    1    6 o   52.53   25.44   26.19  263.14   17.81  263.14    3.38   83.14  0.37 
1 1 1  -65    1    7 o   61.73   26.73   57.49   45.96   38.73   45.96    7.58  225.96  0.69 
1 1 1  -65    1    8 o   83.53   30.41  129.76   52.75   46.11   52.75   57.35  232.75  0.90 
1 1 1  -65    1    9 o   56.37   25.77   31.22  285.80   23.27  285.80    1.23  105.80  0.42 
1 1 1  -65    1   10 o   93.85   30.73   66.53  309.21   95.63  309.21   44.57  309.21  0.78 
1 1 1  -65    1   11 o   54.18   25.31   58.64   43.93   21.32   43.93   22.20  223.93  0.60 
1 1 1  -65    1   12 o   95.34   30.93   97.37  249.91   89.29  249.91   26.74  249.91  0.80 
1 1 1  -65    1   13 o   96.90   30.97   70.76  305.32   79.07  305.32   41.81  305.32  0.60 
1 1 1  -65    1   14 o   62.56   26.83   41.61   69.30    9.31   69.30    7.14  249.30  0.21 
1 1 1  -65    1   15 o   65.74   28.39   66.09   26.35   24.01   26.35    5.84  206.35  0.41 
1 1 1  -65    1   16 o   73.89   32.89   28.16  246.59   22.73  246.59    8.18  246.59  0.25 
1 1 1  -65    1   17 o   80.49   32.03   25.20   92.84   42.07   92.84   27.25   92.84  0.35 
1 1 1  -65    3    1 o   69.25   28.89   53.54  133.99   45.50  134.00    5.46  134.00  0.62 
1 1 1  -65    3    2 f   57.28   26.08   89.99  166.63   68.98  166.63    0.00    0.00  0.00 
1 1 1  -65    3    3 o   79.38   29.87   21.36  246.30   40.54  246.30   23.86  246.30  0.36 
1 1 1  -65    3    4 o   82.08   31.20   43.52  221.12   67.33  221.12   32.91  221.12  0.62 
1 1 1  -65    3    5 o   95.99   29.80   77.75   51.90  100.21   51.90   38.30   51.90  0.84 
1 1 1  -65    3    6 o   50.55   23.77   48.01  338.10   20.54  338.11   17.73  158.11  0.58 
1 1 1  -65    3    7 o   52.00   24.55   96.61  300.47    6.55  300.47   70.11  120.47  0.80 
1 1 1  -65    3    8 o   79.85   29.92  101.98  268.62   56.21  268.62   23.87   88.62  0.85 
1 1 1  -65    3    9 o   56.48   25.75   53.71   87.79   27.40   87.79   14.10  267.79  0.61 
1 1 1  -65    3   10 f  100.94   30.30   84.69  231.66   63.99  231.66    0.00    0.00  0.00 
1 1 1  -65    3   11 o   65.90   28.56   29.60    7.86   24.91    7.86    4.31    7.86  0.35 
1 1 1  -65    3   12 o   78.97   33.26   54.33  106.79   42.61  106.79   10.17  106.79  0.48 
1 1 1  -65    3   13 o   55.85   25.35    5.41  270.40    1.14  270.40    1.46   90.40  0.03 
1 1 1  -65    3   14 o   47.54   22.97   22.05  322.75    0.40  322.74    8.65  142.74  0.10 
1 1 1  -65    3   15 o   48.87   23.56   39.72  354.33    5.05  354.33   13.60  174.33  0.24 
1 1 1  -65    3   16 o   56.83   26.24   81.87   65.86   26.47   65.86   17.29  245.86  0.62 
1 1 1  -65    5    1 o   62.25   27.58   18.35   16.80   12.33   16.80    0.27   16.80  0.20 
1 1 1  -65    5    2 o   91.79   31.70   85.39   15.02   85.33   15.02   23.03   15.02  0.80 
1 1 1  -65    5    3 o   61.77   27.62   51.19  188.08   33.45  188.08    5.30    8.08  0.58 
1 1 1  -65    5    4 o   70.60   28.97   21.58  109.18   29.38  109.18   12.84  109.18  0.33 
1 1 1  -65    5    5 o   64.85   27.74   78.90  341.67   37.57  341.67   23.36  161.67  0.76 
1 1 1  -65    5    6 o   62.90   27.10  109.65  122.84   20.27  122.84   64.50  302.84  0.83 
1 1 1  -65    5    7 o   77.77   31.02   16.42  173.62   28.05  173.62   15.41  173.62  0.26 
1 1 1  -65    5    8 o   91.65   34.06   60.49   23.60   84.09   23.60   38.03   23.60  0.71 
1 1 1  -65    5    9 o   66.53   28.21   30.64  345.20   31.44  345.20    8.50  345.20  0.41 
1 1 1  -65    5   10 o   59.28   26.32   69.71  337.47   26.41  337.47   21.51  157.47  0.63 
1 1 1  -65    5   11 o   82.54   29.39   54.87  352.22   56.54  352.22   23.33  352.22  0.54 
1 1 1  -65    5   12 o   81.95   30.39   42.63  252.10   35.25  252.10   13.66  252.10  0.35 
1 1 1  -65    5   13 o   47.41   22.89   27.75  118.45    0.09  298.46   11.01  298.46  0.11 
1 1 1  -65    5   14 o  111.95   29.31  122.19   99.61  121.08   99.61   66.56   99.61  0.78 
1 1 1  -65    5   15 o   53.48   25.15   34.93  128.66   11.17  128.66    6.46  308.66  0.27 
1 1 1  -65    5   16 f   66.22   29.75   25.12  163.05   14.30  163.05    0.00    0.00  0.00 
1 1 1  -65    7    1 o   82.55   30.38   54.53  315.39   45.04  315.39   16.61  315.39  0.45 
1 1 1  -65    7    2 o   57.20   26.03   42.93  290.70   14.60  290.70   10.84  110.70  0.35 
1 1 1  -65    7    3 o   83.08   32.98  111.34  175.13   58.17  175.13   13.90  355.13  0.78 
1 1 1  -65    7    4 o  124.03   30.47   64.39  357.62  151.96  357.62  107.86  357.62  0.79 
1 1 1  -65    7    5 o   98.98   30.64  123.29  306.52   86.85  306.52    0.12  126.51  0.88 
1 1 1  -65    7    6 o   79.71   30.18   14.34  114.31   22.90  114.32   12.74  114.32  0.21 
1 1 1  -65    7    7 o   70.87   29.31   57.77  153.16   44.51  153.16    4.37  153.16  0.60 
1 1 1  -65    7    8 o   65.32   27.98   67.53   71.62   34.72   71.62   10.11  251.62  0.61 
1 1 1  -65    7    9 o   65.53   28.07   15.25  273.07   10.51  273.07    1.12  273.07  0.15 
1 1 1  -65    7   10 o   53.97   25.08   33.14  328.36    7.64  328.36   10.63  148.36  0.24 
1 1 1  -65    7   11 o   68.53   28.54   18.49   60.02    8.41   60.02    0.27  240.02  0.12 
1 1 1  -65    7   12 o   96.13   29.68   91.62   38.87   71.92   38.87   35.13   38.87  0.57 
1 1 1  -65    7   13 o   56.29   25.63   12.67   31.31    3.03   31.30    2.64  211.30  0.08 
1 1 1  -65    7   14 o   45.37   22.20   42.53  190.49    5.24  190.49   16.01   10.49  0.29 
1 1 1  -65    7   15 o   75.99   31.95   16.61   76.00   20.59   76.01   11.33   76.01  0.20 
1 1 1  -65    9    1 o   96.96   30.72   85.15  110.50   72.18  110.50   36.96  110.50  0.55 
1 1 1  -65    9    2 o   75.23   29.64   48.83  283.87   22.51  283.87    2.35  283.87  0.28 
1 1 1  -65    9    3 o   61.50   29.12   41.30  275.42   10.11  275.42    9.16   95.42  0.24 
1 1 1  -65    9    4 o   63.08   27.79   74.91  328.83   21.18  328.83   16.54  148.83  0.47 
1 1 1  -65    9    5 o   78.96   30.34   92.95  345.33   50.52  345.33    1.84  345.33  0.63 
1 1 1  -65    9    6 o   70.86   28.92   60.55   73.32   31.45   73.32    0.47  253.32  0.45 
1 1 1  -65    9    7 o   66.48   28.41   65.71  334.75   25.27  334.75    8.46  154.75  0.44 
1 1 1  -65    9    8 o   65.10   27.94   67.59  273.03   21.83  273.03   10.81   93.03  0.42 
1 1 1  -65    9    9 o   98.13   29.73   80.71  273.01   75.28  273.01   40.12  273.01  0.56 
1 1 1  -65    9   10 o   60.90   26.86   59.68  292.73   11.47  292.73   12.51  112.73  0.29 
1 1 1  -65    9   11 o   84.25   29.72   69.74  347.96   49.51  347.96   19.23  347.96  0.47 
1 1 1  -65    9   12 o   77.80   29.96   75.59  107.01   48.58  107.01   12.81  107.01  0.54 
1 1 1  -65    9   13 o   58.87   26.52   30.94  282.77   15.87  282.77    0.16  102.77  0.27 
1 1 1  -65    9   14 o   66.53   29.36   54.25   75.42   43.15   75.42   12.25   75.42  0.56 
1 1 1  -65   11    1 o   51.46   24.23   14.33  237.29    4.25  237.29    2.95   57.29  0.11 
1 1 1  -65   11    2 o   55.58   25.58   68.27  256.56   15.33  256.56   17.08   76.56  0.43 
1 1 1  -65   11    3 o   58.18   26.41   74.87  181.50   16.21  181.51   17.74    1.51  0.43 
1 1 1  -65   11    4 o   42.28   20.82   47.49  171.54    1.63  351.54   22.46  351.54  0.23 
1 1 1  -65   11    5 o   57.44   26.19   16.47  291.82    3.55  291.83    3.54  111.83  0.09 
1 1 1  -65   11    6 o   56.04   25.75   65.25  151.66   10.02  151.65   18.00  331.65  0.34 
1 1 1  -65   11    7 o   80.34   34.63   36.86  225.84   21.53  225.83    5.51  225.83  0.23 
1 1 1  -65   11    8 o   56.32   25.96   49.98   81.97   10.28   81.96   12.06  261.96  0.29 
1 1 1  -65   11    9 o   67.30   28.83   33.74  180.89   16.82  180.89    1.11  180.89  0.24 
1 1 1  -65   11   10 o   51.52   24.37   31.52   57.38    7.64   57.38    7.84  237.38  0.22 
1 1 1  -65   11   11 o   59.02   26.71   44.11  205.67   21.71  205.67    1.35   25.67  0.38 
1 1 1  -65   11   12 o   51.15   24.14   55.69  321.28   22.22  321.28    9.02  141.28  0.52 
1 1 1  -65   13    2 o   63.00   27.20   45.71  118.60   39.95  118.60   13.44  118.60  0.53 
1 1 1  -65   13    3 o   77.21   29.53    6.57   90.52    9.98   90.52    6.31   90.52  0.09 
1 1 1  -65   13    4 o   57.96   26.38   93.19   89.55   29.16   89.55   21.61  269.55  0.69 
1 1 1  -65   13    5 o   97.36   29.71   91.39   45.76  104.54   45.76   55.48   45.76  0.79 
1 1 1  -65   13    6 o   60.81   27.21   20.96  291.51   14.02  291.51    2.80  291.51  0.21 
1 1 1  -65   13    7 o   68.33   29.28   42.30  318.24   34.34  318.24   11.46  318.24  0.42 
1 1 1  -65   13    8 o   47.75   23.02   54.36  342.05   16.14  342.05   13.91  162.05  0.48 
1 1 1  -65   13    9 f   54.81   25.73   40.47  139.92   23.11  139.92    0.00    0.00  0.00 
1 1 1  -65   13   10 o   56.12   26.26   26.96  126.66   23.62  126.66    7.56  126.66  0.35 
1 1 1  -64    0    1 o   66.63   39.94   58.81  180.00   55.09  180.00    7.72  180.00  0.77 
1 1 1  -64    0    2 o   39.34   28.35   42.15    0.00    8.53    0.00   26.22  180.00  0.55 
1 1 1  -64    0    3 o   58.51   37.01   94.50    0.00   30.47    0.00   48.77  180.00  0.94 
1 1 1  -64    0    4 o   54.84   35.33   39.17  180.00   32.49  180.00    0.58  360.00  0.60 
1 1 1  -64    0    5 o   60.61   38.17   94.45  180.00   33.06  180.00   46.87    0.00  0.93 
1 1 1  -64    0    6 o   71.83   39.80   85.94  180.00   62.12  180.00   10.63    0.00  0.94 
1 1 1  -64    0    7 o   83.28   51.92    9.36  180.00   18.66  180.00   10.75  180.00  0.16 
1 1 1  -64    0    8 o   61.65   37.97   57.92    0.00   49.51    0.00    0.80    0.00  0.80 
1 1 1  -64    0    9 o   41.63   28.92   34.26  180.00   12.11  180.00   16.25    0.00  0.49 
1 1 1  -64    0   10 o   50.55   33.71    2.74  180.00    2.10  180.00    0.11  360.00  0.04 
1 1 1  -64    0   11 o   70.75   40.51   31.90  180.00   45.49  180.00   20.36  180.00  0.50 
1 1 1  -64    0   12 o   42.45   29.85   23.21  180.00    5.85  180.00   11.82    0.00  0.28 
1 1 1  -64    0   13 o   57.49   36.93   67.12  180.00   27.60  180.00   18.19    0.00  0.64 
1 1 1  -64    0   14 o   52.69   34.68   50.90    0.00    9.61    0.00   18.26  180.00  0.36 
1 1 1  -64    0   15 o   44.73   31.07   19.09    0.00    0.71  180.00    8.30  180.00  0.08 
1 1 1  -64    0   16 o   44.27   30.79   61.57  180.00    1.16  180.00   27.04    0.00  0.33 
1 1 1  -64    0   17 o       ?       ?   16.11  180.00    8.54  180.00    0.00    0.00  0.00 
1 1 1  -64    2    1 o  117.57   27.78  129.86   86.67  115.92   86.67   12.09   86.67  0.93 
1 1 1  -64    2    2 o   57.12   25.85   39.50   58.16   30.67   58.16    1.65  238.16  0.55 
1 1 1  -64    2    3 o   61.89   27.44   17.03  230.00   22.03  230.00    7.85  230.00  0.29 
1 1 1  -64    2    4 o   82.67   29.93   65.81  200.86   77.88  200.86   22.47  200.86  0.81 
1 1 1  -64    2    5 o   64.79   27.82   30.27  346.67   38.20  346.67   12.65  346.67  0.49 
1 1 1  -64    2    6 o   88.04   29.74   74.19  313.61   85.54  313.61   22.92  313.61  0.84 
1 1 1  -64    2    7 o   59.12   26.11   63.38  304.55   34.89  304.55   18.51  124.55  0.75 
1 1 1  -64    2    8 o   71.43   28.74   86.04  229.14   47.72  229.14   24.11   49.14  0.84 
1 1 1  -64    2    9 f   63.73   27.17   68.11   78.30   55.97   78.30    0.00    0.00  0.00 
1 1 1  -64    2   10 o   53.51   24.83   77.42  355.57   18.70  355.57   43.54  175.57  0.76 
1 1 1  -64    2   11 o  126.26   25.25  116.63  105.78  144.79  105.78   53.62  105.78  0.93 
1 1 1  -64    2   12 o   60.12   26.24   37.68  333.20   28.74  333.19    0.28  333.19  0.48 
1 1 1  -64    2   13 o   94.01   30.17   78.35  320.50   90.02  320.50   38.36  320.50  0.75 
1 1 1  -64    2   14 o   66.49   30.29   52.02  286.47   20.71  286.47    6.59  106.47  0.36 
1 1 1  -64    2   15 o  102.72   30.47   96.07  118.98   84.58  118.98   46.10  118.98  0.60 
1 1 1  -64    2   16 o   59.57   26.60   52.06  338.89   16.39  338.89    7.93  158.89  0.34 
1 1 1  -64    2   17 o   80.40   30.71   27.13  325.43   35.55  325.42   20.92  325.42  0.31 
1 1 1  -64    4    1 o   76.12   29.84   27.51  173.31   44.14  173.31   22.64  173.31  0.43 
1 1 1  -64    4    2 o  148.00   22.04   97.89  275.44  201.18  275.44  122.87  275.44  0.94 
1 1 1  -64    4    3 o   83.49   29.93   22.59  181.84   52.80  181.84   34.41  181.84  0.43 
1 1 1  -64    4    4 o   87.31   30.42   69.69   21.82   84.98   21.82   27.57   21.82  0.82 
1 1 1  -64    4    5 o   57.09   26.08   37.78  317.47   30.78  317.47    0.53  137.47  0.54 
1 1 1  -64    4    6 o  107.24   28.38   32.86  275.30  120.79  275.30   93.54  275.30  0.69 
1 1 1  -64    4    7 o  114.39   28.95  115.06   17.38  116.93   17.38   21.98   17.38  0.93 
1 1 1  -64    4    8 o   81.00   30.05  109.76  108.93   52.81  108.93   36.82  288.93  0.88 
1 1 1  -64    4    9 o   88.61   31.25  137.46    1.78   50.17    1.78   60.27  181.78  0.91 
1 1 1  -64    4   10 o   56.70   26.65   60.77  255.15   26.99  255.15   20.77   75.15  0.66 
1 1 1  -64    4   11 o   50.01   23.51   25.94   81.09   13.15   81.08    6.66  261.08  0.33 
1 1 1  -64    4   12 o  103.46   29.91  128.83  158.78   93.47  158.78    2.11  158.78  0.89 
1 1 1  -64    4   13 o   60.58   26.82   30.15  248.52   13.88  248.52    3.94   68.52  0.26 
1 1 1  -64    4   14 o   54.59   25.27   76.67  103.89    8.11  103.89   26.97  283.89  0.40 
1 1 1  -64    4   15 o   95.94   30.95   61.11   22.05   60.22   22.05   34.10   22.05  0.45 
1 1 1  -64    4   16 o  115.30   30.30   94.92  144.15  133.05  144.15   86.20  144.15  0.78 
1 1 1  -64    4   17 o   58.53   27.54   51.03   79.25   29.99   79.25    1.14   79.25  0.50 
1 1 1  -64    6    1 o   64.60   27.79   28.90  278.04   28.25  278.03    6.53  278.03  0.39 
1 1 1  -64    6    2 o   53.23   24.61   28.77  177.03   17.79  177.03    4.36  357.03  0.38 
1 1 1  -64    6    3 o   77.51   29.95   21.36   91.62   38.28   91.62   21.53   91.62  0.35 
1 1 1  -64    6    4 o   65.21   28.02   59.35  347.73   42.93  347.73    4.16  167.73  0.69 
1 1 1  -64    6    5 o   54.13   25.60   47.68  199.41   24.92  199.41   13.16   19.41  0.58 
1 1 1  -64    6    6 o  114.74   33.09   75.54  177.09  135.03  177.09   74.67  177.09  0.85 
1 1 1  -64    6    7 o   65.66   27.98   23.26  115.59   28.96  115.59   10.47  115.59  0.36 
1 1 1  -64    6    8 o   65.38   27.53   63.80  268.79   43.11  268.79    7.06   88.79  0.71 
1 1 1  -64    6    9 o   72.69   29.09   61.04  233.83   55.07  233.83    7.86  233.83  0.70 
1 1 1  -64    6   10 o   53.56   24.91   35.49  318.59   19.19  318.59    7.63  138.59  0.43 
1 1 1  -64    6   11 o   81.05   29.99  124.52   47.10   50.83   47.10   35.85  227.10  0.85 
1 1 1  -64    6   12 f   58.18   26.10   64.99   28.51   38.68   28.51    0.00    0.00  0.00 
1 1 1  -64    6   13 o   55.25   24.99   44.23  341.27    7.73  341.27   13.43  161.27  0.26 
1 1 1  -64    6   14 o   65.91   28.08   60.18  128.41   17.64  128.41    7.17  308.41  0.32 
1 1 1  -64    6   15 o   48.93   23.58   62.03  108.88    6.72  108.88   22.56  288.88  0.37 
1 1 1  -64    6   16 o   45.66   22.49   35.77  308.33    8.77  308.33   10.45  128.33  0.31 
1 1 1  -64    8    1 o  108.03   41.04   66.97  320.75   87.97  320.74   47.54  320.74  0.59 
1 1 1  -64    8    2 o   62.78   29.55   63.90  304.27   28.03  304.27   15.04  124.27  0.57 
1 1 1  -64    8    3 o   70.28   28.60   41.13  333.89   41.51  333.89   11.59  333.89  0.51 
1 1 1  -64    8    4 o   66.42   28.17   34.09  163.68   33.94  163.69    8.32  163.69  0.45 
1 1 1  -64    8    5 o   60.53   26.89   47.63  176.11   31.59  176.11    4.45  356.11  0.56 
1 1 1  -64    8    6 o   64.35   27.90   39.33  114.14   34.30  114.14    4.53  114.14  0.50 
1 1 1  -64    8    7 o   68.42   28.57   34.91    8.40   37.25    8.40   10.96    8.40  0.46 
1 1 1  -64    8    8 o   93.77   30.40   84.09   23.44   91.62   23.44   29.66   23.44  0.82 
1 1 1  -64    8    9 o   87.46   30.42   54.47  299.47   73.22  299.46   35.80  299.46  0.63 
1 1 1  -64    8   10 o   53.35   24.82   28.35  215.33    9.04  215.32    8.54   35.32  0.25 
1 1 1  -64    8   11 o   52.82   24.59    8.76   89.37    1.84   89.37    2.86  269.37  0.06 
1 1 1  -64    8   12 o   75.71   29.21   61.16  175.10   30.45  175.10    3.68  175.10  0.38 
1 1 1  -64    8   13 o  107.61   27.67   25.22   58.08   40.88   58.07   30.24   58.07  0.24 
1 1 1  -64    8   14 o   60.69   26.87   52.32   91.27   18.74   91.27    6.10  271.27  0.36 
1 1 1  -64    8   15 o   66.78   28.63   52.75    7.60   36.35    7.60    8.20    7.60  0.48 
1 1 1  -64    8   16 o   59.07   27.08   67.24  268.28   41.15  268.28    0.91  268.28  0.69 
1 1 1  -64   10    1 o   96.08   29.82   67.93  342.40   59.04  342.40   31.77  342.40  0.45 
1 1 1  -64   10    2 o   51.90   24.12   61.32  229.41    5.51  229.41   23.34   49.41  0.33 
1 1 1  -64   10    3 o   52.53   24.56   33.04  211.45    5.61  211.45   11.67   31.45  0.22 
1 1 1  -64   10    4 o   65.11   28.23   56.11  307.23   24.54  307.23    6.81  127.23  0.43 
1 1 1  -64   10    5 o   67.73   30.68   78.47   91.51   30.76   91.51   14.56  271.51  0.56 
1 1 1  -64   10    6 o   78.10   30.20   77.11  213.69   51.36  213.69    6.69  213.69  0.61 
1 1 1  -64   10    7 o   71.03   29.18   41.86  125.94   27.25  125.94    3.63  125.94  0.36 
1 1 1  -64   10    8 o   52.42   24.36   44.49  313.40    7.35  313.40   16.32  133.40  0.30 
1 1 1  -64   10    9 o   68.26   28.35   25.15  230.39   11.82  230.39    0.33   50.39  0.18 
1 1 1  -64   10   10 o   57.12   25.96   42.88  301.06    6.41  301.05   11.50  121.05  0.21 
1 1 1  -64   10   11 o   49.10   23.38   41.59  216.27    1.85  216.27   15.47   36.27  0.20 
1 1 1  -64   10   12 o   54.67   24.76   23.76   89.19    5.48   89.18    5.36  269.18  0.15 
1 1 1  -64   10   13 o   61.12   26.83   68.71  281.63   27.29  281.63    7.19  101.63  0.51 
1 1 1  -64   10   14 o  119.46   27.79   83.95   22.60  156.04   22.60  109.54   22.60  0.85 
1 1 1  -64   12    1 o   54.94   25.00   46.47   70.59   13.60   70.59    9.08  250.59  0.33 
1 1 1  -64   12    2 o  120.86   27.16  106.52  201.62  144.50  201.62   95.42  201.62  0.80 
1 1 1  -64   12    3 o   64.91   27.39   50.06  124.64   18.12  124.64    3.90  304.64  0.31 
1 1 1  -64   12    4 o   49.52   23.57   32.65   41.66    2.20   41.66   11.70  221.66  0.16 
1 1 1  -64   12    5 o   57.57   26.10   59.01  282.02    9.84  282.02   14.84  102.02  0.30 
1 1 1  -64   12    6 o   66.30   28.23   51.52   11.16   16.55   11.16    4.97  191.16  0.29 
1 1 1  -64   12    7 o   76.68   30.03   92.28  358.13   40.69  358.13    1.60  358.13  0.52 
1 1 1  -64   12    8 o   65.66   28.75   34.09  154.13   12.45  154.13    2.43  334.13  0.21 
1 1 1  -64   12    9 o   52.29   25.58   20.37  116.59    3.28  116.59    6.00  296.59  0.12 
1 1 1  -64   12   10 o   49.59   23.64   59.53   33.01    8.56   33.01   20.11  213.01  0.38 
1 1 1  -64   12   11 f   45.62   22.16   22.73  192.41   11.69  192.42    0.00    0.00  0.00 
1 1 1  -64   12   12 o   52.73   24.69   49.81    7.86   21.67    7.86    5.87  187.86  0.47 
1 1 1  -64   12   13 o   59.84   26.51   18.40   96.11   20.83   96.11    9.83   96.11  0.27 
1 1 1  -64   14    2 o   60.12   25.98   45.33   35.05   35.65   35.05    9.59   35.05  0.51 
1 1 1  -64   14    3 o   81.74   29.27   12.30  153.65   21.09  153.65   14.27  153.65  0.17 
1 1 1  -64   14    4 o   51.92   24.38   36.22  324.57   15.17  324.57    4.42  144.57  0.33 
1 1 1  -64   14    5 o   56.17   25.54   29.79   88.44   15.51   88.44    0.38  268.44  0.28 
1 1 1  -64   14    6 o   83.71   30.34   36.28   79.67   49.07   79.67   29.74   79.67  0.41 
1 1 1  -64   14    7 o   60.87   27.00   11.72   18.87    8.40   18.87    2.09   18.87  0.12 
1 1 1  -64   14    8 o   76.40   30.08   61.07  136.82   58.63  136.83   24.97  136.83  0.60 
1 1 1  -64   14    9 o   53.82   25.27   29.97   65.98   18.86   65.98    1.77   65.98  0.33 
1 1 1  -64   14   10 o   74.05   30.18   75.96  257.63   65.78  257.63   20.56  257.63  0.75 
1 1 1  -63    1    1 o  106.37   29.85   47.36  201.86  126.79  201.86   86.80  201.86  0.78 
1 1 1  -63    1    2 o  158.32   19.06  102.62   54.89  215.74   54.89  128.35   54.89  0.96 
1 1 1  -63    1    3 o   62.61   27.59   72.95  307.51   31.93  307.51   30.60  127.51  0.75 
1 1 1  -63    1    4 o   96.78   30.36   94.14  285.26   87.95  285.25    6.92  285.25  0.87 
1 1 1  -63    1    5 o   50.43   23.65   51.98  199.82   15.42  199.82   29.43   19.82  0.60 
1 1 1  -63    1    6 o   65.15   27.46   45.05  168.79   38.55  168.79    0.32  348.79  0.59 
1 1 1  -63    1    7 o   74.19   28.26   69.99   17.15   54.87   17.14    5.39  197.14  0.78 
1 1 1  -63    1    8 o   60.02   26.49   59.24  184.40   31.79  184.40   19.00    4.40  0.69 
1 1 1  -63    1    9 f   92.49   29.65   68.16   61.14   58.06   61.14    0.00    0.00  0.00 
1 1 1  -63    1   10 o   67.31   27.46   47.79   77.07   50.63   77.06   10.27   77.06  0.68 
1 1 1  -63    1   11 o   92.16   29.99   35.83  151.73   89.03  151.73   59.42  151.73  0.64 
1 1 1  -63    1   12 o   71.72   28.40  107.09  325.95   37.68  325.95   47.89  145.95  0.86 
1 1 1  -63    1   13 o   48.99   23.16   73.35  331.12   11.77  331.12   44.53  151.12  0.69 
1 1 1  -63    1   14 o   78.72   29.71   60.91   36.25   59.41   36.25   17.52   36.25  0.64 
1 1 1  -63    1   15 o   73.14   29.57   19.01  334.13   13.39  334.13    3.23  334.13  0.16 
1 1 1  -63    1   16 o   50.48   24.92   54.59  353.09    1.83  353.09   20.22  173.09  0.24 
1 1 1  -63    1   17 o   65.77   27.73   26.47  237.39   14.30  237.39    1.65  237.39  0.20 
1 1 1  -63    1   18 o   47.89   23.36   19.46  219.09    8.12  219.08    2.71   39.08  0.20 
1 1 1  -63    3    1 o   58.49   25.86   79.42   49.96   27.43   49.95   38.97  229.95  0.80 
1 1 1  -63    3    2 o   59.01   26.53   35.86  146.04   32.08  146.03    1.72  146.03  0.53 
1 1 1  -63    3    3 o   50.17   23.67   33.10  160.20   18.00  160.20   10.21  340.20  0.46 
1 1 1  -63    3    4 o   66.13   27.67   79.32  231.04   36.89  231.05   31.00   51.05  0.79 
1 1 1  -63    3    5 o   47.56   22.84   22.76  162.97   10.46  162.97    9.07  342.97  0.32 
1 1 1  -63    3    6 o   74.27   29.04   95.46  246.37   43.33  246.37   38.56   66.37  0.84 
1 1 1  -63    3    7 o  120.66   25.64  117.03  257.25  125.53  257.25   25.36  257.25  0.94 
1 1 1  -63    3    8 o  144.04   22.39  148.85   39.02  150.72   39.02   23.83   39.02  0.96 
1 1 1  -63    3    9 o  124.97   24.69   86.90  291.92  157.35  291.92   83.74  291.92  0.92 
1 1 1  -63    3   10 o   61.31   26.93   65.89   14.16   37.63   14.16   17.51  194.16  0.76 
1 1 1  -63    3   11 o   69.51   28.17   57.44  172.48   53.11  172.48    6.35  172.48  0.72 
1 1 1  -63    3   12 o   59.93   27.60   25.80  109.71   23.09  109.71    2.79  109.71  0.36 
1 1 1  -63    3   13 o   53.50   24.78   63.09  121.74   20.96  121.75   26.71  301.75  0.64 
1 1 1  -63    3   14 f   56.29   25.52   37.72   39.83   24.22   39.83    0.00    0.00  0.00 
1 1 1  -63    3   15 o   59.58   26.20   42.67   42.52   11.61   42.52    9.27  222.52  0.27 
1 1 1  -63    3   16 o   70.53   29.00   68.12   96.88   26.15   96.88    2.60  276.88  0.39 
1 1 1  -63    3   17 o   60.74   27.24   76.85  109.62   26.00  109.62   12.07  289.62  0.53 
1 1 1  -63    3   18 o   69.89   29.79   81.86  291.04   53.97  291.05    6.97  291.05  0.72 
1 1 1  -63    5    1 o   81.58   29.76   58.70  251.20   75.24  251.20   27.59  251.20  0.75 
1 1 1  -63    5    2 f   71.44   28.83   54.68  166.28   45.39  166.28    0.00    0.00  0.00 
1 1 1  -63    5    3 o   60.65   26.63   50.47  220.68   39.44  220.67    3.09   40.67  0.68 
1 1 1  -63    5    4 o   67.77   30.22   97.43  343.92   31.01  343.92   51.44  163.92  0.84 
1 1 1  -63    5    5 o   88.24   29.92   55.33  147.46   88.59  147.46   41.66  147.46  0.77 
1 1 1  -63    5    6 f   58.51   25.83   43.40   68.49   36.81   68.49    0.00    0.00  0.00 
1 1 1  -63    5    7 o   67.62   28.70   93.56   35.47   34.34   35.47   44.85  215.47  0.84 
1 1 1  -63    5    8 o   77.69   31.22   18.26  163.69   37.64  163.69   22.24  163.69  0.34 
1 1 1  -63    5    9 o   77.07   29.13   80.60  143.32   61.54  143.32    5.43  323.32  0.83 
1 1 1  -63    5   10 o  109.50   28.70  135.81   57.99   94.00   57.99   16.36  237.99  0.93 
1 1 1  -63    5   11 o   48.55   23.16   21.62   21.41   11.77   21.41    5.30  201.41  0.30 
1 1 1  -63    5   12 o   39.97   19.89   53.61  243.42    2.34  243.43   38.57   63.43  0.54 
1 1 1  -63    5   13 o   51.50   24.12   35.23  136.98   12.56  136.98   11.67  316.98  0.36 
1 1 1  -63    5   14 o  119.87   27.58   67.02   85.84  133.56   85.84   96.61   85.84  0.71 
1 1 1  -63    5   15 o   52.67   24.53   27.68  301.14    2.08  301.14    8.99  121.14  0.12 
1 1 1  -63    5   16 o   59.41   26.65   31.02  333.20    9.75  333.20    4.45  153.20  0.20 
1 1 1  -63    5   17 o   48.59   23.50   43.41  120.96   11.92  120.97   11.11  300.97  0.36 
1 1 1  -63    7    1 o   49.14   23.42   42.91  316.58   16.60  316.58   16.68  136.58  0.51 
1 1 1  -63    7    2 o   76.03   29.13   66.66  191.44   62.78  191.44    9.87  191.44  0.76 
1 1 1  -63    7    3 o   64.32   28.54   59.21  220.84   41.26  220.84    6.56   40.84  0.69 
1 1 1  -63    7    4 o   58.88   26.93   39.05  186.71   31.88  186.71    0.01    6.71  0.54 
1 1 1  -63    7    5 o   53.74   24.87   65.43   60.50   24.08   60.50   29.66  240.50  0.72 
1 1 1  -63    7    6 o   77.57   29.21   90.54   66.39   57.55   66.39   16.82  246.39  0.85 
1 1 1  -63    7    7 o   49.69   23.52    0.65  340.50    0.49  340.58    0.03  160.58  0.01 
1 1 1  -63    7    8 o  116.56   27.52   83.47  331.66  141.97  331.66   74.53  331.66  0.90 
1 1 1  -63    7    9 o  101.38   29.74   97.53  288.46  102.21  288.46   24.73  288.46  0.89 
1 1 1  -63    7   10 o  114.75   27.79  122.57  345.26  116.73  345.26   21.56  345.26  0.92 
1 1 1  -63    7   11 o   47.71   22.86   20.99   52.66    8.78   52.66    7.05  232.66  0.26 
1 1 1  -63    7   12 f   88.66   29.62   57.78  147.94   38.74  147.94    0.00    0.00  0.00 
1 1 1  -63    7   13 o   49.16   23.18   36.29   59.16    4.61   59.16   15.40  239.16  0.25 
1 1 1  -63    7   14 o   55.17   25.00   33.12   68.25    4.21   68.25    9.59  248.25  0.16 
1 1 1  -63    7   15 o   70.17   28.72   73.20  271.72   30.93  271.71    1.59   91.71  0.45 
1 1 1  -63    7   16 o   57.43   26.13   35.01  217.89   15.30  217.89    2.58   37.89  0.29 
1 1 1  -63    7   17 o   86.78   32.50   70.14   41.49   84.66   41.49   43.77   41.49  0.72 
1 1 1  -63    9    1 o   56.48   25.60   52.38  217.02   20.73  217.03   14.51   37.03  0.50 
1 1 1  -63    9    2 o   53.50   24.99   44.64  136.47   19.89  136.47   13.23  316.47  0.50 
1 1 1  -63    9    3 o   94.73   32.93   66.12  357.19   93.14  357.19   42.92  357.19  0.76 
1 1 1  -63    9    4 o   56.79   25.63   42.23   45.39   26.51   45.39    5.94  225.39  0.52 
1 1 1  -63    9    5 o   86.16   29.84   21.23   16.70   48.70   16.70   32.28   16.70  0.38 
1 1 1  -63    9    6 o   67.37   28.25   35.47  285.88   38.57  285.88   11.15  285.88  0.49 
1 1 1  -63    9    7 o  129.60   26.32  122.10  247.53  148.26  247.53   54.39  247.53  0.93 
1 1 1  -63    9    8 o   77.64   29.41  113.28  306.45   47.00  306.45   39.08  126.45  0.86 
1 1 1  -63    9    9 o   51.38   24.06   11.77  122.07    6.53  122.08    2.24  302.08  0.15 
1 1 1  -63    9   10 o   59.86   26.42   36.70  283.56   21.38  283.57    3.42  103.57  0.39 
1 1 1  -63    9   11 o   58.52   26.08   14.52  359.92    6.34  359.91    2.23  179.91  0.13 
1 1 1  -63    9   12 o   83.70   30.29   71.11   22.32   51.09   22.33   16.30   22.33  0.51 
1 1 1  -63    9   13 o   98.21   30.10   49.75  298.66   49.70  298.66   29.71  298.66  0.35 
1 1 1  -63    9   14 o   58.66   26.52   75.59   93.70   17.19   93.70   17.24  273.70  0.44 
1 1 1  -63    9   15 o   56.07   25.47   44.11  195.91   17.85  195.91    4.87   15.91  0.36 
1 1 1  -63    9   16 o   74.37   30.51   23.94    5.39   33.82    5.40   19.92    5.40  0.32 
1 1 1  -63   11    1 o   45.94   22.16   30.39  273.34    0.06   93.33   13.64   93.33  0.15 
1 1 1  -63   11    2 o   87.73   29.11   70.28  212.34   63.05  212.34   26.88  212.34  0.57 
1 1 1  -63   11    3 o   59.57   26.29   62.37   88.65   19.56   88.65   15.73  268.65  0.46 
1 1 1  -63   11    4 f   64.07   26.78   67.44  359.80   40.48  359.80    0.00    0.00  0.00 
1 1 1  -63   11    5 o   56.05   25.46   35.43  349.96   13.23  349.96    8.65  169.96  0.31 
1 1 1  -63   11    6 o   62.57   27.50   43.32  334.25   22.23  334.25    4.54  154.25  0.39 
1 1 1  -63   11    7 o   65.57   29.93   49.02  290.71   24.34  290.71    5.13  110.71  0.41 
1 1 1  -63   11    8 o   69.29   28.04   81.56  174.90   36.93  174.90    9.35  354.90  0.60 
1 1 1  -63   11    9 o   59.90   26.43   27.60   37.68    9.17   37.68    5.10  217.68  0.20 
1 1 1  -63   11   10 o   56.07   25.34   15.05  180.35    2.69  180.35    4.08    0.35  0.08 
1 1 1  -63   11   11 o   54.53   25.19   44.02   57.07    4.72   57.07   13.07  237.07  0.21 
1 1 1  -63   11   12 o   62.00   26.98   26.02   83.37    8.84   83.38    2.72  263.38  0.16 
1 1 1  -63   11   13 o   49.71   23.36   23.22  170.13    5.10  170.12    6.30  350.12  0.17 
1 1 1  -63   11   14 f   55.40   25.17   52.90   26.71   28.76   26.71    0.00    0.00  0.00 
1 1 1  -63   13    1 o   63.28   27.00   49.95   93.22   22.05   93.22    1.87  273.22  0.36 
1 1 1  -63   13    2 o   54.02   24.62   70.50   40.63   11.17   40.63   20.71  220.63  0.40 
1 1 1  -63   13    3 o   62.19   26.71   17.84   54.89    5.70   54.89    2.00  234.89  0.11 
1 1 1  -63   13    4 o   68.91   27.87   20.00    1.95    8.38    1.95    0.01    1.95  0.12 
1 1 1  -63   13    5 o   60.35   26.48   25.88  337.42    5.90  337.41    4.74  157.41  0.14 
1 1 1  -63   13    6 o   69.67   28.48  119.48  355.73   30.63  355.73   18.51  175.73  0.57 
1 1 1  -63   13    7 o   66.25   27.92   18.98  260.25    6.73  260.26    1.20   80.26  0.11 
1 1 1  -63   13    8 o   81.20   30.50   71.93  107.95   43.56  107.95   12.54  107.95  0.46 
1 1 1  -63   13    9 o   48.52   23.26   59.52  319.69    4.31  319.69   22.54  139.69  0.32 
1 1 1  -63   13   10 o   68.36   28.43   36.31  145.33   21.05  145.33    3.70  145.33  0.28 
1 1 1  -63   13   11 o   61.01   28.02   34.39  177.60   17.20  177.60    0.37  357.60  0.28 
1 1 1  -63   13   12 o   78.32   30.14   17.46  303.46   24.48  303.46   14.88  303.46  0.22 
1 1 1  -63   13   13 o   63.21   27.33   65.34  239.25   48.65  239.25    9.72  239.25  0.69 
1 1 1  -63   15    1 o       ?       ?   43.63  125.97   26.24  125.97    0.00    0.00  0.00 
1 1 1  -63   15    2 o   50.43   23.71   46.04  192.25   22.76  192.25    3.72   12.25  0.49 
1 1 1  -63   15    3 o   52.03   23.92   28.44  348.00   15.14  348.00    0.65  168.00  0.30 
1 1 1  -63   15    4 o   77.71   29.01   25.20  304.36   33.44  304.36   19.78  304.36  0.30 
1 1 1  -63   15    5 o   92.13   29.60   28.80  242.23   54.03  242.23   38.61  242.23  0.38 
1 1 1  -63   15    6 o   74.30   29.05   35.68    7.39   37.74    7.39   18.64    7.39  0.38 
1 1 1  -63   15    7 o   77.09   29.78  113.01  167.25   60.52  167.25    0.72  347.25  0.79 
1 1 1  -63   15    8 o   94.90   30.50   55.84  136.27   92.78  136.27   61.79  136.27  0.65 
1 1 1  -63   15    9 o   55.52   25.71   15.24  102.48   11.74  102.48    2.99  102.48  0.18 
1 1 1  -63   15   10 o       ?       ?   25.16   34.77   15.10   34.76    0.00    0.00  0.00 
1 1 1  -62    0    1 o   40.15   28.46   18.78    0.00    2.88    0.00   13.31  180.00  0.24 
1 1 1  -62    0    2 o   38.79   27.36   16.13  180.00    0.76  180.00   13.27    0.00  0.19 
1 1 1  -62    0    3 o  195.24   25.65  186.90    0.00  226.98    0.00   63.47    0.00  1.00 
1 1 1  -62    0    4 o   44.62   30.71   61.73  180.00    2.01  180.00   52.22  360.00  0.63 
1 1 1  -62    0    5 f   47.44   32.21  123.76  180.00  108.95  180.00    0.00    0.00  0.00 
1 1 1  -62    0    6 o   53.07   34.62   45.04  180.00   16.74  180.00   22.91    0.00  0.53 
1 1 1  -62    0    7 f   82.04   41.32   44.23  180.00   38.84  180.00    0.00    0.00  0.00 
1 1 1  -62    0    8 o   35.15   25.45   13.18    0.00    1.60  180.00   13.13  180.00  0.14 
1 1 1  -62    0    9 o   45.63   31.27   92.24  180.00    3.81    0.00   83.93    0.00  0.84 
1 1 1  -62    0   10 o   59.27   37.04   48.86  180.00   34.98  180.00    7.09    0.00  0.65 
1 1 1  -62    0   11 o   52.84   34.46   48.93  180.00   28.07  180.00   13.61    0.00  0.66 
1 1 1  -62    0   12 o   53.19   34.66    4.19  180.00    4.35  180.00    0.84  180.00  0.07 
1 1 1  -62    0   13 o  123.76   40.27   48.61    0.00  187.24    0.00  147.99    0.00  0.92 
1 1 1  -62    0   14 o  144.65   36.53   95.48  180.00  215.19  180.00  141.59  180.00  1.00 
1 1 1  -62    0   15 o   70.12   40.51   17.31  180.00   18.54  180.00    6.73  180.00  0.22 
1 1 1  -62    0   16 o   53.06   35.09   80.35  180.00   10.03  180.00   30.96    0.00  0.48 
1 1 1  -62    0   17 o   46.65   32.42    8.80  180.00    0.16  180.00    3.55    0.00  0.04 
1 1 1  -62    0   18 o   58.80   42.92  108.43  180.00   23.82  180.00   30.57    0.00  0.67 
1 1 1  -62    0   19 o   40.09   29.03   17.70  180.00    6.50  180.00    3.90  360.00  0.21 
1 1 1  -62    2    1 o   70.20   27.89   61.08  244.73   49.54  244.73    2.98   64.73  0.73 
1 1 1  -62    2    2 o   85.45   30.24   96.45  311.32   62.01  311.32   21.62  131.32  0.85 
1 1 1  -62    2    3 o  108.98   27.90   94.76  247.75  111.31  247.75   28.64  247.75  0.89 
1 1 1  -62    2    4 o   49.67   23.37   20.27  336.97    7.58  336.97   10.18  156.97  0.26 
1 1 1  -62    2    5 o   66.80   28.12   88.46  165.58   26.91  165.58   50.73  345.58  0.78 
1 1 1  -62    2    6 f  124.54   24.76  117.68  341.63  103.27  341.63    0.00    0.00  0.00 
1 1 1  -62    2    7 o   50.58   23.43   24.53  171.76    9.81  171.75   11.67  351.75  0.31 
1 1 1  -62    2    8 o  109.98   26.97   84.68  162.87  119.96  162.87   46.13  162.87  0.88 
1 1 1  -62    2    9 o   91.22   29.64   99.42  289.44   72.77  289.44   13.34  109.44  0.87 
1 1 1  -62    2   10 o  152.01   20.99  152.67   74.63  162.61   74.63   31.52   74.63  0.97 
1 1 1  -62    2   11 o   60.65   26.39   26.74  108.61   29.01  108.61    6.29  108.61  0.43 
1 1 1  -62    2   12 o   77.61   29.25   59.45  264.74   69.31  264.74   19.74  264.74  0.77 
1 1 1  -62    2   13 o   63.68   27.55   33.98   36.34   35.57   36.34    8.34   36.34  0.49 
1 1 1  -62    2   14 o   69.92   31.03   60.43   72.57   45.54   72.57    0.68  252.57  0.66 
1 1 1  -62    2   15 o   44.18   21.44   44.62   66.15    4.27   66.15   25.14  246.15  0.38 
1 1 1  -62    2   16 o   68.36   28.50   27.16   80.99   12.90   80.99    0.34  260.99  0.19 
1 1 1  -62    2   17 o   51.13   23.99   50.49   24.95    4.61   24.94   17.10  204.94  0.26 
1 1 1  -62    2   18 o   45.80   22.32   23.31  330.36    4.29  330.36    7.61  150.36  0.18 
1 1 1  -62    2   19 o  180.68   22.30  119.01  197.02  276.06  197.02  205.12  197.02  0.96 
1 1 1  -62    4    1 o   71.75   27.70   90.21  105.08   43.87  105.08   33.04  285.08  0.84 
1 1 1  -62    4    2 o   64.32   27.53   20.29  105.86   23.73  105.86    6.28  105.86  0.32 
1 1 1  -62    4    3 o   96.53   30.01  107.22   74.34   78.64   74.34   14.11  254.34  0.89 
1 1 1  -62    4    4 o   50.83   23.93   81.15   50.84    4.14   50.84   66.35  230.84  0.73 
1 1 1  -62    4    5 o   43.81   21.21   32.10  287.85    5.16  287.85   22.78  107.85  0.38 
1 1 1  -62    4    6 o   48.15   23.00   36.97   21.69   10.24   21.69   21.93  201.69  0.44 
1 1 1  -62    4    7 o   64.34   27.47   63.28  343.66   34.69  343.66   20.25  163.66  0.70 
1 1 1  -62    4    8 o  136.86   22.54  120.51   51.94  154.96   51.95   50.79   51.95  0.95 
1 1 1  -62    4    9 o  172.41   19.74  177.57   78.60  183.81   78.60   31.30   78.60  0.98 
1 1 1  -62    4   10 o   84.84   33.32   34.61  347.27   63.39  347.27   33.92  347.27  0.55 
1 1 1  -62    4   11 o   94.72   29.19   60.89  334.38  104.83  334.38   53.54  334.38  0.82 
1 1 1  -62    4   12 o   67.08   27.92   47.73  314.03   48.11  314.03    9.19  314.03  0.65 
1 1 1  -62    4   13 o   49.06   23.24  106.52  154.02    3.78  334.02   87.21  334.02  0.81 
1 1 1  -62    4   14 o   82.05   29.62   88.00  314.79   67.38  314.79    1.72  314.79  0.81 
1 1 1  -62    4   15 o   93.67   30.05   70.16  242.23   82.02  242.23   40.57  242.23  0.66 
1 1 1  -62    4   16 o   59.32   26.14   55.61  104.90   10.19  104.90   13.20  284.90  0.28 
1 1 1  -62    4   17 o   64.09   27.82   66.78  132.50   23.10  132.50    7.40  312.50  0.42 
1 1 1  -62    4   18 o   64.51   28.20   50.17   31.02   32.88   31.02    5.95   31.02  0.46 
1 1 1  -62    6    1 o   57.25   25.75   21.12  166.80   23.12  166.80    5.40  166.80  0.36 
1 1 1  -62    6    2 o   74.99   28.50   43.97  257.56   62.15  257.56   24.88  257.56  0.66 
1 1 1  -62    6    3 o  107.95   28.45   85.98   58.18  118.97   58.18   45.63   58.18  0.89 
1 1 1  -62    6    4 o   59.84   25.95   37.20   68.01   31.17   68.01    0.70  248.01  0.53 
1 1 1  -62    6    5 o   88.31   30.57   33.72   23.42   72.17   23.43   43.24   23.43  0.57 
1 1 1  -62    6    6 o   97.83   35.44   38.65   68.34   84.41   68.34   51.25   68.34  0.60 
1 1 1  -62    6    7 o   72.07   28.56   73.68  258.91   50.41  258.91   12.66   78.91  0.79 
1 1 1  -62    6    8 o  100.89   30.64   82.22  210.20  104.65  210.20   34.58  210.20  0.87 
1 1 1  -62    6    9 o   60.01   25.84   46.07  260.17   37.53  260.17    1.49   80.17  0.64 
1 1 1  -62    6   10 f   64.10   27.14   53.60   15.69   44.81   15.69    0.00    0.00  0.00 
1 1 1  -62    6   11 o   63.41   26.76  149.62  178.80    7.44  358.80  129.03  358.80  0.90 
1 1 1  -62    6   12 o   66.91   27.02    9.37  280.96   13.79  280.98    6.43  280.98  0.16 
1 1 1  -62    6   13 o   99.63   29.13   88.85  326.88  103.74  326.88   36.80  326.88  0.86 
1 1 1  -62    6   14 o   61.72   26.82   57.15  167.40   26.23  167.40    9.89  347.40  0.51 
1 1 1  -62    6   15 o   63.41   27.21   16.25  249.47    5.89  249.47    1.88   69.47  0.11 
1 1 1  -62    6   16 o   53.99   25.03   85.39   68.83    8.41   68.84   28.06  248.84  0.42 
1 1 1  -62    6   17 o   57.41   26.06   25.47  121.42   10.68  121.42    2.08  301.42  0.20 
1 1 1  -62    6   18 o  109.94   32.94   86.02  237.69  132.09  237.69   82.17  237.69  0.83 
1 1 1  -62    8    1 o   58.19   28.08    4.29  138.04    3.96  138.02    0.54  138.02  0.06 
1 1 1  -62    8    2 f   83.30   33.64   76.94  356.26   62.63  356.26    0.00    0.00  0.00 
1 1 1  -62    8    3 o   74.84   28.78   32.78  140.46   55.52  140.45   28.39  140.45  0.55 
1 1 1  -62    8    4 o   73.20   28.59   63.15  151.44   60.69  151.44    7.87  151.44  0.78 
1 1 1  -62    8    5 o   65.38   27.44   33.35  304.59   42.86  304.59   14.83  304.59  0.54 
1 1 1  -62    8    6 o   65.57   27.37   21.67  329.59   32.88  329.59   14.68  329.59  0.39 
1 1 1  -62    8    7 o  159.75   20.43  151.20   10.36  184.43   10.36   58.12   10.36  0.97 
1 1 1  -62    8    8 o  101.10   28.81   21.87  127.83   85.28  127.83   67.22  127.83  0.51 
1 1 1  -62    8    9 o   61.99   26.78   98.54   27.95   23.70   27.95   56.30  207.95  0.84 
1 1 1  -62    8   10 o   83.42   28.41   94.54   45.65   68.59   45.65    6.43  225.65  0.86 
1 1 1  -62    8   11 o  102.51   28.12  124.34  150.06   91.23  150.06    4.58  330.06  0.91 
1 1 1  -62    8   12 o   52.24   23.88   53.17  303.53   19.00  303.53   19.92  123.53  0.55 
1 1 1  -62    8   13 o   73.01   28.19   74.80  201.12   46.48  201.12    0.80  201.12  0.63 
1 1 1  -62    8   14 o   63.77   27.12   40.01   91.27   13.74   91.26    5.22  271.26  0.26 
1 1 1  -62    8   15 o   89.06   29.50  101.99  336.67   66.56  336.67   23.52  336.67  0.62 
1 1 1  -62    8   16 o   81.51   30.26   54.40  211.58   49.08  211.58   22.46  211.58  0.46 
1 1 1  -62    8   17 o   75.42   30.63   39.23  349.56   45.92  349.57   23.86  349.57  0.45 
1 1 1  -62   10    1 o   52.39   24.14   46.24  233.78   18.33  233.78   15.34   53.78  0.50 
1 1 1  -62   10    2 o  100.11   28.65   70.21  130.69  110.88  130.69   57.52  130.69  0.82 
1 1 1  -62   10    3 f   65.78   27.19   33.25  295.90   25.71  295.90    0.00    0.00  0.00 
1 1 1  -62   10    4 o   87.75   29.83   87.26   19.74   79.45   19.74   11.24   19.74  0.84 
1 1 1  -62   10    5 o   54.48   26.05   62.60  203.34   23.04  203.34   26.17   23.34  0.66 
1 1 1  -62   10    6 o   94.31   29.77  101.97  251.48   85.73  251.48    5.61  251.48  0.88 
1 1 1  -62   10    7 o   59.45   26.14   80.55  241.40   27.92  241.40   34.98   61.40  0.76 
1 1 1  -62   10    8 o   86.28   29.59   42.71   19.67   76.04   19.67   43.08   19.67  0.63 
1 1 1  -62   10    9 o   67.67   27.84   78.31  349.66   43.04  349.66   16.30  169.66  0.76 
1 1 1  -62   10   10 f  138.22   22.37  144.15  263.32  103.43  263.32    0.00    0.00  0.00 
1 1 1  -62   10   11 o   89.89   28.98  108.63   32.01   77.73   32.01    9.23   32.01  0.81 
1 1 1  -62   10   12 o   48.85   23.01   60.47  352.62    4.33  352.61   27.56  172.61  0.37 
1 1 1  -62   10   13 o   80.68   29.33  102.84   26.78   46.74   26.78    4.75   26.78  0.55 
1 1 1  -62   10   14 o   63.58   26.96   90.80  123.47   24.24  123.48   15.86  303.48  0.51 
1 1 1  -62   10   15 o   41.69   20.53   63.61  147.90    1.99  147.90   29.95  327.90  0.41 
1 1 1  -62   10   16 o   76.94   30.19   37.82  321.20   49.66  321.20   28.17  321.20  0.46 
1 1 1  -62   12    1 o   67.16   27.18   52.69  136.49   21.67  136.49    3.54  316.49  0.35 
1 1 1  -62   12    2 o   55.40   24.80   51.30   42.41   12.13   42.41   15.83  222.41  0.36 
1 1 1  -62   12    3 o   47.11   22.15   27.91  189.39    3.90  189.39   12.70    9.39  0.22 
1 1 1  -62   12    4 f   92.66   28.96   75.46  281.29   47.38  281.29    0.00    0.00  0.00 
1 1 1  -62   12    5 o   52.76   24.34    5.85  243.23    2.24  243.22    1.52   63.22  0.06 
1 1 1  -62   12    6 o   62.88   27.05   61.62  350.95   29.42  350.95   10.18  170.95  0.55 
1 1 1  -62   12    7 o   64.88   27.64   54.25  184.85   29.44  184.85    4.43    4.85  0.49 
1 1 1  -62   12    8 o   52.84   24.37   14.18  172.12    4.03  172.11    4.32  352.11  0.12 
1 1 1  -62   12    9 o   71.94   30.69   26.10  343.02   16.29  343.02    2.27  343.02  0.21 
1 1 1  -62   12   10 o   50.99   23.94   37.84  295.38    3.44  295.37   14.28  115.37  0.21 
1 1 1  -62   12   11 o   55.28   24.98   95.20  334.06    7.38  334.06   30.44  154.06  0.41 
1 1 1  -62   12   12 o   52.95   24.24   32.34  238.55    4.94  238.55    9.23   58.55  0.18 
1 1 1  -62   12   13 o   47.19   22.47   15.84  298.59    2.46  298.60    5.23  118.59  0.11 
1 1 1  -62   12   14 o   64.73   27.16   31.11  175.08   25.12  175.08    8.36  175.08  0.32 
1 1 1  -62   12   15 o   55.10   25.38   28.68  331.54   25.21  331.55    8.06  331.55  0.38 
1 1 1  -62   14    1 o   55.24   25.06   19.16   97.87    5.69   97.87    3.41  277.87  0.13 
1 1 1  -62   14    2 o   97.18   27.51   92.44   76.49   89.98   76.49   48.46   76.49  0.68 
1 1 1  -62   14    3 o   48.54   22.73   28.59  349.64    1.84  349.64   10.44  169.64  0.15 
1 1 1  -62   14    4 o   76.01   28.57   82.95  249.18   38.08  249.18    3.54  249.18  0.48 
1 1 1  -62   14    5 o   62.39   26.81   10.47  197.90    2.81  197.89    1.48   17.89  0.06 
1 1 1  -62   14    6 o   60.49   26.49   11.74  141.75    2.74  141.74    2.08  321.74  0.06 
1 1 1  -62   14    7 o  118.95   27.63   84.39  166.31  121.69  166.31   86.44  166.31  0.66 
1 1 1  -62   14    8 o   85.77   30.56   81.94  148.43   55.08  148.43   19.70  148.43  0.53 
1 1 1  -62   14    9 o   53.30   24.59   40.82   44.38    7.28   44.38   11.18  224.38  0.24 
1 1 1  -62   14   10 o   50.03   23.52   41.95  242.09    7.36  242.09   12.75   62.09  0.27 
1 1 1  -62   14   11 o   51.67   24.03   34.47  315.68   10.98  315.68    6.71  135.68  0.28 
1 1 1  -62   14   12 o   48.75   23.34   44.10  265.48   15.92  265.48    8.47   85.48  0.41 
1 1 1  -62   14   13 o   54.32   25.75    8.42   83.50    7.85   83.50    2.81   83.50  0.12 
1 1 1  -62   16    2 o   88.28   28.94   61.81  222.79   93.02  222.79   57.12  222.79  0.73 
1 1 1  -62   16    3 o   36.51   17.99   23.37  213.58    3.38  213.58    9.74   33.58  0.23 
1 1 1  -62   16    4 o   84.70   28.58   68.65  108.85   80.29  108.85   42.60  108.85  0.70 
1 1 1  -62   16    5 f   54.18   24.66   36.02   86.01   19.56   86.01    0.00    0.00  0.00 
1 1 1  -62   16    6 o   54.58   24.96   43.61   73.22   20.89   73.23    2.81  253.23  0.41 
1 1 1  -62   16    7 o   63.23   27.61   90.20   73.62   39.38   73.62   10.27  253.62  0.70 
1 1 1  -62   16    8 o   66.93   28.06   50.80  243.35   43.72  243.35   15.07  243.35  0.54 
1 1 1  -62   16    9 o   69.27   28.30    6.22   90.35    8.99   90.34    5.36   90.34  0.09 
1 1 1  -61    1    1 o   48.30   22.75   13.62  276.17    4.38  276.17    7.60   96.17  0.17 
1 1 1  -61    1    2 o   81.00   28.99   46.64  206.67   61.42  206.66   19.95  206.66  0.64 
1 1 1  -61    1    3 o   46.74   22.52   52.49  175.28    4.01  175.29   43.09  355.29  0.55 
1 1 1  -61    1    4 o  110.43   27.16  135.44  151.71   82.41  151.71   39.82  331.71  0.93 
1 1 1  -61    1    5 o  121.31   25.82  120.28  146.17  116.28  146.17    7.46  146.17  0.93 
1 1 1  -61    1    6 o   75.40   31.12   34.37  197.99   41.35  198.00   10.27  198.00  0.48 
1 1 1  -61    1    7 o   43.16   20.93   58.72  175.01    3.13  355.01   56.04  355.01  0.58 
1 1 1  -61    1    8 o   61.09   26.56  118.54  136.20    3.61  316.20  109.71  316.20  0.84 
1 1 1  -61    1    9 f   64.93   26.84   91.70  293.02   81.26  293.02    0.00    0.00  0.00 
1 1 1  -61    1   10 o   85.74   29.66  119.73  107.41   45.91  107.41   59.02  287.41  0.88 
1 1 1  -61    1   11 o   65.87   27.53   27.94    5.20   30.14    5.20    5.92    5.20  0.41 
1 1 1  -61    1   12 f   64.08   27.16   56.98   32.82   48.75   32.82    0.00    0.00  0.00 
1 1 1  -61    1   13 o   47.37   22.72   30.04   90.06   17.40   90.06    7.91  270.06  0.45 
1 1 1  -61    1   14 o  102.95   29.23  134.80  168.97   81.77  168.97   26.96  348.97  0.93 
1 1 1  -61    1   15 o   62.05   27.27   34.13   40.00   29.69   40.00    3.57   40.00  0.45 
1 1 1  -61    1   16 o   74.38   32.04   46.89  127.14   37.69  127.14    7.60  127.14  0.46 
1 1 1  -61    1   17 o  109.40   27.75   59.69  231.72   88.55  231.72   61.54  231.72  0.53 
1 1 1  -61    1   18 o   63.09   27.93   43.60  168.20   15.18  168.20    4.49  348.20  0.28 
1 1 1  -61    1   19 f   62.22   29.34   55.53  229.10   29.91  229.11    0.00    0.00  0.00 
1 1 1  -61    3    1 o   86.02   29.36   87.95  304.83   66.65  304.83   10.22  124.83  0.83 
1 1 1  -61    3    2 o  181.99   17.85  192.20   21.14  185.56   21.14   16.07   21.14  0.98 
1 1 1  -61    3    3 o  108.01   28.56   93.52   66.09  107.09   66.10   23.88   66.10  0.88 
1 1 1  -61    3    4 o   51.35   23.60   19.33  344.64    8.28  344.65    9.02  164.65  0.25 
1 1 1  -61    3    5 o   70.54   30.09   36.54   31.59   35.73   31.59    2.95   31.59  0.49 
1 1 1  -61    3    6 o   83.16   31.46   61.03  227.58   64.16  227.58    9.43  227.58  0.71 
1 1 1  -61    3    7 o  171.79   20.49  146.49  138.77  200.31  138.77   69.41  138.77  0.96 
1 1 1  -61    3    8 o   54.77   25.95   45.50  125.30   15.70  125.30   24.68  305.30  0.51 
1 1 1  -61    3    9 f   72.11   29.96  158.82   22.35  139.62   22.35    0.00    0.00  0.00 
1 1 1  -61    3   10 o   85.98   29.21   90.20   32.09   66.28   32.09   12.32  212.09  0.84 
1 1 1  -61    3   11 o   47.22   22.71   16.54  253.53    7.11  253.53    7.14   73.53  0.23 
1 1 1  -61    3   12 o   98.87   34.81   75.56  215.63   98.50  215.63   34.22  215.63  0.82 
1 1 1  -61    3   13 o   54.49   24.52   62.67  254.63   27.39  254.63   24.74   74.63  0.73 
1 1 1  -61    3   14 o   54.78   25.04   66.10    6.41   24.64    6.41   27.87  186.41  0.70 
1 1 1  -61    3   15 o   95.28   29.74   58.19  132.37   98.61  132.37   54.77  132.37  0.75 
1 1 1  -61    3   16 o   50.45   23.87   60.81  208.02    8.78  208.02   27.48   28.02  0.45 
1 1 1  -61    3   17 f   51.41   24.19   33.64  116.70   13.72  116.70    0.00    0.00  0.00 
1 1 1  -61    3   18 o   48.91   23.51   56.76   74.69    6.26   74.69   20.36  254.69  0.34 
1 1 1  -61    3   19 o   62.70   28.13   44.35  231.16   31.65  231.16    7.00  231.16  0.45 
1 1 1  -61    5    1 o   79.02   28.39  110.05  205.62   42.76  205.62   52.34   25.62  0.87 
1 1 1  -61    5    2 o   45.68   21.88   53.99  246.57    4.96  246.57   42.08   66.57  0.57 
1 1 1  -61    5    3 o  103.94   28.83   76.62  317.63  108.28  317.63   41.12  317.63  0.84 
1 1 1  -61    5    4 o   74.16   28.69   72.44  302.04   47.36  302.04   16.39  122.04  0.75 
1 1 1  -61    5    5 o   90.90   33.35   92.29  157.61   68.72  157.61   12.71  337.61  0.83 
1 1 1  -61    5    6 o   88.65   32.83  145.32  294.39   30.40  294.39   97.76  114.39  0.89 
1 1 1  -61    5    7 o   87.73   34.11   33.15  102.60   55.01  102.60   25.87  102.60  0.48 
1 1 1  -61    5    8 o   55.65   26.77   53.82   50.75   17.34   50.75   29.76  230.75  0.58 
1 1 1  -61    5    9 o  111.82   33.84   95.54  176.89  112.18  176.89   29.13  176.89  0.87 
1 1 1  -61    5   10 o   77.28   30.94  106.80  173.28   39.99  173.28   52.03  353.28  0.85 
1 1 1  -61    5   11 o   65.82   27.12   52.01  181.04   45.28  181.04    0.96  181.04  0.68 
1 1 1  -61    5   12 o   57.74   25.76   43.36   63.31   34.87   63.31    1.57  243.31  0.62 
1 1 1  -61    5   13 o  102.60   27.49   52.44  188.26  122.09  188.26   79.75  188.26  0.80 
1 1 1  -61    5   14 o   66.04   27.48   39.59  238.70   39.51  238.71    9.01  238.71  0.53 
1 1 1  -61    5   15 o   54.27   24.91   19.08   49.11    9.16   49.10    3.80  229.10  0.20 
1 1 1  -61    5   16 o   56.25   25.55   56.54  357.20   11.25  357.20   17.36  177.20  0.35 
1 1 1  -61    5   17 o   85.51   30.34   51.47  174.65   38.55  174.65   16.77  174.65  0.35 
1 1 1  -61    5   18 f   46.05   22.44   23.57   49.60   11.89   49.60    0.00    0.00  0.00 
1 1 1  -61    5   19 o   91.51   33.49   56.72   94.64   89.52   94.64   56.02   94.64  0.67 
1 1 1  -61    7    1 o   52.93   24.22   85.40   68.97   11.88   68.97   60.68  248.97  0.80 
1 1 1  -61    7    2 o   58.55   25.81   43.12  209.06   30.40  209.07    6.54   29.07  0.57 
1 1 1  -61    7    3 o   61.94   27.86   95.74  101.63   17.76  101.63   64.74  281.63  0.81 
1 1 1  -61    7    4 o   72.10   31.44   61.98  162.13   46.19  162.13    7.44  342.13  0.69 
1 1 1  -61    7    5 o  129.57   28.95  109.27   85.82  144.16   85.82   49.45   85.82  0.92 
1 1 1  -61    7    6 o   52.87   25.21   43.54  291.32   17.25  291.31   20.48  111.31  0.52 
1 1 1  -61    7    7 o   59.04   27.24   69.64   46.43   23.72   46.43   36.47  226.43  0.71 
1 1 1  -61    7    8 o   84.62   32.57   44.40  270.35   68.18  270.35   29.98  270.35  0.63 
1 1 1  -61    7    9 o  152.56   23.42  110.22  322.02  195.87  322.02  101.67  322.02  0.95 
1 1 1  -61    7   10 o   72.33   31.05   48.68  235.81   53.41  235.81   12.18  235.81  0.65 
1 1 1  -61    7   11 o   64.38   29.33   46.62  155.52   41.55  155.52    2.78  155.52  0.62 
1 1 1  -61    7   12 o   47.65   22.61   63.74  276.77   14.01  276.77   37.21   96.77  0.68 
1 1 1  -61    7   13 o   62.78   26.68   58.95  102.81   38.45  102.81    7.02  282.81  0.67 
1 1 1  -61    7   14 o   63.71   26.90   40.89   73.27   30.22   73.26    1.64   73.26  0.46 
1 1 1  -61    7   15 o   82.67   29.49   57.94  330.58   50.92  330.58   19.47  330.58  0.50 
1 1 1  -61    7   16 o   57.46   25.69   55.43   95.58    8.07   95.58   14.21  275.58  0.26 
1 1 1  -61    7   17 o   69.91   28.67   63.49  110.72   33.82  110.72    3.55  110.72  0.46 
1 1 1  -61    7   18 o   51.40   24.61   16.50  293.15    8.61  293.15    0.58  113.15  0.17 
1 1 1  -61    9    1 o   73.88   28.06   41.94  334.74   59.37  334.74   25.27  334.74  0.63 
1 1 1  -61    9    2 o   52.92   24.56   40.63   34.22   26.20   34.22    7.55  214.22  0.57 
1 1 1  -61    9    3 f   53.91   25.49  117.84    1.86   99.28    1.86    0.00    0.00  0.00 
1 1 1  -61    9    4 o  126.84   24.69  111.37  198.48  145.01  198.48   50.81  198.48  0.94 
1 1 1  -61    9    5 o   61.25   26.97   87.68  215.35   25.92  215.35   48.38   35.35  0.82 
1 1 1  -61    9    6 o   83.89   31.29   15.26  266.56   37.83  266.55   24.90  266.55  0.30 
1 1 1  -61    9    7 o   84.09   32.27  110.31   59.75   54.84   59.75   38.38  239.75  0.88 
1 1 1  -61    9    8 o   58.19   27.13   59.01   90.89   32.85   90.89   16.73  270.89  0.71 
1 1 1  -61    9    9 o   62.17   28.39   68.26  324.95   36.27  324.95   20.09  144.95  0.74 
1 1 1  -61    9   10 o   95.98   33.63   49.13  160.54   95.01  160.54   55.37  160.54  0.70 
1 1 1  -61    9   11 o   65.74   29.71   67.72  124.28   39.89  124.28   13.15  304.28  0.71 
1 1 1  -61    9   12 o   64.92   29.56   40.95  291.16   33.18  291.16    2.24  291.16  0.49 
1 1 1  -61    9   13 o   78.40   27.90   76.30   35.49   61.02   35.49   10.94   35.49  0.71 
1 1 1  -61    9   14 f   55.61   24.95   64.93  283.95   33.61  283.95    0.00    0.00  0.00 
1 1 1  -61    9   15 f   72.41   28.31   45.62   79.08   18.48   79.08    0.00    0.00  0.00 
1 1 1  -61    9   16 o   54.13   25.38   44.16  100.41   10.15  100.41   10.75  280.41  0.29 
1 1 1  -61    9   17 o   52.74   24.91   40.63  312.39   18.02  312.39    4.21  132.39  0.38 
1 1 1  -61   11    1 o   78.61   28.32   64.73  321.30   66.97  321.30   18.23  321.30  0.74 
1 1 1  -61   11    2 o   49.08   22.92   26.96  225.04   13.35  225.04    7.41   45.04  0.35 
1 1 1  -61   11    3 o   56.04   24.93   72.30   19.97   25.15   19.97   31.47  199.97  0.73 
1 1 1  -61   11    4 o   48.56   22.61   38.71  311.27   17.40  311.27   13.24  131.27  0.49 
1 1 1  -61   11    5 o   50.63   23.62   63.73  159.61   18.53  159.61   32.14  339.61  0.68 
1 1 1  -61   11    6 o  120.81   31.09   83.35  257.39  146.99  257.39   80.77  257.39  0.88 
1 1 1  -61   11    7 o   72.23   33.52   15.80  189.06   20.51  189.05    8.04  189.05  0.23 
1 1 1  -61   11    8 o   57.94   26.84   28.53   27.52   22.36   27.52    0.12   27.52  0.38 
1 1 1  -61   11    9 o   54.10   25.84   42.35   57.92   21.24   57.92   11.18  237.92  0.50 
1 1 1  -61   11   10 o   50.70   24.49   72.67  343.95   13.23  343.95   40.92  163.95  0.66 
1 1 1  -61   11   11 o  169.65   23.61  147.10   21.18  224.85   21.18  128.28   21.18  0.95 
1 1 1  -61   11   12 o   96.44   34.91  109.15  155.70   81.50  155.70   21.30  155.70  0.73 
1 1 1  -61   11   13 o   69.27   31.10   72.13   75.42   21.68   75.42    9.39  255.42  0.38 
1 1 1  -61   11   14 o   70.18   27.54   66.86  101.91   28.81  101.91    0.15  281.91  0.41 
1 1 1  -61   11   15 o   56.69   25.17   26.92  271.91   10.56  271.91    2.75   91.91  0.21 
1 1 1  -61   11   16 o   52.93   25.14   18.55  319.27   10.84  319.27    0.43  319.27  0.20 
1 1 1  -61   13    1 o   93.80   23.59   61.89  105.73   76.67  105.73   45.94  105.73  0.57 
1 1 1  -61   13    2 o   58.41   25.51   23.51   23.53    9.01   23.52    4.19  203.52  0.19 
1 1 1  -61   13    3 o   49.98   23.14   84.70  289.27    7.03  289.27   44.64  109.27  0.59 
1 1 1  -61   13    4 o   67.02   26.96   78.27  211.12   38.22  211.12   11.99   31.12  0.66 
1 1 1  -61   13    5 o   72.19   27.94   43.43    3.90   40.01    3.90   11.52    3.90  0.47 
1 1 1  -61   13    6 o   73.67   29.27   66.96  300.42   48.39  300.42    4.65  300.42  0.63 
1 1 1  -61   13    7 o   73.26   30.34   96.69  140.80   44.24  140.80   17.02  320.80  0.72 
1 1 1  -61   13    8 o   54.39   25.32    9.49   91.01    3.13   91.00    2.54  271.00  0.08 
1 1 1  -61   13    9 o   56.81   26.72   55.36    2.63   12.75    2.63   17.31  182.63  0.38 
1 1 1  -61   13   10 o   69.97   30.75   43.11  255.95   18.12  255.95    2.27   75.95  0.28 
1 1 1  -61   13   11 o   61.25   30.43   33.53  344.69    5.37  344.70    7.90  164.70  0.15 
1 1 1  -61   13   12 o   58.08   27.39   38.98  192.78    8.32  192.77    8.73   12.77  0.22 
1 1 1  -61   13   13 o   52.66   25.86   48.89  305.47   10.11  305.47   13.62  125.47  0.32 
1 1 1  -61   13   14 o   77.93   34.31   73.30   15.18   54.26   15.18   14.73   15.18  0.60 
1 1 1  -61   13   15 o   56.09   26.12   41.90  330.05   32.72  330.05    7.62  330.05  0.52 
1 1 1  -61   15    1 o   55.85   25.16   61.96  194.47   15.80  194.47   13.76   14.47  0.41 
1 1 1  -61   15    2 o   57.02   25.16   78.94  132.61   15.70  132.61   19.93  312.61  0.45 
1 1 1  -61   15    3 o   53.33   24.06   49.01  225.16    6.87  225.16   14.32   45.16  0.26 
1 1 1  -61   15    4 o   68.70   27.26   18.78  168.18    8.11  168.19    0.22  168.19  0.12 
1 1 1  -61   15    5 o   65.42   27.04   62.68   43.75   18.74   43.75    7.22  223.75  0.34 
1 1 1  -61   15    6 o   82.87   31.25   44.15  139.15   28.58  139.16   10.25  139.16  0.28 
1 1 1  -61   15    7 o   62.03   27.74   34.76  166.46    9.23  166.46    5.47  346.46  0.19 
1 1 1  -61   15    8 o   75.08   30.84   62.12  311.15   31.25  311.15    4.07  311.15  0.39 
1 1 1  -61   15    9 o   67.23   29.67   66.82  196.42   26.00  196.42    4.65   16.42  0.42 
1 1 1  -61   15   10 o   60.23   27.72   51.71  223.21   18.75  223.20    6.41   43.20  0.36 
1 1 1  -61   15   11 o   54.48   26.23   36.78   13.98   13.73   13.98    5.41  193.98  0.30 
1 1 1  -61   15   12 o   48.90   24.09    4.74   38.27    2.25   38.26    0.41  218.26  0.05 
1 1 1  -61   17    2 o   55.62   24.79   13.24  276.56   13.03  276.56    5.20  276.56  0.19 
1 1 1  -61   17    3 o   78.71   28.13   40.91   34.95   61.57   34.95   38.11   34.95  0.54 
1 1 1  -61   17    4 o   57.71   24.98   58.60  101.94   33.59  101.94    0.70  101.94  0.58 
1 1 1  -61   17    5 o   82.66   28.69   98.58  200.00   77.69  200.00   22.91  200.00  0.80 
1 1 1  -61   17    6 o   65.65   27.40   83.40   49.84   46.17   49.84    0.27  229.84  0.71 
1 1 1  -61   17    7 o   93.70   31.63   55.13  113.27   90.01  113.26   58.89  113.26  0.65 
1 1 1  -61   17    8 o   55.69   26.46   20.05  243.30   15.10  243.30    3.50  243.30  0.24 
1 1 1  -61   17    9 o   87.58   32.47   54.05   28.22   85.04   28.22   52.67   28.22  0.67 
1 1 1  -60    0    1 o   92.04   40.72   64.66  180.00  102.44  180.00   43.90  180.00  0.87 
1 1 1  -60    0    2 o   64.14   41.70  113.44    0.00   15.13    0.00   88.77  180.00  0.93 
1 1 1  -60    0    3 o  126.97   50.01  109.53    0.00  150.33    0.00   49.14    0.00  0.99 
1 1 1  -60    0    4 o   72.20   46.53   29.15  180.00   32.39  180.00    5.31  180.00  0.41 
1 1 1  -60    0    5 o  106.65   57.47  103.32  180.00  106.43  180.00   10.23  180.00  0.95 
1 1 1  -60    0    6 o   64.69   44.29   70.99  180.00   32.64  180.00   33.41    0.00  0.76 
1 1 1  -60    0    7 o  168.66   60.07  119.02    0.00  225.78    0.00  115.48    0.00  1.00 
1 1 1  -60    0    8 o   53.15   38.46   14.22  180.00    6.20  180.00    6.88  360.00  0.18 
1 1 1  -60    0    9 o   67.47   46.37   82.55  180.00   34.45  180.00   40.76    0.00  0.81 
1 1 1  -60    0   10 o  103.10   60.87  141.49  180.00   73.69  180.00   53.52    0.00  0.97 
1 1 1  -60    0   11 o   78.26   41.14   12.66  180.00   22.20  180.00   11.00  180.00  0.21 
1 1 1  -60    0   12 f   39.62   28.09   74.76    0.00   65.14    0.00    0.00    0.00  0.00 
1 1 1  -60    0   13 o   51.55   34.04  109.90  180.00    1.70  180.00   92.60    0.00  0.93 
1 1 1  -60    0   14 o   52.61   34.57   46.76    0.00   31.33    0.00    8.09  180.00  0.67 
1 1 1  -60    0   15 o   55.05   35.52    4.70  180.00    4.43  180.00    0.66  180.00  0.07 
1 1 1  -60    0   16 o   59.97   37.72   62.87  180.00   37.96  180.00    9.61    0.00  0.71 
1 1 1  -60    0   17 o  125.49   46.57   27.46  180.00   85.83  180.00   69.61  180.00  0.41 
1 1 1  -60    0   18 o   60.19   43.57   32.18    0.00    4.52    0.00    8.25  180.00  0.14 
1 1 1  -60    0   19 o   59.63   38.39   18.63  180.00    7.72  180.00    1.33    0.00  0.14 
1 1 1  -60    0   20 o   50.03   34.24    0.67    0.00    0.43    0.00    0.04    0.00  0.01 
1 1 1  -60    2    1 o   85.77   29.31  109.68  227.21   50.42  227.21   48.46   47.21  0.87 
1 1 1  -60    2    2 o   75.69   32.62  135.98  199.10    7.90  199.10  116.14   19.10  0.87 
1 1 1  -60    2    3 o  117.24   36.78   37.81  210.20  111.94  210.21   77.16  210.21  0.63 
1 1 1  -60    2    4 o   70.65   32.15   25.90  334.91   27.03  334.91    3.07  334.91  0.36 
1 1 1  -60    2    5 o  144.92   39.70  100.76   37.69  165.26   37.69   71.84   37.69  0.89 
1 1 1  -60    2    6 o  131.66   42.17  158.76  211.89   95.39  211.89   51.71   31.89  0.92 
1 1 1  -60    2    7 o   93.52   39.85   66.70  114.89   71.89  114.90   10.32  114.90  0.71 
1 1 1  -60    2    8 o  101.32   41.48   12.95   86.34   29.58   86.35   17.71   86.35  0.20 
1 1 1  -60    2    9 o   60.64   27.84   43.03   53.74   23.97   53.73   15.08  233.73  0.52 
1 1 1  -60    2   10 o  127.12   30.96   95.19   15.99  142.43   15.99   57.20   15.99  0.90 
1 1 1  -60    2   11 f  124.67   32.63   96.13  244.72   84.66  244.72    0.00    0.00  0.00 
1 1 1  -60    2   12 o   79.63   29.45   98.86  185.98   48.94  185.98   36.96    5.98  0.85 
1 1 1  -60    2   13 o  166.54   20.13  158.33   28.78  188.24   28.78   52.77   28.78  0.97 
1 1 1  -60    2   14 o   70.30   30.95   32.58  126.78   44.13  126.78   16.79  126.78  0.51 
1 1 1  -60    2   15 o  125.64   24.91  103.29  272.72  151.32  272.72   69.00  272.72  0.93 
1 1 1  -60    2   16 o   60.36   26.72   67.14  146.49   31.42  146.49   18.98  326.49  0.68 
1 1 1  -60    2   17 o   66.91   28.27   51.08  321.45   26.51  321.45    2.50  141.45  0.41 
1 1 1  -60    2   18 o   45.11   21.99   47.96  198.29    1.31   18.29   20.78   18.29  0.20 
1 1 1  -60    2   19 o   64.24   27.94   57.97  157.74   27.38  157.74    1.30  337.74  0.44 
1 1 1  -60    2   20 o   58.91   27.06   47.95  100.41   35.64  100.41    7.43  100.41  0.54 
1 1 1  -60    4    1 o   56.45   25.04  133.82   40.45   22.87  220.45  142.01  220.45  0.85 
1 1 1  -60    4    2 o   96.12   30.90   80.25   72.50   86.97   72.50   14.68   72.50  0.83 
1 1 1  -60    4    3 o  135.54   34.27   88.45  140.60  159.50  140.60   79.12  140.60  0.88 
1 1 1  -60    4    4 o  104.05   38.32  111.64  168.75   78.02  168.75   23.99  348.75  0.87 
1 1 1  -60    4    5 o   85.45   36.77   34.41   60.46   49.07   60.46   17.56   60.46  0.47 
1 1 1  -60    4    6 o   93.23   39.07   87.72  117.27   67.59  117.27   12.69  297.27  0.79 
1 1 1  -60    4    7 o  103.33   40.84   54.13  170.06   87.57  170.06   38.22  170.06  0.66 
1 1 1  -60    4    8 o   55.28   26.26   59.16  339.21   14.91  339.21   38.64  159.21  0.62 
1 1 1  -60    4    9 o   88.60   34.47  117.87  236.07   47.20  236.07   58.43   56.07  0.86 
1 1 1  -60    4   10 o   75.72   31.44   54.72  115.85   48.58  115.84    0.19  115.84  0.64 
1 1 1  -60    4   11 o   90.19   33.59   87.81  304.60   71.03  304.60    5.62  124.60  0.82 
1 1 1  -60    4   12 o   61.45   28.27   50.65  285.16   31.21  285.16   12.42  105.16  0.61 
1 1 1  -60    4   13 o   54.32   24.78   23.85  161.99   20.41  161.99    0.18  161.99  0.37 
1 1 1  -60    4   14 o   56.01   24.97   61.70  311.16   29.69  311.16   20.95  131.16  0.72 
1 1 1  -60    4   15 o   54.56   24.85   67.45  346.79   23.36  346.79   29.17  166.79  0.70 
1 1 1  -60    4   16 o   62.28   26.88   84.87  211.45   29.73  211.45   28.99   31.45  0.71 
1 1 1  -60    4   17 o   48.60   23.33   13.99  216.49    1.13  216.49    5.87   36.49  0.08 
1 1 1  -60    4   18 o   82.96   30.44   23.02  121.32   18.01  121.33    8.04  121.33  0.17 
1 1 1  -60    4   19 o   51.76   24.83   29.57  270.09   10.04  270.09    5.37   90.09  0.25 
1 1 1  -60    6    1 o   61.14   25.96   68.49  281.55   26.58  281.55   33.31  101.55  0.71 
1 1 1  -60    6    2 o  121.87   23.58   99.13   56.26  135.48   56.26   48.03   56.26  0.91 
1 1 1  -60    6    3 f  119.26   27.66   91.46   62.76   81.39   62.76    0.00    0.00  0.00 
1 1 1  -60    6    4 o  140.74   26.13  119.65   32.24  156.49   32.24   49.43   32.24  0.94 
1 1 1  -60    6    5 o   57.89   26.66   29.76  354.96   17.30  354.97    9.40  174.97  0.38 
1 1 1  -60    6    6 o  127.93   33.77  118.95  268.58  126.44  268.58   19.84  268.58  0.91 
1 1 1  -60    6    7 o   79.54   33.01   45.15  318.05   51.20  318.05   10.89  318.05  0.58 
1 1 1  -60    6    8 o   75.80   31.88   53.65   87.33   47.96   87.33    0.39   87.33  0.63 
1 1 1  -60    6    9 o   67.95   29.83   36.84  198.05   31.80  198.05    0.56   18.05  0.47 
1 1 1  -60    6   10 o  107.79   33.60  104.95  192.63   98.56  192.63    7.22  192.63  0.88 
1 1 1  -60    6   11 f   80.80   32.33   34.12  247.24   29.37  247.24    0.00    0.00  0.00 
1 1 1  -60    6   12 o   60.17   28.21   67.82  235.91   30.44  235.90   27.17   55.90  0.73 
1 1 1  -60    6   13 o   61.29   28.64   66.92  116.33   34.58  116.33   20.84  296.33  0.73 
1 1 1  -60    6   14 o   81.94   29.13   65.12  217.85   75.08  217.85   23.60  217.85  0.77 
1 1 1  -60    6   15 o   66.37   27.58   79.93  119.42   39.93  119.42   19.94  299.42  0.75 
1 1 1  -60    6   16 o   55.73   25.18   61.71   63.85   15.14   63.85   20.53  243.85  0.46 
1 1 1  -60    6   17 o   55.81   25.30   25.81   88.10    3.17   88.10    7.03  268.10  0.12 
1 1 1  -60    6   18 o   66.13   28.55   90.69  329.97   32.38  329.97   10.91  149.97  0.57 
1 1 1  -60    6   19 o   52.50   25.11   10.20  349.36    6.18  349.37    0.42  349.37  0.11 
1 1 1  -60    8    1 o   64.41   29.96  100.54  146.86   19.42  146.86   66.78  326.86  0.82 
1 1 1  -60    8    2 o   80.33   32.39   33.46   93.00   51.13   93.00   22.21   93.00  0.50 
1 1 1  -60    8    3 o   80.47   30.04  101.24  176.17   48.62  176.17   39.38  356.17  0.85 
1 1 1  -60    8    4 o   87.37   30.96  131.65  167.91   40.95  167.91   73.92  347.91  0.89 
1 1 1  -60    8    5 o   87.71   30.03   67.99   32.26   76.73   32.26   17.32   32.26  0.78 
1 1 1  -60    8    6 o  114.26   31.12  151.47    8.14   80.02    8.14   52.29  188.14  0.93 
1 1 1  -60    8    7 o   69.53   30.73    5.21   10.68    6.38   10.70    1.84   10.70  0.08 
1 1 1  -60    8    8 o   74.88   28.40   45.65   33.30   54.53   33.31   14.96   33.31  0.63 
1 1 1  -60    8    9 o   92.05   35.10   67.68  127.79   82.38  127.79   24.10  127.79  0.76 
1 1 1  -60    8   10 o   85.32   41.64   10.42  294.10   16.22  294.09    7.33  294.09  0.15 
1 1 1  -60    8   11 o   66.13   29.63   31.43  301.15   38.01  301.15   11.49  301.15  0.49 
1 1 1  -60    8   12 o   84.17   33.35   58.84  267.65   74.74  267.65   26.57  267.65  0.73 
1 1 1  -60    8   13 o   59.02   27.82   65.47  339.07   29.33  339.07   22.11  159.07  0.68 
1 1 1  -60    8   14 o   53.52   26.09   66.81  310.67   18.40  310.67   31.62  130.67  0.64 
1 1 1  -60    8   15 o   62.97   26.86   47.28  219.44   23.06  219.44    5.03   39.44  0.41 
1 1 1  -60    8   16 o   62.91   26.40    4.79  314.10    1.36  314.13    0.66  134.13  0.03 
1 1 1  -60    8   17 o   61.41   26.55   18.72  110.66    7.12  110.66    1.46  290.66  0.13 
1 1 1  -60    8   18 o   44.96   21.91   17.46  288.11    4.75  288.12    4.66  108.12  0.16 
1 1 1  -60   10    1 o   69.65   27.14   37.03  300.45   51.95  300.45   21.35  300.45  0.59 
1 1 1  -60   10    2 o   59.75   25.73   29.90  190.27   33.56  190.27    8.37  190.27  0.49 
1 1 1  -60   10    3 o   61.37   26.75   41.77  299.93   37.71  299.92    2.32  299.92  0.60 
1 1 1  -60   10    4 o   62.17   27.50   22.48   65.39   25.78   65.39    6.66   65.39  0.36 
1 1 1  -60   10    5 o   80.02   34.02   48.17  288.46   61.03  288.46   19.99  288.46  0.64 
1 1 1  -60   10    6 o   66.78   28.64   44.27  109.54   43.96  109.54    6.26  109.54  0.61 
1 1 1  -60   10    7 o   65.46   29.41   35.48   13.01   37.59   13.01    7.45   13.01  0.52 
1 1 1  -60   10    8 o   58.79   26.05   52.63    8.18   35.37    8.18    9.12  188.18  0.68 
1 1 1  -60   10    9 o   47.62   22.75   23.47   80.77   15.16   80.77    4.46  260.77  0.37 
1 1 1  -60   10   10 o   67.67   28.13   91.08   55.71   38.11   55.72   36.24  235.72  0.83 
1 1 1  -60   10   11 o   67.46   30.72   64.49  217.91   42.82  217.91    8.29   37.91  0.70 
1 1 1  -60   10   12 o   83.47   33.43   22.27   25.11   39.29   25.11   22.26   25.11  0.34 
1 1 1  -60   10   13 o   99.27   35.86   96.27  140.86   91.71  140.86   25.45  140.86  0.80 
1 1 1  -60   10   14 o   74.35   31.92   94.72   82.95   40.73   82.95   11.12  262.95  0.62 
1 1 1  -60   10   15 f   73.64   28.80   33.08  348.19   13.03  348.19    0.00    0.00  0.00 
1 1 1  -60   10   16 o   55.47   25.32   25.64   58.96    6.59   58.96    5.27  238.96  0.17 
1 1 1  -60   10   17 o   58.67   25.98   38.92  322.74   22.65  322.74    1.74  322.74  0.37 
1 1 1  -60   12    1 o   86.38   27.60   48.14  115.56   81.91  115.56   45.32  115.56  0.69 
1 1 1  -60   12    2 o   79.21   27.53   91.92  343.76   62.33  343.76    9.08  163.76  0.84 
1 1 1  -60   12    3 o   69.93   27.18   38.81  115.72   48.97  115.72   18.33  115.72  0.57 
1 1 1  -60   12    4 o   86.37   29.94   80.10  169.07   79.48  169.07   15.61  169.07  0.83 
1 1 1  -60   12    5 o   89.31   30.66   61.45   18.88   88.85   18.88   39.65   18.88  0.77 
1 1 1  -60   12    6 o  125.61   28.83  148.18  222.34  118.81  222.34    0.31  222.33  0.94 
1 1 1  -60   12    7 o   54.14   26.05   77.27  169.34   18.51  169.34   42.85  349.34  0.74 
1 1 1  -60   12    8 o   76.73   29.94   68.00   29.92   62.26   29.92    8.95   29.92  0.75 
1 1 1  -60   12    9 o  130.50   31.90   73.74  256.62  168.27  256.62  111.54  256.62  0.86 
1 1 1  -60   12   10 o   54.11   24.74   29.28  103.23   17.55  103.23    4.42  283.23  0.37 
1 1 1  -60   12   11 f   66.48   27.85   51.73  354.67   34.58  354.67    0.00    0.00  0.00 
1 1 1  -60   12   12 o   93.30   34.67   92.06   36.24   75.25   36.24   23.53   36.24  0.68 
1 1 1  -60   12   13 o   58.15   27.81   36.70  334.54    6.21  334.55    9.93  154.55  0.19 
1 1 1  -60   12   14 o   67.21   30.70   43.04   16.71   14.58   16.71    3.93  196.71  0.25 
1 1 1  -60   12   15 o   61.71   29.68   61.06  251.13   21.52  251.13    8.52   71.13  0.42 
1 1 1  -60   12   16 o   71.12   27.58   48.46  275.02   50.07  275.02   22.96  275.02  0.54 
1 1 1  -60   14    1 o   39.47   19.45   49.58  193.79    4.72   13.79   29.54   13.79  0.25 
1 1 1  -60   14    2 o   49.02   22.49   53.04   76.38    6.35   76.38   23.58  256.38  0.37 
1 1 1  -60   14    3 o   98.08   27.16  125.98  227.48   91.19  227.48   14.19  227.48  0.86 
1 1 1  -60   14    4 o   74.99   29.01   72.42  156.81   51.17  156.81    4.73  156.81  0.65 
1 1 1  -60   14    5 o   70.38   28.77   33.63  246.85   29.82  246.85    7.82  246.85  0.37 
1 1 1  -60   14    6 o   52.96   24.84   30.73  201.29   10.62  201.28    9.35   21.28  0.29 
1 1 1  -60   14    7 o   92.97   34.33   46.04   47.50   62.78   47.50   33.84   47.50  0.49 
1 1 1  -60   14    8 o   63.10   27.39   51.83  250.34   23.65  250.34    6.95   70.34  0.43 
1 1 1  -60   14    9 o   65.20   27.91   46.49  215.33   20.57  215.33    4.31   35.33  0.35 
1 1 1  -60   14   10 o   79.76   29.95   69.76   77.56   41.47   77.56    9.12   77.56  0.46 
1 1 1  -60   14   11 o   65.69   27.51   64.08  240.72   17.14  240.72    8.51   60.72  0.33 
1 1 1  -60   14   12 o   49.02   23.12    9.95  308.53    0.97  308.53    3.43  128.53  0.05 
1 1 1  -60   14   13 o       ?       ?   25.89  332.52   12.70  332.52    0.00    0.00  0.00 
1 1 1  -60   14   14 o   58.68   28.47   51.03  123.40   24.89  123.40    2.93  303.40  0.45 
1 1 1  -60   16    1 o   38.74   19.20   36.57  218.63    0.94   38.63   18.65   38.63  0.22 
1 1 1  -60   16    2 o   50.55   23.16   27.83  317.14    4.46  317.14    8.32  137.14  0.17 
1 1 1  -60   16    3 o   78.27   26.40   61.02  148.78   42.11  148.78   15.21  148.78  0.44 
1 1 1  -60   16    4 o   73.91   27.40   41.34   96.25   23.36   96.25    5.62   96.25  0.28 
1 1 1  -60   16    5 o   64.13   27.52   33.94  347.84   10.82  347.84    3.57  167.84  0.20 
1 1 1  -60   16    6 o   75.76   29.57   70.05   61.45   34.40   61.46    4.59   61.46  0.42 
1 1 1  -60   16    7 o   72.35   29.69   67.84  299.50   29.89  299.50    0.45  299.50  0.41 
1 1 1  -60   16    8 o   53.59   25.02   30.07  107.63    5.41  107.63    8.09  287.63  0.18 
1 1 1  -60   16    9 o   58.15   26.15   52.93   36.56   15.65   36.55    9.26  216.55  0.35 
1 1 1  -60   16   10 o   81.16   30.60   20.33  348.09   22.16  348.09   12.02  348.09  0.20 
1 1 1  -60   16   11 o   71.45   28.73   71.31   42.47   50.34   42.47   12.30   42.47  0.62 
1 1 1  -60   16   12 o   60.27   26.45   64.27   55.82   39.69   55.83    2.77   55.83  0.64 
1 1 1  -60   18    3 o   50.31   23.09   20.80   77.37   15.62   77.37    3.35   77.37  0.28 
1 1 1  -60   18    4 o   82.95   27.40   55.26  196.94   82.57  196.94   50.58  196.94  0.69 
1 1 1  -60   18    5 o   48.93   23.32   43.46  174.94   19.93  174.94    5.01  354.94  0.46 
1 1 1  -60   18    6 o   63.54   27.34   31.55   78.09   31.00   78.09   12.85   78.09  0.39 
1 1 1  -60   18    7 o   63.14   30.22   70.89  211.38   41.06  211.38    0.31   31.38  0.65 
1 1 1  -60   18    8 o   67.52   30.11   23.38  267.14   29.28  267.14   15.30  267.14  0.32 
1 1 1  -59    1    1 o   90.42   33.39   67.68  187.09   75.65  187.09   12.69  187.09  0.77 
1 1 1  -59    1    2 o   53.90   26.11   37.21  235.92   14.29  235.93   20.70   55.93  0.46 
1 1 1  -59    1    3 o  213.09   34.00  169.80  139.16  250.91  139.16   90.32  139.16  0.97 
1 1 1  -59    1    4 o  132.25   38.72  194.39  214.17   65.07  214.17  119.44   34.17  0.94 
1 1 1  -59    1    5 o   75.56   30.23   46.08   81.34   49.37   81.34    5.57   81.34  0.62 
1 1 1  -59    1    6 o   64.17   27.48   63.85  110.17   29.31  110.17   31.34  290.17  0.70 
1 1 1  -59    1    7 o   76.76   33.21  160.61  144.39   14.46  324.39  166.58  324.39  0.90 
1 1 1  -59    1    8 o   46.56   23.18   62.07  298.73    0.53  118.73   59.02  118.73  0.62 
1 1 1  -59    1    9 o  120.27   50.19  100.48   59.78  102.32   59.78    8.46   59.78  0.82 
1 1 1  -59    1   10 o   99.27   41.28   56.66    5.17   79.73    5.17   27.51    5.17  0.66 
1 1 1  -59    1   11 o   87.43   38.76   64.41  294.52   61.12  294.52    2.73  294.52  0.68 
1 1 1  -59    1   12 o  102.93   33.42   51.00  227.51   99.57  227.51   54.25  227.51  0.70 
1 1 1  -59    1   13 o  104.43   28.16   98.56  228.87   99.69  228.87   13.73  228.87  0.89 
1 1 1  -59    1   14 o   64.31   27.28   57.99   20.23   39.81   20.23    9.88  200.23  0.70 
1 1 1  -59    1   15 o  138.65   22.63  142.00  147.09  148.29  147.09   29.39  147.09  0.96 
1 1 1  -59    1   16 o   97.98   35.35  109.11  168.74   83.96  168.74    2.26  348.74  0.87 
1 1 1  -59    1   17 o   69.76   28.55    6.65  317.79    8.08  317.78    3.32  317.78  0.09 
1 1 1  -59    1   18 o   62.17   27.43   25.24  302.79    9.09  302.78    3.67  122.78  0.18 
1 1 1  -59    1   19 o   57.71   27.81   54.76  117.16   10.18  117.15   13.81  297.15  0.30 
1 1 1  -59    1   20 o   55.14   25.75   11.11    4.00    5.67    4.01    0.25  184.01  0.11 
1 1 1  -59    3    1 o   61.52   28.32   63.57  343.36   23.85  343.36   34.80  163.36  0.67 
1 1 1  -59    3    2 o   57.08   27.30   25.75  352.51   14.84  352.51    9.20  172.51  0.34 
1 1 1  -59    3    3 o   69.81   33.98   43.23  322.34   32.33  322.33    8.32  142.33  0.52 
1 1 1  -59    3    4 o  266.85   18.71  276.48   98.64  266.99   98.64    6.09   98.64  0.99 
1 1 1  -59    3    5 o  111.88   35.04   34.31  242.86  102.04  242.86   69.61  242.86  0.60 
1 1 1  -59    3    6 o  126.95   33.28  146.83   81.21   98.29   81.21   40.37  261.21  0.93 
1 1 1  -59    3    7 o   73.37   30.44   71.22  130.36   42.96  130.36   24.10  310.36  0.75 
1 1 1  -59    3    8 o  180.15   23.28  192.93  208.87  170.23  208.87   10.36   28.87  0.97 
1 1 1  -59    3    9 o   51.75   25.07   71.75   60.31    4.55   60.31   61.92  240.31  0.69 
1 1 1  -59    3   10 f   78.79   32.15  123.39   62.11  112.79   62.11    0.00    0.00  0.00 
1 1 1  -59    3   11 o   66.51   30.48   82.86  280.01   25.17  280.01   49.33  100.01  0.75 
1 1 1  -59    3   12 o  230.89   19.03  240.87  256.26  242.22  256.26   29.95  256.26  0.98 
1 1 1  -59    3   13 o   76.01   32.04   77.59  356.28   49.30  356.28   17.98  176.28  0.77 
1 1 1  -59    3   14 o   50.72   23.90   51.08  307.55   19.67  307.55   23.85  127.55  0.62 
1 1 1  -59    3   15 o   49.72   23.44   24.87  221.67   17.00  221.68    3.52   41.68  0.38 
1 1 1  -59    3   16 o   74.96   29.18  106.56  227.42   44.67  227.42   38.25   47.42  0.85 
1 1 1  -59    3   17 o   67.20   28.22   49.40   73.97   35.01   73.97    1.89   73.97  0.51 
1 1 1  -59    3   18 o   53.95   25.14   72.98  142.81    7.38  142.81   26.26  322.81  0.38 
1 1 1  -59    3   19 o   60.35   27.05   48.67   22.18   14.74   22.18    7.44  202.18  0.31 
1 1 1  -59    3   20 o   78.94   31.08   68.63  176.67   63.97  176.67   26.18  176.67  0.64 
1 1 1  -59    5    1 o   92.52   33.49   98.64   45.75   67.28   45.75   22.23  225.75  0.85 
1 1 1  -59    5    2 o   72.31   31.17   27.22  176.60   31.46  176.60    6.48  176.60  0.39 
1 1 1  -59    5    3 o  141.85   47.62  159.78  320.94  111.54  320.94   36.34  140.94  0.91 
1 1 1  -59    5    4 o   71.28   31.88   73.90   47.54   36.24   47.54   32.51  227.54  0.74 
1 1 1  -59    5    5 o  213.73   20.92  149.19  290.83  276.83  290.83  137.75  290.83  0.97 
1 1 1  -59    5    6 o  108.80   35.60  213.45  170.76    6.28  170.76  192.50  350.76  0.94 
1 1 1  -59    5    7 f   78.68   32.53   57.66  337.16   53.47  337.16    0.00    0.00  0.00 
1 1 1  -59    5    8 o   89.06   42.46   89.94  165.33   53.32  165.33   29.49  345.33  0.76 
1 1 1  -59    5    9 o  170.19   24.27  157.91  219.23  184.09  219.23   40.18  219.23  0.96 
1 1 1  -59    5   10 o   49.53   23.32   32.10  191.17    9.28  191.17   19.58   11.17  0.39 
1 1 1  -59    5   11 o   95.84   28.32   64.35  327.33   94.58  327.33   37.69  327.33  0.79 
1 1 1  -59    5   12 o   95.62   32.85   85.79   22.03   84.51   22.03    9.79   22.03  0.83 
1 1 1  -59    5   13 o   59.33   27.39   76.80  200.64   23.70  200.64   42.16   20.64  0.75 
1 1 1  -59    5   14 o  145.12   31.27  157.71  189.77  144.73  189.77   11.87  189.77  0.96 
1 1 1  -59    5   15 o   71.08   28.41   60.77  111.79   54.79  111.79    6.13  111.79  0.73 
1 1 1  -59    5   16 o   65.73   27.58   27.50  157.16   29.35  157.16    8.61  157.16  0.38 
1 1 1  -59    5   17 o   62.35   27.07   73.83  328.54   25.36  328.54   17.43  148.54  0.55 
1 1 1  -59    5   18 o   78.50   29.42   50.54   71.19   26.64   71.20    6.33   71.20  0.30 
1 1 1  -59    5   19 o   69.19   28.91   66.50  255.55   35.95  255.54    3.28  255.54  0.50 
1 1 1  -59    5   20 o   61.10   28.22   52.50  299.14   38.30  299.14    7.56  299.14  0.56 
1 1 1  -59    7    1 o   64.12   29.05    1.46  326.32    1.33  326.41    0.05  326.41  0.02 
1 1 1  -59    7    2 o  139.09   32.04   94.00  127.57  166.34  127.57   82.19  127.57  0.90 
1 1 1  -59    7    3 o   71.59   31.15   58.54  177.60   41.15  177.60   11.70  357.60  0.66 
1 1 1  -59    7    4 f  227.51   41.15  133.62  122.04  121.27  122.04    0.00    0.00  0.00 
1 1 1  -59    7    5 o   78.07   34.49   62.53  160.93   49.09  160.93    7.77  340.93  0.68 
1 1 1  -59    7    6 o   64.06   29.58   21.10  157.13   17.79  157.13    1.38  337.13  0.29 
1 1 1  -59    7    7 o  125.80   33.03   73.38  353.90  147.75  353.91   81.37  353.91  0.85 
1 1 1  -59    7    8 o  108.84   27.96  113.87  124.58   95.29  124.58    6.98  304.58  0.91 
1 1 1  -59    7    9 o   77.56   28.93   46.79  305.49   54.73  305.49   13.14  305.49  0.62 
1 1 1  -59    7   10 o   58.94   25.61   30.52  205.02   20.39  205.02    6.40   25.02  0.40 
1 1 1  -59    7   11 o   88.09   29.22   57.93  330.30   81.90  330.30   31.63  330.30  0.75 
1 1 1  -59    7   12 o   71.60   28.20   29.83  253.44   43.68  253.45   18.14  253.45  0.48 
1 1 1  -59    7   13 o  174.29   25.71  156.47   92.46  206.39   92.46   74.47   92.46  0.97 
1 1 1  -59    7   14 o   65.20   30.09   61.51  256.17   40.38  256.17    9.25   76.17  0.69 
1 1 1  -59    7   15 o   70.28   31.61   76.66  347.73   43.94  347.73   14.68  167.73  0.73 
1 1 1  -59    7   16 o   56.37   25.26   62.56  197.92   19.51  197.92   20.32   17.92  0.53 
1 1 1  -59    7   17 o   60.05   26.04   76.32  156.47   14.84  156.47   19.09  336.47  0.41 
1 1 1  -59    7   18 o   58.52   25.98   22.80  292.76    6.97  292.76    3.42  112.76  0.15 
1 1 1  -59    7   19 o   52.44   24.59   63.07  144.57   21.56  144.58   12.75  324.58  0.53 
1 1 1  -59    9    1 o  101.53   29.95  127.06  166.38   75.59  166.38   34.14  346.38  0.91 
1 1 1  -59    9    2 o  107.48   37.30  159.85   26.26   57.42   26.26   81.70  206.26  0.91 
1 1 1  -59    9    3 o   55.38   26.69   21.40  157.64   11.50  157.64    7.23  337.64  0.27 
1 1 1  -59    9    4 o  138.83   36.35  148.84  208.45  127.20  208.45    3.53   28.45  0.93 
1 1 1  -59    9    5 o   95.55   35.62   36.30  339.07   68.86  339.08   36.94  339.08  0.53 
1 1 1  -59    9    6 o   77.48   28.86   71.26   80.02   54.64   80.02    8.00  260.02  0.76 
1 1 1  -59    9    7 o  117.83   27.43  112.77   38.05  116.80   38.05   17.96   38.05  0.92 
1 1 1  -59    9    8 o   66.92   27.73   48.27  124.69   38.64  124.69    3.47  304.69  0.60 
1 1 1  -59    9    9 o   50.23   23.53   71.98  168.49    8.24  168.49   54.11  348.49  0.70 
1 1 1  -59    9   10 o   45.78   21.86   43.41  109.58   11.24  109.58   26.01  289.58  0.53 
1 1 1  -59    9   11 o   94.05   28.73   83.25  163.17   93.29  163.17   22.65  163.17  0.87 
1 1 1  -59    9   12 o   47.88   22.73   48.95  352.08   19.05  352.09   21.57  172.09  0.62 
1 1 1  -59    9   13 o   56.62   25.12   38.82    6.17   28.62    6.17    2.30  186.17  0.53 
1 1 1  -59    9   14 f   63.80   29.61   33.19   77.77   25.19   77.77    0.00    0.00  0.00 
1 1 1  -59    9   15 o   59.78   28.60   57.72   99.12   20.67   99.11   15.76  279.11  0.48 
1 1 1  -59    9   16 o   54.91   24.68   25.98  319.71    4.26  319.70    7.59  139.70  0.15 
1 1 1  -59    9   17 o   59.17   25.88   16.39  346.97    4.85  346.97    2.43  166.97  0.10 
1 1 1  -59    9   18 o   66.55   28.62   74.03  305.45   39.97  305.45    1.01  305.45  0.59 
1 1 1  -59   11    1 o   46.15   21.72   24.89  306.65   14.89  306.65    5.92  126.65  0.39 
1 1 1  -59   11    2 o   44.95   21.72   30.46  123.09   13.59  123.09   12.18  303.09  0.44 
1 1 1  -59   11    3 o   59.22   26.07   25.01  205.26   25.58  205.26    4.30  205.26  0.40 
1 1 1  -59   11    4 o   58.32   27.16   44.34  106.50   29.14  106.50    8.73  286.50  0.57 
1 1 1  -59   11    5 o  110.25   27.47   65.05  248.62  133.42  248.62   77.79  248.62  0.86 
1 1 1  -59   11    6 o   99.36   31.33   79.05  158.36  101.56  158.36   34.01  158.36  0.85 
1 1 1  -59   11    7 o   84.14   33.85   53.92  205.38   71.14  205.38   25.20  205.38  0.70 
1 1 1  -59   11    8 o   81.14   29.07   79.07  350.10   68.85  350.10    1.80  350.10  0.84 
1 1 1  -59   11    9 o   57.15   25.49   31.56  241.29   30.64  241.29    4.07  241.29  0.50 
1 1 1  -59   11   10 f   70.25   27.76   69.27  302.92   56.96  302.92    0.00    0.00  0.00 
1 1 1  -59   11   11 o   66.93   27.30   50.83   13.28   47.72   13.28    7.16   13.28  0.66 
1 1 1  -59   11   12 o   76.64   28.17   51.09  240.14   63.12  240.14   23.81  240.14  0.67 
1 1 1  -59   11   13 o  104.03   27.29   90.85  328.83  113.94  328.83   49.80  328.83  0.86 
1 1 1  -59   11   14 o   86.38   36.26   54.31  305.61   46.36  305.61   15.75  305.61  0.45 
1 1 1  -59   11   15 o   59.01   28.35    6.95  289.35    1.10  289.33    1.72  109.33  0.03 
1 1 1  -59   11   16 o   52.54   25.92   39.01  210.66    5.99  210.65   11.86   30.65  0.23 
1 1 1  -59   11   17 o   51.49   23.78   37.52  155.61   14.43  155.61    5.56  335.61  0.33 
1 1 1  -59   13    1 o   39.21   18.78   10.51  320.97    2.01  320.97    6.01  140.97  0.13 
1 1 1  -59   13    2 o   70.09   26.50   50.26   65.02   53.66   65.02   14.46   65.02  0.66 
1 1 1  -59   13    3 o   53.31   24.37   21.09  200.01   15.94  200.01    0.76   20.01  0.31 
1 1 1  -59   13    4 o   94.10   29.33  107.16  195.24   82.22  195.24    3.46   15.24  0.89 
1 1 1  -59   13    5 o   96.22   30.87  107.64  255.39   84.84  255.39    1.56   75.39  0.89 
1 1 1  -59   13    6 o   52.05   24.44   50.26  203.22   22.75  203.22   17.52   23.22  0.61 
1 1 1  -59   13    7 o   71.82   29.21   54.04  339.59   54.49  339.59   11.52  339.59  0.68 
1 1 1  -59   13    8 o   74.60   29.04   56.81  230.96   59.83  230.96   15.25  230.96  0.70 
1 1 1  -59   13    9 o   84.76   28.63   93.83  141.46   71.76  141.46    0.45  321.46  0.85 
1 1 1  -59   13   10 o   94.75   29.80  142.92  347.59   64.65  347.59   42.56  167.59  0.91 
1 1 1  -59   13   11 o   54.45   26.02   61.02  264.80   16.77  264.80   23.90   84.80  0.53 
1 1 1  -59   13   12 o   56.37   25.01   21.31   81.31    6.99   81.31    4.91  261.31  0.17 
1 1 1  -59   13   13 o  110.68   27.71  104.55   69.04  112.29   69.04   66.86   69.04  0.71 
1 1 1  -59   13   14 o   52.38   24.16   25.43  269.15    3.41  269.15    7.59   89.15  0.14 
1 1 1  -59   13   15 o   80.64   35.55   82.71   51.61   50.58   51.61    9.63   51.61  0.57 
1 1 1  -59   13   16 o   49.12   24.61   22.10  318.51    9.94  318.51    2.51  138.51  0.23 
1 1 1  -59   15    1 o   47.03   22.14   28.21  257.28    1.31  257.28   12.54   77.28  0.16 
1 1 1  -59   15    2 o   57.42   24.61   40.93  271.52   13.39  271.52    9.24   91.52  0.31 
1 1 1  -59   15    3 o   54.22   24.64   64.92  153.63   14.39  153.63   24.46  333.63  0.49 
1 1 1  -59   15    4 o   47.30   22.41   37.65   17.12    6.03   17.12   17.57  197.12  0.31 
1 1 1  -59   15    5 o   73.98   30.90   13.22   22.16   13.14   22.17    4.70   22.17  0.15 
1 1 1  -59   15    6 o   45.69   22.21   39.04  178.92    4.55  178.92   20.14  358.92  0.32 
1 1 1  -59   15    7 f   77.14   29.65   51.94  139.22   31.68  139.22    0.00    0.00  0.00 
1 1 1  -59   15    8 o   97.30   30.31   82.58  194.25   90.17  194.25   43.08  194.25  0.71 
1 1 1  -59   15    9 o   52.31   24.41   53.95  152.45    7.18  152.44   20.53  332.44  0.33 
1 1 1  -59   15   10 o   52.47   23.88   21.79  132.07    2.39  132.07    7.21  312.07  0.11 
1 1 1  -59   15   11 o   72.75   28.06   34.72  328.86   16.26  328.86    2.02  328.86  0.21 
1 1 1  -59   15   12 o   54.60   24.52   45.57  257.80    9.37  257.80   11.26   77.80  0.27 
1 1 1  -59   15   13 o   44.26   21.50    7.67  230.76    1.05  230.76    2.79   50.76  0.06 
1 1 1  -59   15   14 o   84.01   29.28   58.34  167.39   75.57  167.39   43.12  167.39  0.64 
1 1 1  -59   17    1 o   53.42   24.39   87.29   92.59   16.59   92.58   26.79  272.58  0.56 
1 1 1  -59   17    2 o   48.21   22.43   32.13  100.21    4.53  100.22   10.66  280.22  0.20 
1 1 1  -59   17    3 o   85.77   28.25   34.65  106.77   35.54  106.77   19.78  106.77  0.30 
1 1 1  -59   17    4 o  106.58   26.98   68.30  263.95   96.77  263.95   66.47  263.95  0.60 
1 1 1  -59   17    5 o   53.33   24.39   48.84   93.12    7.24   93.12   14.21  273.12  0.27 
1 1 1  -59   17    6 o   55.05   25.27   54.90   29.52    9.41   29.52   14.82  209.52  0.31 
1 1 1  -59   17    7 f   46.88   22.74   21.03   31.05    9.47   31.04    0.00    0.00  0.00 
1 1 1  -59   17    8 o   69.93   28.56   58.82   33.53   30.44   33.54    3.04   33.54  0.41 
1 1 1  -59   17    9 f   63.39   27.73   26.67  341.85   13.02  341.85    0.00    0.00  0.00 
1 1 1  -59   17   10 o   79.09   29.11  106.61  257.32   63.79  257.32    8.71  257.32  0.75 
1 1 1  -59   17   11 o   82.51   29.48   20.35   38.08   33.65   38.08   22.42   38.08  0.27 
1 1 1  -59   17   12 f   43.93   21.44   51.92  230.95   30.79  230.95    0.00    0.00  0.00 
1 1 1  -59   19    5 o   66.22   27.21   53.76  326.12   53.51  326.12   21.40  326.12  0.65 
1 1 1  -59   19    6 o   50.88   24.60   20.22  163.60   15.66  163.60    3.54  163.60  0.27 
1 1 1  -58    0    1 o  101.00   50.22  134.00    0.00   72.43    0.00   55.11  180.00  0.99 
1 1 1  -58    0    2 o   74.20   44.13   35.92    0.00   44.13    0.00    9.68    0.00  0.53 
1 1 1  -58    0    3 o   47.48   33.00   44.96  180.00    6.78  180.00   36.58    0.00  0.53 
1 1 1  -58    0    4 o  234.65   23.65  226.66  180.00  249.91  180.00   30.53  180.00  1.00 
1 1 1  -58    0    5 o   93.51   44.96    0.59  180.00    1.68  180.00    1.11  180.00  0.01 
1 1 1  -58    0    6 o   55.02   36.06   52.42  180.00   19.00  180.00   31.76    0.00  0.63 
1 1 1  -58    0    7 o   45.73   31.60    9.22  180.00    1.94  180.00    6.96  360.00  0.12 
1 1 1  -58    0    8 f  215.98   23.72  226.15    0.00  217.15    0.00    0.00    0.00  0.00 
1 1 1  -58    0    9 o  105.42   41.07   83.07  180.00  124.96  180.00   45.79  180.00  0.97 
1 1 1  -58    0   10 o   71.82   41.41   41.38  180.00   47.40  180.00    8.35  180.00  0.60 
1 1 1  -58    0   11 o   73.30   48.35   61.77    0.00   48.13    0.00    9.35  180.00  0.72 
1 1 1  -58    0   12 o  111.66   62.63   62.85  180.00  115.09  180.00   57.76  180.00  0.77 
1 1 1  -58    0   13 f   67.45   46.84   52.59  180.00   46.86  180.00    0.00    0.00  0.00 
1 1 1  -58    0   14 o   73.16   40.62    0.81  180.00    1.28  180.00    0.58  180.00  0.01 
1 1 1  -58    0   15 o   71.14   40.16   62.52  180.00   63.44  180.00   10.02  180.00  0.82 
1 1 1  -58    0   16 o   57.68   36.65   55.28    0.00   40.29    0.00    5.38  180.00  0.75 
1 1 1  -58    0   17 o   49.03   33.60   17.73    0.00    9.37    0.00    4.36  180.00  0.24 
1 1 1  -58    0   18 o   59.77   43.17  113.60    0.00   20.22    0.00   52.23  180.00  0.78 
1 1 1  -58    0   19 o   40.08   28.68   20.66    0.00    2.01  180.00   10.50  180.00  0.08 
1 1 1  -58    0   20 f   58.00   37.40   23.79    0.00   11.49    0.00    0.00    0.00  0.00 
1 1 1  -58    0   21 o   38.55   27.91    7.94  180.00    2.52  180.00    2.12  360.00  0.09 
1 1 1  -58    2    1 o  152.16   27.95  135.47  174.51  160.16  174.51   31.60  174.51  0.95 
1 1 1  -58    2    2 o   94.68   32.13  105.37  164.21   64.74  164.21   36.03  344.21  0.87 
1 1 1  -58    2    3 o   73.75   29.53   76.87  229.40   40.88  229.40   33.05   49.40  0.78 
1 1 1  -58    2    4 o   64.64   28.32   99.67   86.35    9.38   86.35   86.82  266.35  0.82 
1 1 1  -58    2    5 o   49.69   23.80   34.39   23.45    8.56   23.45   24.68  203.45  0.42 
1 1 1  -58    2    6 o  195.14   14.89  178.21  105.24  209.80  105.24   37.75  105.25  0.98 
1 1 1  -58    2    7 o  195.09   15.20  176.47  320.60  211.81  320.60   41.97  320.60  0.98 
1 1 1  -58    2    8 o   92.27   30.79  149.67  240.58   25.58  240.58  117.71   60.58  0.92 
1 1 1  -58    2    9 o  121.44   28.93  130.22   49.70  102.24   49.71   21.52  229.71  0.93 
1 1 1  -58    2   10 o   71.92   30.12   60.41  352.53   43.21  352.52   13.65  172.52  0.70 
1 1 1  -58    2   11 o   88.86   34.05  116.39  212.74   46.58  212.74   61.26   32.74  0.87 
1 1 1  -58    2   12 o   84.49   38.14   97.66  340.15   46.38  340.15   42.34  160.15  0.80 
1 1 1  -58    2   13 o  113.85   35.02   23.61  133.75   80.19  133.75   59.23  133.75  0.44 
1 1 1  -58    2   14 o   71.96   31.23   37.22   86.18   39.60   86.18    7.24   86.18  0.50 
1 1 1  -58    2   15 o   67.06   27.35   32.05  288.41   40.85  288.41   13.53  288.41  0.51 
1 1 1  -58    2   16 o   98.30   29.78  110.36  208.64   87.38  208.64    3.13   28.64  0.90 
1 1 1  -58    2   17 o   77.78   29.37   59.96  155.10   64.65  155.10   18.57  155.10  0.71 
1 1 1  -58    2   18 f   56.37   25.84   48.25  116.54   29.68  116.54    0.00    0.00  0.00 
1 1 1  -58    2   19 o   54.62   25.58   59.80   71.48    5.04   71.49   18.60  251.49  0.26 
1 1 1  -58    2   20 o   56.70   25.87   89.90  205.30   20.22  205.30   24.00   25.30  0.57 
1 1 1  -58    2   21 o   52.87   25.94   46.80  357.77   27.49  357.77    0.27  177.77  0.52 
1 1 1  -58    4    1 o       ?       ?   90.08  266.02   84.74  266.03    0.00    0.00  0.00 
1 1 1  -58    4    2 f   78.06   30.87   90.78  108.42   86.07  108.42    0.00    0.00  0.00 
1 1 1  -58    4    3 o  199.28   18.20  189.11   98.94  209.78   98.94   29.47   98.94  0.98 
1 1 1  -58    4    4 o   78.60   30.88   85.58  347.51   45.50  347.50   36.38  167.50  0.81 
1 1 1  -58    4    5 o   95.81   29.52  121.36  172.76   56.57  172.76   59.69  352.76  0.90 
1 1 1  -58    4    6 o   71.33   27.86   63.08  203.84   43.30  203.84   17.07   23.84  0.73 
1 1 1  -58    4    7 o   97.03   28.43  142.91  172.71   42.44  172.71   93.91  352.71  0.92 
1 1 1  -58    4    8 o  168.21   18.46  188.48  271.72  148.98  271.72   29.91   91.72  0.97 
1 1 1  -58    4    9 o   91.46   31.77   96.76  287.38   65.74  287.38   25.42  107.38  0.86 
1 1 1  -58    4   10 o   84.21   39.99   53.39  212.15   51.64  212.15    1.95  212.15  0.60 
1 1 1  -58    4   11 o  113.69   33.08  137.58  185.76   82.72  185.76   43.19    5.76  0.92 
1 1 1  -58    4   12 o   70.45   28.50   64.50   38.26   41.75   38.26   16.11  218.26  0.71 
1 1 1  -58    4   13 o   72.00   31.19   64.77  245.69   41.98  245.69   14.85   65.69  0.69 
1 1 1  -58    4   14 o   83.73   32.56   97.31   73.65   57.18   73.65   26.69  253.65  0.84 
1 1 1  -58    4   15 o   92.39   29.50  121.70  152.46   65.92  152.46   36.90  332.46  0.91 
1 1 1  -58    4   16 o   58.15   25.82   15.52   41.51   16.09   41.51    3.64   41.51  0.25 
1 1 1  -58    4   17 o   42.81   21.09   21.93   86.78    5.22   86.77   11.24  266.77  0.25 
1 1 1  -58    4   18 o   76.08   29.51   69.55  217.02   44.06  217.02    6.01  217.02  0.54 
1 1 1  -58    4   19 o   46.19   22.47   15.38    3.98    0.22    3.97    6.28  183.97  0.07 
1 1 1  -58    4   20 o   55.89   25.90   56.86    2.58   20.53    2.58    8.94  182.58  0.45 
1 1 1  -58    6    1 o   75.14   31.40   14.75  254.42   21.31  254.42    7.70  254.42  0.23 
1 1 1  -58    6    2 o   87.20   32.62  127.04  166.02   35.88  166.02   82.61  346.02  0.89 
1 1 1  -58    6    3 f  130.08   29.29  124.02  314.00  116.55  314.00    0.00    0.00  0.00 
1 1 1  -58    6    4 o  125.24   28.31  118.36  121.59  120.60  121.59    8.98  121.59  0.93 
1 1 1  -58    6    5 o   64.66   27.22  129.87  356.44   10.13  176.44  132.75  176.44  0.87 
1 1 1  -58    6    6 o  126.45   35.95   74.34  317.95  144.13  317.95   74.00  317.95  0.85 
1 1 1  -58    6    7 o   51.71   24.70   29.94  142.44   11.37  142.45   16.79  322.45  0.38 
1 1 1  -58    6    8 o   65.49   28.58   64.14  124.98   31.42  124.98   28.49  304.98  0.70 
1 1 1  -58    6    9 o   76.74   30.65   32.50  261.72   43.83  261.72   13.79  261.72  0.48 
1 1 1  -58    6   10 o   86.12   31.35   80.17  350.36   65.60  350.36    7.48  170.36  0.81 
1 1 1  -58    6   11 o   55.10   25.05   52.12  158.41   17.11  158.41   29.60  338.41  0.58 
1 1 1  -58    6   12 o  206.73   15.80  215.34  131.45  216.66  131.45   27.40  131.45  0.98 
1 1 1  -58    6   13 o  108.14   28.44  120.57  111.89   94.02  111.89   10.30  291.89  0.92 
1 1 1  -58    6   14 o   77.13   32.60   70.98   82.60   58.39   82.59    1.93  262.59  0.77 
1 1 1  -58    6   15 o   83.41   33.10   67.68  203.13   73.08  203.13   17.64  203.13  0.77 
1 1 1  -58    6   16 o   56.12   25.18   47.56   65.56   27.14   65.56    9.58  245.56  0.57 
1 1 1  -58    6   17 o   92.61   29.28   96.79    3.99   85.96    3.99   23.50    3.99  0.80 
1 1 1  -58    6   18 o   52.38   24.32   16.88  143.85    1.68  143.84    5.66  323.84  0.09 
1 1 1  -58    6   19 o   57.48   26.11   92.73  182.09   17.93  182.09   25.35    2.09  0.53 
1 1 1  -58    6   20 o   58.83   27.55   79.31  328.37   33.06  328.37   11.52  148.37  0.66 
1 1 1  -58    8    1 o   74.62   30.27  112.05  155.29   25.83  155.29   74.57  335.29  0.85 
1 1 1  -58    8    2 o   85.96   39.09   96.97   76.33   48.74   76.33   39.12  256.33  0.79 
1 1 1  -58    8    3 o  129.64   36.22   38.23  138.73  138.32  138.73  103.40  138.73  0.67 
1 1 1  -58    8    4 o  140.40   34.44   91.81  320.03  166.91  320.03   82.64  320.03  0.89 
1 1 1  -58    8    5 o   66.53   29.04   99.40  147.35   16.78  147.35   74.62  327.35  0.81 
1 1 1  -58    8    6 o   69.72   29.71   58.65  302.98   39.56  302.98   14.31  122.98  0.67 
1 1 1  -58    8    7 o   61.96   28.14   90.48  162.26   13.72  162.26   69.00  342.26  0.78 
1 1 1  -58    8    8 o   62.18   27.65   57.26  247.00   27.24  247.00   24.72   67.00  0.64 
1 1 1  -58    8    9 o   52.23   23.85   26.42  233.21   11.35  233.21   12.37   53.21  0.34 
1 1 1  -58    8   10 o  124.63   23.61   90.82  328.47  146.14  328.47   65.73  328.47  0.91 
1 1 1  -58    8   11 o   94.10   27.97  113.69  344.47   68.78  344.47   30.52  164.47  0.89 
1 1 1  -58    8   12 o   84.54   28.91   82.43   60.40   70.27   60.40    0.76  240.40  0.84 
1 1 1  -58    8   13 o   50.29   23.55   44.01   62.43   21.23   62.44   16.10  242.44  0.58 
1 1 1  -58    8   14 o   67.49   27.70   57.95  216.79   50.04  216.79    2.54  216.79  0.72 
1 1 1  -58    8   15 o   72.14   31.97   68.43  174.79   49.12  174.79    4.05  354.79  0.71 
1 1 1  -58    8   16 o   87.27   35.48   86.53   43.16   68.51   43.16    9.55   43.16  0.73 
1 1 1  -58    8   17 o   48.39   23.08   12.92  326.81    0.89  326.80    5.40  146.80  0.07 
1 1 1  -58    8   18 o   69.06   28.15   83.42  181.59   31.04  181.59    5.61    1.59  0.49 
1 1 1  -58    8   19 o   99.84   30.86   53.40  305.65   91.46  305.65   63.23  305.65  0.60 
1 1 1  -58   10    1 o   48.05   23.28   35.52  280.35   10.26  280.35   20.58  100.35  0.43 
1 1 1  -58   10    2 o   71.24   34.69   54.04  184.84   36.05  184.84   11.24    4.84  0.58 
1 1 1  -58   10    3 o  200.32   25.46  151.90  226.66  253.08  226.66  119.45  226.66  0.97 
1 1 1  -58   10    4 o   85.44   36.95   68.54  159.88   59.68  159.88    0.92  339.88  0.70 
1 1 1  -58   10    5 o  132.10   35.66  178.57  322.15   90.05  322.15   68.12  142.15  0.94 
1 1 1  -58   10    6 f  115.45   30.44  118.13  220.35  104.49  220.35    0.00    0.00  0.00 
1 1 1  -58   10    7 o  115.49   30.87  108.02  335.44  112.04  335.43   16.92  335.43  0.90 
1 1 1  -58   10    8 o  108.05   25.95  118.22  170.87   94.34  170.87    9.20  350.87  0.92 
1 1 1  -58   10    9 o   59.87   24.92   58.52   86.49   29.24   86.49   21.64  266.49  0.67 
1 1 1  -58   10   10 o   70.99   27.23   80.83  176.26   44.97  176.25   24.66  356.25  0.81 
1 1 1  -58   10   11 o  148.58   18.91  156.43  199.09  155.19  199.09   21.98  199.09  0.97 
1 1 1  -58   10   12 o   80.60   27.67   56.11  304.17   78.68  304.17   31.70  304.17  0.78 
1 1 1  -58   10   13 o   70.31   27.73   63.41   55.80   54.07   55.80    3.13   55.80  0.75 
1 1 1  -58   10   14 o   61.51   26.03   46.18  348.27   35.26  348.27    0.09  168.27  0.57 
1 1 1  -58   10   15 o   64.25   26.72   38.08  307.10   26.33  307.10    1.39  307.10  0.40 
1 1 1  -58   10   16 o   66.48   30.69   44.27   60.11   15.15   60.12    6.00  240.12  0.27 
1 1 1  -58   10   17 o   60.52   28.85   46.41   92.97   10.89   92.96    9.36  272.96  0.26 
1 1 1  -58   10   18 o   58.90   26.06   72.21   28.89   27.78   28.89    9.70  208.89  0.55 
1 1 1  -58   12    1 o   49.77   24.09   44.73  256.44   22.08  256.44   15.58   76.44  0.60 
1 1 1  -58   12    2 o   66.17   29.26   61.49   90.08   43.36   90.08    8.80  270.08  0.72 
1 1 1  -58   12    3 o   93.45   35.82   81.21  314.65   83.38  314.65   14.12  314.65  0.82 
1 1 1  -58   12    4 o   74.14   32.74   62.52   48.62   51.53   48.62    1.97  228.62  0.71 
1 1 1  -58   12    5 o  132.17   35.81  144.54  172.25  122.51  172.25    1.33  352.25  0.93 
1 1 1  -58   12    6 o   77.61   28.04   80.72  126.96   59.47  126.96    9.64  306.96  0.83 
1 1 1  -58   12    7 o   61.32   25.82   47.54  224.49   37.54  224.49    3.03   44.49  0.64 
1 1 1  -58   12    8 o   49.91   23.35   30.55   75.33   18.41   75.32    7.53  255.32  0.44 
1 1 1  -58   12    9 o   74.17   29.84   63.43  122.57   60.61  122.57    7.14  122.57  0.77 
1 1 1  -58   12   10 o   74.42   26.83   71.01  344.49   62.71  344.49    4.16  344.49  0.81 
1 1 1  -58   12   11 o   95.47   27.63  108.41  114.18   85.51  114.18    1.19  294.18  0.90 
1 1 1  -58   12   12 o   47.43   22.19   78.12    9.45    7.92    9.45   52.29  189.45  0.72 
1 1 1  -58   12   13 o   82.27   27.47    9.16  240.50   18.34  240.48   11.84  240.48  0.15 
1 1 1  -58   12   14 o   49.23   23.13   44.67   59.04    5.86   59.04   19.41  239.04  0.32 
1 1 1  -58   12   15 o   56.98   25.44   43.06   77.17    6.20   77.17   11.32  257.17  0.21 
1 1 1  -58   12   16 o   53.46   26.33   27.54  209.37    4.89  209.37    7.72   29.37  0.16 
1 1 1  -58   12   17 o   60.79   30.83   67.84  266.53   26.23  266.53    9.97   86.53  0.51 
1 1 1  -58   14    1 f   69.76   29.94   42.81  284.67   32.67  284.67    0.00    0.00  0.00 
1 1 1  -58   14    2 o   71.64   30.35   58.90  239.54   51.23  239.55    5.32  239.55  0.68 
1 1 1  -58   14    3 o   99.86   32.66  108.22  150.91   90.79  150.91    5.19  150.91  0.88 
1 1 1  -58   14    4 o   64.10   27.55   79.64  238.51   36.58  238.51   26.99   58.51  0.78 
1 1 1  -58   14    5 o   66.99   27.84   51.39  208.56   47.25  208.56    6.10  208.56  0.66 
1 1 1  -58   14    6 o   71.56   27.41   88.26   20.68   48.40   20.68   22.11  200.68  0.83 
1 1 1  -58   14    7 o   48.85   22.76   30.40  106.72   15.97  106.72    8.11  286.72  0.41 
1 1 1  -58   14    8 o   64.02   26.48   19.25    5.42   23.63    5.42    8.58    5.42  0.30 
1 1 1  -58   14    9 o   98.77   26.52   72.80   30.66  110.63   30.66   54.86   30.66  0.84 
1 1 1  -58   14   10 o   47.06   22.12   19.11   94.72    7.53   94.72    6.68  274.72  0.23 
1 1 1  -58   14   11 o   46.65   22.24   41.74  182.53    6.62  182.53   20.52    2.53  0.36 
1 1 1  -58   14   12 o   76.01   27.36   43.87    2.77   35.33    2.77   11.59    2.77  0.39 
1 1 1  -58   14   13 o   55.92   25.50   31.42  321.54    4.27  321.54    8.79  141.54  0.16 
1 1 1  -58   14   14 o   71.51   27.38   31.31  244.24   17.62  244.24    3.82  244.24  0.22 
1 1 1  -58   14   15 o   72.84   27.11   33.58  329.74   30.32  329.74   13.41  329.74  0.32 
1 1 1  -58   14   16 o   57.37   24.86   64.72  107.69   36.16  107.69    0.87  287.69  0.64 
1 1 1  -58   16    1 o   61.61   25.70   61.24  319.74   16.85  319.74   11.78  139.74  0.37 
1 1 1  -58   16    2 o   55.43   24.42   48.03  224.35   11.14  224.35   14.22   44.35  0.33 
1 1 1  -58   16    3 o   54.59   24.45   31.70  152.75    9.18  152.75    8.94  332.75  0.25 
1 1 1  -58   16    4 o   57.50   25.44   19.58  119.88    8.34  119.88    3.38  299.88  0.17 
1 1 1  -58   16    5 o   88.35   29.58  118.37   14.00   71.37   14.00    0.65  194.00  0.81 
1 1 1  -58   16    6 o   73.18   29.24   42.77  224.48   33.99  224.48    8.27  224.48  0.41 
1 1 1  -58   16    7 o   50.67   23.30   41.11  210.28    7.63  210.28   16.10   30.28  0.31 
1 1 1  -58   16    8 o   41.65   20.51   51.11   14.33    2.49  194.33   29.89  194.33  0.30 
1 1 1  -58   16    9 o   83.88   28.44   86.41  271.93   57.86  271.93   16.52  271.93  0.59 
1 1 1  -58   16   10 o   73.03   27.53   59.29  260.08   24.91  260.08    0.95  260.08  0.33 
1 1 1  -58   16   11 o   67.80   27.35   68.43  116.47   24.64  116.47    4.47  296.47  0.40 
1 1 1  -58   16   12 o   49.99   23.34   41.51  227.99    6.35  227.99   13.09   47.99  0.26 
1 1 1  -58   16   13 o   49.66   22.71   33.40   22.89   10.17   22.90    7.12  202.90  0.28 
1 1 1  -58   16   14 o   44.98   21.47   17.95  179.38    8.19  179.39    2.10  359.39  0.21 
1 1 1  -58   18    1 o   49.29   23.03   72.52  120.84   13.47  120.84   23.87  300.84  0.52 
1 1 1  -58   18    2 o   38.49   18.92   22.67  235.54    0.20   55.54   11.34   55.54  0.14 
1 1 1  -58   18    3 o   45.53   21.55   28.39   61.93    2.65   61.93   10.81  241.93  0.18 
1 1 1  -58   18    4 o   47.44   21.89   38.77   53.76    4.08   53.76   13.89  233.76  0.23 
1 1 1  -58   18    5 o   52.47   23.99   22.48  125.03    4.47  125.03    5.87  305.03  0.14 
1 1 1  -58   18    6 o   53.12   24.61   71.40  226.69   11.12  226.69   21.90   46.69  0.42 
1 1 1  -58   18    7 o   89.09   27.58   71.79  138.78   72.29  138.78   38.41  138.78  0.60 
1 1 1  -58   18    8 o   64.13   26.78   29.40    7.97   16.24    7.97    1.90    7.97  0.24 
1 1 1  -58   18    9 o   64.13   26.95   77.28  183.01   35.40  183.00    4.07    3.00  0.58 
1 1 1  -58   18   10 o   60.86   26.38   16.07  289.61   11.92  289.61    3.24  289.61  0.17 
1 1 1  -58   18   11 o   47.32   22.61   67.72  326.65   20.14  326.65   18.82  146.65  0.62 
1 1 1  -57    1    1 o  106.23   33.42  108.92    5.66   83.21    5.66   22.37  185.66  0.89 
1 1 1  -57    1    2 o  105.85   25.98  111.69  202.20   84.17  202.20   24.92   22.20  0.91 
1 1 1  -57    1    3 o  102.24   27.35  123.51  196.29   65.88  196.29   55.41   16.29  0.92 
1 1 1  -57    1    4 o   71.82   27.97   18.34  284.91   24.70  284.92    6.69  284.92  0.30 
1 1 1  -57    1    5 f  141.59   19.41   98.40   19.33   96.71   19.33    0.00    0.00  0.00 
1 1 1  -57    1    6 o  322.16    9.71  265.98   29.40  377.61   29.40  116.22   29.40  0.99 
1 1 1  -57    1    7 o  164.52   17.56  150.40  299.66  170.61  299.66   22.92  299.66  0.97 
1 1 1  -57    1    8 o  161.70   18.59  150.37  176.77  165.57  176.77   18.71  176.77  0.97 
1 1 1  -57    1    9 o  233.03   13.58  207.12   97.27  258.26   97.27   57.52   97.27  0.98 
1 1 1  -57    1   10 o  161.54   19.86  204.41  287.41  118.67  287.41   77.52  107.41  0.97 
1 1 1  -57    1   11 o  169.54   18.65  190.42  255.91  149.99  255.91   30.60   75.91  0.97 
1 1 1  -57    1   12 o   86.04   33.64   42.81  219.98   62.97  219.98   23.01  219.98  0.60 
1 1 1  -57    1   13 o   87.23   39.58   48.99  105.43   56.19  105.43   11.52  105.43  0.58 
1 1 1  -57    1   14 o  168.75   25.76  161.47   43.76  181.05   43.76   37.67   43.76  0.96 
1 1 1  -57    1   15 o   87.64   29.32   96.34  180.91   67.20  180.91   16.38    0.91  0.86 
1 1 1  -57    1   16 o   73.27   31.71   72.91  341.95   51.53  341.95   10.34  161.95  0.77 
1 1 1  -57    1   17 o  109.63   29.70   86.59  336.42  124.35  336.42   54.54  336.42  0.89 
1 1 1  -57    1   18 o   51.72   24.45   39.58   87.55   17.31   87.55   12.37  267.55  0.45 
1 1 1  -57    1   19 o   51.98   25.60   56.11  212.31    6.46  212.32   23.05   32.32  0.35 
1 1 1  -57    1   20 o   72.93   29.92   49.87    8.09   24.86    8.09    3.03    8.09  0.32 
1 1 1  -57    1   21 o  104.71   30.25   86.34  303.56  119.45  303.56   72.75  303.56  0.79 
1 1 1  -57    3    1 o  117.84   31.35   94.27  120.44  119.09  120.44   28.24  120.44  0.89 
1 1 1  -57    3    2 o   76.57   29.40   71.55   91.39   48.45   91.39   21.04  271.39  0.77 
1 1 1  -57    3    3 o   84.17   28.04   70.16   86.42   65.87   86.42    2.63  266.42  0.80 
1 1 1  -57    3    4 o  289.87   10.59  282.81  330.02  297.81  330.02   20.79  330.02  0.99 
1 1 1  -57    3    5 o  159.76   17.82  183.98   87.42  130.32   87.42   50.08  267.42  0.97 
1 1 1  -57    3    6 o  166.49   16.61  175.09  268.48  152.49  268.48   19.01   88.48  0.97 
1 1 1  -57    3    7 o   85.78   27.72   99.71  269.56   51.83  269.55   45.52   89.55  0.87 
1 1 1  -57    3    8 o   84.65   29.21  100.98   39.36   48.12   39.36   49.93  219.36  0.86 
1 1 1  -57    3    9 o   80.73   29.27   77.64  164.04   55.08  164.04   19.74  344.04  0.80 
1 1 1  -57    3   10 o   56.14   25.51   76.45  217.98    9.32  217.98   63.63   37.98  0.73 
1 1 1  -57    3   11 o  108.31   33.84  117.89  169.62   83.49  169.62   27.67  349.62  0.90 
1 1 1  -57    3   12 o  107.87   46.75  131.06  287.36   64.29  287.36   57.04  107.36  0.86 
1 1 1  -57    3   13 o   74.68   28.81   94.30  281.83   37.68  281.83   47.60  101.83  0.82 
1 1 1  -57    3   14 o  120.74   34.11  103.19  161.30  122.97  161.30   32.11  161.30  0.89 
1 1 1  -57    3   15 o   65.98   29.40   79.29  183.66   32.49  183.66   35.92    3.66  0.76 
1 1 1  -57    3   16 o   51.78   24.26   32.41  188.97   22.91  188.97    4.43    8.97  0.49 
1 1 1  -57    3   17 o  143.95   22.84   44.26    7.52  212.02    7.53  176.87    7.53  0.86 
1 1 1  -57    3   18 o   90.02   30.04   46.01   46.73   76.93   46.73   44.20   46.73  0.61 
1 1 1  -57    3   19 o   46.40   22.47   55.79  136.38    0.35  136.38   26.49  316.38  0.29 
1 1 1  -57    3   20 o   48.46   23.42   29.41  186.68    2.92  186.68   10.48    6.68  0.17 
1 1 1  -57    3   21 o   68.50   29.15   15.32  139.41   16.44  139.42    7.88  139.42  0.18 
1 1 1  -57    5    1 o  104.73   33.44   57.46  304.67  105.41  304.67   50.66  304.67  0.76 
1 1 1  -57    5    2 o   71.66   30.35   65.71   61.52   39.92   61.52   23.15  241.52  0.72 
1 1 1  -57    5    3 o   71.47   28.53   77.78  120.54   36.50  120.54   38.58  300.54  0.78 
1 1 1  -57    5    4 o   97.65   28.98  113.49   22.70   65.53   22.70   44.36  202.70  0.90 
1 1 1  -57    5    5 o   87.48   29.13   75.85  173.24   69.55  173.24    3.98  353.24  0.82 
1 1 1  -57    5    6 o   70.48   28.14   28.56  199.61   33.76  199.61    6.11  199.61  0.44 
1 1 1  -57    5    7 o  181.45   16.97  164.25  170.61  194.80  170.61   36.28  170.61  0.97 
1 1 1  -57    5    8 o  103.68   36.87   54.46  235.06   96.33  235.07   44.05  235.07  0.72 
1 1 1  -57    5    9 o  133.94   29.20  141.93   65.10  117.17   65.10   18.02  245.10  0.94 
1 1 1  -57    5   10 o   86.35   31.42   87.73   12.22   60.94   12.22   21.81  192.22  0.83 
1 1 1  -57    5   11 o   97.31   31.73   83.85  218.85   85.94  218.85    8.04  218.85  0.84 
1 1 1  -57    5   12 o  129.64   21.60  140.27   70.98  118.47   70.98    9.26  250.98  0.95 
1 1 1  -57    5   13 o   66.10   27.12   26.57   34.70   26.39   34.70    2.76   34.70  0.38 
1 1 1  -57    5   14 o   70.66   28.53   70.90  205.66   43.76  205.66   17.95   25.66  0.75 
1 1 1  -57    5   15 o   87.72   34.60  112.81  160.05   56.56  160.05   39.68  340.05  0.87 
1 1 1  -57    5   16 o   58.29   27.78   78.77   11.85   25.05   11.85   39.72  191.85  0.77 
1 1 1  -57    5   17 o   59.67   26.71   31.98  336.61   26.09  336.61    1.46  336.61  0.43 
1 1 1  -57    5   18 o  105.59   29.45  105.63  211.41  110.23  211.41   44.75  211.41  0.83 
1 1 1  -57    5   19 o   62.17   27.23   28.22    3.58    6.12    3.59    4.99  183.59  0.14 
1 1 1  -57    5   20 f   55.63   25.75   77.80  336.23   38.21  336.23    0.00    0.00  0.00 
1 1 1  -57    5   21 f   49.30   24.11   41.12  172.71   24.38  172.71    0.00    0.00  0.00 
1 1 1  -57    7    1 o  170.16   23.49  161.91  139.34  177.49  139.34   26.08  139.34  0.97 
1 1 1  -57    7    2 o   91.12   32.28  121.14  359.08   47.36  359.08   66.92  179.08  0.89 
1 1 1  -57    7    3 o   58.39   25.79   53.91  207.41   22.00  207.42   29.14   27.42  0.63 
1 1 1  -57    7    4 o   80.37   33.21   26.55  200.09   40.06  200.09   14.80  200.09  0.41 
1 1 1  -57    7    5 f  100.58   31.94   46.56  235.20   44.35  235.20    0.00    0.00  0.00 
1 1 1  -57    7    6 f  156.46   19.67  226.91  128.32  215.92  128.32    0.00    0.00  0.00 
1 1 1  -57    7    7 o   74.18   27.63   82.27   60.93   42.10   60.92   35.93  240.92  0.81 
1 1 1  -57    7    8 o   64.80   26.96   47.30  203.87   33.77  203.87   10.85   23.87  0.60 
1 1 1  -57    7    9 o  129.03   27.77  119.04   41.21  128.84   41.21   17.54   41.21  0.93 
1 1 1  -57    7   10 o  165.55   21.40  164.26   26.23  168.82   26.23   17.36   26.23  0.97 
1 1 1  -57    7   11 o  197.93   15.59  132.89  142.61  263.55  142.61  143.10  142.61  0.97 
1 1 1  -57    7   12 o   77.11   28.28    3.85  351.19    6.86  351.20    3.44  351.20  0.07 
1 1 1  -57    7   13 o   43.53   21.05   17.31  245.43    3.46  245.43   11.62   65.43  0.21 
1 1 1  -57    7   14 o   58.14   25.51   44.61  309.50   30.56  309.50    7.62  129.50  0.59 
1 1 1  -57    7   15 o   61.50   26.57   79.30  225.72   32.94  225.72   33.18   45.72  0.81 
1 1 1  -57    7   16 o   67.86   30.34   51.38  225.60   43.34  225.60    2.96  225.60  0.62 
1 1 1  -57    7   17 o   93.40   36.39   96.40  240.25   78.94  240.25   11.71  240.25  0.78 
1 1 1  -57    7   18 o   72.22   28.40   86.32  153.92   36.51  153.92    5.31  333.92  0.54 
1 1 1  -57    7   19 o   58.35   25.84   92.27  243.38   17.27  243.38   24.04   63.38  0.50 
1 1 1  -57    7   20 o   66.31   28.97   49.67  197.30   35.92  197.29    8.90  197.29  0.47 
1 1 1  -57    9    1 o   77.26   30.84   10.19  207.48   16.44  207.48    7.21  207.48  0.17 
1 1 1  -57    9    2 o  253.89   25.69  208.47  349.45  307.47  349.45  116.79  349.45  0.98 
1 1 1  -57    9    3 o   81.77   31.87   68.49  105.61   59.71  105.61    3.42  285.61  0.75 
1 1 1  -57    9    4 o   76.22   28.36   21.08  247.07   34.62  247.07   15.10  247.07  0.36 
1 1 1  -57    9    5 o  188.93   16.13  162.78  279.96  217.41  279.96   66.44  279.96  0.97 
1 1 1  -57    9    6 o   58.27   25.59   33.42  276.24   20.99  276.23    9.96   96.23  0.45 
1 1 1  -57    9    7 o  190.64   19.15  205.25  197.26  183.97  197.26    5.21   17.26  0.98 
1 1 1  -57    9    8 o   60.12   27.37   52.73  148.93   24.04  148.92   24.19  328.92  0.60 
1 1 1  -57    9    9 o   63.61   27.64  101.72  166.20   11.36  166.19   80.66  346.19  0.81 
1 1 1  -57    9   10 o   55.41   24.36   62.67   28.54   16.48   28.54   39.41  208.54  0.65 
1 1 1  -57    9   11 o  180.76   16.32  160.15   90.85  210.76   90.85   70.21   90.85  0.97 
1 1 1  -57    9   12 o   52.34   23.68   47.63  296.11   18.41  296.11   22.82  116.11  0.57 
1 1 1  -57    9   13 o   61.69   26.50   55.58  167.59   37.72  167.59    9.63  347.59  0.69 
1 1 1  -57    9   14 f   90.13   29.17  135.75  104.38  112.49  104.38    0.00    0.00  0.00 
1 1 1  -57    9   15 o  133.90   22.14  136.91  240.96  147.90  240.95   40.37  240.95  0.95 
1 1 1  -57    9   16 o   38.32   19.09   10.79  282.17    0.59  282.18    7.10  102.18  0.11 
1 1 1  -57    9   17 o   59.06   28.29   39.38    0.35   10.15    0.35   10.16  180.35  0.26 
1 1 1  -57    9   18 o   55.52   24.69   12.13  341.07    2.32  341.07    2.88  161.07  0.07 
1 1 1  -57    9   19 o   51.23   23.92   21.37  330.98    7.45  330.98    3.63  150.98  0.18 
1 1 1  -57   11    1 o   65.48   28.47  115.29  131.21    9.71  131.21   90.78  311.21  0.84 
1 1 1  -57   11    2 o   65.55   28.18   81.65  150.97   27.30  150.97   44.39  330.97  0.76 
1 1 1  -57   11    3 o  131.93   26.66   76.99  251.84  166.12  251.84   98.04  251.84  0.89 
1 1 1  -57   11    4 o   51.94   23.76   30.06  307.74   11.76  307.74   14.94  127.74  0.37 
1 1 1  -57   11    5 o   89.02   31.56  119.80  145.34   49.48  145.34   57.12  325.34  0.88 
1 1 1  -57   11    6 o  106.30   33.73   79.18   94.15  105.26   94.16   34.93   94.16  0.83 
1 1 1  -57   11    7 o   51.23   24.47   16.28   63.73    6.44   63.73    7.95  243.73  0.20 
1 1 1  -57   11    8 o  118.33   29.06   94.81   22.20  127.78   22.20   44.54   22.20  0.89 
1 1 1  -57   11    9 f  168.17   16.66  200.41  204.92  174.67  204.92    0.00    0.00  0.00 
1 1 1  -57   11   10 o   70.28   27.45   73.51  135.65   45.78  135.64   17.67  315.64  0.78 
1 1 1  -57   11   11 o   84.74   27.05   80.10  248.92   76.24  248.92    7.89  248.92  0.85 
1 1 1  -57   11   12 o  104.68   25.67  105.27  325.16  105.33  325.16   16.79  325.16  0.93 
1 1 1  -57   11   13 o   66.42   26.61   55.95  330.22   48.74  330.22    3.61  330.22  0.71 
1 1 1  -57   11   14 o   51.35   23.58    5.07  334.88    3.37  334.89    0.52  154.89  0.07 
1 1 1  -57   11   15 o   64.45   27.08    6.56  116.26    5.47  116.25    1.12  116.25  0.08 
1 1 1  -57   11   16 o   37.16   18.47   12.13  250.08    1.52   70.09    7.41   70.09  0.06 
1 1 1  -57   11   17 o   64.94   31.04   65.97  225.73   17.44  225.73   11.18   45.73  0.35 
1 1 1  -57   11   18 o   54.03   26.39   36.65  313.96   12.61  313.96    6.34  133.96  0.29 
1 1 1  -57   13    1 o   74.15   30.34   42.46   17.08   58.49   17.08   22.72   17.08  0.64 
1 1 1  -57   13    2 o  112.95   35.59  100.64  330.90  115.14  330.90   29.71  330.90  0.89 
1 1 1  -57   13    3 o   65.36   30.11   20.18   64.72   23.37   64.73    6.15   64.73  0.31 
1 1 1  -57   13    4 o  101.26   30.36   19.84  334.63   71.20  334.62   54.21  334.62  0.44 
1 1 1  -57   13    5 o   63.68   27.73   60.91  210.97   37.39  210.97   14.80   30.97  0.70 
1 1 1  -57   13    6 o   58.81   26.65   73.76    7.71   25.18    7.71   37.96  187.71  0.75 
1 1 1  -57   13    7 o   79.76   27.50   57.80  328.64   72.78  328.64   23.47  328.64  0.77 
1 1 1  -57   13    8 o   65.33   26.93   17.28  148.32   25.62  148.32   10.95  148.32  0.31 
1 1 1  -57   13    9 o   54.84   24.28   61.77  358.46   28.89  358.46   23.15  178.46  0.74 
1 1 1  -57   13   10 o   90.34   27.60   25.94  349.78   77.41  349.78   56.06  349.78  0.55 
1 1 1  -57   13   11 o   72.75   29.35   71.85  341.71   54.75  341.71    2.57  161.71  0.77 
1 1 1  -57   13   12 o   91.58   26.55   83.22   52.48   92.38   52.48   28.43   52.48  0.85 
1 1 1  -57   13   13 f   52.90   23.72   19.14  125.77   13.39  125.77    0.00    0.00  0.00 
1 1 1  -57   13   14 o   56.11   24.33   13.09   69.51    4.39   69.51    2.86  249.51  0.10 
1 1 1  -57   13   15 o   61.00   25.04   23.60   30.79    5.28   30.79    4.01  210.79  0.12 
1 1 1  -57   13   16 o   37.79   18.65   19.05  219.90    1.23   39.90   10.06   39.90  0.10 
1 1 1  -57   13   17 o   76.60   27.33   50.65  324.02   56.62  324.02   29.27  324.02  0.55 
1 1 1  -57   15    1 o   80.17   30.85   47.84  294.93   62.76  294.92   26.44  294.92  0.62 
1 1 1  -57   15    2 o   54.34   26.57   30.41  263.56   18.07  263.56    5.49   83.56  0.38 
1 1 1  -57   15    3 o   74.36   32.07   43.50  128.69   50.10  128.69   15.89  128.69  0.57 
1 1 1  -57   15    4 o   65.50   29.98   62.29   46.30   40.22   46.30    9.18  226.30  0.68 
1 1 1  -57   15    5 o   69.40   28.91   46.48  311.88   48.64  311.88   11.68  311.88  0.62 
1 1 1  -57   15    6 o   48.52   22.64   63.46  194.11   15.35  194.11   34.97   14.11  0.68 
1 1 1  -57   15    7 o   61.77   25.81   38.94  108.55   35.87  108.55    5.25  108.55  0.54 
1 1 1  -57   15    8 o  106.27   26.42   97.42   86.79  115.47   86.79   39.99   86.79  0.90 
1 1 1  -57   15    9 o   82.57   27.79   25.63  271.46   52.67  271.46   33.21  271.46  0.44 
1 1 1  -57   15   10 o   76.22   28.18   87.97  151.16   56.71  151.16    6.16  331.16  0.78 
1 1 1  -57   15   11 o  105.22   26.93   73.51  269.40  115.09  269.40   69.50  269.40  0.76 
1 1 1  -57   15   12 o   47.46   22.14   34.30   38.96    2.26   38.96   15.23  218.96  0.21 
1 1 1  -57   15   13 o   68.94   26.97   31.62  169.29   11.59  169.29    0.97  349.29  0.18 
1 1 1  -57   15   14 o   61.05   25.73   51.74   27.30   17.32   27.30    6.19  207.30  0.33 
1 1 1  -57   15   15 o   67.38   26.44   30.57   12.94   25.02   12.94    9.20   12.94  0.30 
1 1 1  -57   15   16 o   61.16   24.80   46.51  210.62   43.17  210.62   15.89  210.62  0.58 
1 1 1  -57   17    1 o   67.78   28.67   52.69  145.78   17.62  145.78    5.04  325.78  0.30 
1 1 1  -57   17    2 o   54.82   25.68   60.33   71.42    8.79   71.42   20.70  251.42  0.35 
1 1 1  -57   17    3 o   61.15   27.15   67.05  269.50   19.57  269.50   16.04   89.50  0.45 
1 1 1  -57   17    4 o   45.52   21.81   81.52  275.76    0.71   95.76   46.07   95.76  0.49 
1 1 1  -57   17    5 o   85.93   26.21   90.24  357.74   73.40  357.74   22.42  357.74  0.72 
1 1 1  -57   17    6 o  159.05   16.97  151.61  195.47  213.62  195.47  129.28  195.47  0.94 
1 1 1  -57   17    7 o   63.37   26.02   80.19   48.41   25.89   48.41   16.67  228.41  0.54 
1 1 1  -57   17    8 o   66.81   26.69   75.17  324.05   27.67  324.05    9.04  144.05  0.48 
1 1 1  -57   17    9 o   46.02   21.95   37.59  250.06    0.32   70.05   16.46   70.05  0.17 
1 1 1  -57   17   10 o   79.92   27.79   67.37   51.32   38.89   51.32   11.32   51.32  0.42 
1 1 1  -57   17   11 o   56.34   25.04   53.56  291.26   11.46  291.26   12.44  111.26  0.31 
1 1 1  -57   17   12 o   93.72   27.82   64.40   48.79   81.98   48.79   50.45   48.79  0.61 
1 1 1  -57   17   13 o   41.00   20.05   43.20   17.14    6.00   17.14   17.29  197.14  0.36 
1 1 1  -57   17   14 o   55.51   24.16   18.94  292.59   19.27  292.59    8.01  292.59  0.28 
1 1 1  -57   19    1 o   50.97   23.24   54.55  349.95   18.82  349.95   10.55  169.95  0.47 
1 1 1  -57   19    2 o   42.55   20.40   55.25  160.88    5.15  160.88   23.32  340.88  0.40 
1 1 1  -57   19    3 o   67.50   25.67   29.74  146.60   22.30  146.60    7.47  146.60  0.28 
1 1 1  -57   19    4 o   53.98   24.73   13.52  216.24    4.27  216.24    2.34   36.24  0.10 
1 1 1  -57   19    5 o   92.30   25.96   66.04  139.88   82.59  139.87   50.52  139.87  0.62 
1 1 1  -57   19    6 o   49.27   22.52   34.17  290.59    7.04  290.60    9.67  110.60  0.24 
1 1 1  -57   19    7 o   56.55   24.77   63.14  252.72   20.82  252.72   10.69   72.72  0.46 
1 1 1  -57   19    8 o   48.14   22.68   52.54  130.71   11.19  130.71   15.90  310.71  0.40 
1 1 1  -57   19    9 o   61.12   26.19   16.34  107.76   12.30  107.76    3.50  107.76  0.17 
1 1 1  -57   19   10 o   67.63   27.49   72.90  274.40   52.17  274.40   10.74  274.40  0.69 
1 1 1  -56    0    1 o   52.47   33.81   57.58    0.00   11.68    0.00   44.93  180.00  0.65 
1 1 1  -56    0    2 o   92.98   38.90  105.42  180.00   77.59  180.00   26.13    0.00  0.98 
1 1 1  -56    0    3 o   54.51   34.10   74.37  180.00    7.23  180.00   66.00    0.00  0.74 
1 1 1  -56    0    4 o   47.03   31.32   31.27  180.00    0.90  180.00   29.90    0.00  0.34 
1 1 1  -56    0    5 o   65.92   38.12  120.21  180.00    4.69  180.00  113.72    0.00  0.93 
1 1 1  -56    0    6 o  234.62   18.57  237.02    0.00  235.80    0.00    2.37    0.00  1.00 
1 1 1  -56    0    7 o   50.18   32.93   16.62  180.00    3.39  180.00   12.97  360.00  0.20 
1 1 1  -56    0    8 o  187.00   23.04  179.03  180.00  197.87  180.00   21.73  180.00  1.00 
1 1 1  -56    0    9 o   99.58   41.99  146.98    0.00   54.11    0.00   90.35  180.00  1.00 
1 1 1  -56    0   10 o   75.68   40.61   98.49    0.00   46.51    0.00   49.71  180.00  0.94 
1 1 1  -56    0   11 o   48.91   32.45   45.54    0.00    9.90    0.00   34.05  180.00  0.55 
1 1 1  -56    0   12 o   52.67   34.94   61.19  180.00   15.03  180.00   43.18    0.00  0.70 
1 1 1  -56    0   13 o   67.48   40.19   39.81  180.00   39.24  180.00    2.03  180.00  0.57 
1 1 1  -56    0   14 o  116.27   63.69   70.78    0.00  127.56    0.00   63.15    0.00  0.83 
1 1 1  -56    0   15 o   61.50   43.61  127.47    0.00    1.30    0.00  111.26  180.00  0.93 
1 1 1  -56    0   16 o   44.49   30.83   55.22    0.00    8.85    0.00   38.77  180.00  0.63 
1 1 1  -56    0   17 o   64.51   40.28   43.53  180.00   49.30  180.00   12.71  180.00  0.67 
1 1 1  -56    0   18 o   54.42   39.75    9.96  180.00    6.52  180.00    1.28  360.00  0.13 
1 1 1  -56    0   19 o   57.36   36.98   73.53    0.00   25.42    0.00   22.48  180.00  0.64 
1 1 1  -56    0   20 o   77.52   42.92  124.73    0.00   47.52    0.00    2.90  180.00  0.63 
1 1 1  -56    0   21 o   40.43   28.97   30.19    0.00    0.69    0.00   14.21  180.00  0.19 
1 1 1  -56    2    1 o  147.69   18.48  160.71  134.23  126.86  134.23   31.09  314.23  0.96 
1 1 1  -56    2    2 o   78.29   27.96   95.63   90.98   36.46   90.98   57.62  270.98  0.83 
1 1 1  -56    2    3 o  191.26   15.26  149.36  260.04  223.63  260.04   76.62  260.04  0.97 
1 1 1  -56    2    4 o  164.82   16.76  233.87  220.16   91.41  220.16  138.86   40.16  0.98 
1 1 1  -56    2    5 o  183.56   15.72  160.51   46.65  197.53   46.65   39.47   46.65  0.97 
1 1 1  -56    2    6 o   48.58   22.55   78.59  324.06   12.17  144.06   89.56  144.06  0.67 
1 1 1  -56    2    7 o  150.84   17.99  136.70  176.26  153.46  176.26   18.93  176.26  0.95 
1 1 1  -56    2    8 o   61.53   25.61   47.80  184.39   23.65  184.39   23.36    4.39  0.57 
1 1 1  -56    2    9 o  137.96   21.78  169.81  193.91   98.37  193.91   68.48   13.91  0.96 
1 1 1  -56    2   10 o   59.95   26.13   16.16  261.92   12.95  261.92    2.79   81.92  0.24 
1 1 1  -56    2   11 f  145.50   19.28  162.70    2.55  156.58    2.55    0.00    0.00  0.00 
1 1 1  -56    2   12 o  198.49   16.49  195.79  222.42  203.40  222.41   17.66  222.41  0.98 
1 1 1  -56    2   13 o   91.58   33.62   88.65  251.78   69.65  251.78   12.85   71.78  0.83 
1 1 1  -56    2   14 o  135.56   53.60   77.99  101.72  132.82  101.72   62.14  101.72  0.75 
1 1 1  -56    2   15 o   85.08   33.91   41.08  342.46   57.34  342.46   21.21  342.46  0.55 
1 1 1  -56    2   16 o   85.84   33.89   88.82  114.59   64.94  114.59   11.44  294.59  0.82 
1 1 1  -56    2   17 o   93.32   30.66   81.69  106.13   92.53  106.13   24.36  106.13  0.86 
1 1 1  -56    2   18 o   50.83   24.23   53.81  113.61   18.80  113.61   23.03  293.61  0.60 
1 1 1  -56    2   19 o   64.19   27.93   85.01  274.37   30.17  274.38   23.27   94.38  0.65 
1 1 1  -56    2   20 o   48.63   23.41   71.12  291.11    0.13  291.11   28.16  111.11  0.29 
1 1 1  -56    2   21 o   57.95   27.79   15.00  225.88    6.10  225.88    1.43   45.88  0.12 
1 1 1  -56    4    1 o   59.96   25.71   93.76  158.19    4.54  158.20   87.07  338.20  0.80 
1 1 1  -56    4    2 o  194.10   15.00  159.18  118.61  222.04  118.62   65.63  118.62  0.97 
1 1 1  -56    4    3 f  207.60   14.24  164.40   36.13  161.64   36.13    0.00    0.00  0.00 
1 1 1  -56    4    4 o   93.10   26.76  101.09    4.93   63.75    4.94   35.68  184.94  0.88 
1 1 1  -56    4    5 o  135.25   20.39  182.90  203.15   80.21  203.15   99.71   23.15  0.96 
1 1 1  -56    4    6 o   57.49   25.28   83.25  157.19    3.56  157.19   78.32  337.19  0.74 
1 1 1  -56    4    7 o  207.45   14.14  192.99  106.28  216.93  106.28   27.19  106.28  0.98 
1 1 1  -56    4    8 o  122.72   23.92  113.89  313.47  116.52  313.47    4.63  313.47  0.93 
1 1 1  -56    4    9 o  119.64   24.10   65.46  115.35  144.58  115.36   80.73  115.36  0.87 
1 1 1  -56    4   10 o  155.94   32.65  116.55  171.31  178.34  171.31   65.78  171.31  0.93 
1 1 1  -56    4   11 o  123.32   23.10  121.83   80.66  115.14   80.67    1.08  260.67  0.94 
1 1 1  -56    4   12 f  138.50   26.87  107.78  154.52  101.36  154.52    0.00    0.00  0.00 
1 1 1  -56    4   13 o  161.05   22.56  162.48  293.05  161.39  293.05   12.04  293.05  0.96 
1 1 1  -56    4   14 o   51.59   23.77    7.93  336.23    3.73  336.24    3.37  156.24  0.10 
1 1 1  -56    4   15 o  166.34   20.11  146.03  146.64  193.53  146.64   66.18  146.64  0.96 
1 1 1  -56    4   16 o   68.30   30.94   31.54  175.01   36.09  175.01    9.20  175.01  0.46 
1 1 1  -56    4   17 o   59.19   26.22   29.61  179.62   29.22  179.61    5.04  179.61  0.45 
1 1 1  -56    4   18 o   65.25   27.81   37.94  101.56   35.58  101.56    6.77  101.56  0.49 
1 1 1  -56    4   19 o   93.69   30.67  118.08   18.84   81.20   18.84   14.99   18.84  0.79 
1 1 1  -56    4   20 o   53.74   25.13   58.10  264.44    6.71  264.45   17.96   84.45  0.29 
1 1 1  -56    4   21 o   47.62   23.18   34.37  323.29    9.10  323.29    9.07  143.29  0.29 
1 1 1  -56    6    1 o   49.20   22.62   39.00  197.08    8.98  197.07   28.58   17.07  0.47 
1 1 1  -56    6    2 o  146.97   18.21  169.58  254.32  119.82  254.32   44.70   74.32  0.97 
1 1 1  -56    6    3 o  128.97   20.59  121.11  267.59  125.37  267.59    7.27  267.59  0.94 
1 1 1  -56    6    4 o  162.56   17.43  145.49  312.84  171.76  312.84   29.45  312.84  0.97 
1 1 1  -56    6    5 o  264.68   11.09  237.30  160.13  291.12  160.13   58.79  160.13  0.99 
1 1 1  -56    6    6 o   63.53   28.99   92.68   83.85    9.89   83.86   80.73  263.86  0.79 
1 1 1  -56    6    7 o  164.53   21.13  167.10  356.58  155.76  356.58    7.06  176.58  0.97 
1 1 1  -56    6    8 o  146.22   20.47  143.89  217.30  141.02  217.30    1.60  217.30  0.96 
1 1 1  -56    6    9 o  183.32   16.46  176.03   28.31  188.61   28.31   19.38   28.31  0.98 
1 1 1  -56    6   10 f   89.62   28.68  126.40  250.51  120.31  250.51    0.00    0.00  0.00 
1 1 1  -56    6   11 o   69.21   29.15   26.87  248.76   30.17  248.76    4.90  248.76  0.40 
1 1 1  -56    6   12 o  193.54   18.71  131.99   13.31  252.83   13.31  131.15   13.31  0.97 
1 1 1  -56    6   13 o   46.94   22.38   51.46  177.91    4.74  177.91   41.59  357.91  0.54 
1 1 1  -56    6   14 o  176.19   17.15  132.80  197.68  223.26  197.68  106.72  197.68  0.96 
1 1 1  -56    6   15 o   87.29   29.73   86.16    3.27   73.78    3.28    0.30  183.28  0.85 
1 1 1  -56    6   16 o   81.93   35.07   95.29  290.77   57.52  290.77   22.43  110.77  0.84 
1 1 1  -56    6   17 o   62.46   29.38   59.67  146.09   34.70  146.09   12.21  326.09  0.65 
1 1 1  -56    6   18 o   59.86   26.65   80.98  203.50   25.43  203.50   29.57   23.50  0.67 
1 1 1  -56    6   19 o   48.52   23.20   64.07  219.92    1.30  219.92   27.42   39.92  0.31 
1 1 1  -56    6   20 o   44.43   21.76   28.92  253.13    1.57  253.13   12.00   73.13  0.17 
1 1 1  -56    6   21 o   95.57   34.01   80.95  191.62   98.98  191.62   52.66  191.62  0.76 
1 1 1  -56    8    1 o  215.78   16.47  213.95   62.17  222.52   62.17   20.62   62.17  0.98 
1 1 1  -56    8    2 o  122.16   30.62   90.41  264.07  132.17  264.07   46.23  264.07  0.89 
1 1 1  -56    8    3 o  105.87   26.17  107.06  278.37   90.15  278.37   12.17   98.37  0.91 
1 1 1  -56    8    4 o   74.39   27.61  112.63  155.04   21.10  155.04   86.87  335.04  0.87 
1 1 1  -56    8    5 o  178.07   15.81  160.87  193.84  192.29  193.84   37.94  193.84  0.97 
1 1 1  -56    8    6 o  213.48   14.26  212.76  175.56  216.19  175.56   12.32  175.56  0.98 
1 1 1  -56    8    7 o   86.81   28.78  125.96   53.29   35.55   53.29   84.73  233.29  0.90 
1 1 1  -56    8    8 o   98.32   27.60   94.63  167.25   83.67  167.25    6.19  347.25  0.88 
1 1 1  -56    8    9 o  107.32   26.74   87.59   19.21  107.87   19.21   25.35   19.21  0.89 
1 1 1  -56    8   10 o  110.00   31.12   89.39   91.37  109.30   91.37   26.15   91.37  0.87 
1 1 1  -56    8   11 o  119.17   27.73   68.90  173.33  141.82  173.33   78.83  173.33  0.86 
1 1 1  -56    8   12 o  114.23   24.92  115.85   28.93  106.67   28.93    2.92   28.93  0.92 
1 1 1  -56    8   13 o  168.27   17.28  155.39  167.44  189.74  167.44   53.60  167.44  0.97 
1 1 1  -56    8   14 o  110.29   27.27  123.42  202.27   98.17  202.27    8.02   22.27  0.93 
1 1 1  -56    8   15 o   59.47   25.65   64.88   43.67   35.56   43.67   19.13  223.67  0.76 
1 1 1  -56    8   16 o   51.56   23.88   42.74  140.71   21.97  140.71   12.07  320.71  0.54 
1 1 1  -56    8   17 o   48.53   24.21   51.19   80.11   12.12   80.11   25.54  260.11  0.51 
1 1 1  -56    8   18 f   52.35   25.78   35.73  331.36   18.60  331.36    0.00    0.00  0.00 
1 1 1  -56    8   19 o   49.51   23.38   73.90  309.85    3.96  309.85   28.11  129.85  0.36 
1 1 1  -56    8   20 o   57.08   25.74   59.62   45.70   25.45   45.70    6.21  225.70  0.50 
1 1 1  -56   10    1 o   69.34   29.13   80.99  192.05   32.99  192.06   40.81   12.06  0.77 
1 1 1  -56   10    2 o   71.41   27.31   60.98  171.14   45.97  171.14   10.19  351.14  0.72 
1 1 1  -56   10    3 o  306.65   10.40  268.97  103.94  358.67  103.94  109.11  103.94  0.99 
1 1 1  -56   10    4 o  100.97   32.55   66.97  254.92   98.86  254.92   36.45  254.92  0.80 
1 1 1  -56   10    5 o  122.92   32.25  106.57  191.81  123.14  191.81   23.71  191.81  0.91 
1 1 1  -56   10    6 o  103.62   27.39   70.57  309.28  109.49  309.28   43.77  309.28  0.85 
1 1 1  -56   10    7 o  108.53   26.92  109.17  330.07   96.34  330.07    4.84  150.07  0.91 
1 1 1  -56   10    8 o   70.32   28.99   61.40  272.74   41.42  272.74   15.03   92.74  0.70 
1 1 1  -56   10    9 o   65.12   28.22   24.32  222.28   22.81  222.29    0.70  222.29  0.34 
1 1 1  -56   10   10 o   90.81   29.88   76.87  109.69   78.68  109.69    9.80  109.69  0.81 
1 1 1  -56   10   11 o   46.21   21.71   48.61  316.73    4.57  316.73   38.22  136.73  0.51 
1 1 1  -56   10   12 o  105.17   26.88  104.15  202.37   99.57  202.37    9.16  202.37  0.90 
1 1 1  -56   10   13 o  148.29   18.46  131.79   36.65  173.44   36.65   60.86   36.65  0.96 
1 1 1  -56   10   14 o   91.97   28.71  111.67  268.91   73.81  268.91   19.31   88.91  0.91 
1 1 1  -56   10   15 o   57.67   25.21   28.77  133.68   25.24  133.68    2.51  133.68  0.42 
1 1 1  -56   10   16 o   62.45   25.89   38.51   81.82   31.15   81.82    3.07   81.82  0.47 
1 1 1  -56   10   17 o   44.60   21.57   58.92  280.86    0.23  100.86   31.51  100.86  0.35 
1 1 1  -56   10   18 o   70.96   31.37   71.26  299.20   24.99  299.20    5.16  119.20  0.39 
1 1 1  -56   10   19 o   56.98   27.93   69.21  112.48   20.65  112.48   14.90  292.48  0.49 
1 1 1  -56   12    1 o  136.72   25.10   79.54   39.28  177.78   39.28  108.31   39.28  0.90 
1 1 1  -56   12    2 f   95.97   26.16   67.55  291.14   59.43  291.14    0.00    0.00  0.00 
1 1 1  -56   12    3 o   57.29   24.76   63.64  325.27   19.61  325.27   36.79  145.27  0.66 
1 1 1  -56   12    4 o   61.03   25.48   34.67   14.07   25.08   14.07    5.79  194.07  0.46 
1 1 1  -56   12    5 o  158.73   18.41  121.26   21.32  195.05   21.32   86.95   21.32  0.95 
1 1 1  -56   12    6 o  100.75   27.53  131.43  125.87   67.20  125.87   49.74  305.87  0.91 
1 1 1  -56   12    7 o  104.52   30.87  143.97  354.47   64.06  354.47   63.40  174.47  0.92 
1 1 1  -56   12    8 o   83.29   31.13   66.57  226.10   64.70  226.10    6.20  226.10  0.74 
1 1 1  -56   12    9 o   88.31   30.43  157.77   93.64   23.80   93.63  113.78  273.63  0.91 
1 1 1  -56   12   10 o  150.83   18.89  139.05  286.38  170.43  286.38   50.35  286.38  0.96 
1 1 1  -56   12   11 o   68.34   26.37   94.56  258.14   35.29  258.14   45.41   78.14  0.85 
1 1 1  -56   12   12 o   75.16   26.75   61.34  255.09   68.07  255.09   16.48  255.09  0.80 
1 1 1  -56   12   13 o   56.31   24.59   41.56  268.99   30.46  268.99    3.05   88.99  0.57 
1 1 1  -56   12   14 o   44.12   21.09   36.64  133.23    9.81  133.23   18.31  313.23  0.43 
1 1 1  -56   12   15 o   70.82   26.09   93.52   11.03   45.65   11.03   16.03  191.03  0.76 
1 1 1  -56   12   16 o   48.29   22.28   22.42  154.18    1.52  154.17    9.23  334.17  0.13 
1 1 1  -56   12   17 o   56.21   24.48   24.51  206.38    5.50  206.38    5.21   26.38  0.14 
1 1 1  -56   12   18 o   62.90   30.71   62.95  314.44   27.05  314.44    5.73  134.44  0.48 
1 1 1  -56   14    1 o   42.97   21.35   35.52   47.77   12.91   47.77   16.99  227.77  0.50 
1 1 1  -56   14    2 o   46.17   22.23   15.59  162.15    8.91  162.16    4.31  342.16  0.24 
1 1 1  -56   14    3 o   69.32   26.20   96.78   55.40   36.34   55.40   46.15  235.40  0.86 
1 1 1  -56   14    4 f   66.51   25.90  105.02  298.89   89.78  298.89    0.00    0.00  0.00 
1 1 1  -56   14    5 o   70.51   28.44   16.53  181.16   26.51  181.17   12.37  181.17  0.29 
1 1 1  -56   14    6 o   59.05   26.85   56.35   46.79   30.74   46.79   17.42  226.79  0.67 
1 1 1  -56   14    7 o   78.62   30.66   38.64    3.32   60.57    3.32   27.66    3.32  0.59 
1 1 1  -56   14    8 o   77.25   27.32   50.42   97.98   70.56   97.98   27.86   97.98  0.73 
1 1 1  -56   14    9 o   64.65   25.94   50.68  254.71   48.86  254.71    6.36  254.71  0.71 
1 1 1  -56   14   10 o  132.51   20.88  108.34  158.04  163.03  158.04   74.45  158.04  0.95 
1 1 1  -56   14   11 o   73.67   26.84   82.77   62.65   55.80   62.65    9.77  242.65  0.82 
1 1 1  -56   14   12 o   52.63   23.63   28.86  187.16   17.51  187.16    4.49    7.16  0.38 
1 1 1  -56   14   13 o   47.96   22.63   56.90  249.38    9.53  249.38   28.87   69.38  0.50 
1 1 1  -56   14   14 o   35.94   17.83   81.52  298.14   13.82  118.14   56.90  118.14  0.41 
1 1 1  -56   14   15 o   43.18   20.41   64.43  104.90    3.53  284.90   29.55  284.90  0.26 
1 1 1  -56   14   16 o   61.71   25.56   22.09  227.43   10.36  227.43    0.13   47.43  0.17 
1 1 1  -56   14   17 o   43.14   20.78   35.06  205.74    8.93  205.74   10.41   25.74  0.33 
1 1 1  -56   16    1 o   82.17   30.38   91.08  330.70   65.69  330.70    2.76  150.70  0.82 
1 1 1  -56   16    2 o   92.40   37.45   72.81   77.63   80.75   77.63   24.92   77.63  0.74 
1 1 1  -56   16    3 o   64.93   27.16   23.66  183.73   27.85  183.74    9.45  183.74  0.36 
1 1 1  -56   16    4 o   62.18   26.55   72.47   99.49   35.85   99.49   20.97  279.49  0.75 
1 1 1  -56   16    5 o   84.35   29.84   57.08  274.27   78.66  274.27   33.81  274.27  0.73 
1 1 1  -56   16    6 o   60.13   26.75   40.19  130.24   31.57  130.25    0.10  130.25  0.52 
1 1 1  -56   16    7 o   93.58   26.98  144.32   96.12   60.60   96.12   51.40  276.12  0.92 
1 1 1  -56   16    8 f   60.97   27.65   44.51  277.64   34.02  277.64    0.00    0.00  0.00 
1 1 1  -56   16    9 f   66.03   26.84   53.68  221.99   40.16  221.99    0.00    0.00  0.00 
1 1 1  -56   16   10 o   74.92   27.13   67.81  248.86   55.75  248.86   10.19  248.86  0.68 
1 1 1  -56   16   11 o   48.70   22.67   10.64  271.67    1.83  271.66    4.30   91.66  0.08 
1 1 1  -56   16   12 o   82.58   27.55   93.19  295.13   56.72  295.13   13.41  295.13  0.61 
1 1 1  -56   16   13 o   59.17   24.66   46.29  113.93   10.37  113.93    8.87  293.93  0.25 
1 1 1  -56   16   14 o   52.81   23.60   18.59  300.05    4.71  300.05    4.09  120.05  0.13 
1 1 1  -56   16   15 o   65.95   25.72   16.06   99.26   15.61   99.26    6.99   99.26  0.18 
1 1 1  -56   18    1 o   84.95   30.67  100.08  228.56   51.59  228.56   11.68  228.56  0.54 
1 1 1  -56   18    2 o   74.54   34.22   20.95  184.27    8.86  184.27    0.28    4.27  0.12 
1 1 1  -56   18    3 o   57.34   28.17   51.35  357.93    8.59  357.94   15.90  177.94  0.29 
1 1 1  -56   18    4 o   50.73   23.64   50.40   55.42    5.13   55.43   20.10  235.43  0.30 
1 1 1  -56   18    5 o   46.67   21.62   23.13  277.67    1.36  277.67   10.38   97.67  0.14 
1 1 1  -56   18    6 o   54.14   23.66   31.76  115.93    6.33  115.93    9.47  295.93  0.20 
1 1 1  -56   18    7 o   68.29   26.60   68.74  313.42   27.55  313.42    4.80  133.42  0.44 
1 1 1  -56   18    8 o   47.84   22.31   30.09  196.08    0.69  196.08   12.16   16.08  0.14 
1 1 1  -56   18    9 o   45.23   21.67   16.64   63.80    0.30  243.78    7.02  243.78  0.07 
1 1 1  -56   18   10 o   46.87   22.06   64.28  153.51    1.68  153.51   26.27  333.51  0.32 
1 1 1  -56   18   11 o   52.36   23.87   10.63  211.59    2.52  211.58    2.50   31.58  0.07 
1 1 1  -56   18   12 o   65.85   26.77   44.05   31.81   30.21   31.81    7.48   31.81  0.40 
1 1 1  -56   18   13 o   71.99   32.84   61.44  175.93   48.15  175.93   13.38  175.93  0.58 
1 1 1  -56   20    1 o   72.18   30.03   46.41  116.36   47.83  116.36   21.52  116.36  0.51 
1 1 1  -56   20    2 o  127.30   27.78   47.59   95.23  155.06   95.23  129.14   95.23  0.71 
1 1 1  -56   20    3 o   58.07   26.15   49.07  208.63   23.64  208.63    2.31   28.63  0.43 
1 1 1  -56   20    4 o   64.20   27.11   82.32  186.13   37.28  186.13    5.49    6.13  0.62 
1 1 1  -56   20    5 f   45.61   21.35   19.72  176.24   10.19  176.24    0.00    0.00  0.00 
1 1 1  -56   20    6 o   88.28   25.20   65.09  161.40   85.62  161.40   51.73  161.40  0.68 
1 1 1  -56   20    7 o   50.78   23.15   38.52  325.40   14.21  325.40    6.26  145.40  0.34 
1 1 1  -56   20    8 o   52.48   23.69   49.53   54.09   21.69   54.09    5.47  234.09  0.47 
1 1 1  -56   20    9 o   55.15   26.71   29.98  210.45   19.03  210.45    1.89  210.45  0.33 
1 1 1  -55    1    1 o  160.09   16.56  126.71  129.53  179.90  129.53   55.07  129.53  0.95 
1 1 1  -55    1    2 o   72.83   26.50   92.27   53.48   23.95   53.48   67.03  233.48  0.79 
1 1 1  -55    1    3 o  284.55   10.23  201.16  134.24  361.00  134.24  162.53  134.24  0.98 
1 1 1  -55    1    4 o  119.05   24.26  162.76   10.41   61.82   10.41   98.82  190.41  0.93 
1 1 1  -55    1    5 o   59.32   25.50   98.55  299.60    9.10  119.60  106.37  119.60  0.74 
1 1 1  -55    1    6 o   80.58   27.20   81.79  174.16   43.26  174.16   37.47  354.16  0.77 
1 1 1  -55    1    7 o   80.03   26.97   89.25  316.69   39.41  316.70   48.63  136.70  0.80 
1 1 1  -55    1    8 o   83.73   27.40   51.45  136.45   58.47  136.45    7.75  136.45  0.65 
1 1 1  -55    1    9 o  134.26   20.51  125.09  186.58  128.72  186.58    5.53  186.58  0.94 
1 1 1  -55    1   10 o  142.01   20.98  155.75  228.77  118.49  228.77   34.70   48.77  0.96 
1 1 1  -55    1   11 o   88.60   28.57   95.86  309.10   59.27  309.10   34.72  129.10  0.86 
1 1 1  -55    1   12 o   57.71   25.63   24.33  248.29   15.84  248.29    7.67   68.29  0.34 
1 1 1  -55    1   13 o   77.37   29.40   80.50   80.01   47.71   80.01   28.80  260.01  0.80 
1 1 1  -55    1   14 o   74.95   32.49   64.94  189.02   45.47  189.03   14.91    9.03  0.71 
1 1 1  -55    1   15 o   96.65   44.81   65.66  328.31   68.89  328.31    9.64  328.31  0.66 
1 1 1  -55    1   16 o  102.85   33.07   32.68  108.30   85.02  108.30   56.43  108.30  0.55 
1 1 1  -55    1   17 o   71.62   29.13   79.52  347.28   47.27  347.28   20.60  167.28  0.80 
1 1 1  -55    1   18 o   60.06   26.77   33.52  333.49   31.67  333.49    4.41  333.49  0.49 
1 1 1  -55    1   19 o   63.53   27.99   94.43  318.07   28.56  318.07   42.41  138.07  0.78 
1 1 1  -55    1   20 o   74.20   31.91   96.37  117.32   38.45  117.32   10.99  297.32  0.59 
1 1 1  -55    1   21 o   68.48   28.53   18.72  267.47    9.44  267.47    1.00  267.47  0.13 
1 1 1  -55    1   22 o   42.95   21.20   42.24  122.23   10.75  122.23   12.96  302.23  0.40 
1 1 1  -55    3    1 o  167.53   16.63  168.04   92.54  158.59   92.54    6.85  272.54  0.97 
1 1 1  -55    3    2 o  166.11   16.16  172.73  136.54  150.73  136.54   19.47  316.54  0.97 
1 1 1  -55    3    3 o  233.37   12.36  214.91  347.04  246.02  347.04   34.14  347.04  0.98 
1 1 1  -55    3    4 o   72.55   27.00   26.13   32.08   25.49   32.09    0.29  212.09  0.35 
1 1 1  -55    3    5 o  156.79   18.05  176.28   22.83  127.49   22.83   46.40  202.83  0.96 
1 1 1  -55    3    6 o   53.72   23.80   50.06  276.52    4.14  276.51   45.22   96.51  0.50 
1 1 1  -55    3    7 o  115.88   21.77  130.62  354.22   85.58  354.22   43.18  174.22  0.92 
1 1 1  -55    3    8 o   75.40   26.54   38.54   39.71   41.56   39.71    3.59   39.71  0.53 
1 1 1  -55    3    9 f  137.26   20.73  162.17  262.73  159.60  262.73    0.00    0.00  0.00 
1 1 1  -55    3   10 o   96.54   27.68  135.48  207.09   43.48  207.09   89.68   27.09  0.91 
1 1 1  -55    3   11 o  159.47   17.70  135.90  141.36  174.56  141.37   42.09  141.37  0.96 
1 1 1  -55    3   12 o  130.83   36.82   80.08  313.30  148.42  313.30   71.48  313.30  0.86 
1 1 1  -55    3   13 o   73.63   28.97   36.36  176.49   44.08  176.49    9.73  176.49  0.53 
1 1 1  -55    3   14 o  144.98   29.38  158.18  260.79  129.89  260.79   16.00   80.79  0.95 
1 1 1  -55    3   15 o   83.26   30.57  113.84  120.58   42.12  120.58   59.74  300.58  0.86 
1 1 1  -55    3   16 o  221.79   21.94  158.32   82.28  294.64   82.28  156.91   82.28  0.97 
1 1 1  -55    3   17 o   95.48   35.26   89.31  298.69   86.06  298.69   10.26  298.69  0.85 
1 1 1  -55    3   18 o   57.00   25.93   23.58  222.29   21.07  222.29    2.18  222.29  0.35 
1 1 1  -55    3   19 o   50.16   23.83   16.31  124.44    7.02  124.44    4.69  304.44  0.19 
1 1 1  -55    3   20 o   98.29   30.25   48.48  280.73   58.04  280.73   35.35  280.73  0.41 
1 1 1  -55    3   21 o   60.90   26.90   73.17  170.42   22.04  170.42   12.26  350.42  0.46 
1 1 1  -55    3   22 o   52.56   24.80   22.81   51.91   15.51   51.91    2.31   51.91  0.27 
1 1 1  -55    5    1 o  139.44   18.40  144.19  237.08  124.96  237.08   16.81   57.08  0.96 
1 1 1  -55    5    2 o   64.95   26.42   28.42   56.62   22.52   56.62    5.45  236.62  0.39 
1 1 1  -55    5    3 o   88.53   26.68  102.73  140.58   51.75  140.58   49.39  320.58  0.86 
1 1 1  -55    5    4 o   90.34   27.52   73.65   78.55   71.17   78.55    1.38  258.55  0.80 
1 1 1  -55    5    5 o  119.13   23.98   75.33   73.48  132.44   73.48   58.24   73.48  0.87 
1 1 1  -55    5    6 f  227.53   11.97  216.71   49.90  213.42   49.90    0.00    0.00  0.00 
1 1 1  -55    5    7 o  127.62   20.97  106.47  257.69  131.08  257.69   26.27  257.69  0.92 
1 1 1  -55    5    8 o   56.42   26.49    5.98  178.97    2.93  178.96    2.95  358.96  0.08 
1 1 1  -55    5    9 o  100.48   32.54   75.57   53.92   90.82   53.92   16.55   53.92  0.82 
1 1 1  -55    5   10 o   85.39   28.85  108.11  296.61   44.12  296.61   61.34  116.61  0.88 
1 1 1  -55    5   11 o   48.95   23.11   45.64  131.39    7.33  131.39   36.64  311.39  0.52 
1 1 1  -55    5   12 o  117.60   26.04  204.12  206.87   31.60  206.87  162.25   26.87  0.96 
1 1 1  -55    5   13 o  187.94   19.24  154.75  242.59  220.98  242.59   76.77  242.59  0.97 
1 1 1  -55    5   14 o  157.10   18.75  161.46   66.81  157.23   66.81   10.77   66.81  0.97 
1 1 1  -55    5   15 o  140.61   22.58  119.83   59.07  159.25   59.07   53.81   59.07  0.94 
1 1 1  -55    5   16 o   46.19   22.35   35.40   70.33   10.74   70.33   19.71  250.33  0.45 
1 1 1  -55    5   17 o  168.49   27.75  131.05  191.20  214.07  191.19  104.66  191.19  0.96 
1 1 1  -55    5   18 o   53.38   26.09   92.09  261.26   10.43  261.26   61.14   81.26  0.77 
1 1 1  -55    5   19 f   81.95   30.06   98.96  305.13   62.03  305.13    0.00    0.00  0.00 
1 1 1  -55    5   20 o   56.09   25.56   51.18   68.19    6.16   68.20   14.27  248.20  0.24 
1 1 1  -55    5   21 o   61.77   27.69   72.86  271.77   28.24  271.77    8.48   91.77  0.53 
1 1 1  -55    7    1 o  110.79   23.57   83.76  102.31  116.88  102.31   35.50  102.31  0.89 
1 1 1  -55    7    2 o  179.24   15.41  158.06  191.64  194.09  191.64   39.40  191.64  0.97 
1 1 1  -55    7    3 o  145.45   19.07  122.76  346.78  156.38  346.78   35.77  346.78  0.95 
1 1 1  -55    7    4 f   78.63   31.84   93.87   35.98   92.26   35.98    0.00    0.00  0.00 
1 1 1  -55    7    5 o  102.35   29.87   96.69  167.20   84.50  167.20   10.55  347.20  0.88 
1 1 1  -55    7    6 o   79.51   27.98   99.23  341.91   37.95  341.91   59.57  161.91  0.85 
1 1 1  -55    7    7 o   66.75   26.75   49.81   97.17   35.62   97.17   13.30  277.17  0.63 
1 1 1  -55    7    8 o  127.03   22.66  111.08  354.60  128.86  354.60   20.40  354.60  0.93 
1 1 1  -55    7    9 o   99.92   27.55  118.89  349.26   66.59  349.26   48.57  169.26  0.91 
1 1 1  -55    7   10 o   90.15   28.42   90.43  111.52   68.31  111.52   18.40  291.52  0.86 
1 1 1  -55    7   11 o   78.54   28.42   63.00   75.48   58.27   75.48    1.39  255.48  0.75 
1 1 1  -55    7   12 f  131.69   28.56  125.39   53.62  116.74   53.63    0.00    0.00  0.00 
1 1 1  -55    7   13 o  117.19   25.10   83.53  257.51  133.28  257.51   57.35  257.51  0.89 
1 1 1  -55    7   14 o   76.08   28.12  118.89  159.11   26.61  159.11   78.57  339.11  0.87 
1 1 1  -55    7   15 o   75.52   28.72   45.77  294.86   56.04  294.86   16.45  294.86  0.63 
1 1 1  -55    7   16 o   87.47   30.10   77.05  123.92   82.21  123.92   17.06  123.92  0.84 
1 1 1  -55    7   17 o   64.57   27.20   99.84  220.00   28.24  220.00   51.48   40.00  0.84 
1 1 1  -55    7   18 o   75.52   32.91   43.23   40.65   44.06   40.65   12.73   40.65  0.50 
1 1 1  -55    7   19 o   66.49   27.59   90.20  249.72   27.90  249.72   16.41   69.72  0.54 
1 1 1  -55    7   20 o   48.11   23.12   42.83  175.07    3.51  175.07   15.88  355.07  0.24 
1 1 1  -55    7   21 o   74.33   30.91   25.18  199.78   29.64  199.78   15.62  199.78  0.29 
1 1 1  -55    9    1 o   94.85   26.18   67.82  252.20   92.93  252.20   28.53  252.20  0.83 
1 1 1  -55    9    2 o   48.77   23.72   39.38  307.27    7.56  307.26   30.09  127.26  0.46 
1 1 1  -55    9    3 o  150.85   18.14  133.85   97.72  160.90   97.72   32.25   97.72  0.96 
1 1 1  -55    9    4 o  187.24   14.48  143.45  341.44  225.81  341.44   87.54  341.44  0.97 
1 1 1  -55    9    5 o   74.17   27.35  152.27  314.60   12.61  134.60  159.49  134.60  0.91 
1 1 1  -55    9    6 o  102.84   26.11   64.43  240.39  109.65  240.39   47.59  240.39  0.83 
1 1 1  -55    9    7 o   91.06   27.66   83.96  249.59   74.74  249.59    5.83   69.59  0.85 
1 1 1  -55    9    8 o  152.83   18.64  162.24  182.75  140.82  182.75   13.97    2.75  0.97 
1 1 1  -55    9    9 o   70.86   27.23  100.69  303.78   24.24  303.78   71.06  123.78  0.84 
1 1 1  -55    9   10 o   82.87   29.59  111.17  267.27   40.63  267.27   63.43   87.27  0.87 
1 1 1  -55    9   11 o   85.99   29.79  111.99  304.47   47.54  304.47   55.46  124.47  0.88 
1 1 1  -55    9   12 o  101.21   27.18   82.01  184.70  100.34  184.70   26.47  184.70  0.86 
1 1 1  -55    9   13 o  124.30   22.76  138.77  147.02  112.27  147.02    9.77  327.02  0.94 
1 1 1  -55    9   14 o   48.35   22.35   24.26   41.68   10.88   41.69   10.07  221.69  0.33 
1 1 1  -55    9   15 o   64.08   26.58   44.64  309.09   44.68  309.10    6.93  309.10  0.64 
1 1 1  -55    9   16 o   78.99   27.13   94.93  310.35   60.32  310.35   15.92  130.35  0.86 
1 1 1  -55    9   17 o   90.03   28.66   85.60   59.40   85.79   59.40   21.54   59.40  0.83 
1 1 1  -55    9   18 o   64.23   30.00   43.52  247.26   16.84  247.27    6.77   67.27  0.31 
1 1 1  -55    9   19 o   61.61   29.04  100.40   23.67   16.82   23.67   25.92  203.67  0.48 
1 1 1  -55    9   20 o   55.26   25.10   14.47  340.16    7.03  340.17    0.55  160.17  0.13 
1 1 1  -55   11    1 o   77.55   26.13   60.62  106.83   60.23  106.83    4.73  106.83  0.75 
1 1 1  -55   11    2 o   61.88   25.25   41.09   24.56   29.64   24.56    8.36  204.56  0.55 
1 1 1  -55   11    3 o   82.83   26.77   65.09  107.73   69.30  107.72    8.66  107.72  0.78 
1 1 1  -55   11    4 o  105.79   24.98  112.49  201.92   88.71  201.92   16.51   21.92  0.92 
1 1 1  -55   11    5 o   81.96   27.31  122.12  111.60   31.94  111.60   82.39  291.60  0.89 
1 1 1  -55   11    6 o  127.11   29.18  109.35  175.87  131.58  175.87   29.41  175.87  0.92 
1 1 1  -55   11    7 o  149.10   19.19  162.03   80.21  137.33   80.21   13.26  260.21  0.97 
1 1 1  -55   11    8 o   52.86   23.90   15.43  330.28    8.28  330.28    5.95  150.28  0.21 
1 1 1  -55   11    9 o  157.22   22.40  139.40   70.44  174.01   70.44   46.98   70.44  0.96 
1 1 1  -55   11   10 o   59.80   26.61  111.15  140.16    1.44  320.16  101.26  320.16  0.82 
1 1 1  -55   11   11 o   41.28   19.97   20.91  185.24    0.94  185.23   17.50    5.23  0.23 
1 1 1  -55   11   12 o   69.05   26.08   98.00  292.76   30.55  292.76   54.61  112.76  0.84 
1 1 1  -55   11   13 o  116.56   24.59  106.21  129.48  125.80  129.48   34.99  129.48  0.93 
1 1 1  -55   11   14 f  130.39   20.13  106.09  127.12   88.63  127.12    0.00    0.00  0.00 
1 1 1  -55   11   15 f   72.63   26.37   66.28  241.41   52.45  241.41    0.00    0.00  0.00 
1 1 1  -55   11   16 o   49.45   22.94   22.63  310.66    9.93  310.66    6.63  130.66  0.27 
1 1 1  -55   11   17 o   62.99   26.09   74.42  300.00   24.75  300.00   14.85  120.00  0.51 
1 1 1  -55   11   18 o   53.87   24.11   49.99  356.32    6.68  356.32   14.47  176.32  0.26 
1 1 1  -55   11   19 o   59.48   28.41   38.86  285.97   17.24  285.97    2.75  105.97  0.31 
1 1 1  -55   13    1 o   57.54   23.71   57.75   23.41   24.66   23.41   25.79  203.41  0.65 
1 1 1  -55   13    2 o   96.17   24.14   72.99  290.36   97.62  290.36   33.41  290.36  0.84 
1 1 1  -55   13    3 o  166.85   14.68  153.29  345.60  187.44  345.60   51.59  345.60  0.97 
1 1 1  -55   13    4 o   96.03   25.64   99.27   86.26   81.47   86.26    6.88  266.26  0.88 
1 1 1  -55   13    5 o  149.28   17.82  154.51   37.67  149.87   37.67   12.22   37.67  0.96 
1 1 1  -55   13    6 o   89.17   27.22   48.97  181.57   81.72  181.56   38.18  181.56  0.70 
1 1 1  -55   13    7 o   59.61   25.50   66.90  345.40   22.64  345.40   36.51  165.40  0.69 
1 1 1  -55   13    8 o   52.97   24.62   76.35  245.32    7.27  245.32   59.75   65.32  0.70 
1 1 1  -55   13    9 o   94.51   30.54  100.78  242.48   76.62  242.49   11.16   62.49  0.87 
1 1 1  -55   13   10 o   61.18   27.06   25.19  355.89   23.45  355.89    1.72  355.89  0.37 
1 1 1  -55   13   11 o   61.19   26.03   99.53  355.42   18.24  355.42   66.57  175.42  0.84 
1 1 1  -55   13   12 o   66.05   25.70   15.69  352.75   27.86  352.76   14.72  352.76  0.31 
1 1 1  -55   13   13 o   75.09   27.05   35.00  289.74   58.01  289.75   29.94  289.75  0.57 
1 1 1  -55   13   14 o  159.31   16.09  125.53   20.94  210.84   20.94  115.07   20.94  0.96 
1 1 1  -55   13   15 o   66.02   26.12   49.67  178.87   33.49  178.87    1.66  178.87  0.49 
1 1 1  -55   13   16 o   65.67   26.21   77.95  168.04   24.62  168.04   11.22  348.04  0.46 
1 1 1  -55   13   17 o   45.96   21.64   58.33  307.98    1.79  307.98   24.18  127.98  0.30 
1 1 1  -55   13   18 o   51.09   23.30  104.75  138.59   15.11  138.59   40.36  318.59  0.69 
1 1 1  -55   15    1 o   66.09   27.97  123.80  325.15   13.58  325.15   89.99  145.15  0.89 
1 1 1  -55   15    2 o   93.79   24.89   50.75  295.99  109.38  295.99   66.46  295.99  0.81 
1 1 1  -55   15    3 o   63.03   25.31   59.72  200.92   42.23  200.92    8.52   20.92  0.74 
1 1 1  -55   15    4 o   88.86   25.57  106.82   57.97   69.79   57.97   21.26  237.97  0.90 
1 1 1  -55   15    5 o   54.74   23.98   59.73  269.37   25.73  269.37   25.22   89.37  0.70 
1 1 1  -55   15    6 o   98.94   29.77  117.28  148.23   80.31  148.23   19.57  328.23  0.91 
1 1 1  -55   15    7 o   61.95   27.37   82.01   17.85   29.58   17.84   40.01  197.84  0.80 
1 1 1  -55   15    8 o  110.42   30.10   86.51  319.08  124.66  319.08   51.66  319.08  0.89 
1 1 1  -55   15    9 o   48.64   22.53   44.28  329.91   21.13  329.91   15.62  149.91  0.60 
1 1 1  -55   15   10 o  106.28   23.93   94.06  324.64  118.30  324.64   42.24  324.64  0.91 
1 1 1  -55   15   11 o   69.97   26.42  124.77  226.57   25.59  226.57   72.08   46.57  0.88 
1 1 1  -55   15   12 o   57.09   24.71   39.77   69.73   26.26   69.73    3.68  249.73  0.49 
1 1 1  -55   15   13 o   96.73   24.65   85.60  120.73  101.78  120.74   47.30  120.74  0.81 
1 1 1  -55   15   14 o   72.84   26.79   92.99  342.82   40.93  342.82    4.54  162.82  0.59 
1 1 1  -55   15   15 o   53.28   23.41   43.13   66.32    5.59   66.33   12.53  246.33  0.22 
1 1 1  -55   15   16 f   72.49   26.32   55.96  221.07   27.51  221.07    0.00    0.00  0.00 
1 1 1  -55   15   17 o   57.97   24.70   43.81  248.94   31.95  248.94    7.04  248.94  0.49 
1 1 1  -55   17    1 f   72.85   28.90   17.52  275.91   12.62  275.91    0.00    0.00  0.00 
1 1 1  -55   17    2 o   65.57   27.65   40.84   32.83   37.33   32.83    6.49   32.83  0.52 
1 1 1  -55   17    3 o   79.72   26.59   28.69  254.12   55.57  254.12   33.61  254.12  0.49 
1 1 1  -55   17    4 f  112.78   25.83  132.60  290.37  102.30  290.37    0.00    0.00  0.00 
1 1 1  -55   17    5 o   88.14   29.90   56.61  248.36   85.14  248.36   41.39  248.36  0.73 
1 1 1  -55   17    6 o  210.39   20.57  130.44   65.62  307.48   65.62  207.05   65.62  0.97 
1 1 1  -55   17    7 o   53.43   23.42   45.93  192.10   23.55  192.10   11.46   12.10  0.55 
1 1 1  -55   17    8 f  100.39   26.33  124.63  206.83   93.52  206.83    0.00    0.00  0.00 
1 1 1  -55   17    9 o   56.04   24.64   68.75  132.97   22.59  132.97   25.22  312.97  0.63 
1 1 1  -55   17   10 o   62.37   26.02   94.46   47.91   27.11   47.91   31.00  227.91  0.68 
1 1 1  -55   17   11 o   42.52   20.41   59.61   38.99    2.55  218.99   33.47  218.99  0.33 
1 1 1  -55   17   12 o   72.74   27.09   45.70  181.24   20.32  181.24    1.75  181.24  0.27 
1 1 1  -55   17   13 o   43.99   20.99   16.15   56.10    0.15   56.10    6.95  236.10  0.08 
1 1 1  -55   17   14 o   39.70   19.32   72.06  142.97    1.32  322.97   37.19  322.97  0.44 
1 1 1  -55   17   15 o   57.95   28.32   47.49  178.25   25.95  178.25    0.71  358.25  0.45 
1 1 1  -55   19    1 o   72.71   29.62   62.42  215.13   27.33  215.13    0.81  215.13  0.37 
1 1 1  -55   19    2 o   71.85   33.66   56.69  259.25   17.45  259.25    5.37   79.25  0.28 
1 1 1  -55   19    3 o   54.69   24.85   31.17  170.31    3.57  170.31    9.19  350.31  0.15 
1 1 1  -55   19    4 o   73.68   28.40   32.68  117.51   16.48  117.51    2.38  117.51  0.21 
1 1 1  -55   19    5 o   56.87   24.72   23.15   63.73    4.37   63.73    5.75  243.73  0.13 
1 1 1  -55   19    6 o   55.61   23.76   57.01  331.71    8.05  331.71   16.20  151.71  0.29 
1 1 1  -55   19    7 o   56.10   24.03   49.33  143.94    6.50  143.94   13.09  323.94  0.23 
1 1 1  -55   19    8 o   52.79   23.65   24.81   79.48    2.68   79.48    7.49  259.48  0.12 
1 1 1  -55   19    9 o   64.23   26.34   56.11    6.49   19.14    6.50    5.24  186.50  0.34 
1 1 1  -55   19   10 o   57.97   25.00   86.02  264.79   19.85  264.79   20.23   84.79  0.52 
1 1 1  -55   19   11 o   60.09   28.65   37.00  235.00   15.64  235.00    3.00   55.00  0.29 
1 1 1  -55   19   12 f   73.56   31.42   53.44   76.22   29.27   76.22    0.00    0.00  0.00 
1 1 1  -55   19   13 o   55.64   24.50   11.03  333.56   11.87  333.56    5.28  333.56  0.17 
1 1 1  -55   21    1 o       ?       ?   77.56   45.70   46.59   45.70    0.00    0.00  0.00 
1 1 1  -55   21    2 o   55.09   27.45   18.00   52.69   12.39   52.69    1.96   52.69  0.21 
1 1 1  -55   21    3 o   64.75   31.07   24.49  230.90   19.85  230.90    6.03  230.90  0.26 
1 1 1  -55   21    4 o   39.97   19.30   32.68  247.23    6.46  247.23   11.69   67.23  0.31 
1 1 1  -55   21    5 o   49.25   22.41   58.37  142.79   20.00  142.79   12.29  322.79  0.53 
1 1 1  -55   21    6 o   56.84   24.46   64.35  267.54   32.76  267.54    3.13   87.54  0.60 
1 1 1  -55   21    7 o   48.12   23.42   37.43    8.50   16.06    8.50    5.22  188.50  0.39 
1 1 1  -55   21    8 o   49.89   22.89   54.39  154.01   26.75  154.01    5.14  334.01  0.59 
1 1 1  -54    0    1 o   40.85   27.93   47.70    0.00   14.52  180.00   61.61  180.00  0.40 
1 1 1  -54    0    2 o  224.06   17.96  230.34    0.00  220.98    0.00    6.18  180.00  1.00 
1 1 1  -54    0    3 o   55.64   33.66   46.19    0.00    3.49    0.00   41.97  180.00  0.44 
1 1 1  -54    0    4 o  215.81   18.16  302.88    0.00  133.82    0.00  163.98  180.00  1.00 
1 1 1  -54    0    5 o   59.02   35.55   63.20    0.00    5.59    0.00   56.53  180.00  0.57 
1 1 1  -54    0    6 f  213.34   18.73  161.14    0.00  158.52    0.00    0.00    0.00  0.00 
1 1 1  -54    0    7 o   85.36   37.06   27.09  180.00   40.19  180.00   13.50  180.00  0.39 
1 1 1  -54    0    8 o   63.87   37.13    2.68  180.00    1.45  180.00    1.20  360.00  0.03 
1 1 1  -54    0    9 o   41.97   29.08   76.01    0.00   24.14  180.00   99.16  180.00  0.61 
1 1 1  -54    0   10 f   48.44   32.24   38.94    0.00   38.38    0.00    0.00    0.00  0.00 
1 1 1  -54    0   11 o   64.21   37.96    9.22  180.00    7.89  180.00    1.19  360.00  0.13 
1 1 1  -54    0   12 o  163.20   25.88  137.97  180.00  190.86  180.00   55.31  180.00  1.00 
1 1 1  -54    0   13 o   40.43   28.43    1.39    0.00    0.02    0.00    1.32  180.00  0.02 
1 1 1  -54    0   14 o   61.36   38.73   49.59    0.00   31.12    0.00   15.88  180.00  0.64 
1 1 1  -54    0   15 o  167.07   35.57  155.46  180.00  190.60  180.00   47.05  180.00  1.00 
1 1 1  -54    0   16 o   74.95   50.16  192.49    0.00   23.45  180.00  195.30  180.00  0.99 
1 1 1  -54    0   17 o   44.47   31.30   34.44  180.00    7.38  180.00   22.46  360.00  0.42 
1 1 1  -54    0   18 o   61.31   43.63   97.47    0.00   29.74    0.00   52.48  180.00  0.91 
1 1 1  -54    0   19 o   39.64   28.44    8.16    0.00    1.83    0.00    4.57  180.00  0.10 
1 1 1  -54    0   20 o   46.79   31.40   32.14  180.00    5.60  180.00   14.70  360.00  0.28 
1 1 1  -54    0   21 o   75.41   42.26  125.89    0.00   45.03    0.00    5.91  180.00  0.64 
1 1 1  -54    0   22 o   36.09   26.14   14.98  180.00    0.15  360.00    7.89  360.00  0.11 
1 1 1  -54    2    1 o  177.66   14.89  172.85  110.62  172.37  110.62    1.76  110.62  0.97 
1 1 1  -54    2    2 o  239.50   10.78  194.47  251.17  276.07  251.17   84.07  251.17  0.98 
1 1 1  -54    2    3 o  134.08   18.99  166.63  182.68   88.80  182.68   75.40    2.68  0.94 
1 1 1  -54    2    4 o   78.78   27.31   78.98  126.79   35.77  126.79   41.98  306.79  0.72 
1 1 1  -54    2    5 o  291.81    9.95  250.26  294.77  328.25  294.77   81.95  294.77  0.98 
1 1 1  -54    2    6 o  158.70   16.15  149.87  296.91  153.47  296.91    5.87  296.91  0.95 
1 1 1  -54    2    7 o   57.79   25.02   62.59   71.26    2.77   71.26   58.97  251.26  0.56 
1 1 1  -54    2    8 o  190.23   15.09  191.89  214.15  179.57  214.15    9.92   34.15  0.97 
1 1 1  -54    2    9 o   95.52   27.78   93.04  143.17   68.33  143.17   23.46  323.17  0.84 
1 1 1  -54    2   10 o  146.63   20.06  177.63  231.42  106.46  231.42   68.54   51.42  0.96 
1 1 1  -54    2   11 o   62.96   26.24   50.76  158.21   24.65  158.21   25.29  338.21  0.59 
1 1 1  -54    2   12 o   92.89   28.50   49.57  332.63   86.49  332.63   37.92  332.63  0.73 
1 1 1  -54    2   13 o  265.56   13.82  241.03  309.21  292.89  309.21   60.70  309.21  0.99 
1 1 1  -54    2   14 o   65.19   30.72    6.21  290.61    5.94  290.63    0.07  290.63  0.09 
1 1 1  -54    2   15 o   68.92   30.46   66.45  173.14   35.56  173.14   25.54  353.14  0.70 
1 1 1  -54    2   16 o  171.94   19.29  116.58    9.82  224.96    9.82  121.31    9.82  0.96 
1 1 1  -54    2   17 f   67.43   30.52   55.80  315.85   48.23  315.85    0.00    0.00  0.00 
1 1 1  -54    2   18 o   52.60   24.62   25.61  326.99   21.34  326.99    0.17  146.99  0.41 
1 1 1  -54    2   19 o  103.87   30.07   70.89  206.69  117.32  206.69   62.22  206.69  0.83 
1 1 1  -54    2   20 o   47.93   23.01    9.90  193.72    1.81  193.72    4.22   13.72  0.08 
1 1 1  -54    2   21 o   67.28   30.48   49.65  159.93   14.83  159.93    5.70  339.93  0.26 
1 1 1  -54    2   22 o   53.83   25.00   79.79  127.88   20.95  127.88   20.98  307.88  0.58 
1 1 1  -54    4    1 o  116.75   23.65   90.68   85.77  116.79   85.78   27.37   85.78  0.88 
1 1 1  -54    4    2 o   83.72   27.34   82.71  332.16   49.24  332.16   32.38  152.16  0.78 
1 1 1  -54    4    3 o  232.44   11.53  227.60  269.25  231.02  269.25    6.27  269.25  0.98 
1 1 1  -54    4    4 o  190.84   13.63  144.86  251.39  223.46  251.39   80.37  251.39  0.96 
1 1 1  -54    4    5 o  207.81   13.42  204.00   39.54  203.46   39.54    2.00   39.54  0.97 
1 1 1  -54    4    6 o   86.90   27.47   73.41  124.00   57.63  124.00   14.87  304.00  0.75 
1 1 1  -54    4    7 o  148.87   17.57  151.77  303.47  133.07  303.47   16.76  123.47  0.95 
1 1 1  -54    4    8 o   79.00   26.86  134.47   81.53    5.02   81.53  127.63  261.53  0.87 
1 1 1  -54    4    9 o   45.17   21.46   43.04  112.77    5.02  292.76   47.43  292.76  0.41 
1 1 1  -54    4   10 o   73.86   31.60   87.94  143.15   27.59  143.15   58.97  323.15  0.77 
1 1 1  -54    4   11 o  227.10   17.23  187.33  286.64  261.34  286.64   77.24  286.64  0.98 
1 1 1  -54    4   12 o  238.58   13.84  244.32  274.96  233.87  274.96    3.43   94.96  0.99 
1 1 1  -54    4   13 o   95.33   29.40   89.28  161.34   79.13  161.33    6.13  341.33  0.86 
1 1 1  -54    4   14 o   60.56   27.34   29.85  296.82   21.39  296.82    6.55  116.82  0.41 
1 1 1  -54    4   15 o  109.27   31.96   65.60   50.47  117.13   50.47   57.55   50.47  0.81 
1 1 1  -54    4   16 o   93.13   30.69   42.70  217.17   80.48  217.17   42.96  217.17  0.63 
1 1 1  -54    4   17 o   63.58   29.58   41.92  142.49   33.56  142.49    2.36  322.49  0.55 
1 1 1  -54    4   18 o   56.22   27.06   35.08   81.05   26.09   81.05    2.74  261.05  0.49 
1 1 1  -54    4   19 o   84.60   29.98   43.61   79.22   70.88   79.21   37.76   79.21  0.61 
1 1 1  -54    4   20 o   68.75   28.43   59.20  127.19   29.47  127.19    2.56  307.19  0.45 
1 1 1  -54    4   21 f   47.44   22.85   57.15  241.54   25.17  241.54    0.00    0.00  0.00 
1 1 1  -54    4   22 o   52.76   24.77   71.70    0.81   23.57    0.81   15.99  180.81  0.60 
1 1 1  -54    6    1 o   54.95   23.87   42.03   75.68   11.50   75.68   29.87  255.68  0.48 
1 1 1  -54    6    2 o  110.08   22.55  145.53    5.57   61.50    5.57   81.87  185.57  0.93 
1 1 1  -54    6    3 f  116.00   23.68  172.04  352.43  169.58  352.43    0.00    0.00  0.00 
1 1 1  -54    6    4 o   73.83   26.32   16.48  163.45   19.46  163.46    3.21  163.46  0.24 
1 1 1  -54    6    5 o  157.04   16.95  133.34  194.00  166.90  194.00   35.42  194.00  0.95 
1 1 1  -54    6    6 o  125.31   22.79   93.51   78.12  132.90   78.12   40.70   78.12  0.90 
1 1 1  -54    6    7 o  179.60   20.19  111.45  241.49  230.21  241.49  120.37  241.49  0.95 
1 1 1  -54    6    8 o  117.80   23.75  120.44  314.90   98.38  314.90   20.22  134.90  0.92 
1 1 1  -54    6    9 o  190.49   14.69  177.99  225.56  196.39  225.56   21.29  225.56  0.98 
1 1 1  -54    6   10 o   69.68   26.58   26.08   49.13   31.61   49.12    5.99   49.12  0.41 
1 1 1  -54    6   11 o  129.01   23.90  162.82  346.47   88.21  346.47   69.97  166.47  0.95 
1 1 1  -54    6   12 o  232.76   13.70  191.96  250.70  274.19  250.70   90.42  250.70  0.98 
1 1 1  -54    6   13 o  114.73   29.00  123.17   21.81   95.57   21.81   20.37  201.81  0.92 
1 1 1  -54    6   14 o   76.47   29.99  112.33  349.70   28.00  349.70   75.02  169.70  0.86 
1 1 1  -54    6   15 o  113.22   26.84  142.05  253.93   84.53  253.93   41.82   73.93  0.93 
1 1 1  -54    6   16 o   89.55   28.77  130.59  266.83   48.96  266.83   64.18   86.83  0.91 
1 1 1  -54    6   17 o   63.57   27.44  118.32  210.58   11.48  210.58   88.49   30.58  0.88 
1 1 1  -54    6   18 o   64.21   29.59  132.23  327.36    6.39  327.36   98.26  147.36  0.86 
1 1 1  -54    6   19 f   58.15   27.77   68.32  272.98   46.42  272.98    0.00    0.00  0.00 
1 1 1  -54    6   20 o   54.59   24.98   78.93  144.66    7.23  144.66   26.60  324.66  0.38 
1 1 1  -54    6   21 o   48.81   23.41   26.88  243.77    4.69  243.77    8.34   63.77  0.18 
1 1 1  -54    6   22 o   43.18   21.49   18.51   87.42    9.57   87.43    1.45  267.43  0.24 
1 1 1  -54    8    1 f  185.42   13.72  131.89  305.68  129.08  305.68    0.00    0.00  0.00 
1 1 1  -54    8    2 o  101.10   31.83   73.95  156.02   93.59  156.02   20.92  156.02  0.82 
1 1 1  -54    8    3 o  173.81   17.76  217.17  316.88  126.08  316.88   87.48  136.88  0.98 
1 1 1  -54    8    4 o   84.31   27.47  125.84  275.66   26.11  275.66   97.68   95.66  0.89 
1 1 1  -54    8    5 o   58.55   24.95   42.06  148.77   18.22  148.77   23.15  328.77  0.51 
1 1 1  -54    8    6 o   87.11   26.50  148.07  300.36   13.47  300.36  132.15  120.36  0.91 
1 1 1  -54    8    7 o   56.83   24.94    9.15  161.98    5.71  162.01    3.28  342.01  0.13 
1 1 1  -54    8    8 o  141.74   17.97  133.39   35.70  140.17   35.70    9.17   35.70  0.96 
1 1 1  -54    8    9 o   59.19   25.18   99.93  128.48    0.70  308.48   98.04  308.48  0.82 
1 1 1  -54    8   10 o  105.79   26.48   82.95  102.07  105.88  102.07   25.91  102.07  0.88 
1 1 1  -54    8   11 o  134.42   22.30  158.26  182.02  106.80  182.02   43.87    2.02  0.96 
1 1 1  -54    8   12 o   61.76   26.92   52.83  212.59   28.03  212.60   21.51   32.60  0.63 
1 1 1  -54    8   13 o   81.69   29.25  122.62  182.48   31.82  182.48   80.44    2.48  0.88 
1 1 1  -54    8   14 o   56.24   24.74   60.75  321.38   18.23  321.38   35.89  141.38  0.64 
1 1 1  -54    8   15 o   70.31   27.69   56.99    3.61   47.13    3.61    2.39  183.61  0.69 
1 1 1  -54    8   16 o  102.32   27.93  111.34  139.59   93.00  139.59    1.57  319.59  0.92 
1 1 1  -54    8   17 o   68.28   27.97   32.29  279.83   42.33  279.82   16.27  279.82  0.50 
1 1 1  -54    8   18 o   91.35   28.28   98.42   17.40   83.67   17.40    9.89   17.40  0.86 
1 1 1  -54    8   19 o   53.58   26.15   59.34  110.49    8.06  110.49   22.84  290.49  0.36 
1 1 1  -54    8   20 o   58.85   25.88   42.06  341.27   11.00  341.27    7.59  161.27  0.25 
1 1 1  -54    8   21 o   75.27   29.58   17.01   23.66   21.44   23.66   12.15   23.66  0.20 
1 1 1  -54   10    1 o  107.92   23.46   98.37  127.83  102.59  127.82    8.79  127.82  0.91 
1 1 1  -54   10    2 o  288.46    9.77  262.97   24.81  319.26   24.81   66.74   24.81  0.99 
1 1 1  -54   10    3 o  438.68    8.14  405.68   96.62  482.64   96.62   91.19   96.62  1.00 
1 1 1  -54   10    4 o   65.11   28.56   62.38  252.25   29.08  252.25   31.27   72.25  0.69 
1 1 1  -54   10    5 o   58.51   24.66   88.36  212.00    6.81  211.99   78.72   31.99  0.79 
1 1 1  -54   10    6 o  250.55   11.47  223.55   77.80  278.82   77.80   62.79   77.80  0.99 
1 1 1  -54   10    7 o  124.90   22.58  170.18   37.90   75.28   37.90   88.55  217.90  0.96 
1 1 1  -54   10    8 o  163.65   16.80  162.67  292.50  162.04  292.50    6.39  292.50  0.97 
1 1 1  -54   10    9 o  123.16   23.30  133.15  270.91  105.97  270.91   20.40   90.91  0.94 
1 1 1  -54   10   10 o  125.22   22.75  107.53   65.84  132.35   65.84   31.35   65.84  0.93 
1 1 1  -54   10   11 o   87.59   30.14   74.74  276.55   71.99  276.56    3.02  276.56  0.80 
1 1 1  -54   10   12 o  120.60   25.35  131.14  132.49  106.89  132.48   11.61  312.48  0.93 
1 1 1  -54   10   13 o   79.38   27.91   93.16  327.35   49.93  327.35   32.22  147.35  0.83 
1 1 1  -54   10   14 o  103.03   25.10  112.89  177.45   91.20  177.45    6.44  357.45  0.92 
1 1 1  -54   10   15 o   57.46   24.93   54.80  163.78   33.27  163.78   13.16  343.78  0.69 
1 1 1  -54   10   16 o   97.36   27.68  110.40  273.93   87.71  273.93    1.30   93.93  0.91 
1 1 1  -54   10   17 o   59.73   25.56   59.49   26.87   32.59   26.87   12.21  206.87  0.65 
1 1 1  -54   10   18 o  113.18   25.74   85.94  250.68  129.16  250.68   81.81  250.68  0.78 
1 1 1  -54   10   19 o   49.74   22.99   43.20  325.98    2.98  325.97   15.29  145.97  0.21 
1 1 1  -54   10   20 o       ?       ?   61.03  258.73   31.82  258.73    0.00    0.00  0.00 
1 1 1  -54   12    1 o   91.54   24.74  121.44    3.15   54.96    3.16   56.43  183.16  0.91 
1 1 1  -54   12    2 o   70.15   25.84   70.12   30.11   42.45   30.11   22.52  210.11  0.77 
1 1 1  -54   12    3 o  107.87   23.03   65.16  275.04  124.72  275.04   63.93  275.04  0.86 
1 1 1  -54   12    4 o  127.02   20.09  130.51   57.52  118.79   57.52    3.43  237.52  0.95 
1 1 1  -54   12    5 o  176.11   14.88  141.96  351.49  208.75  351.49   75.71  351.49  0.97 
1 1 1  -54   12    6 o   53.32   23.61   56.78  346.79   14.46  346.79   38.63  166.79  0.63 
1 1 1  -54   12    7 o  173.95   15.81  117.11  292.68  225.90  292.68  117.01  292.68  0.96 
1 1 1  -54   12    8 o  109.04   31.29   87.72   62.35  108.53   62.35   27.66   62.35  0.87 
1 1 1  -54   12    9 o  101.89   27.07   76.29  159.62  104.27  159.62   34.76  159.62  0.85 
1 1 1  -54   12   10 o  156.65   20.38   90.94  222.04  211.57  222.04  129.93  222.04  0.94 
1 1 1  -54   12   11 o   99.43   27.52  129.01  230.74   67.22  230.74   46.50   50.74  0.91 
1 1 1  -54   12   12 o   73.39   26.18   97.09   95.79   40.06   95.79   44.25  275.79  0.85 
1 1 1  -54   12   13 o   63.46   25.28   77.70    4.22   35.17    4.22   31.20  184.22  0.80 
1 1 1  -54   12   14 o   40.95   19.77   42.27   26.45   10.33   26.45   24.89  206.45  0.56 
1 1 1  -54   12   15 o   75.28   27.16   89.25  267.66   55.83  267.66   14.56   87.66  0.84 
1 1 1  -54   12   16 o   50.66   22.61   12.66  296.22    6.46  296.22    2.65  116.22  0.15 
1 1 1  -54   12   17 o   49.32   22.25   18.04  150.87    2.34  150.87    7.03  330.87  0.12 
1 1 1  -54   12   18 o   51.14   22.86    9.74   41.19    1.18   41.19    3.00  221.19  0.05 
1 1 1  -54   12   19 o   46.37   22.04   27.33  214.07    6.42  214.07    7.80   34.07  0.22 
1 1 1  -54   14    1 o   63.77   25.21   23.09  127.17   24.62  127.17    4.49  127.17  0.35 
1 1 1  -54   14    2 o   64.92   24.92  107.58  276.79   14.34  276.79   80.16   96.79  0.84 
1 1 1  -54   14    3 f   71.67   25.38   25.97   52.14   22.95   52.13    0.00    0.00  0.00 
1 1 1  -54   14    4 o   51.34   22.81   95.70    0.94    5.57  180.94   90.49  180.94  0.77 
1 1 1  -54   14    5 o   81.91   26.85   59.23  309.14   68.31  309.14   15.72  309.14  0.74 
1 1 1  -54   14    6 o   67.00   26.80   74.03  340.00   34.12  340.00   31.46  160.00  0.74 
1 1 1  -54   14    7 o  115.71   24.09   72.83  354.44  137.55  354.44   73.40  354.44  0.87 
1 1 1  -54   14    8 o  141.93   25.51  130.35  264.33  153.77  264.33   39.66  264.33  0.94 
1 1 1  -54   14    9 f   66.06   27.51   44.56  140.32   38.70  140.32    0.00    0.00  0.00 
1 1 1  -54   14   10 o   76.00   28.06   65.50  298.98   60.51  298.98    4.20  298.98  0.77 
1 1 1  -54   14   11 o   57.58   24.23   76.94  146.40   26.06  146.40   39.28  326.40  0.79 
1 1 1  -54   14   12 o   73.54   27.05   66.32  167.61   62.38  167.61    7.35  167.61  0.80 
1 1 1  -54   14   13 o   64.19   26.46   15.20   10.76   20.36   10.76    8.28   10.76  0.25 
1 1 1  -54   14   14 o   52.43   22.84   44.43   79.07   21.70   79.07   11.84  259.07  0.53 
1 1 1  -54   14   15 o   62.58   25.40   62.41   79.67   28.71   79.67    9.27  259.67  0.53 
1 1 1  -54   14   16 o   67.41   25.84   64.10  241.63   22.35  241.64    4.97   61.64  0.37 
1 1 1  -54   14   17 o   48.04   21.72   33.11   71.17    3.88   71.17   11.32  251.17  0.20 
1 1 1  -54   14   18 o   91.49   24.82   87.02  163.65  101.15  163.65   53.83  163.65  0.81 
1 1 1  -54   16    1 o   54.26   23.28   66.14  154.53   27.07  154.53   27.66  334.53  0.75 
1 1 1  -54   16    2 o   74.86   25.26   93.80   11.57   53.08   11.57   25.89  191.57  0.88 
1 1 1  -54   16    3 f  115.61   21.01  127.88   43.63  108.18   43.63    0.00    0.00  0.00 
1 1 1  -54   16    4 o   70.87   25.49   53.78  310.34   59.80  310.34   14.18  310.34  0.74 
1 1 1  -54   16    5 o   79.56   26.38   92.71  153.21   60.57  153.21   18.10  333.21  0.88 
1 1 1  -54   16    6 o   48.13   22.22   73.57  156.98   10.78  156.98   51.55  336.98  0.76 
1 1 1  -54   16    7 o  160.13   21.01  142.38  278.20  190.54  278.20   70.37  278.20  0.97 
1 1 1  -54   16    8 o   53.30   25.03   53.06  133.21   26.57  133.21   17.72  313.21  0.66 
1 1 1  -54   16    9 f   88.62   27.67  109.78  103.82   89.75  103.82    0.00    0.00  0.00 
1 1 1  -54   16   10 o   48.60   22.49   43.80   75.57   18.40   75.58   16.46  255.58  0.55 
1 1 1  -54   16   11 o   64.41   25.98   50.77   72.45   42.25   72.45    3.17   72.45  0.63 
1 1 1  -54   16   12 o  144.13   16.82  116.95   72.92  188.89   72.92  105.00   72.92  0.95 
1 1 1  -54   16   13 o   50.50   22.81   49.26  296.01    8.85  296.01   19.93  116.01  0.37 
1 1 1  -54   16   14 o   59.98   28.22   50.02   24.41    9.39   24.41   12.42  204.41  0.26 
1 1 1  -54   16   15 o   44.89   20.96   42.48  122.79    0.91  122.79   17.86  302.79  0.22 
1 1 1  -54   16   16 o   45.52   21.22   52.59  332.28    8.46  332.28   18.54  152.28  0.39 
1 1 1  -54   16   17 o       ?       ?   44.81  339.54   26.47  339.54    0.00    0.00  0.00 
1 1 1  -54   18    1 o   50.01   23.47   18.26  154.93    5.88  154.92    6.23  334.92  0.18 
1 1 1  -54   18    2 o   61.33   24.76   39.90  187.48   30.54  187.48    1.87  187.48  0.48 
1 1 1  -54   18    3 o   52.68   23.21   38.17   77.35   20.08   77.35    8.54  257.35  0.46 
1 1 1  -54   18    4 o   37.36   18.30   33.89  258.49    1.58  258.49   24.02   78.49  0.36 
1 1 1  -54   18    5 f   61.47   24.81   90.24   37.74   68.25   37.74    0.00    0.00  0.00 
1 1 1  -54   18    6 o   61.60   26.39   39.21  343.19   31.42  343.19    1.90  343.19  0.49 
1 1 1  -54   18    7 o   68.29   27.88   68.47  182.65   45.23  182.65    5.33    2.65  0.70 
1 1 1  -54   18    8 o   52.58   23.87   32.63  356.48   13.74  356.48    8.80  176.48  0.35 
1 1 1  -54   18    9 o  134.08   19.84  121.94  304.33  170.07  304.33   93.72  304.33  0.92 
1 1 1  -54   18   10 o   58.57   25.23    5.35  259.69    2.04  259.68    0.87   79.68  0.04 
1 1 1  -54   18   11 o   63.23   25.33   55.22  168.63   16.81  168.63    7.91  348.63  0.33 
1 1 1  -54   18   12 o   55.32   24.18   73.84  219.63    9.59  219.63   21.21   39.63  0.37 
1 1 1  -54   18   13 o   40.64   19.85   23.46  249.25    0.18   69.25   11.18   69.25  0.13 
1 1 1  -54   18   14 o   75.67   32.35   59.35  225.06   46.57  225.06   15.28  225.06  0.51 
1 1 1  -54   18   15 o   51.82   22.74   25.07  347.65   20.85  347.65    6.02  347.65  0.34 
1 1 1  -54   20    1 o   70.93   28.97   57.15   12.57   29.09   12.57    3.02   12.57  0.39 
1 1 1  -54   20    2 o   48.92   22.09   13.73   35.00    1.27   35.00    4.70  215.00  0.07 
1 1 1  -54   20    3 o   53.03   22.75   29.72  176.20    4.11  176.20    8.35  356.20  0.16 
1 1 1  -54   20    4 o   58.41   26.10   23.72   86.71    4.59   86.71    5.16  266.71  0.12 
1 1 1  -54   20    5 o   66.52   27.31   38.62  301.03   12.94  301.03    2.88  121.03  0.22 
1 1 1  -54   20    6 o   84.64   27.49   67.50   89.95   47.94   89.95   19.94   89.95  0.45 
1 1 1  -54   20    7 o   47.43   21.70   30.78  148.12    1.48  148.12   11.66  328.12  0.15 
1 1 1  -54   20    8 o   64.68   25.66   44.65   37.22   18.43   37.21    1.46  217.21  0.30 
1 1 1  -54   20    9 o   70.36   27.92    9.46   57.36    6.32   57.36    1.86   57.36  0.08 
1 1 1  -54   20   10 o   44.99   22.15   63.33  143.05    5.64  143.05   26.17  323.05  0.42 
1 1 1  -54   20   11 o   72.06   27.64  101.01   30.36   54.94   30.36    0.36   30.36  0.76 
1 1 1  -54   20   12 o   70.31   27.66   26.73  311.67   37.82  311.67   22.19  311.67  0.38 
1 1 1  -54   22    4 o   52.41   24.75   22.71   51.54   18.29   51.54    4.75   51.54  0.30 
1 1 1  -54   22    5 o   61.26   27.72   41.07  174.54   37.31  174.54   12.88  174.54  0.50 
1 1 1  -54   22    6 o   93.31   26.41   45.54  111.18  107.66  111.18   80.35  111.18  0.72 
1 1 1  -53    1    1 o   86.24   26.52   77.65  206.05   50.58  206.06   25.70   26.06  0.74 
1 1 1  -53    1    2 o  305.79    8.68  285.65   87.31  323.02   87.31   43.21   87.31  0.99 
1 1 1  -53    1    3 o  231.59   11.50  237.88  330.37  219.37  330.37   13.21  150.37  0.98 
1 1 1  -53    1    4 o  333.14    8.33  312.99  104.80  352.12  104.80   46.41  104.80  0.99 
1 1 1  -53    1    5 o  212.39   12.30  155.92  309.60  254.68  309.60  102.41  309.60  0.96 
1 1 1  -53    1    6 o  128.02   18.87  118.61  127.10  114.26  127.10    1.66  307.10  0.90 
1 1 1  -53    1    7 o   74.10   26.75  184.56  196.60   51.04   16.60  231.71   16.60  0.87 
1 1 1  -53    1    8 o   75.04   27.47  144.22  227.95   15.11   47.95  156.65   47.95  0.84 
1 1 1  -53    1    9 o  231.88   12.50  190.59  151.96  263.94  151.96   76.27  151.96  0.97 
1 1 1  -53    1   10 o   60.48   25.86   40.27  169.82   11.57  169.82   28.19  349.82  0.42 
1 1 1  -53    1   11 o  304.39   10.74  313.47  354.36  293.83  354.36   15.23  174.36  0.99 
1 1 1  -53    1   12 o  229.45   13.58  149.78  347.26  300.09  347.26  152.67  347.26  0.98 
1 1 1  -53    1   13 o  252.80   12.95  260.56  244.63  244.58  244.63   10.88   64.63  0.99 
1 1 1  -53    1   14 o  159.14   20.20  165.07  216.08  149.22  216.08    9.53   36.08  0.97 
1 1 1  -53    1   15 o  101.80   32.55   95.44  296.50   87.02  296.51    2.82  116.51  0.87 
1 1 1  -53    1   16 o   89.05   42.07   27.60  290.03   38.38  290.03   13.23  290.03  0.36 
1 1 1  -53    1   17 o   98.28   41.64   24.56   86.97   46.00   86.97   24.42   86.97  0.34 
1 1 1  -53    1   18 o   57.64   26.39   43.12  190.46   28.47  190.46    8.40   10.46  0.57 
1 1 1  -53    1   19 o   89.04   31.20   48.16  119.88   86.17  119.88   47.09  119.88  0.70 
1 1 1  -53    1   20 o   52.42   25.31   34.04  126.11   15.28  126.11    9.81  306.11  0.39 
1 1 1  -53    1   21 o   54.31   24.90   85.80  212.32    8.36  212.32   31.69   32.32  0.45 
1 1 1  -53    1   22 o   41.92   20.69   44.93  182.62    0.59  182.62   20.85    2.62  0.26 
1 1 1  -53    1   23 o   49.72   23.61   15.40   26.05   11.57   26.05    2.41   26.05  0.21 
1 1 1  -53    3    1 o  108.62   24.18  158.48  324.95   43.19  324.94  112.84  144.94  0.92 
1 1 1  -53    3    2 o   76.64   25.89   80.54  170.69   29.96  170.69   49.12  350.69  0.71 
1 1 1  -53    3    3 o   76.34   25.51  117.47  112.89    7.95  112.89  107.17  292.89  0.81 
1 1 1  -53    3    4 o  153.41   16.47  107.51  227.14  175.10  227.14   69.85  227.14  0.91 
1 1 1  -53    3    5 o  281.16    9.50  305.65  221.55  254.79  221.55   44.41   41.55  0.99 
1 1 1  -53    3    6 o   65.04   25.96   54.56   22.28   11.21   22.28   42.24  202.28  0.50 
1 1 1  -53    3    7 o  126.33   20.61   71.11   56.80  139.52   56.80   69.73   56.80  0.83 
1 1 1  -53    3    8 o  145.19   18.80  133.52  173.60  139.31  173.60    7.96  173.60  0.93 
1 1 1  -53    3    9 o  242.34   12.32  208.72  294.93  268.26  294.93   62.27  294.93  0.98 
1 1 1  -53    3   10 o  110.52   25.83   83.52   17.65  105.53   17.66   23.11   17.66  0.85 
1 1 1  -53    3   11 o  130.95   21.47  136.62  224.31  111.39  224.31   23.21   44.31  0.94 
1 1 1  -53    3   12 o  107.38   36.15  109.94  324.20   79.65  324.20   28.47  144.20  0.87 
1 1 1  -53    3   13 f   82.47   29.04  123.18   21.46  120.07   21.46    0.00    0.00  0.00 
1 1 1  -53    3   14 o  124.66   27.00   97.65  217.07  134.38  217.07   41.01  217.07  0.91 
1 1 1  -53    3   15 o  189.35   20.55  180.32    7.94  200.74    7.94   32.20    7.94  0.98 
1 1 1  -53    3   16 o   64.16   29.35   67.32  114.78   27.10  114.78   33.73  294.78  0.69 
1 1 1  -53    3   17 o   91.07   31.32  105.68  175.04   65.34  175.04   26.98  355.04  0.87 
1 1 1  -53    3   18 o  115.12   35.21  105.08  124.38  116.98  124.38   27.65  124.38  0.90 
1 1 1  -53    3   19 o   66.30   28.03   56.77  180.73   45.68  180.73    0.29  180.73  0.69 
1 1 1  -53    3   20 o   50.08   23.74   28.35   99.32    9.70   99.32    9.90  279.32  0.29 
1 1 1  -53    3   21 o   74.09   29.14   76.15   32.24   31.21   32.24    0.93  212.24  0.43 
1 1 1  -53    3   22 o   45.83   22.33    7.52  192.48    1.11  192.47    2.60   12.47  0.05 
1 1 1  -53    5    1 o  176.98   14.36  115.33  228.80  221.21  228.80  107.34  228.80  0.95 
1 1 1  -53    5    2 o  197.49   12.89  213.96  232.26  173.51  232.26   37.53   52.26  0.97 
1 1 1  -53    5    3 o   83.10   26.83   96.13   38.98   37.21   38.98   57.43  218.98  0.79 
1 1 1  -53    5    4 o   75.35   26.88   77.95  263.72   28.81  263.72   47.85   83.72  0.70 
1 1 1  -53    5    5 o  148.07   16.21  205.54  343.46   81.78  343.46  120.36  163.46  0.96 
1 1 1  -53    5    6 o  116.48   22.75  146.41   34.84   69.71   34.84   74.37  214.84  0.92 
1 1 1  -53    5    7 o  151.79   17.59  171.69  296.61  120.14  296.61   49.11  116.61  0.95 
1 1 1  -53    5    8 o   98.13   27.93  106.48  163.17   62.92  163.17   42.24  343.17  0.86 
1 1 1  -53    5    9 o   68.29   29.53   56.75  353.24   23.26  353.23   32.74  173.23  0.58 
1 1 1  -53    5   10 o  219.60   13.65  214.15  265.48  219.48  265.48    8.46  265.48  0.98 
1 1 1  -53    5   11 o   58.45   25.65   85.68  231.10    3.11  231.10   81.19   51.10  0.75 
1 1 1  -53    5   12 o  104.97   27.26  102.54  197.03   88.44  197.03   12.07   17.03  0.90 
1 1 1  -53    5   13 o   56.89   25.53   70.50  312.72   12.91  312.72   55.02  132.72  0.71 
1 1 1  -53    5   14 o  160.70   21.46  170.66    4.56  149.88    4.56   11.43  184.56  0.97 
1 1 1  -53    5   15 o   68.20   29.05   44.35   21.64   36.68   21.64    4.10  201.64  0.57 
1 1 1  -53    5   16 o   74.41   28.66   92.81  157.17   38.88  157.17   43.59  337.17  0.82 
1 1 1  -53    5   17 o   97.50   30.79   95.88  194.26   87.23  194.26    4.40  194.26  0.87 
1 1 1  -53    5   18 o   77.69   33.10  105.69  290.29   45.02  290.29   43.61  110.29  0.86 
1 1 1  -53    5   19 o   69.11   31.12   53.85   20.88   43.95   20.88    2.20   20.88  0.62 
1 1 1  -53    5   20 o   48.21   23.03   16.81  337.62    2.95  337.62    7.14  157.62  0.14 
1 1 1  -53    5   21 o   61.98   26.92   11.60  218.83    3.20  218.83    1.64   38.83  0.06 
1 1 1  -53    5   22 o   65.05   27.93   60.10  120.07   36.13  120.07    4.28  120.07  0.52 
1 1 1  -53    7    1 o  244.28   10.84  237.33  208.62  247.23  208.62   13.39  208.62  0.98 
1 1 1  -53    7    2 o  183.89   14.59  208.46   74.86  152.67   74.86   52.90  254.86  0.97 
1 1 1  -53    7    3 o  252.96   11.04  201.76  265.12  297.13  265.12   98.06  265.12  0.98 
1 1 1  -53    7    4 o   92.88   28.86   83.14  135.63   66.38  135.63   15.67  315.63  0.80 
1 1 1  -53    7    5 o   99.04   35.34   99.86  333.96   64.15  333.96   34.42  153.96  0.82 
1 1 1  -53    7    6 o   76.96   26.99   44.10  308.72   40.90  308.72    2.62  128.72  0.55 
1 1 1  -53    7    7 o  140.67   18.75  141.67  315.60  126.15  315.60   13.58  135.60  0.95 
1 1 1  -53    7    8 o  170.49   16.13  182.95  267.87  149.89  267.87   30.41   87.87  0.97 
1 1 1  -53    7    9 o   94.87   26.51   58.06  278.69   86.56  278.69   29.40  278.69  0.76 
1 1 1  -53    7   10 o   62.09   25.77   31.65   37.27   22.08   37.28    9.04  217.28  0.43 
1 1 1  -53    7   11 o   70.96   27.13   83.04  326.35   32.83  326.35   48.36  146.35  0.80 
1 1 1  -53    7   12 o  129.50   23.22  120.06  345.93  127.77  345.94   12.11  345.94  0.94 
1 1 1  -53    7   13 o  110.28   29.61  138.46  171.71   73.22  171.71   57.90  351.71  0.93 
1 1 1  -53    7   14 o   79.95   29.55   49.68  144.27   60.33  144.28   14.39  144.28  0.66 
1 1 1  -53    7   15 o   82.84   29.17  101.26  180.56   50.37  180.56   40.44    0.56  0.85 
1 1 1  -53    7   16 f   49.02   23.11    6.78   78.62    5.91   78.60    0.00    0.00  0.00 
1 1 1  -53    7   17 o  179.35   18.01  148.19   45.92  224.13   45.92   98.28   45.92  0.98 
1 1 1  -53    7   18 o   58.98   26.17   29.96   18.48   27.74   18.48    3.71   18.48  0.44 
1 1 1  -53    7   19 o   61.42   28.77   76.62   65.09   27.95   65.09   27.07  245.09  0.68 
1 1 1  -53    7   20 o   54.72   26.46   61.48  233.64    7.12  233.64   21.46   53.64  0.33 
1 1 1  -53    7   21 o   61.54   26.85   44.61   65.73   17.19   65.73    3.83  245.73  0.31 
1 1 1  -53    7   22 o   74.89   30.31    4.15  197.26    6.58  197.25    4.16  197.25  0.06 
1 1 1  -53    9    1 f   66.54   26.79   62.75  181.07   61.66  181.06    0.00    0.00  0.00 
1 1 1  -53    9    2 o  157.92   22.88  204.91  148.76  104.75  148.76   96.76  328.76  0.97 
1 1 1  -53    9    3 o   66.17   26.20   52.88   81.33   30.44   81.33   21.59  261.33  0.62 
1 1 1  -53    9    4 o  226.79   12.00  211.43   24.37  237.60   24.37   29.50   24.37  0.98 
1 1 1  -53    9    5 o  189.07   14.40  159.72   63.15  210.00   63.15   52.79   63.15  0.97 
1 1 1  -53    9    6 f  122.01   22.26  151.24   54.83  148.83   54.83    0.00    0.00  0.00 
1 1 1  -53    9    7 o  194.41   14.32  224.32   13.78  160.83   13.78   59.80  193.78  0.98 
1 1 1  -53    9    8 o  127.53   20.60  168.44  255.87   78.81  255.87   86.74   75.87  0.96 
1 1 1  -53    9    9 f   65.33   26.10  107.53  274.01  105.15  274.01    0.00    0.00  0.00 
1 1 1  -53    9   10 o   86.20   26.36  112.10  266.53   45.11  266.53   63.36   86.53  0.89 
1 1 1  -53    9   11 o  105.44   26.29   97.55  249.76   96.29  249.75    3.08  249.75  0.90 
1 1 1  -53    9   12 o   57.66   25.66   51.23  134.65   21.57  134.64   26.65  314.64  0.61 
1 1 1  -53    9   13 o  163.17   20.58  144.61   67.52  181.24   67.52   48.25   67.52  0.96 
1 1 1  -53    9   14 o  135.12   20.06  116.60  223.74  150.38  223.74   46.08  223.74  0.94 
1 1 1  -53    9   15 o   47.86   22.43   23.85  218.75    8.20  218.74   12.58   38.74  0.30 
1 1 1  -53    9   16 o  106.95   26.91  135.72   82.59   84.77   82.59   30.79  262.59  0.94 
1 1 1  -53    9   17 o   64.29   26.73   94.17  352.03   30.92  352.03   45.55  172.03  0.84 
1 1 1  -53    9   18 o   64.01   26.79   60.03  333.29   39.49  333.30    5.78  153.30  0.66 
1 1 1  -53    9   19 o   53.05   24.20   10.34  282.62    2.29  282.63    3.25  102.63  0.07 
1 1 1  -53    9   20 o   50.67   25.04   29.31  336.94    2.69  336.95   10.10  156.95  0.15 
1 1 1  -53    9   21 o   48.10   23.59   26.93  341.96    8.99  341.96    5.60  161.96  0.25 
1 1 1  -53   11    1 o   83.35   25.79   75.48  347.05   65.67  347.04    6.48  167.04  0.83 
1 1 1  -53   11    2 o  133.90   18.11  166.52   54.35   97.79   54.35   62.49  234.35  0.96 
1 1 1  -53   11    3 o  167.15   15.51  176.51  132.90  154.98  132.90   15.70  312.90  0.97 
1 1 1  -53   11    4 o  141.78   17.79  116.12  154.47  156.97  154.47   44.40  154.47  0.95 
1 1 1  -53   11    5 o  152.40   17.94  169.62  250.78  130.79  250.78   33.68   70.78  0.97 
1 1 1  -53   11    6 o  154.47   23.58  123.00   90.36  174.61   90.36   55.57   90.36  0.95 
1 1 1  -53   11    7 o   70.90   26.78   72.15  301.67   39.88  301.68   29.67  121.68  0.77 
1 1 1  -53   11    8 o   54.32   23.90   71.85    3.65    9.02    3.65   59.81  183.65  0.72 
1 1 1  -53   11    9 o  247.76   11.56  224.77   29.63  275.84   29.63   62.30   29.63  0.99 
1 1 1  -53   11   10 o  202.09   14.34  201.13  335.62  207.89  335.62   18.81  335.62  0.98 
1 1 1  -53   11   11 o  159.25   18.56  118.67   85.81  194.91   85.81   85.30   85.81  0.96 
1 1 1  -53   11   12 o  112.90   25.78  137.35   83.76   86.33   83.76   37.86  263.76  0.93 
1 1 1  -53   11   13 o  152.71   16.73  148.84  276.62  162.82  276.62   31.52  276.62  0.96 
1 1 1  -53   11   14 o  119.77   23.32  142.47  101.53  103.63  101.53   19.59  281.53  0.95 
1 1 1  -53   11   15 o   48.63   22.17   32.76  107.19   19.20  107.19    8.55  287.19  0.48 
1 1 1  -53   11   16 o   83.49   26.16   72.09  297.62   81.22  297.62   23.15  297.62  0.83 
1 1 1  -53   11   17 o   62.57   25.50   23.97  249.31   24.80  249.31    6.78  249.31  0.34 
1 1 1  -53   11   18 o   64.07   25.37   72.35  323.09   28.24  323.09   11.22  143.09  0.53 
1 1 1  -53   11   19 o   49.67   22.77   38.23  153.12    2.93  153.12   13.35  333.12  0.19 
1 1 1  -53   11   20 o       ?       ?   48.97   55.74   25.70   55.74    0.00    0.00  0.00 
1 1 1  -53   13    1 o   96.11   22.87   86.14  241.23   90.33  241.23   11.36  241.23  0.88 
1 1 1  -53   13    2 o  144.79   16.22  127.38   26.39  159.38   26.39   41.45   26.39  0.96 
1 1 1  -53   13    3 o  158.67   14.80  168.85   70.00  151.17   70.00    6.19  250.00  0.97 
1 1 1  -53   13    4 o   47.68   21.79   33.09  327.38    8.50  327.38   22.46  147.38  0.41 
1 1 1  -53   13    5 o   65.83   25.68  101.72   96.10   15.36   96.10   79.82  276.10  0.84 
1 1 1  -53   13    6 o  124.71   20.12  134.77   20.37  110.96   20.37   14.80  200.37  0.95 
1 1 1  -53   13    7 o  172.71   15.03  237.65  229.07  118.62  229.07  101.88   49.07  0.98 
1 1 1  -53   13    8 o   66.32   26.14   28.07  198.59   30.08  198.59    4.27  198.59  0.42 
1 1 1  -53   13    9 o   90.79   26.59   30.90  179.04   73.72  179.04   45.64  179.04  0.56 
1 1 1  -53   13   10 o   89.58   28.50  100.78  188.63   65.04  188.63   25.15    8.63  0.87 
1 1 1  -53   13   11 o  140.06   19.39   97.34  314.58  175.84  314.58   90.27  314.58  0.93 
1 1 1  -53   13   12 o   71.89   25.75   56.09  314.25   54.19  314.25    5.60  314.25  0.71 
1 1 1  -53   13   13 o   56.87   23.92   53.75   40.67   31.69   40.67   14.11  220.67  0.68 
1 1 1  -53   13   14 o   87.83   26.44   94.31  153.55   78.56  153.55    0.55  153.55  0.89 
1 1 1  -53   13   15 o   44.90   20.88   32.34   81.71   11.76   81.72   13.55  261.72  0.41 
1 1 1  -53   13   16 o   74.70   26.66   83.25  248.84   56.11  248.84    1.73   68.84  0.76 
1 1 1  -53   13   17 f  100.91   25.01   83.90  162.66   41.35  162.66    0.00    0.00  0.00 
1 1 1  -53   13   18 o   46.05   21.52   46.20  245.71    1.59  245.71   18.74   65.71  0.24 
1 1 1  -53   13   19 o   49.02   22.96   41.92   23.55   12.98   23.55    9.33  203.55  0.36 
1 1 1  -53   15    1 o   45.17   20.79   74.14   83.78    1.73  263.78   66.20  263.78  0.69 
1 1 1  -53   15    2 o   84.24   24.51   89.08  335.87   66.29  335.87   11.70  155.87  0.86 
1 1 1  -53   15    3 o   80.11   25.15   92.91  264.69   54.07  264.69   27.64   84.69  0.85 
1 1 1  -53   15    4 o   57.33   23.80  102.88  331.36    1.97  331.36   88.81  151.36  0.81 
1 1 1  -53   15    5 f  125.49   18.98   62.00  134.65   54.73  134.64    0.00    0.00  0.00 
1 1 1  -53   15    6 o   85.67   26.60   91.59  214.72   64.86  214.72   15.78   34.72  0.85 
1 1 1  -53   15    7 o  101.85   26.18   28.41  294.30   90.86  294.30   65.96  294.30  0.57 
1 1 1  -53   15    8 o   58.99   25.06    4.94   85.23    4.52   85.24    0.22   85.24  0.07 
1 1 1  -53   15    9 o  147.97   22.16   89.77   46.76  198.87   46.76  121.27   46.76  0.93 
1 1 1  -53   15   10 o   66.10   27.51   36.19   72.97   39.92   72.97    8.96   72.97  0.54 
1 1 1  -53   15   11 o  160.37   16.21  177.65   55.07  164.15   55.07   14.05   55.07  0.98 
1 1 1  -53   15   12 o  124.17   20.09   81.59  234.57  164.08  234.57   97.30  234.57  0.93 
1 1 1  -53   15   13 o   78.99   26.17   87.41   33.89   65.30   33.89    3.12  213.89  0.85 
1 1 1  -53   15   14 o   58.32   24.22   46.73    2.13   29.05    2.13    5.09  182.13  0.54 
1 1 1  -53   15   15 o   77.71   27.05   68.45  210.83   51.98  210.83   13.51  210.83  0.58 
1 1 1  -53   15   16 o   43.64   20.49    5.19  215.16    0.21   35.18    2.28   35.18  0.02 
1 1 1  -53   15   17 o   46.86   21.05    8.63    3.72    1.33    3.73    2.79  183.73  0.06 
1 1 1  -53   15   18 o   55.32   24.00   72.56  277.35   31.80  277.35    9.08   97.35  0.66 
1 1 1  -53   17    1 o   79.15   24.14   32.46  100.50   71.50  100.50   45.07  100.50  0.62 
1 1 1  -53   17    2 o   70.67   24.97   75.76  348.49   55.14  348.49    7.65  168.49  0.83 
1 1 1  -53   17    3 o   55.46   23.43   65.94  334.57   29.88  334.57   25.43  154.57  0.77 
1 1 1  -53   17    4 o   53.74   22.87   34.49  121.03   29.61  121.03    0.55  121.03  0.55 
1 1 1  -53   17    5 o   95.23   24.07   95.23  155.65   93.82  155.64   13.55  155.64  0.91 
1 1 1  -53   17    6 o   85.94   25.79  109.77    8.01   64.52    8.01   27.77  188.01  0.91 
1 1 1  -53   17    7 o   49.94   22.79   29.23   97.78   20.66   97.78    3.67  277.78  0.45 
1 1 1  -53   17    8 o   56.92   25.65   56.29  136.96   31.57  136.96   14.53  316.96  0.68 
1 1 1  -53   17    9 o  134.20   25.54   90.84   46.94  175.28   46.94  102.47   46.94  0.92 
1 1 1  -53   17   10 o   57.08   24.62   24.09  152.31   21.26  152.31    2.48  152.31  0.35 
1 1 1  -53   17   11 o   62.91   25.57   60.47  214.23   38.97  214.23    6.58   34.23  0.67 
1 1 1  -53   17   12 o   56.01   24.05   36.08  232.90   16.74  232.90    6.79   52.90  0.36 
1 1 1  -53   17   13 o   68.11   24.47   11.63  207.33    7.62  207.34    1.59  207.34  0.10 
1 1 1  -53   17   14 o   47.60   21.64   25.89   68.71    0.54   68.71    9.89  248.71  0.12 
1 1 1  -53   17   15 o   46.51   21.37   75.88  168.65    4.55  168.65   31.04  348.65  0.43 
1 1 1  -53   17   16 o   53.88   25.87   19.95  237.08    9.65  237.09    1.14   57.09  0.19 
1 1 1  -53   19    1 o   37.37   18.22    7.15  214.77    0.55   34.76    4.78   34.76  0.05 
1 1 1  -53   19    2 o   67.19   24.77   79.44  249.86   41.55  249.86    9.73   69.86  0.69 
1 1 1  -53   19    3 o   52.11   22.79   23.68   72.08   10.67   72.08    5.48  252.08  0.26 
1 1 1  -53   19    4 o   89.10   24.81   92.23   60.94   85.49   60.94   20.74   60.94  0.84 
1 1 1  -53   19    5 o   38.43   18.45   59.64  336.27    2.69  156.27   44.71  156.27  0.51 
1 1 1  -53   19    6 o   68.51   26.92   81.54  190.04   43.10  190.04   13.14   10.04  0.73 
1 1 1  -53   19    7 o   56.63   25.44   60.34  111.92   20.91  111.92   18.78  291.92  0.54 
1 1 1  -53   19    8 o   73.76   26.49   45.16  296.44   40.93  296.44   13.42  296.44  0.46 
1 1 1  -53   19    9 o   66.42   26.21   19.82  325.51   11.86  325.50    1.09  325.50  0.17 
1 1 1  -53   19   10 o   65.66   26.21   37.54   50.58   14.73   50.58    2.59  230.58  0.24 
1 1 1  -53   19   11 o   47.87   22.61   29.47   41.08    0.57   41.08   11.38  221.08  0.13 
1 1 1  -53   19   12 f   79.15   32.24   99.43  296.64   44.89  296.64    0.00    0.00  0.00 
1 1 1  -53   19   13 o   52.87   23.36   88.11  249.09   17.62  249.09   26.77   69.09  0.59 
1 1 1  -53   19   14 o   50.91   22.54   50.05  276.95   23.41  276.95    4.73   96.95  0.51 
1 1 1  -53   21    1 o   50.82   23.45   51.68  343.51   11.09  343.51   14.38  163.51  0.36 
1 1 1  -53   21    2 o   76.06   25.04   60.00  111.85   47.05  111.85   18.74  111.85  0.50 
1 1 1  -53   21    3 f   69.08   25.05   67.65  139.93   30.95  139.93    0.00    0.00  0.00 
1 1 1  -53   21    4 o   50.52   22.71   42.60  228.03    5.74  228.03   13.42   48.03  0.25 
1 1 1  -53   21    5 o   60.33   26.42   23.19  221.30    7.51  221.31    2.90   41.31  0.15 
1 1 1  -53   21    6 o   50.73   23.90   64.06  111.26    7.13  111.26   21.99  291.26  0.36 
1 1 1  -53   21    7 o   55.01   24.23   29.36  353.10    8.04  353.09    5.67  173.09  0.20 
1 1 1  -53   21    8 o   63.35   27.24   33.96   45.04   16.94   45.04    0.43   45.04  0.26 
1 1 1  -53   21    9 o   42.74   20.56   38.03  224.35    4.32  224.35   15.13   44.35  0.28 
1 1 1  -53   21   10 o   41.51   20.21   39.76  126.67    6.88  126.67   14.74  306.67  0.34 
1 1 1  -53   21   11 o   76.14   27.29   49.05  226.88   66.97  226.88   38.42  226.88  0.63 
1 1 1  -52    0    1 o  200.98   18.56  253.35    0.00  154.91    0.00   92.13  180.00  1.00 
1 1 1  -52    0    2 o   55.53   32.85   83.71    0.00   14.73  180.00   96.13  180.00  0.60 
1 1 1  -52    0    3 o  221.69   16.09  290.47    0.00  161.45    0.00  120.47  180.00  1.00 
1 1 1  -52    0    4 o   67.79   36.03   65.33    0.00   10.68    0.00   52.66  180.00  0.55 
1 1 1  -52    0    5 o   49.59   31.59   35.07    0.00    9.59  180.00   43.59  180.00  0.25 
1 1 1  -52    0    6 o  158.36   24.58  196.42    0.00  126.06    0.00   64.56  180.00  1.00 
1 1 1  -52    0    7 o  100.68   38.33  109.47    0.00   77.43    0.00   29.00  180.00  0.91 
1 1 1  -52    0    8 o  182.65   21.02  202.10  180.00  168.30  180.00   28.69    0.00  1.00 
1 1 1  -52    0    9 o   77.82   39.19  131.99  180.00   13.70  180.00  115.42    0.00  0.92 
1 1 1  -52    0   10 o   51.87   33.37   99.79    0.00   22.73  180.00  120.77  180.00  0.73 
1 1 1  -52    0   11 o   41.96   29.16   41.49    0.00   11.85  180.00   52.82  180.00  0.35 
1 1 1  -52    0   12 o  179.17   24.46  148.80  180.00  211.63  180.00   64.90  180.00  1.00 
1 1 1  -52    0   13 o   64.43   38.76  130.66  180.00    5.62    0.00  134.20    0.00  0.95 
1 1 1  -52    0   14 o   76.97   41.51   60.85  180.00   63.19  180.00    3.75  180.00  0.80 
1 1 1  -52    0   15 o   45.10   31.33    8.84  180.00    1.75  180.00    6.70  360.00  0.11 
1 1 1  -52    0   16 o   60.58   38.88    2.43    0.00    2.10    0.00    0.17  180.00  0.04 
1 1 1  -52    0   17 o       ?       ?   28.60    0.00   25.66    0.00    0.00    0.00  0.00 
1 1 1  -52    0   18 o   66.70   46.29   55.64  180.00   38.35  180.00    9.91    0.00  0.65 
1 1 1  -52    0   19 o   50.30   33.52    6.13  180.00    5.48  180.00    0.32  180.00  0.11 
1 1 1  -52    0   20 o   52.82   34.82   14.16  180.00    9.95  180.00    1.01    0.00  0.20 
1 1 1  -52    0   21 o   56.47   36.20    8.52  180.00    3.09  180.00    1.84    0.00  0.07 
1 1 1  -52    0   22 o   43.96   30.57   55.35  180.00    0.81    0.00   24.81    0.00  0.26 
1 1 1  -52    0   23 o   44.02   30.63   44.74  180.00   11.80  180.00   12.93    0.00  0.41 
1 1 1  -52    2    1 o  311.26    8.47  260.85  250.11  357.61  250.11  102.97  250.11  0.98 
1 1 1  -52    2    2 o  175.41   13.67  128.26  287.06  202.29  287.06   77.42  287.06  0.93 
1 1 1  -52    2    3 o   75.24   25.55   25.25   32.68   14.83   32.67    9.70  212.67  0.26 
1 1 1  -52    2    4 o  142.35   16.32  190.16  263.48   82.93  263.48  101.69   83.48  0.94 
1 1 1  -52    2    5 o  101.35   24.48  108.87  184.48   60.62  184.48   45.07    4.48  0.82 
1 1 1  -52    2    6 o   80.12   25.40   91.83   13.48   25.10   13.48   64.13  193.48  0.71 
1 1 1  -52    2    7 o  254.23   10.67  259.09  293.19  245.10  293.19    7.08  113.19  0.98 
1 1 1  -52    2    8 o  464.46    7.45  398.74   24.13  533.10   24.13  143.98   24.13  0.99 
1 1 1  -52    2    9 o  192.35   14.37  188.78  285.93  185.65  285.93    0.78  285.93  0.96 
1 1 1  -52    2   10 o   73.20   27.56  127.36  301.18    5.12  121.18  130.38  121.18  0.82 
1 1 1  -52    2   11 o   62.93   26.11   83.08  185.41    5.76  185.41   76.28    5.41  0.70 
1 1 1  -52    2   12 o  271.21   11.70  212.82   40.93  323.96   40.93  114.18   40.93  0.98 
1 1 1  -52    2   13 o   69.05   27.90   78.85   15.96   27.23   15.97   50.34  195.97  0.76 
1 1 1  -52    2   14 o  247.87   20.93  245.81  243.54  249.29  243.54    9.86  243.54  0.99 
1 1 1  -52    2   15 o   66.22   28.48  132.96  195.33   11.34   15.33  138.07   15.33  0.87 
1 1 1  -52    2   16 o   74.35   32.11   98.79  274.53   30.10  274.52   61.51   94.52  0.82 
1 1 1  -52    2   17 o   72.46   31.83   40.61   92.72   38.21   92.71    1.93   92.71  0.51 
1 1 1  -52    2   18 o   84.70   33.90  110.84  188.23   49.21  188.23   46.67    8.23  0.86 
1 1 1  -52    2   19 o   72.11   29.19   48.35  144.06   58.11  144.06   17.66  144.06  0.68 
1 1 1  -52    2   20 o   59.62   26.06   24.50   68.90   22.17   68.90    3.34   68.90  0.34 
1 1 1  -52    2   21 o   56.60   26.91   34.00  223.47    9.30  223.47    9.58   43.47  0.25 
1 1 1  -52    2   22 o   46.74   22.59   54.34  263.48    1.94  263.48   22.11   83.48  0.28 
1 1 1  -52    2   23 o   48.51   23.16   55.30  156.70   18.93  156.70   12.12  336.70  0.52 
1 1 1  -52    4    1 o   99.72   24.37  109.88  219.02   61.60  219.02   46.05   39.02  0.85 
1 1 1  -52    4    2 o  320.09    8.37  347.77  237.48  292.83  237.48   46.96   57.48  0.99 
1 1 1  -52    4    3 o  194.95   12.52  176.62  116.77  201.46  116.77   29.22  116.77  0.96 
1 1 1  -52    4    4 o   84.87   25.95  135.68   60.41    9.73   60.41  122.47  240.41  0.84 
1 1 1  -52    4    5 o  154.94   16.25   89.92  320.53  186.94  320.53   99.33  320.53  0.89 
1 1 1  -52    4    6 o  247.29   10.88  284.31  334.96  207.52  334.96   69.70  154.96  0.98 
1 1 1  -52    4    7 o   71.12   26.43   73.02    4.54   16.49    4.53   54.84  184.53  0.62 
1 1 1  -52    4    8 o  146.28   17.79  154.47  129.74  122.95  129.74   28.33  309.74  0.94 
1 1 1  -52    4    9 f  252.83   11.52  248.74  337.72  244.44  337.72    0.00    0.00  0.00 
1 1 1  -52    4   10 o  269.40   12.19  285.62  258.96  249.33  258.97   32.56   78.97  0.99 
1 1 1  -52    4   11 o  288.20   13.82  249.08  265.41  322.65  265.41   76.95  265.41  0.99 
1 1 1  -52    4   12 o  134.85   21.94  113.21   56.04  139.37   56.03   27.89   56.03  0.93 
1 1 1  -52    4   13 o  136.90   21.06  102.18  291.98  155.56  291.98   55.15  291.98  0.93 
1 1 1  -52    4   14 o   61.53   26.84   39.16  357.72   25.48  357.72   12.34  177.72  0.51 
1 1 1  -52    4   15 o   87.40   30.36   39.92  310.21   70.00  310.21   32.27  310.21  0.62 
1 1 1  -52    4   16 o   57.66   26.82   80.88   49.95   11.05   49.96   63.04  229.96  0.74 
1 1 1  -52    4   17 o  116.38   29.34  126.78   84.83  101.81   84.83   10.05  264.83  0.92 
1 1 1  -52    4   18 f   57.57   26.32  140.45   88.22  120.46   88.22    0.00    0.00  0.00 
1 1 1  -52    4   19 o  122.11   35.06  149.34  150.22  105.48  150.22   16.70  330.22  0.93 
1 1 1  -52    4   20 o   63.25   27.56   27.41  203.93   25.55  203.94    4.97  203.94  0.36 
1 1 1  -52    4   21 o   61.45   26.76   38.43  230.83   12.02  230.83    6.73   50.83  0.25 
1 1 1  -52    4   22 o   50.89   23.90   35.41  301.28    6.16  301.28   10.45  121.28  0.22 
1 1 1  -52    4   23 o   50.75   23.96   69.91  348.08   27.07  348.08   14.00  168.08  0.67 
1 1 1  -52    6    1 o   74.64   26.05   82.53   20.15   27.77   20.15   53.55  200.15  0.73 
1 1 1  -52    6    2 f  330.37    8.39  398.62   18.12  391.75   18.12    0.00    0.00  0.00 
1 1 1  -52    6    3 f  108.48   23.33  170.69   47.43  167.45   47.43    0.00    0.00  0.00 
1 1 1  -52    6    4 o  167.60   14.58  176.13  256.36  147.52  256.36   25.10   76.36  0.96 
1 1 1  -52    6    5 o  239.00   11.13  210.22  354.53  259.93  354.53   53.90  354.53  0.97 
1 1 1  -52    6    6 f  111.69   23.82  120.34   64.44  118.03   64.44    0.00    0.00  0.00 
1 1 1  -52    6    7 o   75.70   30.02   95.53  114.62   18.21  114.62   75.65  294.62  0.74 
1 1 1  -52    6    8 o   42.24   20.36   44.61  198.02   14.42   18.02   58.37   18.02  0.35 
1 1 1  -52    6    9 o   72.25   26.84   74.04  115.67   27.92  115.67   45.20  295.67  0.70 
1 1 1  -52    6   10 o   94.33   27.02   72.56  294.21   77.04  294.21    5.47  294.21  0.79 
1 1 1  -52    6   11 o   76.23   27.77   85.41  140.22   36.43  140.22   47.67  320.22  0.79 
1 1 1  -52    6   12 o  118.67   24.09   81.09  158.75  132.12  158.75   52.40  158.75  0.89 
1 1 1  -52    6   13 o  155.61   19.52  118.67  245.18  181.78  245.18   66.63  245.18  0.95 
1 1 1  -52    6   14 o   54.15   24.69   74.05  352.91    7.40  352.91   63.08  172.91  0.72 
1 1 1  -52    6   15 o  141.62   25.35  135.37  250.45  142.91  250.44   17.24  250.44  0.95 
1 1 1  -52    6   16 o   99.51   27.99   71.95  170.42  100.52  170.41   35.96  170.41  0.83 
1 1 1  -52    6   17 o   59.57   26.11   92.55  317.03   14.13  317.03   66.31  137.03  0.79 
1 1 1  -52    6   18 o   65.76   29.25   70.54  308.42   41.07  308.42   18.58  128.42  0.77 
1 1 1  -52    6   19 o   70.82   32.25  101.63  332.14   35.47  332.14   44.61  152.14  0.82 
1 1 1  -52    6   20 o   81.02   33.67   64.40   48.61   54.13   48.61   12.54   48.61  0.59 
1 1 1  -52    6   21 o   81.90   29.06   75.53   42.07   41.56   42.08   11.34   42.08  0.44 
1 1 1  -52    6   22 o   54.23   24.89   19.80   59.48    8.01   59.48    2.16  239.48  0.17 
1 1 1  -52    8    1 o   40.17   19.46   19.83  160.52    4.76  340.53   24.32  340.53  0.18 
1 1 1  -52    8    2 f   94.79   31.34  157.86  197.73  155.79  197.73    0.00    0.00  0.00 
1 1 1  -52    8    3 o  270.90   11.37  222.75  323.06  312.60  323.05   92.66  323.05  0.98 
1 1 1  -52    8    4 o  160.75   15.68  142.13    8.50  165.26    8.50   24.88    8.50  0.95 
1 1 1  -52    8    5 f  235.75   11.56  312.15  296.90  308.31  296.90    0.00    0.00  0.00 
1 1 1  -52    8    6 o  166.32   15.75  246.58  297.78   80.24  297.78  163.24  117.78  0.97 
1 1 1  -52    8    7 o  146.69   21.36  120.04  272.08  154.87  272.08   36.39  272.08  0.93 
1 1 1  -52    8    8 o  112.40   22.64   94.61  255.26  105.70  255.26   12.40  255.26  0.89 
1 1 1  -52    8    9 o  155.28   16.83  132.58  344.11  165.13  344.11   34.52  344.11  0.95 
1 1 1  -52    8   10 o   60.94   25.54   42.45  162.12   21.32  162.12   20.44  342.12  0.52 
1 1 1  -52    8   11 o  125.27   20.72  136.39  322.46  103.66  322.46   30.32  142.46  0.95 
1 1 1  -52    8   12 o  209.14   14.53  196.03  193.68  221.01  193.68   31.33  193.68  0.98 
1 1 1  -52    8   13 o  106.75   28.18  104.99  141.17   92.77  141.17    7.08  321.17  0.90 
1 1 1  -52    8   14 o   88.06   29.27  130.73   13.00   37.02   13.00   84.57  193.00  0.90 
1 1 1  -52    8   15 o   90.80   28.56  107.12  124.82   62.86  124.82   33.73  304.82  0.88 
1 1 1  -52    8   16 o   72.22   27.41   55.44  115.48   49.63  115.48    1.17  115.48  0.68 
1 1 1  -52    8   17 o  171.07   16.89  140.04  350.71  213.59  350.71   94.25  350.71  0.97 
1 1 1  -52    8   18 o   67.37   27.72  104.56  130.57   30.47  130.57   54.11  310.57  0.85 
1 1 1  -52    8   19 f   61.62   26.36   50.66  187.51   37.62  187.51    0.00    0.00  0.00 
1 1 1  -52    8   20 o   51.71   25.25   57.94  224.42    5.00  224.42   23.24   44.42  0.32 
1 1 1  -52    8   21 o   55.93   25.55   25.67   24.70    6.79   24.69    5.09  204.69  0.17 
1 1 1  -52    8   22 f   66.07   29.14   40.82  189.71   23.46  189.71    0.00    0.00  0.00 
1 1 1  -52   10    1 o  205.58   12.09  205.14   63.01  202.11   63.01    0.45   63.01  0.98 
1 1 1  -52   10    2 o  158.58   15.47  149.41   98.65  158.62   98.65   11.63   98.65  0.96 
1 1 1  -52   10    3 o   94.45   26.58   73.18  243.33   82.23  243.33   10.20  243.33  0.82 
1 1 1  -52   10    4 o  279.21   12.53  255.75  316.17  299.89  316.17   48.08  316.17  0.99 
1 1 1  -52   10    5 o  238.70   11.71  213.88   71.85  258.82   71.85   48.23   71.85  0.98 
1 1 1  -52   10    6 o  119.60   23.02   60.63  317.12  141.72  317.13   82.04  317.13  0.84 
1 1 1  -52   10    7 o  113.74   22.16  139.93   87.04   75.30   87.04   62.38  267.04  0.94 
1 1 1  -52   10    8 o   84.12   26.03   24.34   72.62   51.00   72.63   27.07   72.63  0.45 
1 1 1  -52   10    9 o  201.82   12.93  208.39  214.56  192.44  214.56   11.78   34.56  0.98 
1 1 1  -52   10   10 o  189.38   13.69  147.49  326.87  225.80  326.87   82.81  326.87  0.97 
1 1 1  -52   10   11 o   67.47   27.15   95.01  148.56   20.10  148.56   70.83  328.56  0.82 
1 1 1  -52   10   12 f   85.03   27.21  118.05   60.02  111.29   60.02    0.00    0.00  0.00 
1 1 1  -52   10   13 o  104.28   27.26   81.65  181.72  105.89  181.72   30.66  181.72  0.87 
1 1 1  -52   10   14 o   75.21   26.93   83.04  184.52   46.92  184.52   27.49    4.52  0.81 
1 1 1  -52   10   15 o   56.07   24.28   61.57  289.12   20.79  289.12   32.91  109.12  0.66 
1 1 1  -52   10   16 o   76.27   27.54  115.21  337.75   37.41  337.75   60.77  157.75  0.89 
1 1 1  -52   10   17 o   83.31   28.04   53.28  253.03   81.78  253.03   38.45  253.03  0.75 
1 1 1  -52   10   18 o   65.27   26.62   44.00  244.44   39.71  244.44    6.50  244.44  0.56 
1 1 1  -52   10   19 o   54.00   23.98   57.03  257.03   11.14  257.03   19.53   77.03  0.39 
1 1 1  -52   10   20 o   54.53   24.90  106.63  341.52    9.87  341.52   36.64  161.52  0.52 
1 1 1  -52   10   21 f       ?       ?   38.10  252.38   20.65  252.38    0.00    0.00  0.00 
1 1 1  -52   12    1 o  151.02   15.29  112.28  333.76  181.07  333.76   73.65  333.76  0.96 
1 1 1  -52   12    2 o  110.48   21.57   95.81   84.79  109.69   84.80   17.42   84.80  0.91 
1 1 1  -52   12    3 o  125.38   18.97  141.66  161.60  101.95  161.60   35.09  341.60  0.95 
1 1 1  -52   12    4 o   57.15   24.15   29.63   35.32   18.54   35.32   10.18  215.32  0.41 
1 1 1  -52   12    5 o   77.10   26.56   82.12  284.61   47.28  284.62   32.35  104.62  0.82 
1 1 1  -52   12    6 o   74.27   27.12   23.39   10.15   36.06   10.15   13.43   10.15  0.40 
1 1 1  -52   12    7 o  217.90   12.60  208.03  234.89  228.48  234.89   28.01  234.89  0.98 
1 1 1  -52   12    8 o   68.38   28.08   58.21   37.87   37.98   37.86   17.75  217.86  0.69 
1 1 1  -52   12    9 o  131.96   18.90  124.34  156.28  132.60  156.28   14.56  156.28  0.95 
1 1 1  -52   12   10 o   81.00   26.51   69.94   59.98   64.02   59.98    1.66  239.98  0.80 
1 1 1  -52   12   11 o  301.38   10.26  245.64  101.59  370.66  101.58  144.15  101.58  0.99 
1 1 1  -52   12   12 o   72.74   27.12   42.78   90.84   47.29   90.84    8.68   90.83  0.59 
1 1 1  -52   12   13 o   47.48   21.62   72.03   98.25    0.00   98.25   63.40  278.25  0.67 
1 1 1  -52   12   14 o   76.44   26.13   16.16  300.74   33.39  300.74   19.43  300.74  0.31 
1 1 1  -52   12   15 o  119.77   22.47   72.33  274.20  157.56  274.20   96.41  274.20  0.91 
1 1 1  -52   12   16 o   52.67   23.17   35.18  310.62   23.83  310.62    4.36  130.62  0.49 
1 1 1  -52   12   17 o   97.64   24.25  131.80  213.38   80.85  213.38   17.65   33.38  0.92 
1 1 1  -52   12   18 o   41.23   19.67   20.21  128.60    0.72  308.60   11.35  308.60  0.12 
1 1 1  -52   12   19 o   69.55   26.67   32.23   35.25   16.13   35.25    2.14   35.25  0.22 
1 1 1  -52   12   20 o   56.03   24.92   47.74   52.13   22.54   52.13    2.92  232.13  0.43 
1 1 1  -52   14    1 o   66.07   24.70   23.62  335.06   27.78  335.06    6.19  335.06  0.37 
1 1 1  -52   14    2 o  106.73   21.13  125.40  288.26   83.40  288.26   32.31  108.26  0.93 
1 1 1  -52   14    3 f   51.57   22.73   67.87  148.75   63.02  148.75    0.00    0.00  0.00 
1 1 1  -52   14    4 o  108.23   21.90   90.05  169.74  112.04  169.74   28.15  169.74  0.91 
1 1 1  -52   14    5 o  178.61   13.61  191.56  357.18  171.18  357.18    7.32  177.18  0.98 
1 1 1  -52   14    6 o   46.63   21.60   38.88  333.46    6.87  333.46   29.26  153.46  0.46 
1 1 1  -52   14    7 o   71.36   26.40   57.44  202.35   47.58  202.35    5.46   22.35  0.71 
1 1 1  -52   14    8 o  116.74   23.35  135.11   39.44   95.60   39.45   28.03  219.45  0.94 
1 1 1  -52   14    9 o   73.17   26.88   75.50  293.44   45.90  293.44   22.35  113.44  0.78 
1 1 1  -52   14   10 o   93.42   26.72  141.92  321.43   44.87  321.43   81.44  141.43  0.92 
1 1 1  -52   14   11 o   80.37   27.84   34.41  132.46   56.08  132.46   25.95  132.46  0.54 
1 1 1  -52   14   12 o  153.93   18.76  129.48  354.45  184.30  354.45   72.58  354.45  0.96 
1 1 1  -52   14   13 o   94.97   26.77  109.39   55.73   80.56   55.73   12.24  235.73  0.91 
1 1 1  -52   14   14 o   81.70   25.82   54.39   83.22   82.53   83.22   38.07   83.22  0.78 
1 1 1  -52   14   15 o  142.02   16.16  102.82  272.63  190.33  272.63  110.91  272.63  0.95 
1 1 1  -52   14   16 o   66.48   25.33   32.23  150.99   27.98  151.00    6.86  151.00  0.37 
1 1 1  -52   14   17 o   80.04   25.98   26.20  105.43   20.93  105.44    9.07  105.44  0.20 
1 1 1  -52   14   18 o   48.34   21.98   38.41    4.75    4.29    4.75   13.25  184.75  0.23 
1 1 1  -52   14   19 o   54.95   23.67   65.80  277.55   28.67  277.55    7.45   97.55  0.59 
1 1 1  -52   16    1 o   51.56   22.20   69.84  114.46   13.37  114.46   47.06  294.46  0.72 
1 1 1  -52   16    2 o   51.42   22.24   17.76   69.36   10.06   69.35    5.41  249.35  0.25 
1 1 1  -52   16    3 o  149.97   14.40  126.39   37.03  177.20   37.03   66.63   37.03  0.96 
1 1 1  -52   16    4 o   43.87   20.36   41.81  245.96    3.65  245.96   33.01   65.96  0.46 
1 1 1  -52   16    5 o   59.75   24.15   84.25  130.63   18.36  130.63   55.51  310.63  0.77 
1 1 1  -52   16    6 o   82.49   25.52   93.89  258.81   59.24  258.81   22.93   78.81  0.86 
1 1 1  -52   16    7 o  110.31   23.17  120.93  288.57   99.41  288.57    5.98  108.57  0.93 
1 1 1  -52   16    8 o   52.65   23.74   34.79  134.10   17.65  134.10   12.48  314.10  0.45 
1 1 1  -52   16    9 f   57.38   25.61   43.17  185.44   37.07  185.44    0.00    0.00  0.00 
1 1 1  -52   16   10 o  225.53   14.52  212.14   68.53  265.30   68.53   85.00   68.53  0.99 
1 1 1  -52   16   11 o   61.48   25.15   43.79   71.03   42.90   71.03    6.32   71.03  0.65 
1 1 1  -52   16   12 o   51.00   22.60   52.76   18.15   23.14   18.15   19.26  198.15  0.64 
1 1 1  -52   16   13 o   59.33   24.18   50.48  173.68   34.71  173.68    4.03  353.68  0.62 
1 1 1  -52   16   14 o   52.03   22.67   19.00   43.62    8.37   43.62    4.38  223.62  0.20 
1 1 1  -52   16   15 o   80.01   25.16   70.93  282.38   53.46  282.38   17.86  282.38  0.56 
1 1 1  -52   16   16 o   45.34   20.91   25.52  144.97    0.30  144.97   10.50  324.97  0.12 
1 1 1  -52   16   17 o       ?       ?   38.49   37.14   19.37   37.14    0.00    0.00  0.00 
1 1 1  -52   16   18 o   37.91   18.42   40.71  260.47   10.49  260.47   13.46   80.47  0.45 
1 1 1  -52   18    1 o   49.40   21.58   29.07  229.05   18.20  229.05    5.00   49.05  0.42 
1 1 1  -52   18    2 o   57.86   23.06   68.76  234.62   33.27  234.62   22.55   54.62  0.77 
1 1 1  -52   18    3 o   49.02   22.05   63.67  165.34   18.25  165.34   34.03  345.34  0.72 
1 1 1  -52   18    4 o   52.96   22.33   10.30   52.23   11.08   52.23    2.58   52.23  0.18 
1 1 1  -52   18    5 o  104.24   22.13   88.60  274.47  118.30  274.47   45.09  274.47  0.92 
1 1 1  -52   18    6 o   82.19   24.99   23.96  158.37   65.28  158.37   45.59  158.37  0.52 
1 1 1  -52   18    7 o  104.20   24.35  100.22   82.55  109.86   82.55   28.37   82.55  0.92 
1 1 1  -52   18    8 o   58.25   26.02   70.80  349.24   29.45  349.24   27.17  169.24  0.74 
1 1 1  -52   18    9 f   56.36   25.59   71.07  321.52   55.56  321.52    0.00    0.00  0.00 
1 1 1  -52   18   10 f   51.29   23.31   99.08  289.43   75.26  289.43    0.00    0.00  0.00 
1 1 1  -52   18   11 o   70.65   26.07   64.66  230.61   49.89  230.61    5.14  230.61  0.67 
1 1 1  -52   18   12 o   36.87   18.16   31.81  338.37    3.46  158.37   21.70  158.37  0.20 
1 1 1  -52   18   13 o   40.48   19.59   24.33  184.71    2.01    4.71   12.70    4.71  0.11 
1 1 1  -52   18   14 o   57.99   27.36   48.90   73.22    9.70   73.22   11.57  253.22  0.27 
1 1 1  -52   18   15 o   38.89   18.64   29.62  200.43    0.63  200.43   14.22   20.43  0.20 
1 1 1  -52   18   16 o   43.56   20.19   42.40   90.14   14.96   90.13    9.36  270.13  0.45 
1 1 1  -52   20    1 o   86.35   24.49   48.44  153.79   54.18  153.79   29.60  153.79  0.46 
1 1 1  -52   20    2 o  103.68   21.98   81.61   18.26  114.90   18.25   69.27   18.25  0.77 
1 1 1  -52   20    3 o   52.68   22.33   92.18  337.20   11.39  337.20   43.38  157.20  0.63 
1 1 1  -52   20    4 o   69.31   25.63  117.91  303.14   36.15  303.14   36.03  123.14  0.78 
1 1 1  -52   20    5 o   70.28   25.26   42.96  150.94   36.20  150.94    9.86  150.94  0.44 
1 1 1  -52   20    6 o   44.79   20.54   26.05   47.38    2.63   47.38   12.93  227.38  0.20 
1 1 1  -52   20    7 o   65.77   27.09   49.61   59.51   25.41   59.51    2.57  239.51  0.41 
1 1 1  -52   20    8 o   42.29   20.77   17.76  210.36    0.50   30.35    9.63   30.35  0.10 
1 1 1  -52   20    9 o   58.24   25.78   31.77   57.76    6.69   57.76    7.53  237.76  0.18 
1 1 1  -52   20   10 o   52.88   25.06   38.19   10.88    3.14   10.87   12.32  190.87  0.18 
1 1 1  -52   20   11 o   47.04   21.99    5.36  223.32    0.39  223.31    2.00   43.31  0.03 
1 1 1  -52   20   12 o   44.09   20.93   16.11  308.27    1.80  308.27    6.12  128.27  0.11 
1 1 1  -52   20   13 o   69.82   26.71   40.84  166.22   40.69  166.22   18.49  166.22  0.45 
1 1 1  -52   22    1 o   64.87   23.11   63.71  344.04   45.42  344.04   11.37  344.04  0.61 
1 1 1  -52   22    2 o   43.48   20.22   22.64  113.97    3.77  113.97    7.87  293.97  0.18 
1 1 1  -52   22    3 f   50.48   22.28   40.45  220.52   20.25  220.52    0.00    0.00  0.00 
1 1 1  -52   22    4 o   38.58   18.61   43.74  302.39    0.54  122.38   22.13  122.38  0.27 
1 1 1  -52   22    5 o   72.78   35.93    8.52  328.72    5.00  328.73    0.80  328.73  0.06 
1 1 1  -52   22    6 o   46.37   22.31   71.14    4.53    7.18    4.53   28.36  184.53  0.46 
1 1 1  -52   22    7 o   79.30   29.84   33.29  185.86   36.14  185.86   19.09  185.86  0.34 
1 1 1  -52   22    8 o   56.71   23.69   40.87  157.29   22.54  157.29    0.81  157.29  0.39 
1 1 1  -52   22    9 o   42.31   20.32   27.93  176.10    7.80  176.09    7.78  356.09  0.28 
1 1 1  -52   22   10 o   62.03   25.60   75.41  271.98   47.69  271.98    3.19  271.98  0.74 
1 1 1  -51    1    1 f  194.89   11.78  193.70    9.71  187.42    9.71    0.00    0.00  0.00 
1 1 1  -51    1    2 o   69.94   25.05   93.45  283.56    1.59  283.56   88.42  103.56  0.65 
1 1 1  -51    1    3 o  259.47    9.51  276.35  111.29  241.86  111.29   23.49  291.29  0.98 
1 1 1  -51    1    4 o   72.81   24.03   85.63   31.06   10.44   31.06   71.66  211.06  0.64 
1 1 1  -51    1    5 o  330.26    8.11  249.92   65.76  407.95   65.76  168.32   65.76  0.98 
1 1 1  -51    1    6 o  244.42   10.59  338.94   54.25  153.74   54.25  171.76  234.25  0.98 
1 1 1  -51    1    7 o  204.52   12.62  168.30  142.68  227.30  142.68   65.16  142.68  0.95 
1 1 1  -51    1    8 f  114.12   20.39  152.46  261.68  147.57  261.68    0.00    0.00  0.00 
1 1 1  -51    1    9 o  271.27   10.06  220.09  285.03  315.17  285.03  101.19  285.03  0.98 
1 1 1  -51    1   10 o  119.61   22.43  164.77   62.68   58.73   62.68  102.18  242.68  0.92 
1 1 1  -51    1   11 o   66.21   26.88   41.97  239.49   14.14  239.50   27.07   59.50  0.42 
1 1 1  -51    1   12 o  162.56   18.50  166.02  338.34  146.93  338.34   17.07  158.34  0.96 
1 1 1  -51    1   13 o  265.33   12.46  245.62  259.92  280.99  259.92   38.88  259.92  0.99 
1 1 1  -51    1   14 o   56.59   25.45   68.88  299.30    9.25  299.30   58.48  119.30  0.68 
1 1 1  -51    1   15 o  178.48   18.89  100.58  254.63  242.91  254.62  145.43  254.62  0.95 
1 1 1  -51    1   16 o   74.64   32.77   48.27   70.44   44.20   70.44    1.46  250.44  0.60 
1 1 1  -51    1   17 o  104.18   38.24  115.66  169.75   75.69  169.75   30.08  349.75  0.87 
1 1 1  -51    1   18 f  107.14   41.90  155.90  228.28  136.96  228.28    0.00    0.00  0.00 
1 1 1  -51    1   19 o  116.55   29.37  108.61   82.31  121.61   82.31   28.99   82.31  0.92 
1 1 1  -51    1   20 o   54.57   26.03   63.91  299.32   23.77  299.32   27.42  119.32  0.69 
1 1 1  -51    1   21 o   51.15   24.00   71.67  269.66   12.56  269.66   35.91   89.66  0.60 
1 1 1  -51    1   22 o   47.54   22.86   69.15  190.94    0.85   10.94   28.19   10.94  0.28 
1 1 1  -51    1   23 o   47.92   22.81   40.76  237.25    9.37  237.25   11.67   57.25  0.32 
1 1 1  -51    3    1 o  233.85   10.66  268.08  228.54  196.10  228.54   64.15   48.54  0.98 
1 1 1  -51    3    2 o   50.75   22.26   11.27  124.83    2.63  304.83   13.53  304.83  0.08 
1 1 1  -51    3    3 o  145.51   15.01   86.53  347.74  166.12  347.74   82.70  347.74  0.86 
1 1 1  -51    3    4 o   54.34   23.34   88.04  203.77   25.18   23.77  109.94   23.77  0.55 
1 1 1  -51    3    5 o  259.79    9.67  330.69  290.06  191.55  290.06  126.83  110.06  0.98 
1 1 1  -51    3    6 o  200.26   12.18  235.96  264.23  159.22  264.23   68.34   84.23  0.97 
1 1 1  -51    3    7 o  135.43   18.26   66.32   34.32  148.48   34.32   84.32   34.32  0.79 
1 1 1  -51    3    8 o   69.02   26.09   91.69   44.88    1.56   44.87   87.48  224.87  0.66 
1 1 1  -51    3    9 o  235.27   10.98  233.28  199.40  231.03  199.40    3.68  199.40  0.97 
1 1 1  -51    3   10 o  145.15   18.73  149.55  107.03  124.52  107.03   21.86  287.03  0.93 
1 1 1  -51    3   11 o  145.66   19.08   76.70  133.55  180.31  133.55  104.82  133.55  0.88 
1 1 1  -51    3   12 o   74.34   32.39  100.10  217.44   15.55  217.44   83.26   37.44  0.77 
1 1 1  -51    3   13 o   76.44   31.35   93.93   21.49   28.35   21.49   64.17  201.49  0.79 
1 1 1  -51    3   14 o   58.58   25.83   42.88  258.61   20.17  258.61   21.96   78.61  0.53 
1 1 1  -51    3   15 o   67.71   28.23    9.52   61.07   11.58   61.07    2.41   61.07  0.15 
1 1 1  -51    3   16 o   81.78   30.53   98.84  164.00   45.83  164.00   47.15  344.00  0.85 
1 1 1  -51    3   17 o   95.75   33.18   71.42   99.51   86.26   99.51   21.48   99.51  0.79 
1 1 1  -51    3   18 o   55.63   25.71   68.07  177.50   16.00  177.50   43.47  357.50  0.68 
1 1 1  -51    3   19 o   67.38   30.26   19.33  356.82   26.20  356.81    9.81  356.81  0.32 
1 1 1  -51    3   20 o   64.68   27.03   84.80  336.39   36.14  336.39   30.75  156.39  0.80 
1 1 1  -51    3   21 o   79.30   29.52   87.44   48.14   58.77   48.14    3.61   48.14  0.72 
1 1 1  -51    3   22 o   49.34   23.56   54.45  300.69    2.02  300.69   20.49  120.69  0.25 
1 1 1  -51    3   23 o   50.69   24.45   34.51  179.78   12.11  179.78    6.30  359.78  0.30 
1 1 1  -51    5    1 o   71.27   25.42   41.60  334.04   17.94  334.04   22.64  154.04  0.41 
1 1 1  -51    5    2 o  270.36    9.18  285.85  241.91  252.53  241.91   25.57   61.91  0.98 
1 1 1  -51    5    3 f   50.75   22.29  151.18  300.09  146.82  300.09    0.00    0.00  0.00 
1 1 1  -51    5    4 o  273.49    9.02  272.22  284.43  271.71  284.43    7.57  284.43  0.98 
1 1 1  -51    5    5 o   81.27   25.37   49.99  320.05   31.58  320.05   16.93  140.05  0.49 
1 1 1  -51    5    6 f   44.63   20.88   71.86  342.98   69.79  342.98    0.00    0.00  0.00 
1 1 1  -51    5    7 o   77.11   25.90  132.15   63.50    4.22  243.50  132.80  243.50  0.81 
1 1 1  -51    5    8 o  350.49    8.72  334.42  272.47  366.59  272.47   40.30  272.47  0.99 
1 1 1  -51    5    9 o  212.98   17.61  140.70   95.39  268.22   95.39  130.44   95.39  0.95 
1 1 1  -51    5   10 o  150.62   18.20  187.40  220.04  103.13  220.04   81.18   40.04  0.95 
1 1 1  -51    5   11 o  295.31   10.18  264.86  318.72  321.35  318.72   59.79  318.72  0.99 
1 1 1  -51    5   12 o  238.25   12.73  249.34  129.67  223.23  129.67   22.54  309.67  0.98 
1 1 1  -51    5   13 o   51.65   24.17   52.93    0.90    5.47    0.90   46.59  180.90  0.56 
1 1 1  -51    5   14 o   75.68   29.02   91.15  273.52   36.35  273.52   52.38   93.52  0.83 
1 1 1  -51    5   15 o   73.19   29.01   36.46  286.58   42.92  286.58    8.19  286.58  0.53 
1 1 1  -51    5   16 o   70.79   29.64   62.43  347.18   41.33  347.18   16.48  167.18  0.70 
1 1 1  -51    5   17 o  215.98   15.15  170.54   90.02  270.54   90.02  118.42   90.02  0.98 
1 1 1  -51    5   18 o   52.26   24.27   51.96  315.20   17.84  315.20   27.04  135.20  0.60 
1 1 1  -51    5   19 o   84.43   30.61   84.84  166.08   72.95  166.09    2.27  166.09  0.85 
1 1 1  -51    5   20 o   68.48   30.08   80.40  188.87   41.45  188.88   20.05    8.88  0.75 
1 1 1  -51    5   21 o   51.35   23.96   21.21  298.02    3.76  298.02    7.70  118.02  0.15 
1 1 1  -51    5   22 o   51.80   24.04   51.80  265.66    7.04  265.66   16.23   85.66  0.29 
1 1 1  -51    5   23 o   47.61   22.72   13.12  347.24    6.66  347.23    0.80  167.23  0.15 
1 1 1  -51    7    1 o   94.01   24.80  104.49   18.76   54.65   18.76   47.99  198.76  0.84 
1 1 1  -51    7    2 f  162.06   14.67  141.56   17.83  138.71   17.83    0.00    0.00  0.00 
1 1 1  -51    7    3 o  172.43   14.15  214.76   58.40  122.06   58.40   88.01  238.40  0.96 
1 1 1  -51    7    4 o  214.88   12.88  226.01  326.84  196.77  326.84   24.12  146.84  0.97 
1 1 1  -51    7    5 o  172.63   17.93  214.99  321.06  121.61  321.06   88.50  141.06  0.96 
1 1 1  -51    7    6 o   76.87   26.04  134.59   79.20    4.39  259.20  136.05  259.20  0.83 
1 1 1  -51    7    7 o   45.42   21.07   61.14  198.98   20.00   18.98   79.91   18.98  0.44 
1 1 1  -51    7    8 o   70.66   26.08  110.74  215.79    1.75  215.79  107.06   35.79  0.78 
1 1 1  -51    7    9 o   67.19   26.08   91.39  159.78    8.44  159.78   81.67  339.78  0.73 
1 1 1  -51    7   10 o  279.57    9.95  280.14  265.17  275.58  265.17    0.93   85.17  0.99 
1 1 1  -51    7   11 o  110.72   25.43   80.17  153.63  110.70  153.63   31.70  153.63  0.86 
1 1 1  -51    7   12 o  133.45   21.10  148.48  202.91  107.82  202.91   38.24   22.91  0.95 
1 1 1  -51    7   13 o   84.36   28.08   54.76  127.64   70.02  127.64   16.59  127.64  0.73 
1 1 1  -51    7   14 o   60.53   25.71   88.77  302.83   10.98  302.83   73.95  122.83  0.79 
1 1 1  -51    7   15 o   99.16   31.33   50.34  195.26   97.11  195.26   50.05  195.26  0.73 
1 1 1  -51    7   16 o   84.16   27.79   97.60   59.58   56.04   59.58   32.13  239.58  0.86 
1 1 1  -51    7   17 o   79.19   28.22   87.22    6.83   54.35    6.83   21.80  186.83  0.82 
1 1 1  -51    7   18 o  109.25   28.30   53.58  323.25  134.30  323.25   88.79  323.25  0.82 
1 1 1  -51    7   19 o   54.15   24.85   34.61  101.36   23.41  101.36    4.17  281.36  0.47 
1 1 1  -51    7   20 o   73.50   32.68  107.52  348.95   39.66  348.95   33.18  168.95  0.77 
1 1 1  -51    7   21 o   89.94   35.22   70.79    9.49   43.50    9.49   14.79    9.49  0.40 
1 1 1  -51    7   22 o   46.07   22.27   66.95  117.66    7.18  117.66   26.45  297.66  0.44 
1 1 1  -51    9    1 o  175.68   16.68  146.91   23.77  191.82   23.77   46.87   23.77  0.96 
1 1 1  -51    9    2 o   54.02   24.57   94.57  250.91   17.57   70.91  110.96   70.91  0.70 
1 1 1  -51    9    3 o  152.17   16.06  132.81    6.36  155.76    6.36   24.64    6.36  0.94 
1 1 1  -51    9    4 o  292.51    9.15  250.00   43.85  329.90   43.85   83.30   43.85  0.99 
1 1 1  -51    9    5 o  211.86   12.21  214.24  192.05  202.07  192.05    9.27   12.05  0.98 
1 1 1  -51    9    6 o  103.53   24.28  116.09  312.47   68.60  312.47   46.02  132.47  0.88 
1 1 1  -51    9    7 o   96.97   25.34   73.42  333.89   81.22  333.89    8.73  333.89  0.79 
1 1 1  -51    9    8 o  175.71   14.53  193.06  339.23  150.32  339.23   40.15  159.23  0.97 
1 1 1  -51    9    9 o  141.98   17.91  166.51  247.57  107.57  247.57   56.53   67.57  0.96 
1 1 1  -51    9   10 o   73.73   26.79  101.75   67.45   22.68   67.45   77.47  247.45  0.83 
1 1 1  -51    9   11 o  137.27   20.52  138.28   88.45  125.73   88.45   10.16  268.45  0.95 
1 1 1  -51    9   12 o  143.52   19.91  137.01  125.36  141.67  125.36    8.75  125.36  0.96 
1 1 1  -51    9   13 o  159.28   16.91  125.38  274.40  186.50  274.40   66.97  274.40  0.96 
1 1 1  -51    9   14 o   98.50   27.97  123.37  201.67   64.21  201.67   50.91   21.67  0.91 
1 1 1  -51    9   15 o   85.68   28.08   88.44   74.61   64.23   74.61   15.76  254.61  0.84 
1 1 1  -51    9   16 o   69.70   27.40   86.68  199.87   35.10  199.87   40.80   19.87  0.80 
1 1 1  -51    9   17 o   82.91   27.19  120.98  275.76   46.59  275.76   56.67   95.76  0.90 
1 1 1  -51    9   18 o   48.35   22.57   36.02  211.24   18.37  211.24   10.88   31.24  0.49 
1 1 1  -51    9   19 o   58.20   25.41   44.93  254.13   28.23  254.13    5.41   74.13  0.53 
1 1 1  -51    9   20 o   54.36   24.97   70.33  321.07    9.53  321.07   25.37  141.07  0.41 
1 1 1  -51    9   21 o   50.10   24.92   60.51  193.22    5.92  193.22   21.91   13.22  0.34 
1 1 1  -51    9   22 o   44.60   21.79   23.01   37.86    9.46   37.86    3.71  217.86  0.25 
1 1 1  -51   11    1 o  187.75   12.61  141.87  280.40  224.97  280.40   85.48  280.40  0.97 
1 1 1  -51   11    2 o   94.02   24.40   61.41  289.03   88.47  289.03   28.05  289.03  0.79 
1 1 1  -51   11    3 o   61.46   24.66   68.53  212.32   17.31  212.32   50.16   32.32  0.69 
1 1 1  -51   11    4 o  131.60   18.48  107.11  324.01  139.10  324.00   33.62  324.00  0.93 
1 1 1  -51   11    5 o   72.04   26.65   67.13  106.30   36.91  106.31   29.19  286.31  0.72 
1 1 1  -51   11    6 o   77.83   28.84   51.47  216.01   48.65  216.01    2.03   36.01  0.64 
1 1 1  -51   11    7 o  235.87   11.93  218.19  351.52  249.60  351.52   34.91  351.52  0.98 
1 1 1  -51   11    8 f   51.95   23.12   42.69   11.09   41.97   11.10    0.00    0.00  0.00 
1 1 1  -51   11    9 o  104.41   24.41  189.85  305.40   12.55  305.40  173.56  125.40  0.95 
1 1 1  -51   11   10 o  103.09   24.74   96.91  318.42   91.51  318.43    2.45  138.43  0.90 
1 1 1  -51   11   11 o  153.32   18.42  195.36  109.72  111.38  109.72   75.59  289.72  0.97 
1 1 1  -51   11   12 o  103.10   26.25  113.77  212.82   80.89  212.82   26.35   32.82  0.91 
1 1 1  -51   11   13 o  102.32   28.64  105.24  123.34   86.02  123.34   10.89  303.34  0.89 
1 1 1  -51   11   14 o  129.90   18.93  142.36   52.00  120.06   52.00    7.39  232.00  0.95 
1 1 1  -51   11   15 o   46.38   21.71   40.04   49.60    8.28   49.60   26.61  229.60  0.47 
1 1 1  -51   11   16 f   70.66   26.86   97.71  228.10   83.19  228.10    0.00    0.00  0.00 
1 1 1  -51   11   17 f  123.15   22.70  104.51  109.76   84.74  109.76    0.00    0.00  0.00 
1 1 1  -51   11   18 o   54.79   24.31   59.06  280.58   24.38  280.58   20.04  100.58  0.63 
1 1 1  -51   11   19 o   81.62   26.82  105.85   73.41   61.31   73.41    5.69   73.41  0.72 
1 1 1  -51   11   20 o   74.14   27.85   95.89  238.10   42.97  238.10    0.63  238.10  0.58 
1 1 1  -51   11   21 o   51.24   24.02   15.50  271.86    7.59  271.86    0.90   91.86  0.16 
1 1 1  -51   13    1 o  282.05    8.39  253.85   16.74  316.29   16.74   73.70   16.74  0.99 
1 1 1  -51   13    2 o   65.69   24.59   33.39  262.91   33.95  262.91    1.83  262.91  0.50 
1 1 1  -51   13    3 o   51.06   22.42   71.11  172.50    3.33  172.49   65.35  352.49  0.71 
1 1 1  -51   13    4 o   61.13   25.05   42.32  353.30   27.38  353.30   13.58  173.30  0.56 
1 1 1  -51   13    5 o   93.91   26.08   97.44   81.88   71.93   81.88   22.39  261.88  0.89 
1 1 1  -51   13    6 o   65.22   25.68   45.54  300.50   34.85  300.50    9.13  120.50  0.60 
1 1 1  -51   13    7 o   87.47   26.03   50.98   15.56   80.29   15.56   31.27   15.56  0.74 
1 1 1  -51   13    8 o  123.12   21.98  111.04   29.11  123.85   29.11   17.78   29.11  0.93 
1 1 1  -51   13    9 o   74.17   27.14   58.09   77.87   51.87   77.87    3.14  257.87  0.72 
1 1 1  -51   13   10 o   94.36   27.65   24.80   90.17   70.32   90.17   47.12   90.17  0.50 
1 1 1  -51   13   11 o   50.13   22.56   81.15   82.87    0.93  262.87   75.45  262.87  0.73 
1 1 1  -51   13   12 o   71.70   26.13   26.55   61.47   36.22   61.47   12.37   61.47  0.42 
1 1 1  -51   13   13 o   56.79   23.57    9.41  269.93    7.28  269.94    0.97   89.94  0.14 
1 1 1  -51   13   14 o   94.51   23.44   43.40  292.95  105.38  292.95   68.03  292.95  0.76 
1 1 1  -51   13   15 o   77.50   25.77   80.97  223.24   65.52  223.24    2.69   43.24  0.86 
1 1 1  -51   13   16 o   49.26   21.91   67.00   97.11   16.63   97.11   36.49  277.11  0.71 
1 1 1  -51   13   17 f   58.70   24.44   66.63  261.73   47.64  261.73    0.00    0.00  0.00 
1 1 1  -51   13   18 o   52.67   23.13   74.94  312.70    8.42  312.70   28.51  132.70  0.43 
1 1 1  -51   13   19 o   54.09   23.66    9.81  123.82    2.16  123.82    2.24  303.82  0.06 
1 1 1  -51   13   20 o   62.56   25.20   66.66  152.34   40.97  152.34    4.47  152.34  0.62 
1 1 1  -51   15    1 o  103.52   23.46   52.89  237.91  118.14  237.91   70.06  237.91  0.80 
1 1 1  -51   15    2 o   59.56   23.51   55.53   91.13   27.33   91.13   23.61  271.13  0.66 
1 1 1  -51   15    3 o  121.85   18.10  118.59   21.15  120.29   21.15   10.84   21.15  0.94 
1 1 1  -51   15    4 o  200.41   11.52  181.89  315.56  224.74  315.56   56.37  315.56  0.98 
1 1 1  -51   15    5 o  123.22   18.31  129.03  211.39  114.20  211.39    5.23   31.39  0.95 
1 1 1  -51   15    6 o   70.32   25.54   82.72  349.15   37.30  349.15   39.02  169.15  0.81 
1 1 1  -51   15    7 o  116.39   22.16  101.19  200.82  121.42  200.82   28.65  200.82  0.92 
1 1 1  -51   15    8 o   58.01   24.46   69.98  141.79   19.12  141.79   44.44  321.79  0.71 
1 1 1  -51   15    9 o  102.92   24.27   79.61  137.06  107.71  137.06   36.32  137.06  0.87 
1 1 1  -51   15   10 o  137.69   17.80  129.86   97.13  147.39   97.13   32.76   97.13  0.95 
1 1 1  -51   15   11 o   91.02   27.67   99.88   15.38   72.50   15.38   14.46  195.38  0.88 
1 1 1  -51   15   12 o   49.59   22.21   22.96  304.08   13.62  304.08    6.06  124.08  0.34 
1 1 1  -51   15   13 o   45.41   20.97   43.03  117.90   17.35  117.90   18.94  297.90  0.59 
1 1 1  -51   15   14 o   47.49   21.57   30.47  207.88   16.24  207.88    8.26   27.88  0.43 
1 1 1  -51   15   15 o   34.08   17.04   39.27  234.03    2.68   54.03   32.47   54.03  0.40 
1 1 1  -51   15   16 o  100.29   22.70   89.44   66.95  109.56   66.96   55.72   66.96  0.81 
1 1 1  -51   15   17 o   86.64   24.12   31.55  167.69   27.37  167.69   14.79  167.69  0.23 
1 1 1  -51   15   18 o   46.57   20.89   34.45  298.64    4.62  298.64   11.87  118.64  0.23 
1 1 1  -51   15   19 o   53.47   26.97   34.62  352.99   18.45  353.00    1.32  173.00  0.36 
1 1 1  -51   17    1 o   68.90   24.45   99.76  290.52   32.92  290.52   52.84  110.52  0.86 
1 1 1  -51   17    2 o   52.28   22.33   17.22  245.94   11.79  245.94    3.10   65.94  0.26 
1 1 1  -51   17    3 o   60.34   23.59   37.31  237.63   30.81  237.63    1.60   57.63  0.52 
1 1 1  -51   17    4 o   51.52   22.07   55.91  140.91   15.94  140.91   32.73  320.91  0.63 
1 1 1  -51   17    5 o  101.34   21.78  103.48   99.04   94.83   99.04    4.76   99.04  0.91 
1 1 1  -51   17    6 o  100.09   23.55   91.28  197.34   99.69  197.34   20.41  197.34  0.89 
1 1 1  -51   17    7 o   83.00   25.67   77.16  353.49   71.97  353.49    5.24  353.49  0.84 
1 1 1  -51   17    8 o   75.32   26.96  119.07   15.72   31.35   15.72   70.97  195.72  0.89 
1 1 1  -51   17    9 o  109.05   24.20   87.00  330.66  124.36  330.66   50.24  330.66  0.91 
1 1 1  -51   17   10 o   69.22   27.68   16.95  278.10   30.74  278.10   16.45  278.10  0.33 
1 1 1  -51   17   11 o   69.69   25.63   63.91  280.15   56.37  280.15    4.16  280.15  0.78 
1 1 1  -51   17   12 o   67.35   25.16   35.26   82.74   45.13   82.74   17.46   82.74  0.54 
1 1 1  -51   17   13 o   75.51   25.02   56.60   12.60   65.12   12.60   22.73   12.60  0.71 
1 1 1  -51   17   14 o   47.39   21.26   32.65  322.84    5.25  322.85   14.28  142.85  0.26 
1 1 1  -51   17   15 o   40.57   19.40   39.91  148.96    3.40  328.96   20.50  328.96  0.17 
1 1 1  -51   17   16 o   52.06   25.40   14.58  208.95    2.27  208.94    4.34   28.94  0.09 
1 1 1  -51   17   17 o   43.53   20.16   36.68   20.83    7.74   20.84   11.81  200.84  0.31 
1 1 1  -51   19    1 o   51.71   22.36   33.57  216.98   20.66  216.98    5.45   36.98  0.45 
1 1 1  -51   19    2 o   97.36   21.97   71.24   68.42  113.88   68.42   57.53   68.42  0.87 
1 1 1  -51   19    3 o   76.00   24.29   79.52  356.66   64.70  356.66    1.08  356.66  0.84 
1 1 1  -51   19    4 o   56.57   23.47   49.27  265.54   33.35  265.54    6.28   85.54  0.64 
1 1 1  -51   19    5 o   32.38   15.95   32.14  138.64    1.11  318.65   26.95  318.65  0.38 
1 1 1  -51   19    6 o   47.09   21.39   44.70  134.44   17.26  134.44   18.48  314.44  0.56 
1 1 1  -51   19    7 o  107.65   22.61   94.27  234.81  122.39  234.81   47.88  234.81  0.91 
1 1 1  -51   19    8 o   74.42   26.38   59.74  180.49   63.21  180.49   16.81  180.49  0.74 
1 1 1  -51   19    9 o   43.47   21.20   18.61    1.61    5.44    1.60    8.68  181.60  0.22 
1 1 1  -51   19   10 o   74.86   26.66   48.79   13.05   54.67   13.05   20.32   13.05  0.59 
1 1 1  -51   19   11 o   47.73   22.12   51.07  328.71    6.32  328.71   24.36  148.71  0.39 
1 1 1  -51   19   12 o   67.26   30.82   10.59  145.40    4.20  145.40    0.90  325.40  0.07 
1 1 1  -51   19   13 o   77.09   25.34   57.02   52.76   33.84   52.75   10.35   52.75  0.37 
1 1 1  -51   19   14 o   69.71   24.57   23.76  229.75   17.59  229.75    6.36  229.75  0.21 
1 1 1  -51   19   15 o   70.82   24.31   53.09   66.29   52.53   66.29   23.91   66.29  0.57 
1 1 1  -51   21    1 o   45.14   20.41   32.28  201.95    0.57   21.96   13.80   21.96  0.14 
1 1 1  -51   21    2 o   35.21   17.31   37.99  269.73    6.08   89.73   23.54   89.73  0.16 
1 1 1  -51   21    3 o   38.22   18.32   41.54  211.21    4.54   31.21   25.02   31.21  0.21 
1 1 1  -51   21    4 o   45.71   20.75    5.16  245.16    0.27  245.16    2.36   65.16  0.03 
1 1 1  -51   21    5 o   45.68   21.10   22.50  164.15    0.96  164.15   10.49  344.15  0.14 
1 1 1  -51   21    6 o  129.19   18.27  116.43  106.25  166.14  106.25  108.94  106.25  0.86 
1 1 1  -51   21    7 o   78.27   30.89   53.55   29.60   30.78   29.60    6.31   29.60  0.35 
1 1 1  -51   21    8 o   49.33   24.29   31.21  292.90    0.67  292.90   12.01  112.90  0.14 
1 1 1  -51   21    9 f   47.21   21.64   14.13  189.42    5.87  189.41    0.00    0.00  0.00 
1 1 1  -51   21   10 f   57.26   24.64   58.70   62.54   26.36   62.53    0.00    0.00  0.00 
1 1 1  -51   21   11 o   60.07   25.24   91.07  119.48   27.05  119.48   17.52  299.48  0.60 
1 1 1  -51   21   12 o   51.94   23.30   33.91  267.17   14.80  267.17    3.37   87.17  0.32 
1 1 1  -51   21   13 o   52.12   23.44   26.94  273.64   20.86  273.64    5.01  273.64  0.35 
1 1 1  -51   23    1 o   50.17   21.48   43.52   31.71   26.32   31.71    1.03   31.71  0.51 
1 1 1  -51   23    2 o   50.05   21.58   27.07  130.61   15.63  130.61    0.42  130.61  0.31 
1 1 1  -51   23    3 o   47.76   22.81   34.32  264.81   12.22  264.81    6.61   84.81  0.33 
1 1 1  -51   23    4 o   51.10   22.07   11.30  335.63    5.97  335.63    0.15  155.63  0.12 
1 1 1  -51   23    5 o   60.59   24.41   91.59   62.59   37.13   62.59   12.57  242.59  0.72 
1 1 1  -51   23    6 o   42.14   20.69   38.24  279.97    7.90  279.97   13.11   99.97  0.34 
1 1 1  -51   23    7 f   68.14   28.44   39.54  243.35   22.25  243.35    0.00    0.00  0.00 
1 1 1  -51   23    8 o   53.29   23.54   60.06  121.95   32.04  121.95    2.96  301.95  0.63 
1 1 1  -50    0    1 o   59.01   33.57   93.23  180.00   15.66    0.00  104.75    0.00  0.62 
1 1 1  -50    0    2 o  131.57   26.78  250.99  180.00   24.32  180.00  214.43    0.00  1.00 
1 1 1  -50    0    3 o  157.70   20.42   86.79  180.00  220.26  180.00  137.96  180.00  0.96 
1 1 1  -50    0    4 o   53.66   31.41   81.98    0.00   22.31  180.00   99.95  180.00  0.52 
1 1 1  -50    0    5 o   53.02   32.16   36.55    0.00    8.68  180.00   43.29  180.00  0.24 
1 1 1  -50    0    6 o   49.49   31.41   96.15    0.00   36.52  180.00  127.76  180.00  0.55 
1 1 1  -50    0    7 o   55.56   32.60   96.11    0.00   24.23  180.00  115.75  180.00  0.61 
1 1 1  -50    0    8 o   56.36   33.90   33.25  180.00    4.32    0.00   36.14    0.00  0.24 
1 1 1  -50    0    9 o  115.74   34.77   95.52  180.00  117.56  180.00   25.58  180.00  0.91 
1 1 1  -50    0   10 f  338.62   12.43  296.25  180.00  287.44  180.00    0.00    0.00  0.00 
1 1 1  -50    0   11 o   98.03   40.96  122.53    0.00   64.51    0.00   55.03  180.00  0.94 
1 1 1  -50    0   12 o  217.94   20.64  269.64    0.00  171.16    0.00   93.57  180.00  1.00 
1 1 1  -50    0   13 o   60.85   37.81  170.74    0.00   51.59  180.00  220.19  180.00  0.96 
1 1 1  -50    0   14 o   77.44   42.30   80.47  180.00   51.35  180.00   27.93    0.00  0.84 
1 1 1  -50    0   15 o  146.53   38.50  133.00    0.00  162.33    0.00   31.65    0.00  1.00 
1 1 1  -50    0   16 f   98.60   41.99  208.26  180.00  199.94  180.00    0.00    0.00  0.00 
1 1 1  -50    0   17 o   71.17   42.68  151.12  180.00    0.89    0.00  141.96    0.00  0.98 
1 1 1  -50    0   18 o   78.21   49.59   71.98  180.00   57.89  180.00    6.61    0.00  0.78 
1 1 1  -50    0   19 o   53.89   38.94   94.38    0.00   10.53    0.00   71.06  180.00  0.85 
1 1 1  -50    0   20 o   53.16   34.60   28.79    0.00   24.70    0.00    0.80    0.00  0.46 
1 1 1  -50    0   21 o   40.02   28.30    6.14  180.00    1.14  180.00    3.51  360.00  0.07 
1 1 1  -50    0   22 o  205.38   24.28  229.01  180.00  298.17  180.00  185.58  180.00  1.00 
1 1 1  -50    0   23 o   48.45   32.62  161.24    0.00    0.78  180.00   77.47  180.00  0.78 
1 1 1  -50    0   24 o       ?       ?   14.55    0.00    8.75    0.00    0.00    0.00  0.00 
1 1 1  -50    2    1 f  227.10   10.01  201.04  272.49  192.51  272.49    0.00    0.00  0.00 
1 1 1  -50    2    2 o  209.53   10.95  164.22  347.85  241.54  347.85   84.99  347.85  0.95 
1 1 1  -50    2    3 o  229.26    9.25  188.85   56.64  260.85   56.64   81.37   56.64  0.96 
1 1 1  -50    2    4 o  222.65   10.55  274.83  306.07  171.86  306.07   88.96  126.07  0.97 
1 1 1  -50    2    5 o  163.82   14.16  218.11  340.81  104.09  340.81  102.94  160.81  0.95 
1 1 1  -50    2    6 o  360.92    7.58  341.53  164.24  387.27  164.24   62.51  164.24  0.99 
1 1 1  -50    2    7 o   72.24   25.63  111.83  226.93    4.24   46.93  110.95   46.93  0.71 
1 1 1  -50    2    8 o  144.98   17.32   96.87  292.53  158.39  292.53   65.51  292.53  0.87 
1 1 1  -50    2    9 o  130.88   19.63  111.12   97.46  121.17   97.45   13.94   97.45  0.87 
1 1 1  -50    2   10 o  132.44   19.81  111.99  142.92  124.85  142.92   16.07  142.92  0.88 
1 1 1  -50    2   11 o   49.69   22.88  140.02   22.96   63.71  202.96  200.49  202.96  0.74 
1 1 1  -50    2   12 o  115.77   25.67  117.27   88.89   89.88   88.89   25.38  268.89  0.89 
1 1 1  -50    2   13 o   63.66   27.16   52.37  255.52   16.31  255.51   35.38   75.51  0.53 
1 1 1  -50    2   14 o   67.33   31.06  136.59  227.74   20.58   47.74  155.10   47.74  0.85 
1 1 1  -50    2   15 o   50.86   24.13    9.58   33.95    3.78   33.94    5.63  213.94  0.13 
1 1 1  -50    2   16 o  105.04   29.86   76.57  167.35  105.44  167.35   32.15  167.35  0.85 
1 1 1  -50    2   17 o  141.38   26.17  115.16  146.09  157.96  146.09   50.90  146.09  0.94 
1 1 1  -50    2   18 o   92.49   34.89  102.53  186.30   64.50  186.30   26.99    6.30  0.84 
1 1 1  -50    2   19 o   84.09   33.34  117.24  319.83   45.10  319.83   55.97  139.83  0.87 
1 1 1  -50    2   20 o   48.48   23.04   63.39  120.57   16.21  120.56   36.01  300.56  0.71 
1 1 1  -50    2   21 o   68.06   30.23   70.84  195.66   41.70  195.66   11.51   15.66  0.70 
1 1 1  -50    2   22 o   79.73   29.32   57.06   36.51   37.63   36.52   10.86   36.52  0.40 
1 1 1  -50    2   23 o  101.79   29.09  136.78  251.72  103.10  251.72   36.83  251.72  0.83 
1 1 1  -50    4    1 o  240.42    9.82  262.88  296.33  215.40  296.33   37.90  116.33  0.97 
1 1 1  -50    4    2 f  127.10   17.34  194.07  105.93  186.17  105.93    0.00    0.00  0.00 
1 1 1  -50    4    3 o  174.94   12.58  228.17  113.35  116.70  113.35  101.53  293.35  0.96 
1 1 1  -50    4    4 o  182.54   12.46  227.05   92.36  133.12   92.36   83.74  272.36  0.96 
1 1 1  -50    4    5 o   46.50   21.06   27.33  263.92   10.17   83.90   36.27   83.90  0.17 
1 1 1  -50    4    6 o  103.40   22.60  140.48   81.02   43.59   81.02   90.84  261.02  0.86 
1 1 1  -50    4    7 o  197.89   12.33  129.61   51.06  245.22   51.06  120.77   51.06  0.93 
1 1 1  -50    4    8 o   52.67   23.21   53.15  175.82   12.99  355.83   64.27  355.83  0.36 
1 1 1  -50    4    9 o   50.01   22.63   45.64  199.47   12.74   19.48   57.03   19.48  0.32 
1 1 1  -50    4   10 o  124.00   23.88  143.74  122.23   84.02  122.23   56.12  302.23  0.90 
1 1 1  -50    4   11 o   66.67   29.39   50.63   64.60   11.78   64.59   37.85  244.59  0.46 
1 1 1  -50    4   12 o  214.84   13.72  176.97  338.94  242.36  338.94   67.81  338.94  0.97 
1 1 1  -50    4   13 o  130.52   23.93  122.30  119.13  120.60  119.13    0.00  119.20  0.92 
1 1 1  -50    4   14 o   97.62   29.13  111.59  287.02   63.29  287.03   46.48  107.03  0.89 
1 1 1  -50    4   15 f  281.71   11.86  257.13   24.12  249.98   24.12    0.00    0.00  0.00 
1 1 1  -50    4   16 o   74.67   29.72   42.01   76.25   47.28   76.25    7.41   76.25  0.58 
1 1 1  -50    4   17 o   91.43   32.98   72.83   24.49   77.11   24.49   10.24   24.49  0.79 
1 1 1  -50    4   18 o   56.41   25.69   53.96   50.07   18.56   50.07   28.99  230.07  0.59 
1 1 1  -50    4   19 o   62.01   27.18   68.10   68.25   33.64   68.25   24.57  248.25  0.74 
1 1 1  -50    4   20 o   68.88   30.71   54.55  202.54   46.85  202.54    2.91  202.54  0.66 
1 1 1  -50    4   21 o   43.99   21.43   45.74  306.36    5.41  306.36   26.27  126.36  0.42 
1 1 1  -50    4   22 o   47.42   22.69    9.74  211.17    0.04  211.19    3.88   31.19  0.04 
1 1 1  -50    4   23 o   49.19   23.16   35.61   99.60    9.04   99.60    9.16  279.60  0.28 
1 1 1  -50    6    1 o  155.13   17.83  174.88  103.86  121.70  103.86   48.27  283.86  0.94 
1 1 1  -50    6    2 o  167.14   13.46  188.86   13.98  134.16   13.98   48.87  193.98  0.95 
1 1 1  -50    6    3 o  301.55    8.43  295.97  256.18  306.61  256.18   20.59  256.18  0.98 
1 1 1  -50    6    4 o  427.72    6.77  368.87  352.04  491.11  352.04  135.13  352.04  0.99 
1 1 1  -50    6    5 o  241.12   10.16  155.67  285.66  311.44  285.65  161.18  285.65  0.96 
1 1 1  -50    6    6 o  227.13   11.75  218.23  144.32  228.64  144.32   17.63  144.32  0.97 
1 1 1  -50    6    7 o   59.03   26.23   49.06   16.01    4.00  196.02   51.58  196.02  0.37 
1 1 1  -50    6    8 o  218.74   11.62  218.98   77.08  210.94   77.08    2.06  257.08  0.97 
1 1 1  -50    6    9 o  146.36   17.77  186.43  245.24   94.66  245.24   87.35   65.24  0.95 
1 1 1  -50    6   10 f  167.58   15.92  158.92  125.67  155.85  125.67    0.00    0.00  0.00 
1 1 1  -50    6   11 o  128.17   20.45  119.81  133.81  116.48  133.81    1.64  313.81  0.92 
1 1 1  -50    6   12 o   87.10   27.67  105.88  213.39   42.86  213.39   61.59   33.39  0.85 
1 1 1  -50    6   13 o  147.18   19.52  153.95  208.40  130.10  208.40   21.45   28.40  0.96 
1 1 1  -50    6   14 o   77.37   28.22  128.00  259.65   11.91  259.65  113.48   79.65  0.89 
1 1 1  -50    6   15 o   70.79   28.85   37.50  341.57   39.10  341.57    3.16  341.57  0.53 
1 1 1  -50    6   16 o  180.54   19.97  172.04  103.36  190.65  103.36   29.99  103.36  0.97 
1 1 1  -50    6   17 o   61.40   26.50   12.41   73.17   10.98   73.17    0.18  253.17  0.18 
1 1 1  -50    6   18 o  126.06   24.98   56.67  196.74  166.10  196.74  116.89  196.74  0.85 
1 1 1  -50    6   19 o   76.35   29.68  104.61  354.19   45.52  354.19   42.64  174.19  0.88 
1 1 1  -50    6   20 o   54.06   24.99   65.92   20.88   22.36   20.88   28.76  200.88  0.68 
1 1 1  -50    6   21 o   53.70   25.99   20.86  337.69    5.32  337.69    6.76  157.69  0.16 
1 1 1  -50    6   22 o   69.54   27.93  101.90  261.25   33.64  261.25   10.64   81.25  0.56 
1 1 1  -50    6   23 f   52.44   24.64   50.33   67.44   27.92   67.44    0.00    0.00  0.00 
1 1 1  -50    8    1 o  239.91    9.76  240.23   67.39  233.97   67.40    1.47  247.40  0.98 
1 1 1  -50    8    2 f  185.69   15.44  238.62  173.74  233.27  173.74    0.00    0.00  0.00 
1 1 1  -50    8    3 o  238.36   11.97  240.04  181.99  230.87  181.99    3.39    1.99  0.98 
1 1 1  -50    8    4 o   90.24   25.00   88.71   98.13   50.32   98.13   36.19  278.13  0.76 
1 1 1  -50    8    5 o  169.84   17.20  174.53  319.51  152.15  319.51   18.06  139.51  0.95 
1 1 1  -50    8    6 f  317.69    8.61  253.34  155.91  247.32  155.91    0.00    0.00  0.00 
1 1 1  -50    8    7 o  130.95   18.25  128.57  210.83  113.05  210.83   12.70   30.83  0.91 
1 1 1  -50    8    8 o  214.92   11.43  189.98  206.55  230.31  206.55   43.98  206.55  0.97 
1 1 1  -50    8    9 o  112.04   22.02  155.25   58.61   53.50   58.61   99.32  238.61  0.92 
1 1 1  -50    8   10 o  170.36   15.56  175.78  262.56  154.56  262.56   19.02   82.56  0.96 
1 1 1  -50    8   11 o  225.53   13.25  221.58  232.17  223.95  232.17    5.49  232.17  0.98 
1 1 1  -50    8   12 f  211.71   14.07  208.09   92.33  204.77   92.33    0.00    0.00  0.00 
1 1 1  -50    8   13 o  216.66   13.73  184.05   84.09  245.08   84.09   64.86   84.09  0.98 
1 1 1  -50    8   14 o   55.07   24.56   91.02  124.56    1.18  304.56   88.55  304.56  0.78 
1 1 1  -50    8   15 o   54.52   25.23   44.07  263.80   16.73  263.80   24.66   83.80  0.53 
1 1 1  -50    8   16 o   50.62   23.16   26.63  328.46   10.10  328.45   14.06  148.45  0.34 
1 1 1  -50    8   17 o   69.41   27.13   57.42  111.75   43.76  111.75    6.51  291.75  0.68 
1 1 1  -50    8   18 o   73.15   27.56  112.31  261.37   33.24  261.37   62.39   81.37  0.88 
1 1 1  -50    8   19 f   82.75   29.22   82.06  188.18   65.79  188.18    0.00    0.00  0.00 
1 1 1  -50    8   20 o   60.83   26.53   82.21  316.32   27.82  316.32   29.34  136.32  0.70 
1 1 1  -50    8   21 o   51.26   25.12   73.14  131.98    2.51  131.98   28.31  311.98  0.33 
1 1 1  -50    8   22 o   37.85   18.86   32.30  271.09    0.62   91.09   16.66   91.09  0.20 
1 1 1  -50   10    1 o   41.28   19.65  107.71  244.52   49.04   64.52  155.35   64.52  0.69 
1 1 1  -50   10    2 o  167.64   13.72  152.75  225.50  170.01  225.50   19.13  225.50  0.96 
1 1 1  -50   10    3 o  112.07   22.53  161.20  283.50   48.64  283.50  110.33  103.50  0.93 
1 1 1  -50   10    4 o   62.57   26.58   30.82  150.31   10.37  150.30   19.99  330.30  0.33 
1 1 1  -50   10    5 o   91.77   25.11   43.16  343.36   64.98  343.37   22.45  343.37  0.59 
1 1 1  -50   10    6 o  174.74   14.05  180.69   38.02  158.69   38.02   19.57  218.02  0.96 
1 1 1  -50   10    7 o  125.28   18.42  104.41   27.53  124.43   27.53   21.31   27.53  0.91 
1 1 1  -50   10    8 o  245.59   10.57  217.84  185.28  267.20  185.28   52.23  185.28  0.98 
1 1 1  -50   10    9 o  187.27   13.25  155.13  332.68  209.34  332.68   56.42  332.68  0.97 
1 1 1  -50   10   10 o  191.20   14.22  165.25  119.56  209.07  119.56   46.39  119.56  0.97 
1 1 1  -50   10   11 o  200.96   13.13  174.84  149.57  221.37  149.57   49.52  149.57  0.98 
1 1 1  -50   10   12 o  157.37   16.64  156.02  332.78  153.17  332.78    1.67  332.78  0.97 
1 1 1  -50   10   13 o   68.68   26.29   23.28  139.97   29.54  139.97    7.33  139.97  0.38 
1 1 1  -50   10   14 o  120.49   25.96  117.17   77.61  114.24   77.61    4.83   77.61  0.93 
1 1 1  -50   10   15 o  164.90   15.49  177.58    4.53  160.25    4.53    0.43  184.53  0.97 
1 1 1  -50   10   16 o   76.13   26.98   79.07  249.81   52.27  249.80   16.97   69.80  0.80 
1 1 1  -50   10   17 o   53.53   24.04   68.67  175.12   20.04  175.12   38.58  355.12  0.73 
1 1 1  -50   10   18 o   80.87   28.17   58.70  322.64   76.38  322.64   28.75  322.64  0.77 
1 1 1  -50   10   19 o   78.83   27.89   55.04   17.80   66.82   17.80   25.65   17.80  0.68 
1 1 1  -50   10   20 o   49.18   22.76   71.10  221.19    3.50  221.19   31.43   41.19  0.39 
1 1 1  -50   10   21 o   46.69   22.37  102.43   82.01    1.13   82.01   46.24  262.01  0.52 
1 1 1  -50   10   22 o   53.39   27.01   21.73  122.07   13.03  122.07    0.52  122.07  0.24 
1 1 1  -50   12    1 o   73.05   24.79   62.42  145.13   46.43  145.13   14.95  325.13  0.74 
1 1 1  -50   12    2 o   48.04   21.79   33.31  245.90    3.55  245.90   29.23   65.90  0.38 
1 1 1  -50   12    3 o  146.53   15.57  194.62  122.77   92.15  122.77   99.45  302.77  0.97 
1 1 1  -50   12    4 o  173.69   13.95  148.22   81.67  189.33   81.67   43.38   81.67  0.97 
1 1 1  -50   12    5 o  186.66   13.09  200.45   98.43  167.19   98.43   30.18  278.43  0.98 
1 1 1  -50   12    6 o  197.32   13.18  241.24  261.25  150.06  261.25   87.41   81.25  0.98 
1 1 1  -50   12    7 o  179.25   14.54  180.77  321.92  171.29  321.92    6.56  141.92  0.97 
1 1 1  -50   12    8 o   85.34   29.21  144.06  140.71   12.76  140.71  128.85  320.71  0.90 
1 1 1  -50   12    9 f  137.30   17.23  119.02  235.44  116.50  235.44    0.00    0.00  0.00 
1 1 1  -50   12   10 o  143.88   17.11  130.10   16.32  149.56   16.32   23.62   16.32  0.96 
1 1 1  -50   12   11 o  115.92   23.22   68.39   70.57  138.01   70.57   72.69   70.57  0.88 
1 1 1  -50   12   12 o  245.21   11.21  226.16  226.00  271.66  226.00   58.94  226.00  0.99 
1 1 1  -50   12   13 o  161.96   17.72  129.41  347.88  192.49  347.88   73.70  347.88  0.96 
1 1 1  -50   12   14 o   88.80   27.69   53.93  299.57   81.31  299.57   33.19  299.57  0.73 
1 1 1  -50   12   15 o  105.82   22.26   87.00  217.36  114.54  217.36   38.92  217.36  0.90 
1 1 1  -50   12   16 o   43.92   20.72   68.31  189.80    5.35  189.80   52.64    9.80  0.72 
1 1 1  -50   12   17 o  185.65   13.39  158.42  324.13  236.41  324.13  108.95  324.13  0.98 
1 1 1  -50   12   18 o   53.50   23.27   58.20  101.55   22.53  101.55   20.56  281.55  0.61 
1 1 1  -50   12   19 o   39.94   19.29   38.89   81.02    3.09  261.02   22.51  261.02  0.20 
1 1 1  -50   12   20 o   54.18   24.21   82.96  125.07   12.31  125.07   25.23  305.07  0.46 
1 1 1  -50   12   21 o   56.19   24.88   54.09    7.27   29.59    7.27    0.65  187.27  0.53 
1 1 1  -50   14    1 o   99.13   23.08   91.19  260.23   90.36  260.23    3.46  260.23  0.89 
1 1 1  -50   14    2 o   99.57   21.77  130.91   79.06   59.78   79.06   65.76  259.06  0.93 
1 1 1  -50   14    3 o   90.95   24.05   29.63  159.88   77.88  159.88   49.35  159.88  0.58 
1 1 1  -50   14    4 o  159.55   15.85   99.93  131.91  207.17  131.91  110.77  131.91  0.95 
1 1 1  -50   14    5 o   95.32   25.03  112.17  287.49   64.54  287.49   43.65  107.49  0.91 
1 1 1  -50   14    6 o  105.77   22.44   33.97   49.96  115.83   49.95   83.15   49.95  0.70 
1 1 1  -50   14    7 o   86.19   26.18   69.37    2.85   73.83    2.85    7.39    2.85  0.81 
1 1 1  -50   14    8 o  104.31   24.14  122.16  184.04   76.63  184.04   39.58    4.04  0.92 
1 1 1  -50   14    9 o   58.42   24.21   45.18  325.83   24.96  325.83   17.63  145.83  0.58 
1 1 1  -50   14   10 o  236.20   11.14  180.48  133.60  296.97  133.60  129.19  133.60  0.98 
1 1 1  -50   14   11 o  105.58   24.07  109.29  326.87   93.14  326.87    6.54  146.87  0.91 
1 1 1  -50   14   12 o   92.33   26.97   66.34    9.63   88.65    9.63   29.48    9.63  0.80 
1 1 1  -50   14   13 o  114.56   23.17  125.83   29.56  103.98   29.56    5.85  209.56  0.93 
1 1 1  -50   14   14 o  144.88   16.30  155.69  264.05  147.95  264.05   14.66  264.05  0.97 
1 1 1  -50   14   15 o  134.86   17.87  129.89  181.38  152.24  181.38   44.20  181.38  0.96 
1 1 1  -50   14   16 o  103.46   23.23  120.78   62.70   97.57   62.70    3.22   62.70  0.93 
1 1 1  -50   14   17 o   55.60   23.47    6.76   32.24    3.96   32.24    0.56  212.24  0.08 
1 1 1  -50   14   18 o   57.82   23.98   65.59  306.44   12.48  306.44   16.76  126.44  0.36 
1 1 1  -50   14   19 o   39.70   19.18   12.26  225.29    0.27   45.29    6.00   45.29  0.07 
1 1 1  -50   14   20 o   69.35   26.60   53.83   19.22   53.10   19.22   22.58   19.22  0.60 
1 1 1  -50   16    1 o  103.71   20.31  106.28  299.18   94.35  299.18    1.45  119.18  0.92 
1 1 1  -50   16    2 o  222.90   10.43  196.76  110.88  259.67  110.88   80.71  110.88  0.98 
1 1 1  -50   16    3 o  152.35   13.91  165.49  216.39  144.22  216.39    7.19   36.39  0.97 
1 1 1  -50   16    4 o   38.60   18.56   51.87  172.04    7.44  352.04   55.02  352.04  0.52 
1 1 1  -50   16    5 o   52.08   22.36   64.10   51.57   11.11   51.57   47.67  231.57  0.67 
1 1 1  -50   16    6 o  146.21   15.78  142.06  278.03  151.53  278.03   21.70  278.03  0.96 
1 1 1  -50   16    7 o   54.74   23.49   62.19  187.54   16.08  187.54   40.39    7.54  0.66 
1 1 1  -50   16    8 o   75.66   26.46   12.98  326.96   23.14  326.96   11.47  326.96  0.23 
1 1 1  -50   16    9 o  227.85   12.21  204.45   10.25  266.90   10.25   85.45   10.25  0.98 
1 1 1  -50   16   10 o  137.83   17.53  108.55  307.32  165.18  307.32   70.15  307.32  0.94 
1 1 1  -50   16   11 o   74.24   27.03  102.60  324.23   38.88  324.23   49.78  144.23  0.86 
1 1 1  -50   16   12 o   60.72   24.94   29.11  197.84   32.34  197.84    7.56  197.84  0.47 
1 1 1  -50   16   13 o   58.10   23.62    5.62  205.77    7.84  205.77    3.19  205.77  0.11 
1 1 1  -50   16   14 o  167.30   13.57  157.70  241.64  202.44  241.64   78.33  241.64  0.98 
1 1 1  -50   16   15 o   46.88   21.08  104.16   29.98    3.62  209.98   79.15  209.98  0.77 
1 1 1  -50   16   16 o   64.80   24.08   30.63  202.28   17.15  202.28    0.76  202.28  0.26 
1 1 1  -50   16   17 o   61.55   24.82   14.08  298.92    4.24  298.92    1.65  118.92  0.08 
1 1 1  -50   16   18 o   51.03   25.13   20.66  240.46    5.55  240.46    4.90   60.46  0.16 
1 1 1  -50   16   19 o   44.78   20.58   34.43  197.05   19.81  197.05    0.79   17.05  0.45 
1 1 1  -50   18    1 o   88.34   22.12  125.22  246.47   57.33  246.47   49.41   66.47  0.93 
1 1 1  -50   18    2 o   69.10   24.04   73.22   11.59   49.01   11.59   13.78  191.59  0.81 
1 1 1  -50   18    3 o   76.46   23.79   28.39   44.98   56.60   44.98   32.16   44.98  0.53 
1 1 1  -50   18    4 o   81.47   22.77   68.68  218.34   75.98  218.34   16.73  218.34  0.83 
1 1 1  -50   18    5 o   76.27   24.32   48.24  177.34   66.57  177.34   24.97  177.34  0.71 
1 1 1  -50   18    6 o   63.18   24.55   67.34  325.82   37.54  325.82   20.41  145.82  0.76 
1 1 1  -50   18    7 o   45.70   21.12   50.01   88.31   11.62   88.31   31.22  268.31  0.60 
1 1 1  -50   18    8 o   55.32   23.54   71.59    4.14   23.99    4.13   36.92  184.13  0.77 
1 1 1  -50   18    9 o  139.06   18.74  130.22   34.52  158.72   34.52   48.88   34.52  0.97 
1 1 1  -50   18   10 o   58.96   25.49   71.43  166.02   32.11  166.02   26.65  346.02  0.77 
1 1 1  -50   18   11 o   57.11   24.01   64.69   49.07   31.11   49.07   20.31  229.07  0.72 
1 1 1  -50   18   12 o   35.23   17.55    6.93   30.95    0.27   30.95    5.01  210.95  0.08 
1 1 1  -50   18   13 o   58.65   23.63   56.02   36.79   27.12   36.79   10.25  216.79  0.55 
1 1 1  -50   18   14 o   70.62   32.13   77.37   93.24   29.40   93.24   10.19  273.24  0.49 
1 1 1  -50   18   15 o   37.12   17.87   51.66  130.24    6.39  310.24   27.78  310.24  0.20 
1 1 1  -50   18   16 o   34.29   16.75   33.30  321.46    3.18  141.46   19.45  141.46  0.19 
1 1 1  -50   18   17 o   39.70   18.92   19.34  280.94    5.51  280.95    5.49  100.95  0.21 
1 1 1  -50   20    1 o   51.08   22.07    8.92  124.73    5.90  124.73    0.83  304.73  0.12 
1 1 1  -50   20    2 o  106.84   19.43  144.85  296.10   91.16  296.10   19.92  116.10  0.95 
1 1 1  -50   20    3 o   60.52   24.32   87.01  293.90   29.29  293.90   38.18  113.90  0.80 
1 1 1  -50   20    4 o   97.47   22.08   94.18  247.43  102.62  247.43   29.23  247.43  0.90 
1 1 1  -50   20    5 o   45.50   20.76   97.61  183.59    4.12    3.59   80.13    3.59  0.79 
1 1 1  -50   20    6 o   44.08   20.08   27.13  120.44    9.76  120.44   11.23  300.44  0.35 
1 1 1  -50   20    7 o   35.32   17.39   54.76   53.44    4.21  233.44   46.06  233.44  0.53 
1 1 1  -50   20    8 o  110.49   22.13  106.93  281.70  122.58  281.70   42.36  281.70  0.92 
1 1 1  -50   20    9 o  107.75   28.33   60.88  311.76  121.47  311.76   79.61  311.76  0.76 
1 1 1  -50   20   10 o   59.14   27.90   73.55  311.94   19.57  311.94   24.56  131.94  0.54 
1 1 1  -50   20   11 o   81.00   31.67   79.00  193.93   47.42  193.93    8.23  193.93  0.53 
1 1 1  -50   20   12 o   48.24   23.54   12.12    9.81    0.17    9.82    4.67  189.82  0.05 
1 1 1  -50   20   13 o   56.82   26.65   61.99  204.24   12.80  204.23   15.38   24.23  0.36 
1 1 1  -50   20   14 o   46.90   21.18   51.73  156.38   10.67  156.37   15.99  336.37  0.40 
1 1 1  -50   20   15 o   56.97   23.26   27.21   14.06   26.38   14.06   10.55   14.06  0.37 
1 1 1  -50   22    1 o   49.82   21.17   31.83   24.45    3.50   24.45   10.22  204.45  0.17 
1 1 1  -50   22    2 o   35.16   17.07    8.66   63.22    1.26  243.22    4.83  243.22  0.03 
1 1 1  -50   22    3 o   49.13   21.23   40.78  309.81    1.73  309.81   14.55  129.81  0.18 
1 1 1  -50   22    4 o   46.27   20.98   64.64   46.13    1.22  226.13   26.66  226.13  0.26 
1 1 1  -50   22    5 o   50.26   23.39   49.65   32.60    1.68   32.60   17.88  212.60  0.21 
1 1 1  -50   22    6 f   98.55   23.93  142.64  281.66   57.27  281.66    0.00    0.00  0.00 
1 1 1  -50   22    7 f  117.66   21.28   82.54  146.23   34.32  146.23    0.00    0.00  0.00 
1 1 1  -50   22    8 o   68.88   26.58   64.48  155.95   27.92  155.95    0.24  335.95  0.41 
1 1 1  -50   22    9 o   96.70   24.55   68.01   13.97   88.58   13.98   57.00   13.98  0.62 
1 1 1  -50   22   10 o   79.94   30.74   39.49   86.90   37.86   86.90   18.18   86.90  0.36 
1 1 1  -50   22   11 o   49.04   23.69    3.18  243.04    1.21  243.03    0.50   63.03  0.03 
1 1 1  -50   22   12 o   49.22   24.01   65.28  254.55   23.86  254.55   14.36   74.55  0.63 
1 1 1  -50   24    4 o   42.81   20.00   11.32   53.09    6.81   53.08    0.06   53.08  0.16 
1 1 1  -50   24    5 o   59.52   23.88   48.04  134.86   45.15  134.86   16.48  134.86  0.62 
1 1 1  -49    1    1 o   43.25   20.07   13.06   31.63    5.94  211.63   18.27  211.63  0.07 
1 1 1  -49    1    2 o  156.10   11.80  147.55  216.92  147.87  216.92    9.12  216.92  0.92 
1 1 1  -49    1    3 o  152.75   12.62  136.82  339.04  148.64  339.05   20.29  339.05  0.91 
1 1 1  -49    1    4 o  281.05    7.93  306.20    8.64  262.83    8.67   24.41  188.67  0.98 
1 1 1  -49    1    5 o  123.29   17.16  174.42   92.83   59.54   92.79  103.98  272.79  0.90 
1 1 1  -49    1    6 o   55.15   23.17   23.30  168.68    4.64  348.66   26.52  348.66  0.16 
1 1 1  -49    1    7 o   62.61   24.70   67.52  221.25    6.06   41.24   69.66   41.24  0.46 
1 1 1  -49    1    8 o  164.20   14.72  187.27   11.64  131.39   11.64   45.93  191.64  0.94 
1 1 1  -49    1    9 o  240.04    9.98  216.46   45.82  258.08   45.82   51.74   45.82  0.97 
1 1 1  -49    1   10 o  382.22    8.06  298.32  282.17  467.06  282.17  180.34  282.17  0.99 
1 1 1  -49    1   11 o  352.41    8.99  317.15  175.37  387.60  175.37   79.92  175.37  0.99 
1 1 1  -49    1   12 o  384.16    9.05  288.55   44.89  477.31   44.89  195.57   44.89  0.99 
1 1 1  -49    1   13 o  350.77   10.05  334.94  344.50  365.26  344.50   35.85  344.50  0.99 
1 1 1  -49    1   14 o  122.62   27.73  129.70  216.65   96.22  216.65   31.75   36.65  0.91 
1 1 1  -49    1   15 o  209.68   17.71  187.29  171.07  225.31  171.07   41.00  171.07  0.98 
1 1 1  -49    1   16 o   82.90   32.95   60.38  192.27   59.68  192.27    0.97  192.27  0.71 
1 1 1  -49    1   17 o  100.39   31.11  111.25  200.53   73.84  200.52   31.51   20.52  0.89 
1 1 1  -49    1   18 o  173.31   22.72  160.93  350.61  188.19  350.61   41.38  350.61  0.97 
1 1 1  -49    1   19 o   90.57   42.05   63.44  101.90   62.49  101.91    6.98  101.91  0.65 
1 1 1  -49    1   20 o   64.53   29.00   18.90  342.43   24.31  342.43    8.30  342.43  0.31 
1 1 1  -49    1   21 o   56.64   25.47   21.89  308.85   18.40  308.85    1.29  308.85  0.31 
1 1 1  -49    1   22 o   46.85   22.54   14.10   51.94    1.75   51.93    6.47  231.93  0.11 
1 1 1  -49    1   23 o   60.09   26.42   32.20  246.52    9.26  246.52    4.92   66.52  0.20 
1 1 1  -49    1   24 o   82.18   29.49   69.88  117.29   77.91  117.29   38.25  117.29  0.72 
1 1 1  -49    3    1 f   80.56   24.09  136.79  244.11  129.77  244.11    0.00    0.00  0.00 
1 1 1  -49    3    2 f  199.09   11.03  146.25  330.75  138.12  330.75    0.00    0.00  0.00 
1 1 1  -49    3    3 o  312.72    7.66  312.68  226.47  319.73  226.47   25.29  226.47  0.98 
1 1 1  -49    3    4 o   57.53   23.25   76.51  232.79   16.93   52.79   88.89   52.79  0.48 
1 1 1  -49    3    5 o  265.15    8.96  250.41   52.25  280.43   52.25   44.87   52.25  0.97 
1 1 1  -49    3    6 f  100.62   21.41  123.38   83.65  116.29   83.65    0.00    0.00  0.00 
1 1 1  -49    3    7 o  307.94    8.49  306.14  206.34  314.96  206.34   25.35  206.34  0.98 
1 1 1  -49    3    8 o   62.46   24.75  112.71  120.07   24.48  300.07  131.66  300.07  0.66 
1 1 1  -49    3    9 o  184.44   13.99  180.93  114.90  176.59  114.90    3.39  114.90  0.95 
1 1 1  -49    3   10 o  239.67   11.33  172.03  157.31  294.59  157.31  128.57  157.31  0.96 
1 1 1  -49    3   11 o  194.04   14.43  158.47  333.04  214.48  333.03   60.38  333.03  0.95 
1 1 1  -49    3   12 o  103.99   26.13   64.76   56.26   86.28   56.26   22.90   56.26  0.72 
1 1 1  -49    3   13 o  238.00   18.49  215.88  164.48  251.88  164.48   39.08  164.48  0.98 
1 1 1  -49    3   14 o  254.46   13.24  228.55   84.77  275.15   84.77   49.80   84.77  0.98 
1 1 1  -49    3   15 o  156.11   21.33  149.39  144.69  152.59  144.69    5.69  144.69  0.96 
1 1 1  -49    3   16 o  171.33   19.75  145.97  289.05  189.96  289.05   48.84  289.05  0.97 
1 1 1  -49    3   17 o  108.00   30.47   62.96  309.02  116.91  309.02   57.64  309.02  0.82 
1 1 1  -49    3   18 o   58.11   27.12   18.05   79.73   11.83   79.73    4.50  259.73  0.24 
1 1 1  -49    3   19 o   58.37   26.61   62.39  350.54   23.22  350.53   31.06  170.53  0.66 
1 1 1  -49    3   20 o   78.97   32.87   62.21    8.90   66.12    8.90   13.72    8.90  0.75 
1 1 1  -49    3   21 o   65.61   27.53   43.65  170.05   40.20  170.05    6.62  170.05  0.56 
1 1 1  -49    3   22 o   53.04   24.62   43.64  108.70    8.00  108.70   15.45  288.70  0.30 
1 1 1  -49    3   23 o   46.50   23.07   13.29  277.67    0.94  277.68    5.16   97.68  0.08 
1 1 1  -49    3   24 o   47.04   22.66   25.71  127.87   14.18  127.88    0.86  307.88  0.31 
1 1 1  -49    5    1 o   35.62   17.37   57.16  353.90   34.70  173.91   89.39  173.91  0.28 
1 1 1  -49    5    2 o  170.07   12.26  144.77  355.66  177.82  355.66   39.93  355.66  0.93 
1 1 1  -49    5    3 o  251.78    8.82  214.42  346.23  283.94  346.23   80.29  346.23  0.97 
1 1 1  -49    5    4 o   97.37   21.03  146.77  274.97   27.22  274.98  112.00   94.98  0.85 
1 1 1  -49    5    5 o  211.02   10.76  175.63  137.81  235.39  137.81   68.73  137.81  0.95 
1 1 1  -49    5    6 o   50.66   22.20   49.34  128.11   15.18  308.11   62.09  308.11  0.31 
1 1 1  -49    5    7 o   63.41   24.69   57.46   42.29    0.67  222.30   55.50  222.30  0.43 
1 1 1  -49    5    8 o  181.56   13.98  169.90  105.61  179.99  105.61   17.06  105.61  0.94 
1 1 1  -49    5    9 o   75.74   29.94   53.17  336.64   17.38  336.64   33.95  156.64  0.45 
1 1 1  -49    5   10 o   80.79   26.94   49.00  263.52   30.32  263.51   17.30   83.51  0.48 
1 1 1  -49    5   11 o  107.42   25.34  142.97   46.40   51.24   46.40   88.46  226.40  0.89 
1 1 1  -49    5   12 o  164.45   16.60  100.93  165.92  203.99  165.92  104.74  165.92  0.92 
1 1 1  -49    5   13 o   94.48   28.18  148.98  257.79   22.95  257.79  124.08   77.79  0.90 
1 1 1  -49    5   14 o  105.71   27.35   62.06  235.17  107.34  235.17   46.23  235.17  0.80 
1 1 1  -49    5   15 o   56.99   25.38    4.70  283.62    3.30  283.66    1.31  103.66  0.07 
1 1 1  -49    5   16 o   91.21   30.51  120.54   81.63   47.62   81.63   67.58  261.63  0.89 
1 1 1  -49    5   17 o   74.98   30.92   73.26   29.23   45.38   29.23   22.55  209.23  0.76 
1 1 1  -49    5   18 o   74.13   28.28   54.24   27.49   50.28   27.49    2.03   27.49  0.66 
1 1 1  -49    5   19 o  138.63   21.65  139.37  161.08  145.62  161.08   25.73  161.08  0.96 
1 1 1  -49    5   20 o   71.00   28.84   76.04  247.83   51.13  247.83   11.13   67.83  0.80 
1 1 1  -49    5   21 o   61.47   28.79  115.53  280.58   14.00  280.58   71.56  100.58  0.81 
1 1 1  -49    5   22 o   68.26   27.81   71.57    8.44   24.90    8.44    7.12  188.44  0.42 
1 1 1  -49    5   23 o   47.72   22.59   74.85  132.12    8.31  132.12   28.65  312.12  0.47 
1 1 1  -49    7    1 o   67.58   23.98   55.46   68.73    9.19   68.73   44.52  248.73  0.47 
1 1 1  -49    7    2 o  305.93    7.66  211.69  340.30  392.89  340.30  188.70  340.30  0.98 
1 1 1  -49    7    3 o   53.55   22.51   72.30  253.21   18.97   73.21   88.52   73.21  0.47 
1 1 1  -49    7    4 o   84.33   25.69  111.11  300.54   21.84  300.55   84.90  120.55  0.76 
1 1 1  -49    7    5 o  251.51   11.70  230.79  358.39  267.00  358.39   45.21  358.39  0.97 
1 1 1  -49    7    6 o  191.77   12.08  135.13  192.61  228.83  192.61   98.73  192.61  0.94 
1 1 1  -49    7    7 o   94.53   23.28  149.22  183.91   18.79  183.91  125.36    3.91  0.86 
1 1 1  -49    7    8 o  212.09   12.23  183.82   55.63  228.79   55.63   50.41   55.63  0.96 
1 1 1  -49    7    9 o  132.91   18.42  149.72  219.78   98.67  219.78   47.17   39.78  0.92 
1 1 1  -49    7   10 o  133.95   19.43   86.92  208.36  147.30  208.36   62.24  208.36  0.87 
1 1 1  -49    7   11 o  165.71   15.91  206.06  172.40  116.70  172.41   86.06  352.41  0.96 
1 1 1  -49    7   12 o  280.51   10.68  246.86  163.84  309.26  163.84   65.59  163.84  0.99 
1 1 1  -49    7   13 o  123.90   23.44   90.45  331.45  133.41  331.44   44.32  331.44  0.90 
1 1 1  -49    7   14 o   51.58   23.45   19.97  178.64    7.93  178.63   11.69  358.63  0.27 
1 1 1  -49    7   15 o   48.21   22.84   30.06  332.74    7.18  332.74   21.74  152.74  0.37 
1 1 1  -49    7   16 o   87.85   30.82   86.76   46.44   65.51   46.45   15.98  226.45  0.84 
1 1 1  -49    7   17 o   75.20   27.94   99.45  154.71   36.39  154.71   53.55  334.71  0.84 
1 1 1  -49    7   18 o   87.63   28.16   94.52  243.69   68.15  243.69   14.23   63.69  0.86 
1 1 1  -49    7   19 o   68.23   28.11   67.17  307.04   48.78  307.04    8.03  127.04  0.77 
1 1 1  -49    7   20 o   76.20   29.12   82.78   59.96   58.29   59.96    6.49  239.96  0.81 
1 1 1  -49    7   21 o   48.29   24.15   15.16  352.95    2.45  352.95    6.70  172.95  0.12 
1 1 1  -49    7   22 o   55.13   26.19   10.49   21.00    1.63   21.01    2.83  201.01  0.06 
1 1 1  -49    7   23 o   57.11   25.82   11.80   85.42    7.75   85.41    1.31   85.41  0.12 
1 1 1  -49    9    1 o  204.07   13.64  216.31   74.70  184.04   74.70   27.61  254.70  0.97 
1 1 1  -49    9    2 o  138.96   20.07  163.79  257.35   98.98  257.35   60.89   77.35  0.93 
1 1 1  -49    9    3 o  109.70   20.93  123.72   40.13   71.48   40.14   49.08  220.14  0.88 
1 1 1  -49    9    4 o  230.66   10.30  231.07  145.47  223.89  145.47    1.11  325.47  0.97 
1 1 1  -49    9    5 o  201.29   11.69  245.38  244.27  151.80  244.27   87.20   64.27  0.97 
1 1 1  -49    9    6 o   41.22   19.66   23.40  295.43    9.93  115.43   32.74  115.43  0.16 
1 1 1  -49    9    7 o  324.87    8.19  333.57  219.37  315.99  219.37    9.88   39.37  0.99 
1 1 1  -49    9    8 o  279.17    9.27  249.87  260.11  303.51  260.11   58.71  260.11  0.98 
1 1 1  -49    9    9 o   58.99   24.54   22.10  239.88    4.92  239.87   16.80   59.87  0.23 
1 1 1  -49    9   10 o   70.42   26.50   71.03  143.02   25.00  143.02   45.15  323.02  0.68 
1 1 1  -49    9   11 o   54.87   23.78   52.19   48.24    5.83   48.24   45.64  228.24  0.52 
1 1 1  -49    9   12 o   69.02   26.58   43.17  206.79   33.72  206.78    8.79   26.78  0.55 
1 1 1  -49    9   13 o  173.31   15.80  167.25  224.72  173.30  224.72    9.24  224.72  0.97 
1 1 1  -49    9   14 o   72.85   27.06   56.82   77.57   48.42   77.57    6.21  257.57  0.71 
1 1 1  -49    9   15 o   57.09   25.60   43.44  338.66   20.87  338.66   19.98  158.66  0.54 
1 1 1  -49    9   16 o   50.93   23.13   53.41  297.97   11.08  297.98   37.46  117.98  0.59 
1 1 1  -49    9   17 o  143.37   18.76  117.60  226.95  168.88  226.95   65.82  226.95  0.95 
1 1 1  -49    9   18 o   60.62   25.74   94.19   63.08   20.56   63.08   59.71  243.08  0.83 
1 1 1  -49    9   19 o   59.34   25.84   48.97  205.43   35.18  205.42    4.15   25.42  0.63 
1 1 1  -49    9   20 o   51.91   23.62   32.43  285.73   13.53  285.73    9.13  105.73  0.35 
1 1 1  -49    9   21 f   53.19   24.67   20.16  115.90    8.54  115.90    0.00    0.00  0.00 
1 1 1  -49    9   22 o   45.51   22.90   20.19  246.19    2.60  246.19    7.43   66.19  0.14 
1 1 1  -49   11    1 o   53.79   22.68  127.27  289.93   39.72  109.93  165.36  109.93  0.80 
1 1 1  -49   11    2 o  145.91   15.00  147.60  178.16  130.71  178.16   15.03  358.16  0.95 
1 1 1  -49   11    3 o  109.01   20.91   65.53  177.86  109.54  177.86   44.93  177.86  0.80 
1 1 1  -49   11    4 o  111.08   21.26   70.75    8.69  111.49    8.69   41.78    8.69  0.82 
1 1 1  -49   11    5 o   78.90   26.17   96.10  343.99   29.61  343.99   65.09  163.99  0.79 
1 1 1  -49   11    6 o  250.26   12.34  260.41  330.39  235.18  330.39   21.70  150.39  0.98 
1 1 1  -49   11    7 o  195.54   12.52  165.54  120.43  214.71  120.43   51.22  120.43  0.97 
1 1 1  -49   11    8 o  160.14   21.61  150.22  229.19  156.32  229.19    8.09  229.19  0.95 
1 1 1  -49   11    9 o  185.06   20.22  163.15  283.05  196.15  283.05   35.34  283.05  0.96 
1 1 1  -49   11   10 o  288.45    9.81  337.93  164.78  239.45  164.78   93.19  344.78  0.99 
1 1 1  -49   11   11 o  308.65    9.21  273.35  203.53  343.50  203.53   74.86  203.53  0.99 
1 1 1  -49   11   12 o   59.16   24.73   14.21   17.36   11.90   17.36    1.89  197.36  0.22 
1 1 1  -49   11   13 o  221.70   11.96  195.92   97.15  249.56   97.15   62.85   97.15  0.98 
1 1 1  -49   11   14 o   54.64   24.03   48.59   27.15   18.03   27.16   27.26  207.16  0.58 
1 1 1  -49   11   15 o  138.71   20.59  105.11  225.32  165.19  225.32   70.29  225.32  0.94 
1 1 1  -49   11   16 o   62.33   24.88   46.64    1.52   32.79    1.53    8.00  181.53  0.59 
1 1 1  -49   11   17 o   82.17   27.05   61.81  325.93   78.28  325.93   25.63  325.93  0.80 
1 1 1  -49   11   18 o  122.05   22.70  120.45  135.01  133.47  135.02   36.24  135.02  0.95 
1 1 1  -49   11   19 o   53.13   23.99   37.80   59.96   18.45   59.96    9.20  239.96  0.43 
1 1 1  -49   11   20 o   52.13   23.39   83.60  212.78    6.43  212.78   33.07   32.78  0.44 
1 1 1  -49   11   21 o   45.09   21.72   42.01   31.60    2.68   31.60   17.08  211.60  0.25 
1 1 1  -49   11   22 o   51.39   24.41   53.30  208.70   26.56  208.70    4.56   28.70  0.56 
1 1 1  -49   13    1 o   89.26   23.20  143.98   92.25   23.18   92.25  118.36  272.25  0.92 
1 1 1  -49   13    2 o  152.76   14.26  150.72  163.06  146.07  163.06    2.20  343.06  0.96 
1 1 1  -49   13    3 o  180.53   12.69  132.99  279.54  217.40  279.53   86.51  279.53  0.96 
1 1 1  -49   13    4 o  205.07   11.46  209.15  133.65  196.21  133.65    9.68  313.65  0.98 
1 1 1  -49   13    5 o   48.04   21.70   63.27   38.91    4.57  218.91   66.86  218.91  0.60 
1 1 1  -49   13    6 o  150.14   16.52  154.66  275.26  136.45  275.26   15.74   95.26  0.96 
1 1 1  -49   13    7 o  117.98   26.10  137.60   41.02   84.76   41.02   50.57  221.02  0.93 
1 1 1  -49   13    8 o   55.39   25.52   36.12  119.14   14.53  119.14   20.96  299.14  0.45 
1 1 1  -49   13    9 f  122.22   32.07  107.58  188.30  104.97  188.30    0.00    0.00  0.00 
1 1 1  -49   13   10 o  243.39   23.97  206.73  342.67  278.31  342.67   78.87  342.67  0.98 
1 1 1  -49   13   11 o  121.47   32.71   90.11   66.61  129.05   66.62   43.27   66.62  0.88 
1 1 1  -49   13   12 o   62.21   25.27   20.09   11.64   19.94   11.64    1.13   11.64  0.31 
1 1 1  -49   13   13 o   96.64   26.38   65.59  305.51   98.30  305.51   38.44  305.51  0.82 
1 1 1  -49   13   14 o   74.56   26.44   78.76  213.29   48.31  213.29   21.54   33.29  0.79 
1 1 1  -49   13   15 o   62.32   24.92   53.40   80.07   36.21   80.07   10.01  260.07  0.66 
1 1 1  -49   13   16 o   39.35   18.87    5.97  357.10    2.30  357.09    2.75  177.09  0.09 
1 1 1  -49   13   17 o   81.50   25.70   64.33   20.17   79.48   20.17   28.36   20.17  0.80 
1 1 1  -49   13   18 o   64.47   25.27    7.10  179.46    7.47  179.46    2.49  179.46  0.10 
1 1 1  -49   13   19 o   52.85   23.28   64.12  148.98    6.98  148.98   22.49  328.98  0.34 
1 1 1  -49   13   20 o   87.95   26.76   61.20   54.73   65.19   54.74   36.50   54.74  0.53 
1 1 1  -49   13   21 o   47.64   22.39   37.37  175.15   17.92  175.15    3.59  355.15  0.41 
1 1 1  -49   15    1 o   62.39   23.95   25.13   86.77   25.09   86.76    1.25   86.76  0.39 
1 1 1  -49   15    2 o  149.92   14.03  119.18  322.28  173.70  322.28   59.96  322.28  0.96 
1 1 1  -49   15    3 o   82.42   23.43   95.17   38.20   53.00   38.20   38.18  218.20  0.87 
1 1 1  -49   15    4 o  153.16   14.58  112.21  205.54  185.24  205.54   77.55  205.54  0.96 
1 1 1  -49   15    5 o   47.56   21.65   78.71  290.52    6.83  110.52   82.35  110.52  0.72 
1 1 1  -49   15    6 o   84.17   24.52   86.23  345.89   62.05  345.89   20.46  165.89  0.86 
1 1 1  -49   15    7 o  152.60   19.63  132.39  107.88  166.45  107.88   40.38  107.88  0.96 
1 1 1  -49   15    8 o   82.57   29.98   94.65  195.27   50.13  195.27   39.38   15.27  0.85 
1 1 1  -49   15    9 f  108.26   30.57  109.91  172.81  102.90  172.81    0.00    0.00  0.00 
1 1 1  -49   15   10 o  101.03   32.11   77.11  267.54   96.47  267.54   25.42  267.54  0.83 
1 1 1  -49   15   11 o  159.36   26.47  157.41  261.30  163.08  261.30   20.84  261.30  0.96 
1 1 1  -49   15   12 o  100.75   38.96   31.41  349.82   64.88  349.81   37.13  349.81  0.46 
1 1 1  -49   15   13 o   48.94   22.34    7.92  303.60    4.02  303.60    2.84  123.60  0.11 
1 1 1  -49   15   14 o   59.21   24.68   21.50  267.46   24.89  267.46    6.61  267.46  0.36 
1 1 1  -49   15   15 o   64.71   25.02   28.93  357.06   39.95  357.06   16.33  357.06  0.49 
1 1 1  -49   15   16 o   44.40   20.18   58.63  145.16    9.59  145.16   35.30  325.16  0.61 
1 1 1  -49   15   17 o   46.65   21.19   71.17  328.55    4.60  328.55   38.71  148.55  0.51 
1 1 1  -49   15   18 o   45.62   20.81   34.59  188.50    0.54    8.50   14.25    8.50  0.14 
1 1 1  -49   15   19 o   71.38   32.86   80.42  322.38   36.90  322.38    2.64  142.38  0.54 
1 1 1  -49   15   20 o   36.52   18.01   62.42   70.81    8.05   70.81   28.87  250.81  0.62 
1 1 1  -49   17    1 o   54.06   22.18   83.04   32.41    7.51   32.41   66.54  212.41  0.75 
1 1 1  -49   17    2 o  137.03   15.50  114.10  251.14  157.32  251.14   54.68  251.14  0.95 
1 1 1  -49   17    3 o   49.25   21.58   70.05  187.13    3.93  187.13   59.44    7.13  0.68 
1 1 1  -49   17    4 o   78.61   24.08   96.82  332.40   47.72  332.41   40.08  152.41  0.86 
1 1 1  -49   17    5 f   62.98   24.20   40.08   55.67   36.32   55.67    0.00    0.00  0.00 
1 1 1  -49   17    6 o   66.68   24.38   73.98  161.91   35.67  161.91   31.12  341.91  0.77 
1 1 1  -49   17    7 o   73.96   27.71   82.05  276.81   44.01  276.81   29.56   96.81  0.79 
1 1 1  -49   17    8 o  177.59   17.80  164.01   21.68  199.21   21.69   53.62   21.69  0.97 
1 1 1  -49   17    9 o  161.37   21.45  139.74  266.22  186.79  266.22   64.20  266.22  0.96 
1 1 1  -49   17   10 o   89.90   32.15  134.75  316.26   44.29  316.26   72.63  136.26  0.90 
1 1 1  -49   17   11 o  109.24   37.92   50.39   29.51  111.25   29.52   68.10   29.52  0.71 
1 1 1  -49   17   12 o  133.97   38.80  151.34   38.93  122.58   38.93    5.03  218.93  0.93 
1 1 1  -49   17   13 o   91.09   33.00   86.93  121.24   82.85  121.24   12.62  121.24  0.84 
1 1 1  -49   17   14 o   65.19   23.75   61.60  162.16   47.02  162.16    0.19  342.16  0.72 
1 1 1  -49   17   15 o   81.71   24.18  100.14   25.35   68.34   25.35    3.76   25.35  0.81 
1 1 1  -49   17   16 o   65.92   29.77   13.43   32.74    4.58   32.74    1.52  212.74  0.08 
1 1 1  -49   17   17 o   35.63   17.34   15.56  310.37    1.73  130.37    8.75  130.37  0.07 
1 1 1  -49   17   18 o   49.82   21.61   28.34  126.55   12.36  126.55    2.90  306.55  0.28 
1 1 1  -49   19    1 o   48.67   21.22   87.54  103.90    6.11  103.90   67.75  283.90  0.82 
1 1 1  -49   19    2 o   46.60   20.91   14.08   32.50    9.27   32.49    2.68  212.49  0.23 
1 1 1  -49   19    3 f   50.61   22.11   20.22   95.84   17.23   95.84    0.00    0.00  0.00 
1 1 1  -49   19    4 f   59.48   23.70   97.37  235.90   83.11  235.90    0.00    0.00  0.00 
1 1 1  -49   19    5 o   42.92   18.72   84.96  231.42    5.29   51.42   77.78   51.42  0.78 
1 1 1  -49   19    6 o   59.42   23.45   47.47  127.33   38.32  127.33    2.07  307.33  0.66 
1 1 1  -49   19    7 o   53.23   22.68   51.95    9.56   28.19    9.56   15.81  189.56  0.68 
1 1 1  -49   19    8 o   69.63   28.32   57.22  303.27   54.99  303.27    6.90  303.27  0.74 
1 1 1  -49   19    9 f   67.15   28.44   46.41  335.85   38.11  335.85    0.00    0.00  0.00 
1 1 1  -49   19   10 f   71.02   31.75   58.61  199.21   46.74  199.21    0.00    0.00  0.00 
1 1 1  -49   19   11 o   66.09   30.75   50.72  217.69   37.63  217.69    1.40   37.69  0.58 
1 1 1  -49   19   12 o   73.75   32.73   51.27   44.90   43.38   44.90    7.09   44.90  0.54 
1 1 1  -49   19   13 o  112.18   32.74   47.08  131.30   91.72  131.30   64.99  131.30  0.53 
1 1 1  -49   19   14 o   66.09   29.57   63.70   68.40   16.14   68.40   10.11  248.40  0.32 
1 1 1  -49   19   15 o   76.44   32.24   41.87  282.89   25.29  282.89    6.27  282.89  0.29 
1 1 1  -49   19   16 o   49.48   20.98   47.81  272.72   16.28  272.72    9.00   92.72  0.42 
1 1 1  -49   21    1 o   82.63   22.26   88.02  319.74   75.73  319.74   16.95  319.74  0.81 
1 1 1  -49   21    2 o   59.01   22.21   37.92  243.72   29.00  243.72    1.85  243.72  0.48 
1 1 1  -49   21    3 o   40.89   19.09   28.44  355.69    5.10  355.69   16.14  175.69  0.32 
1 1 1  -49   21    4 o   40.12   19.00   15.46  319.02    2.95  319.02    8.65  139.02  0.18 
1 1 1  -49   21    5 o   63.68   24.23   36.81  183.10   36.87  183.09    9.27  183.09  0.51 
1 1 1  -49   21    6 o   93.34   23.76   68.22  292.77  102.62  292.76   52.41  292.76  0.82 
1 1 1  -49   21    7 o   56.03   23.10   16.93  271.93   11.47  271.93    0.35   91.93  0.21 
1 1 1  -49   21    8 o   86.17   33.33   16.56  239.47   23.60  239.47   12.95  239.47  0.20 
1 1 1  -49   21    9 o   60.69   28.56   33.82   28.32   12.84   28.32    6.48  208.32  0.26 
1 1 1  -49   21   10 f   86.93   34.50   25.08  175.28   12.11  175.27    0.00    0.00  0.00 
1 1 1  -49   21   11 o   63.09   28.05   43.10   11.75    9.75   11.75    7.45  191.75  0.21 
1 1 1  -49   21   12 o   43.73   21.66   30.20  128.34    0.14  128.34   13.38  308.34  0.16 
1 1 1  -49   21   13 o   48.76   23.83   32.95  342.80    6.78  342.79    9.76  162.79  0.24 
1 1 1  -49   21   14 o   55.51   26.29   73.26  168.06   28.63  168.07   12.60  348.07  0.63 
1 1 1  -49   23    1 o   48.66   20.82   42.58  270.49    7.93  270.49   12.55   90.49  0.29 
1 1 1  -49   23    2 o   92.53   20.83   91.27  290.96   93.47  290.96   51.27  290.96  0.73 
1 1 1  -49   23    3 o   53.01   23.68   19.57  225.03    3.83  225.03    4.98   45.03  0.12 
1 1 1  -49   23    4 o  121.25   17.58   89.06  163.06  152.60  163.06  112.97  163.06  0.79 
1 1 1  -49   23    5 o  118.12   18.30   90.73  238.72  145.93  238.72  105.43  238.72  0.79 
1 1 1  -49   23    6 o   93.35   24.69   81.47   73.84   84.96   73.84   47.93   73.84  0.65 
1 1 1  -49   23    7 o   55.78   24.92   54.07   70.61   13.70   70.61   11.67  250.61  0.35 
1 1 1  -49   23    8 o   56.94   27.16   59.70  241.46   16.86  241.46   12.43   61.46  0.41 
1 1 1  -49   23    9 o   69.50   27.94   53.05  101.19   38.88  101.20   11.38  101.20  0.48 
1 1 1  -49   23   10 o   46.22   22.62   34.06  126.63   11.00  126.63    7.83  306.63  0.32 
1 1 1  -49   23   11 f   59.38   25.45   69.78  206.51   41.39  206.51    0.00    0.00  0.00 
1 1 1  -48    0    1 o   89.19   31.97  173.81  180.00    6.49  180.00  155.99    0.00  0.95 
1 1 1  -48    0    2 o  248.11   12.46  247.35  180.00  263.38  180.00   30.53  180.00  1.00 
1 1 1  -48    0    3 o   41.39   27.25    7.87  180.00    3.18  360.00    8.59  360.00  0.03 
1 1 1  -48    0    4 o   40.24   26.30   39.65  180.00   22.82  360.00   59.84  360.00  0.18 
1 1 1  -48    0    5 o  141.46   23.16  242.25    0.00   56.53    0.00  169.63  180.00  1.00 
1 1 1  -48    0    6 o   68.00   35.08   33.44  180.00    1.36  180.00   29.03  360.00  0.23 
1 1 1  -48    0    7 o  485.02    8.98  389.02    0.00  605.36    0.00  240.69    0.00  1.00 
1 1 1  -48    0    8 o  231.91   14.59  296.15    0.00  186.23    0.00   91.36  180.00  1.00 
1 1 1  -48    0    9 o   62.38   35.32   50.60  180.00    1.69    0.00   49.39    0.00  0.37 
1 1 1  -48    0   10 o  171.31   22.00  106.61  180.00  237.42  180.00  136.07  180.00  0.99 
1 1 1  -48    0   11 o   64.51   37.03   37.05    0.00    3.52    0.00   32.05  180.00  0.30 
1 1 1  -48    0   12 o  666.34    9.89  601.12    0.00  749.30    0.00  165.91    0.00  1.00 
1 1 1  -48    0   13 o  219.41   21.48  261.56    0.00  183.08    0.00   72.66  180.00  1.00 
1 1 1  -48    0   14 o   66.66   39.25   82.01  180.00   18.37  180.00   62.47  360.00  0.74 
1 1 1  -48    0   15 o  104.10   43.97   94.43  180.00  104.80  180.00   11.73  180.00  0.95 
1 1 1  -48    0   16 o  128.23   40.45   97.22  180.00  159.30  180.00   63.75  180.00  0.99 
1 1 1  -48    0   17 o  220.72   26.19  126.11    0.00  320.38    0.00  199.31    0.00  1.00 
1 1 1  -48    0   18 o       ?       ?   96.21  180.00   89.49  180.00    0.00    0.00  0.00 
1 1 1  -48    0   19 o   85.67   53.62    0.76    0.00    1.22    0.00    0.55    0.00  0.01 
1 1 1  -48    0   20 o   69.84   46.93  107.68    0.00   36.93    0.00   55.46  180.00  0.93 
1 1 1  -48    0   21 o   52.76   34.46   68.74  180.00   28.69  180.00   26.88    0.00  0.80 
1 1 1  -48    0   22 o   58.51   36.76  170.73    0.00    4.07  180.00  120.64  180.00  0.96 
1 1 1  -48    0   23 o   68.00   39.74   13.52  180.00    4.71  180.00    0.71  360.00  0.07 
1 1 1  -48    0   24 o   33.73   24.57    1.24    0.00    0.04  180.00    0.70  180.00  0.01 
1 1 1  -48    2    1 o  445.90    5.99  407.73  288.81  500.45  288.81  118.19  288.81  0.99 
1 1 1  -48    2    2 o  254.56    8.44  203.67   20.94  298.80   21.22  108.09   21.22  0.96 
1 1 1  -48    2    3 o  149.58   13.60  139.86  202.33  136.32  202.04    5.00  202.04  0.89 
1 1 1  -48    2    4 f  181.63   13.25  205.75   74.40  192.86   74.40    0.00    0.00  0.00 
1 1 1  -48    2    5 o  233.33   12.22  189.04   92.54  266.66   92.35   89.06   92.35  0.95 
1 1 1  -48    2    6 o   63.13   26.00  183.41   97.83   76.31  277.94  249.67  277.94  0.77 
1 1 1  -48    2    7 o  529.30    7.94  541.73  199.91  544.53  199.95   37.51  199.95  0.99 
1 1 1  -48    2    8 o   56.37   23.33   94.92  178.36   27.57  358.33  116.61  358.33  0.55 
1 1 1  -48    2    9 o  132.35   18.16  134.02   93.84  108.31   93.84   18.28  273.84  0.89 
1 1 1  -48    2   10 o  107.09   23.89  186.49  177.86   14.67  177.86  163.00  357.86  0.90 
1 1 1  -48    2   11 o  207.83   13.18  158.48  159.11  242.10  159.11   89.63  159.11  0.95 
1 1 1  -48    2   12 o  170.44   17.10  207.54  198.36  123.74  198.36   77.93   18.36  0.95 
1 1 1  -48    2   13 o  208.68   15.10  144.14  173.57  257.28  173.57  116.18  173.57  0.95 
1 1 1  -48    2   14 o  327.20   15.28  260.44   52.64  388.71   52.64  131.70   52.64  0.99 
1 1 1  -48    2   15 o  127.78   26.42  113.18  347.16  122.11  347.16   10.58  347.16  0.91 
1 1 1  -48    2   16 o   77.29   29.56   94.88   50.14   35.72   50.14   57.50  230.14  0.83 
1 1 1  -48    2   17 o  208.18   16.45  194.57  216.78  222.18  216.78   35.93  216.78  0.98 
1 1 1  -48    2   18 o   67.22   28.67   58.58  297.35   35.96  297.35   18.30  117.35  0.67 
1 1 1  -48    2   19 o   63.70   29.18   67.80  109.67   26.38  109.67   33.68  289.67  0.68 
1 1 1  -48    2   20 o   93.87   34.02  108.19  169.83   71.77  169.83   20.80  349.83  0.88 
1 1 1  -48    2   21 o   49.12   24.20   85.42  358.50    6.60  358.50   61.93  178.50  0.76 
1 1 1  -48    2   22 o   67.80   27.82   38.14  236.20   30.65  236.20    5.48  236.20  0.41 
1 1 1  -48    2   23 o   45.98   22.09   21.46  326.54    0.04  146.55    8.84  146.55  0.10 
1 1 1  -48    2   24 o   40.38   19.95   27.69  276.30    4.07  276.30   10.85   96.30  0.24 
1 1 1  -48    4    1 o  120.68   16.10   99.93  345.63  105.42  345.63   11.40  345.63  0.83 
1 1 1  -48    4    2 o  219.41    9.61  173.78   72.16  254.19   72.19   91.17   72.19  0.95 
1 1 1  -48    4    3 o  152.98   13.24  244.97  116.77   59.83  116.70  170.10  296.70  0.95 
1 1 1  -48    4    4 o  136.46   17.91  134.55  229.34  114.10  229.30   12.24   49.30  0.88 
1 1 1  -48    4    5 o  383.23    8.54  346.51  130.09  431.33  130.00  107.20  130.00  0.99 
1 1 1  -48    4    6 o  280.03   11.01  276.38  234.21  287.10  234.24   27.86  234.24  0.98 
1 1 1  -48    4    7 o   57.35   24.74   28.52  114.81    4.51  294.81   31.30  294.81  0.19 
1 1 1  -48    4    8 o   46.23   22.28   21.19  164.41    8.53  344.42   28.53  344.42  0.12 
1 1 1  -48    4    9 o  254.14   10.26  269.90  111.57  238.99  111.57   17.60  291.57  0.98 
1 1 1  -48    4   10 o   66.35   26.48   87.51   58.17    4.68  238.16   88.57  238.16  0.60 
1 1 1  -48    4   11 o   80.72   31.35   16.00  176.14   10.33  176.15    5.15  356.15  0.16 
1 1 1  -48    4   12 o  186.17   15.14  172.71   88.00  186.83   88.00   18.40   88.00  0.95 
1 1 1  -48    4   13 o  220.66   13.81  228.37  199.63  206.15  199.63   18.20   19.63  0.98 
1 1 1  -48    4   14 o   94.58   29.49   87.24  280.60   67.24  280.61   18.87  100.61  0.81 
1 1 1  -48    4   15 o   85.25   30.69   94.01  141.95   48.27  141.95   44.28  321.95  0.83 
1 1 1  -48    4   16 o   64.53   27.67   71.14  354.77   25.30  354.77   44.04  174.77  0.73 
1 1 1  -48    4   17 o  279.48   14.09  273.68    5.94  293.96    5.94   34.25    5.94  0.99 
1 1 1  -48    4   18 o   57.17   26.59   77.22  355.31   12.04  355.31   58.61  175.31  0.72 
1 1 1  -48    4   19 o   60.16   26.69   37.31  284.90   23.81  284.90    8.88  104.90  0.47 
1 1 1  -48    4   20 o   65.94   27.91   83.66  328.43   36.50  328.43   34.48  148.43  0.81 
1 1 1  -48    4   21 o   51.36   24.72   50.80  138.25   19.82  138.25   20.02  318.25  0.58 
1 1 1  -48    4   22 o   44.94   21.70   71.52   98.77    0.66   98.77   41.67  278.77  0.48 
1 1 1  -48    4   23 o   47.11   22.54   42.66   42.37    1.84   42.37   16.81  222.37  0.22 
1 1 1  -48    4   24 o   64.16   27.51   47.31  131.37   38.54  131.37   11.80  131.37  0.51 
1 1 1  -48    6    1 o  101.77   20.92   92.93   94.56   68.20   94.56   20.19  274.56  0.77 
1 1 1  -48    6    2 o   46.42   20.93   88.58  195.79   39.81   15.79  123.69   15.79  0.47 
1 1 1  -48    6    3 o   94.85   21.26   93.50   76.73   52.24   76.73   36.06  256.73  0.74 
1 1 1  -48    6    4 o  157.83   16.19  149.86  295.84  148.57  295.85    7.21  295.85  0.92 
1 1 1  -48    6    5 o   82.51   27.34  109.71  357.07   15.72  357.07   87.83  177.07  0.72 
1 1 1  -48    6    6 o  119.02   28.81  165.38  278.90   54.13  278.90  102.28   98.90  0.88 
1 1 1  -48    6    7 o   78.60   26.99   35.93  297.65   17.46  297.65   16.64  117.65  0.33 
1 1 1  -48    6    8 o  158.75   20.07  162.59  262.65  139.08  262.65   16.08   82.65  0.93 
1 1 1  -48    6    9 o   61.73   27.29   51.38  131.42    2.61  311.42   51.97  311.42  0.38 
1 1 1  -48    6   10 o  288.62    9.47  243.04  143.70  329.11  143.70   93.70  143.70  0.98 
1 1 1  -48    6   11 o  101.63   25.66   84.26  133.80   74.60  133.80    7.52  313.80  0.77 
1 1 1  -48    6   12 o   74.49   26.76   94.02  196.28   18.05  196.28   74.19   16.28  0.74 
1 1 1  -48    6   13 o  113.44   24.96   76.84   78.12  113.46   78.12   37.57   78.12  0.83 
1 1 1  -48    6   14 o   61.63   26.72   57.53   19.69   16.75   19.69   39.94  199.69  0.60 
1 1 1  -48    6   15 o   62.28   26.39  102.21   86.55    1.83   86.55   98.61  266.55  0.82 
1 1 1  -48    6   16 o  170.28   18.70  167.26   56.67  170.09   56.67    9.41   56.67  0.97 
1 1 1  -48    6   17 o   72.25   29.98   29.90  171.42   35.84  171.41    7.93  171.41  0.44 
1 1 1  -48    6   18 o   85.32   28.62   50.20  219.62   72.08  219.62   27.09  219.62  0.69 
1 1 1  -48    6   19 o   69.10   28.20  103.42   79.06   26.97   79.06   62.40  259.06  0.84 
1 1 1  -48    6   20 o   54.91   24.96   61.13  198.92   27.96  198.92   22.67   18.92  0.72 
1 1 1  -48    6   21 o   63.02   27.15   82.54  243.83   32.87  243.83   29.39   63.83  0.75 
1 1 1  -48    6   22 o   54.15   25.68   35.78  223.09    5.30  223.09   11.84   43.09  0.21 
1 1 1  -48    6   23 o   37.28   18.54   35.96  217.33    2.00   37.33   19.32   37.33  0.21 
1 1 1  -48    8    1 o  263.21    8.71  268.80  135.90  255.33  135.90    4.10  315.90  0.98 
1 1 1  -48    8    2 o  208.05   12.77  214.59  238.01  194.36  238.01   11.88   58.01  0.96 
1 1 1  -48    8    3 o  176.09   14.21  183.40  137.54  157.61  137.54   18.19  317.54  0.95 
1 1 1  -48    8    4 o  131.58   18.97  126.92  343.00  111.84  343.00    9.68  163.00  0.89 
1 1 1  -48    8    5 o  220.77   12.76  179.03   47.25  251.10   47.25   79.61   47.25  0.96 
1 1 1  -48    8    6 o   84.23   28.77   88.77   25.54   28.92   25.54   56.29  205.54  0.68 
1 1 1  -48    8    7 o   94.45   29.06   79.21  114.30   52.42  114.29   23.89  294.29  0.68 
1 1 1  -48    8    8 o  129.94   24.91  106.71   26.49  119.45   26.49   16.13   26.49  0.86 
1 1 1  -48    8    9 o  257.55   14.79  311.24  220.97  202.61  220.97  100.11   40.97  0.98 
1 1 1  -48    8   10 o  219.74   17.12  180.47  173.42  247.14  173.42   70.77  173.42  0.96 
1 1 1  -48    8   11 o   90.10   26.65  109.16   90.56   42.58   90.56   64.69  270.56  0.83 
1 1 1  -48    8   12 o   74.46   27.89  131.54  141.23    3.70  321.23  133.60  321.23  0.85 
1 1 1  -48    8   13 o  177.26   16.24  128.92   23.65  212.35   23.65   85.32   23.65  0.96 
1 1 1  -48    8   14 o  178.64   15.56  113.20  151.87  231.71  151.87  120.44  151.87  0.96 
1 1 1  -48    8   15 o   92.52   27.18   60.04    0.75   88.22    0.75   30.28    0.75  0.79 
1 1 1  -48    8   16 o   55.48   25.21   33.00  212.58   17.06  212.58   14.01   32.58  0.43 
1 1 1  -48    8   17 f  120.57   24.46  142.13  248.27  128.94  248.27    0.00    0.00  0.00 
1 1 1  -48    8   18 o   61.01   26.11   77.98  313.07   23.10  313.07   45.01  133.07  0.75 
1 1 1  -48    8   19 o   89.31   28.42   77.53  315.31   87.22  315.31   21.53  315.31  0.86 
1 1 1  -48    8   20 f   59.57   25.39   28.48  344.33   22.38  344.33    0.00    0.00  0.00 
1 1 1  -48    8   21 o   52.38   24.44   25.76  355.50    7.50  355.50    8.33  175.50  0.22 
1 1 1  -48    8   22 o   57.74   27.39   79.31  106.23   11.08  106.23   22.36  286.23  0.39 
1 1 1  -48    8   23 o   47.76   22.63   29.66   20.94   10.37   20.94    5.74  200.94  0.28 
1 1 1  -48   10    1 o   65.09   23.81  126.96  238.03   22.25   58.03  146.37   58.03  0.78 
1 1 1  -48   10    2 o   46.27   20.91   33.58  341.22   10.20  161.23   42.95  161.23  0.24 
1 1 1  -48   10    3 f  165.28   14.02  198.78  293.70  193.55  293.70    0.00    0.00  0.00 
1 1 1  -48   10    4 o  259.71   14.23  263.53  126.19  251.59  126.19    4.84  306.19  0.98 
1 1 1  -48   10    5 o  262.32   10.99  197.73  209.09  317.46  209.09  125.00  209.09  0.97 
1 1 1  -48   10    6 o  100.96   27.22  187.76   70.74    0.43  250.74  183.38  250.74  0.90 
1 1 1  -48   10    7 o  335.45    9.79  318.39  228.05  351.56  228.05   40.66  228.05  0.99 
1 1 1  -48   10    8 o  228.20   16.02  179.85  310.24  265.13  310.25   89.01  310.25  0.97 
1 1 1  -48   10    9 o  150.65   24.94  109.31   59.09  166.38   59.09   58.91   59.09  0.91 
1 1 1  -48   10   10 o  288.20   14.39  243.03  173.45  327.36  173.45   87.38  173.45  0.98 
1 1 1  -48   10   11 o  167.90   34.52  165.60  197.58  154.02  197.58    9.30   17.58  0.95 
1 1 1  -48   10   12 o  111.68   24.15  145.31  240.80   65.24  240.80   77.79   60.80  0.93 
1 1 1  -48   10   13 o  154.38   18.30  216.89   66.53   88.46   66.53  124.29  246.53  0.98 
1 1 1  -48   10   14 o  201.42   13.77  225.16   32.31  179.92   32.31   36.54  212.31  0.98 
1 1 1  -48   10   15 o   72.71   27.31   73.68  286.39   44.36  286.39   24.91  106.39  0.78 
1 1 1  -48   10   16 o  189.84   16.52  141.00  144.82  240.25  144.82  112.20  144.82  0.97 
1 1 1  -48   10   17 o   51.58   23.08   25.76  284.82   11.64  284.82   10.91  104.82  0.33 
1 1 1  -48   10   18 o   51.56   23.02  108.67  112.84    5.16  292.84   97.68  292.84  0.85 
1 1 1  -48   10   19 o   73.35   27.02   59.67  268.43   61.76  268.43   13.98  268.43  0.75 
1 1 1  -48   10   20 o   50.46   23.41   78.86   77.02   10.87   77.02   43.42  257.02  0.65 
1 1 1  -48   10   21 o   93.19   27.95   52.26  169.34   48.59  169.34   27.06  169.34  0.38 
1 1 1  -48   10   22 o   48.01   22.71   34.81  210.55    7.03  210.54   10.43   30.54  0.26 
1 1 1  -48   12    1 o   51.13   21.97   57.29  204.95    2.80   24.95   59.34   24.95  0.53 
1 1 1  -48   12    2 o   73.29   24.37   96.91  220.58   20.34  220.58   75.38   40.58  0.79 
1 1 1  -48   12    3 o  161.35   13.67  184.58   81.90  128.34   81.90   53.71  261.90  0.96 
1 1 1  -48   12    4 f  158.15   14.89   65.73  306.53   64.79  306.53    0.00    0.00  0.00 
1 1 1  -48   12    5 o  272.21   11.01  261.72   15.62  278.00   15.62   19.97   15.62  0.98 
1 1 1  -48   12    6 f  198.61   14.92  200.78  306.41  198.17  306.42    0.00    0.00  0.00 
1 1 1  -48   12    7 o  106.29   29.22  111.62  240.14   75.44  240.13   34.78   60.13  0.87 
1 1 1  -48   12    8 o   83.50   34.30   86.02  198.60   40.99  198.60   43.87   18.60  0.75 
1 1 1  -48   12    9 o   72.19   30.38  140.46   35.94   14.27  215.94  152.68  215.94  0.86 
1 1 1  -48   12   10 o  114.99   32.43   91.93  136.11  109.30  136.11   18.84  136.11  0.87 
1 1 1  -48   12   11 o  313.23   14.37  246.15  228.30  378.53  228.30  136.69  228.30  0.99 
1 1 1  -48   12   12 o  241.98   18.78  239.77  344.96  245.18  344.96   13.20  344.96  0.99 
1 1 1  -48   12   13 o  103.17   23.62   81.10  123.01  105.14  123.01   28.07  123.01  0.88 
1 1 1  -48   12   14 f   61.22   24.97   62.84  180.14   58.31  180.14    0.00    0.00  0.00 
1 1 1  -48   12   15 o   45.74   21.13   23.25  281.58    5.07  281.58   15.83  101.58  0.28 
1 1 1  -48   12   16 o  139.71   17.93   98.11  302.96  177.20  302.96   91.71  302.96  0.94 
1 1 1  -48   12   17 o  119.10   19.27  112.58   77.36  130.53   77.36   34.96   77.36  0.95 
1 1 1  -48   12   18 o   88.42   25.69   58.31   17.22   95.00   17.22   48.39   17.22  0.80 
1 1 1  -48   12   19 o  139.48   18.21  151.92  179.33  159.62  179.33   53.31  179.33  0.95 
1 1 1  -48   12   20 o   44.76   20.92   45.28  243.03    0.98   63.03   20.90   63.03  0.21 
1 1 1  -48   12   21 o   47.14   22.21   28.51    0.50    4.18    0.49    9.61  180.49  0.19 
1 1 1  -48   12   22 o   46.86   22.56   48.84   85.47   23.44   85.47    5.75  265.47  0.56 
1 1 1  -48   14    1 o  115.73   17.99   97.67  301.92  118.05  301.92   22.07  301.92  0.92 
1 1 1  -48   14    2 o  251.40    9.17  224.68  200.00  275.25  200.00   54.32  200.00  0.99 
1 1 1  -48   14    3 o   93.35   23.44   31.20   21.54   78.39   21.54   47.69   21.54  0.58 
1 1 1  -48   14    4 o  162.45   14.03  138.06  357.17  176.72  357.17   40.89  357.17  0.96 
1 1 1  -48   14    5 o  166.14   15.84  199.54  178.08  127.26  178.08   69.06  358.08  0.97 
1 1 1  -48   14    6 o  227.02   13.98  161.05  330.12  285.50  330.12  127.11  330.12  0.98 
1 1 1  -48   14    7 o  207.01   15.31  200.95  233.52  208.55  233.52   11.03  233.52  0.98 
1 1 1  -48   14    8 o  127.91   25.82  194.07  212.29   55.37  212.29  134.81   32.29  0.96 
1 1 1  -48   14    9 o  118.11   30.18   99.95  207.62  115.88  207.62   18.84  207.62  0.90 
1 1 1  -48   14   10 o  207.09   18.74  150.41   62.32  258.94   62.32  114.58   62.32  0.97 
1 1 1  -48   14   11 f   72.90   31.43   44.48   64.30   42.11   64.30    0.00    0.00  0.00 
1 1 1  -48   14   12 o   92.02   39.73   77.96  129.22   67.18  129.22    5.23  309.22  0.76 
1 1 1  -48   14   13 o  281.25   22.09  198.97  255.99  373.14  255.99  193.04  255.99  0.98 
1 1 1  -48   14   14 o   55.46   23.77   80.19  147.23   11.02  147.23   59.49  327.23  0.74 
1 1 1  -48   14   15 o  149.90   15.52  165.80   90.64  148.96   90.64    6.30   90.64  0.97 
1 1 1  -48   14   16 o   41.30   19.30   21.72  148.95    9.83  148.95    8.35  328.95  0.34 
1 1 1  -48   14   17 o   45.94   20.88   27.92  158.55   12.22  158.56    9.59  338.56  0.37 
1 1 1  -48   14   18 o   59.32   23.95   55.27  173.88   26.48  173.88    9.35  353.88  0.53 
1 1 1  -48   14   19 o   51.14   22.55   50.97   13.18    3.13   13.18   17.57  193.18  0.23 
1 1 1  -48   14   20 o   73.25   26.26   46.10  325.12   37.73  325.12   15.11  325.12  0.41 
1 1 1  -48   14   21 o   57.99   28.71   25.07  231.81   21.37  231.81    6.38  231.81  0.31 
1 1 1  -48   16    1 o   79.55   23.59   40.14  223.31   66.24  223.32   28.40  223.32  0.65 
1 1 1  -48   16    2 o  106.18   20.27   52.78  266.57  127.01  266.57   76.97  266.57  0.83 
1 1 1  -48   16    3 o   80.09   23.57  103.22  205.81   42.98  205.81   55.25   25.81  0.88 
1 1 1  -48   16    4 o  109.99   19.74   82.83  298.87  120.01  298.87   41.07  298.87  0.90 
1 1 1  -48   16    5 o   67.92   25.99   85.67  302.52   28.33  302.51   53.27  122.51  0.81 
1 1 1  -48   16    6 o   97.59   26.46   93.81  176.21   83.53  176.21    5.57  356.21  0.88 
1 1 1  -48   16    7 f   81.17   27.82  147.54  135.24  139.44  135.24    0.00    0.00  0.00 
1 1 1  -48   16    8 o  139.54   21.58  129.85  357.41  143.70  357.41   21.89  357.41  0.95 
1 1 1  -48   16    9 o   79.36   32.89   57.32  333.56   54.54  333.56    1.48  333.56  0.68 
1 1 1  -48   16   10 o  101.51   35.93  141.72  291.66   53.82  291.66   75.24  111.66  0.90 
1 1 1  -48   16   11 o   83.47   35.86   28.17   82.83   40.37   82.84   15.22   82.84  0.39 
1 1 1  -48   16   12 o   58.07   28.29   46.39  209.80   20.13  209.81   20.47   29.81  0.52 
1 1 1  -48   16   13 o   56.85   27.92   44.10  320.62   23.18  320.62   14.73  140.62  0.54 
1 1 1  -48   16   14 o   53.82   25.83   57.19   85.45   25.78   85.45   22.42  265.45  0.69 
1 1 1  -48   16   15 o   56.02   26.54   28.37  306.33   21.45  306.33    1.18  126.33  0.39 
1 1 1  -48   16   16 o   37.96   18.38   34.43    2.18    1.82    2.18   23.84  182.18  0.36 
1 1 1  -48   16   17 o   81.33   25.26   82.61  213.56   62.26  213.56   18.08  213.56  0.65 
1 1 1  -48   16   18 o   59.72   28.11   59.80  253.92   11.73  253.92   13.76   73.92  0.31 
1 1 1  -48   16   19 o   50.94   22.42   58.50   21.39   17.35   21.39   13.15  201.39  0.47 
1 1 1  -48   18    1 o   65.81   23.76   78.97  205.39   32.89  205.39   36.59   25.39  0.78 
1 1 1  -48   18    2 o  183.45   11.47  188.52   49.05  191.73   49.05   24.45   49.05  0.98 
1 1 1  -48   18    3 o  121.35   16.74  116.93  334.10  124.01  334.10   19.70  334.10  0.94 
1 1 1  -48   18    4 o   83.53   24.13   88.15  101.19   63.77  101.20   15.06  281.20  0.85 
1 1 1  -48   18    5 o   69.41   23.90   11.93  329.08   18.18  329.08    7.52  329.08  0.21 
1 1 1  -48   18    6 o   62.44   25.74   38.48  134.23   28.43  134.24    5.80  314.24  0.50 
1 1 1  -48   18    7 o   48.09   22.50   48.40   28.78    7.22   28.78   35.53  208.78  0.52 
1 1 1  -48   18    8 o  116.43   25.67   74.19  157.21  138.11  157.21   73.12  157.21  0.87 
1 1 1  -48   18    9 o   56.81   26.93   75.35   52.60   16.21   52.60   49.20  232.60  0.72 
1 1 1  -48   18   10 o   97.96   26.32   60.01   92.25  109.88   92.25   58.37   92.25  0.82 
1 1 1  -48   18   11 o   67.21   26.76   51.26   35.57   50.85   35.58    7.43   35.58  0.70 
1 1 1  -48   18   12 o   57.94   24.61   69.48  105.53   31.74  105.53   25.34  285.53  0.77 
1 1 1  -48   18   13 o   60.17   28.70   13.32   80.38   12.26   80.38    1.82   80.38  0.19 
1 1 1  -48   18   14 o   56.60   27.52   18.88    4.01   11.31    4.01    2.42  184.01  0.22 
1 1 1  -48   18   15 o   72.10   31.02   54.01  216.29   30.56  216.29    0.78  216.29  0.42 
1 1 1  -48   18   16 o   47.42   23.55   29.62  229.97    0.13  229.97   11.90   49.97  0.13 
1 1 1  -48   18   17 o   66.29   22.69   59.12   65.74   36.96   65.74    8.07   65.74  0.50 
1 1 1  -48   18   18 o   41.32   19.33   31.79  311.56   11.02  311.55    7.30  131.55  0.35 
1 1 1  -48   20    1 o  134.71   13.91  139.90    1.41  146.51    1.41   31.60    1.41  0.97 
1 1 1  -48   20    2 o  145.43   13.50  154.36  224.97  155.39  224.97   26.69  224.97  0.98 
1 1 1  -48   20    3 o   82.11   22.74   68.56  256.23   84.33  256.22   26.63  256.22  0.86 
1 1 1  -48   20    4 o   50.40   21.52   57.12  252.59   24.33  252.59   23.81   72.59  0.72 
1 1 1  -48   20    5 o   93.95   24.60   82.80  215.75   98.79  215.75   29.03  215.75  0.90 
1 1 1  -48   20    6 o   84.67   25.35   98.00  105.86   70.32  105.86   11.76  285.86  0.90 
1 1 1  -48   20    7 o  135.55   19.49  124.14  275.05  157.73  275.05   55.07  275.05  0.96 
1 1 1  -48   20    8 o   78.10   28.32   20.00  172.06   43.23  172.06   26.99  172.06  0.38 
1 1 1  -48   20    9 o   51.88   23.63   84.39  210.08   13.34  210.08   53.53   30.08  0.77 
1 1 1  -48   20   10 o   89.36   42.41   39.28  154.70   50.68  154.70   20.49  154.70  0.45 
1 1 1  -48   20   11 o   93.90   30.14   25.63  166.56   60.05  166.56   41.59  166.56  0.42 
1 1 1  -48   20   12 o   73.80   25.69   65.65  287.14   48.95  287.14    9.85  287.14  0.60 
1 1 1  -48   20   13 o   81.28   24.32   54.69  152.67   43.48  152.67   18.59  152.67  0.42 
1 1 1  -48   20   14 o   47.65   21.48   22.01  213.82    1.42  213.82    8.07   33.82  0.11 
1 1 1  -48   20   15 o   48.44   24.22   24.16  128.71    4.62  128.71    7.45  308.71  0.17 
1 1 1  -48   20   16 o   69.78   31.15  107.15  198.25   47.73  198.25   13.78   18.25  0.78 
1 1 1  -48   22    1 o   51.34   21.52   12.24  258.44    2.91  258.44    3.81   78.44  0.09 
1 1 1  -48   22    2 o   60.82   22.77   12.72  179.53    8.04  179.54    0.46  179.54  0.13 
1 1 1  -48   22    3 o   76.85   23.30   53.39  237.01   57.35  237.00   23.99  237.00  0.59 
1 1 1  -48   22    4 o   75.39   23.50  112.83  146.24   51.90  146.24   19.95  326.24  0.82 
1 1 1  -48   22    5 o   75.12   24.50   69.38   67.06   57.13   67.06   13.29   67.06  0.67 
1 1 1  -48   22    6 o   68.32   28.17   59.70  289.43   34.90  289.43    1.49  109.43  0.52 
1 1 1  -48   22    7 o   54.41   24.01    6.76  349.86    2.15  349.86    1.70  169.86  0.06 
1 1 1  -48   22    8 o  117.67   26.02   96.58  103.63  136.17  103.63   86.46  103.63  0.79 
1 1 1  -48   22    9 o   68.74   27.75   40.15  347.23   16.30  347.23    1.46  167.23  0.25 
1 1 1  -48   22   10 o   72.75   28.66   59.72   38.00   25.07   38.00    0.64   38.00  0.34 
1 1 1  -48   22   11 o   50.90   23.40   66.84   19.99    7.52   19.99   22.67  199.99  0.37 
1 1 1  -48   22   12 o   46.36   21.98   29.10  281.32    4.98  281.32    9.57  101.32  0.21 
1 1 1  -48   22   13 o   86.49   26.60   70.11   67.71   89.48   67.71   50.58   67.71  0.74 
1 1 1  -48   24    1 o   66.01   32.87   37.90  191.78   22.61  191.78    2.31  191.78  0.32 
1 1 1  -48   24    2 o   53.02   21.69   17.50  318.26    8.31  318.27    0.75  138.27  0.16 
1 1 1  -48   24    3 o   40.30   18.91   40.50  171.43    2.28  171.43   18.23  351.43  0.28 
1 1 1  -48   24    4 o   45.91   20.28   24.47   62.62    4.86   62.62    7.42  242.62  0.19 
1 1 1  -48   24    5 o   40.46   19.16   25.09  341.12    1.62  341.12   11.02  161.12  0.18 
1 1 1  -48   24    6 o   40.82   19.57   17.51  175.13    1.68  175.13    7.29  355.13  0.13 
1 1 1  -48   24    7 o   36.42   18.12    7.90   57.72    0.26   57.72    3.90  237.72  0.06 
1 1 1  -48   24    8 o   53.94   24.63   41.31  346.70   20.66  346.70    2.03  166.70  0.40 
1 1 1  -48   24    9 o   59.50   27.17   28.94  107.24   24.28  107.24    7.58  107.24  0.34 
1 1 1  -47    1    1 o  145.78   18.36  128.84   41.00  132.04   40.40   11.02   40.40  0.87 
1 1 1  -47    1    2 o  162.75   18.19  193.03  217.81  119.90  217.79   59.80   37.79  0.92 
1 1 1  -47    1    3 o  234.58   14.57  341.34   17.50  134.55   17.80  186.00  197.80  0.97 
1 1 1  -47    1    4 o  225.24   16.48  181.96  108.97  252.12  108.43   81.19  108.43  0.94 
1 1 1  -47    1    5 o   54.37   25.90  139.92  295.65   65.90  116.30  194.52  116.30  0.58 
1 1 1  -47    1    6 o   70.83   30.50   98.72  177.51   16.87  358.71  111.34  358.71  0.55 
1 1 1  -47    1    7 o  105.44   36.02  104.64  114.11   47.86  114.23   48.86  294.23  0.69 
1 1 1  -47    1    8 o  108.25   26.87   86.59  195.80   68.21  197.01   13.25   17.01  0.69 
1 1 1  -47    1    9 o  409.61    9.27  421.01  160.64  415.11  160.66   20.12  160.66  0.99 
1 1 1  -47    1   10 o  407.44    7.61  408.91  237.00  421.37  237.00   36.48  237.00  0.99 
1 1 1  -47    1   11 o  541.34    6.96  473.80   15.43  625.04   15.43  174.42   15.43  0.99 
1 1 1  -47    1   12 o  247.04   12.51  231.63  275.49  257.05  275.49   34.17  275.49  0.97 
1 1 1  -47    1   13 o  398.60    8.94  268.10  108.85  525.68  108.85  264.90  108.85  0.99 
1 1 1  -47    1   14 o  136.51   24.48  150.87  246.31  104.69  246.31   43.29   66.31  0.93 
1 1 1  -47    1   15 o  155.94   22.73  160.05  333.10  138.43  333.10   19.57  153.10  0.95 
1 1 1  -47    1   16 o   89.82   35.80  165.38  219.56    1.17   39.56  163.94   39.56  0.90 
1 1 1  -47    1   17 o  158.46   21.09   98.63   98.98  203.12   98.98  107.30   98.98  0.94 
1 1 1  -47    1   18 o  136.14   26.38  155.38   78.23  112.69   78.23   33.94  258.23  0.95 
1 1 1  -47    1   19 o   75.43   33.28   34.04  341.13   37.74  341.13    6.95  341.13  0.45 
1 1 1  -47    1   20 f   67.53   32.29   19.24  340.32   16.69  340.32    0.00    0.00  0.00 
1 1 1  -47    1   21 o   63.30   26.89   57.11   38.25   43.56   38.25    3.95  218.25  0.72 
1 1 1  -47    1   22 o   53.09   24.47   98.66  308.02    8.47  308.02   65.84  128.02  0.78 
1 1 1  -47    1   23 o   51.56   23.94   26.80  223.21    2.68  223.21    9.55   43.21  0.14 
1 1 1  -47    1   24 o   45.19   21.80   28.83   18.54    3.93   18.54   10.43  198.54  0.20 
1 1 1  -47    3    1 o  133.35   14.43  160.54  340.43   86.78  339.99   65.25  159.99  0.90 
1 1 1  -47    3    2 o  111.59   24.69   86.50  108.65   74.30  108.89    4.90  288.89  0.69 
1 1 1  -47    3    3 o  197.86   16.36  172.54  282.22  207.27  281.80   46.80  281.80  0.93 
1 1 1  -47    3    4 o  209.75   17.45  225.22  337.91  187.49  338.37   23.06  158.37  0.95 
1 1 1  -47    3    5 o  414.75   11.00  437.53   86.28  408.60   86.41    2.05  266.41  0.99 
1 1 1  -47    3    6 o  264.10   16.26  259.78  186.13  267.21  185.94   23.96  185.94  0.97 
1 1 1  -47    3    7 o  180.56   15.85  166.22  139.53  177.43  139.46   20.85  139.46  0.92 
1 1 1  -47    3    8 o  186.59   16.42  191.31   55.92  172.10   55.95    6.58  235.95  0.94 
1 1 1  -47    3    9 o  138.99   22.86  208.08   69.27   62.18   69.28  133.09  249.28  0.93 
1 1 1  -47    3   10 o   80.62   29.06  128.88  355.78    0.42  355.78  121.42  175.78  0.76 
1 1 1  -47    3   11 o   67.30   25.53   91.58   59.82    4.34  239.83   91.81  239.83  0.62 
1 1 1  -47    3   12 o  242.14   12.92  193.93  168.03  280.23  168.03   92.86  168.03  0.97 
1 1 1  -47    3   13 o  106.77   32.37   42.20  278.55   68.95  278.55   27.80  278.55  0.52 
1 1 1  -47    3   14 f  219.61   14.65  251.04  130.68  246.80  130.68    0.00    0.00  0.00 
1 1 1  -47    3   15 o   75.18   29.41   38.70   44.49   33.54   44.48    4.64  224.48  0.48 
1 1 1  -47    3   16 o   51.96   24.39   59.30  313.93    4.12  313.94   54.21  133.94  0.60 
1 1 1  -47    3   17 o   66.05   28.08  131.91  340.34   12.35  160.34  139.77  160.34  0.87 
1 1 1  -47    3   18 o   73.00   29.41   68.60  312.97   44.57  312.97   19.78  132.97  0.75 
1 1 1  -47    3   19 o  136.72   28.55  101.78   58.35  159.36   58.35   68.08   58.35  0.92 
1 1 1  -47    3   20 o   58.78   26.21   56.14  332.41   28.13  332.42   20.31  152.42  0.65 
1 1 1  -47    3   21 o   72.18   30.93   35.02  183.17   47.03  183.17   18.33  183.17  0.52 
1 1 1  -47    3   22 o   53.79   24.85   53.55  155.87   20.19  155.87   18.57  335.87  0.55 
1 1 1  -47    3   23 o   50.76   24.37   40.58  109.07    1.84  109.06   14.86  289.06  0.18 
1 1 1  -47    3   24 o   45.37   21.83   22.54  323.62    4.44  323.63    7.18  143.63  0.18 
1 1 1  -47    5    1 o   67.80   22.42   38.21  311.37    4.13  311.16   32.18  131.16  0.30 
1 1 1  -47    5    2 o  287.54   11.45  313.17  359.06  269.51  359.02   23.15  179.02  0.98 
1 1 1  -47    5    3 o  151.80   20.85   56.80  137.21  155.71  137.21  102.97  137.21  0.69 
1 1 1  -47    5    4 o  187.57   19.03  240.55  322.36  130.98  322.01   94.48  142.01  0.95 
1 1 1  -47    5    5 o   62.54   25.69   56.34   90.42    8.99  271.57   62.78  271.57  0.36 
1 1 1  -47    5    6 o  296.20   10.37  302.07   91.62  295.64   91.58   12.23   91.58  0.98 
1 1 1  -47    5    7 o  218.88   12.94  283.86  141.15  158.15  141.26  107.51  321.26  0.97 
1 1 1  -47    5    8 o   69.96   29.01   90.02   42.81    3.34  222.81   87.82  222.81  0.58 
1 1 1  -47    5    9 o  243.20   13.21  243.08  118.44  241.78  118.44   12.01  118.44  0.97 
1 1 1  -47    5   10 o  121.54   26.63  139.79  356.46   79.07  356.46   54.23  176.46  0.87 
1 1 1  -47    5   11 o  266.85   14.05  235.91   49.68  292.48   49.68   65.27   49.68  0.97 
1 1 1  -47    5   12 o  177.04   15.38  118.83  260.30  211.83  260.30   96.29  260.30  0.92 
1 1 1  -47    5   13 o   67.31   27.00  104.93  302.46    3.91  122.46  106.71  122.46  0.73 
1 1 1  -47    5   14 o  108.57   26.53   81.06  313.76   99.98  313.76   19.93  313.76  0.83 
1 1 1  -47    5   15 o  115.67   27.32   74.08  314.32  122.80  314.32   49.83  314.32  0.85 
1 1 1  -47    5   16 f  155.00   20.91  195.59   58.49  191.85   58.49    0.00    0.00  0.00 
1 1 1  -47    5   17 o   82.46   30.50  117.08  254.36   32.69  254.36   79.11   74.36  0.88 
1 1 1  -47    5   18 o  112.22   31.59  180.32   73.38   44.70   73.38  121.67  253.38  0.94 
1 1 1  -47    5   19 o   69.94   28.11   51.34   83.12   41.74   83.12    3.54  263.12  0.62 
1 1 1  -47    5   20 o   93.63   29.77   73.40  291.38   94.43  291.38   31.82  291.38  0.84 
1 1 1  -47    5   21 o   61.23   27.11  102.24  339.44   20.20  339.44   61.13  159.44  0.83 
1 1 1  -47    5   22 o   67.70   29.19   55.22  134.28   33.06  134.28    1.87  314.28  0.50 
1 1 1  -47    5   23 o   54.36   24.47   39.62  307.09    5.70  307.10   11.01  127.10  0.21 
1 1 1  -47    5   24 o   42.05   20.65   51.13  199.30    8.92  199.30   19.23   19.30  0.44 
1 1 1  -47    7    1 o  214.81    9.86  210.76   17.59  213.41   17.59   13.89   17.59  0.96 
1 1 1  -47    7    2 o  103.70   20.67   80.34  216.42   73.91  216.42    1.82   36.42  0.72 
1 1 1  -47    7    3 o  320.82    8.51  341.61  183.03  310.03  183.03   11.14    3.03  0.98 
1 1 1  -47    7    4 f  328.67   10.94  385.95  262.04  362.50  262.04    0.00    0.00  0.00 
1 1 1  -47    7    5 o  118.16   22.62  148.42  251.21   67.65  251.21   71.83   71.21  0.88 
1 1 1  -47    7    6 o  116.51   27.89  179.38  290.62   38.73  290.62  130.25  110.62  0.89 
1 1 1  -47    7    7 o  190.27   16.84  180.43  226.53  189.03  226.53   18.42  226.53  0.95 
1 1 1  -47    7    8 o   72.30   30.04   93.02  187.44    1.00  187.44   87.44    7.44  0.62 
1 1 1  -47    7    9 o   73.39   29.31  129.68   31.86   14.44  211.87  138.61  211.87  0.75 
1 1 1  -47    7   10 o  168.74   21.85  159.85  190.46  160.36  190.46    6.02  190.46  0.93 
1 1 1  -47    7   11 o  433.94   10.84  368.43  117.46  501.57  117.46  143.13  117.46  0.99 
1 1 1  -47    7   12 o  107.43   32.39   77.22   76.94   85.74   76.94   10.12   76.94  0.75 
1 1 1  -47    7   13 o   97.38   26.17  124.32  176.79   48.50  176.79   74.13  356.79  0.88 
1 1 1  -47    7   14 o  108.07   27.23   58.89  116.59  109.48  116.60   51.43  116.60  0.78 
1 1 1  -47    7   15 o  194.35   15.05  169.13   44.98  212.90   44.98   46.64   44.98  0.98 
1 1 1  -47    7   16 o   62.02   27.26   41.71  339.12   26.34  339.12   13.86  159.12  0.54 
1 1 1  -47    7   17 o   73.37   30.33   59.20  356.77   46.20  356.77    9.33  176.77  0.69 
1 1 1  -47    7   18 f  113.19   27.87   90.22  190.94   81.20  190.94    0.00    0.00  0.00 
1 1 1  -47    7   19 o   67.05   27.17   93.87    2.81   28.64    2.81   52.69  182.81  0.82 
1 1 1  -47    7   20 o   83.01   28.53  136.20  124.50   38.68  124.50   74.88  304.50  0.92 
1 1 1  -47    7   21 o  115.91   28.27  140.76  177.19  108.60  177.19    1.69  177.19  0.93 
1 1 1  -47    7   22 o   51.45   24.97   50.59  329.06    4.96  329.06   20.18  149.06  0.29 
1 1 1  -47    7   23 o   40.74   20.07   35.19   16.28    0.11  196.28   16.84  196.28  0.20 
1 1 1  -47    9    1 o  198.79   12.69  194.27  153.03  193.54  153.03    6.50  153.03  0.96 
1 1 1  -47    9    2 o   61.06   26.38   39.42  240.04    1.41   60.04   39.20   60.04  0.30 
1 1 1  -47    9    3 o  121.08   18.89  102.31  258.49  105.76  258.49    7.90  258.49  0.84 
1 1 1  -47    9    4 o   68.97   25.86   73.20  288.02    4.88  288.02   65.07  108.02  0.54 
1 1 1  -47    9    5 o  242.69   11.50  214.66   67.14  264.44   67.13   59.21   67.13  0.97 
1 1 1  -47    9    6 o  398.50    7.59  348.46  171.67  453.86  171.67  119.96  171.67  0.99 
1 1 1  -47    9    7 o  108.64   22.43  151.03  177.01   46.37  177.00   98.89  357.00  0.88 
1 1 1  -47    9    8 o  200.01   12.28  196.03   41.50  194.10   41.49    4.59   41.49  0.96 
1 1 1  -47    9    9 o  161.01   15.87  168.05  201.12  139.74  201.12   23.59   21.12  0.94 
1 1 1  -47    9   10 o  246.79   14.50  201.61  123.59  282.69  123.59   85.81  123.59  0.97 
1 1 1  -47    9   11 o   69.10   30.19   44.16  206.22   16.12  206.22   27.25   26.22  0.43 
1 1 1  -47    9   12 o  322.18   13.73  332.34    7.06  309.72    7.06   18.49  187.06  0.99 
1 1 1  -47    9   13 f  289.18    9.85  256.39   99.14  252.64   99.14    0.00    0.00  0.00 
1 1 1  -47    9   14 o   61.83   25.24   51.17  192.92   25.82  192.92   24.48   12.92  0.62 
1 1 1  -47    9   15 o   84.54   27.82  123.32  354.14   32.25  354.14   86.82  174.14  0.90 
1 1 1  -47    9   16 o   81.73   28.82   84.16   27.30   56.07   27.30   23.20  207.30  0.83 
1 1 1  -47    9   17 o   57.65   25.38   26.14   86.45   17.07   86.45    6.66  266.45  0.35 
1 1 1  -47    9   18 o   58.29   25.61   99.85   88.54    6.42   88.54   80.79  268.54  0.80 
1 1 1  -47    9   19 o   63.81   26.23   13.15  112.60   19.88  112.60    8.75  112.60  0.24 
1 1 1  -47    9   20 o   51.98   23.88   13.12  349.96    9.52  349.96    0.78  169.96  0.19 
1 1 1  -47    9   21 o   49.03   22.82   42.42   31.27    7.60   31.27   18.33  211.27  0.34 
1 1 1  -47    9   22 o   70.49   27.66   89.89  255.56   32.48  255.56    5.58   75.56  0.50 
1 1 1  -47    9   23 o   76.03   33.68   52.37  251.68   45.49  251.68   16.92  251.68  0.49 
1 1 1  -47   11    1 o  105.17   19.43   82.12  155.45   89.59  155.44    9.32  155.44  0.81 
1 1 1  -47   11    2 o  112.49   18.63  171.08  150.37   39.77  150.37  127.04  330.37  0.92 
1 1 1  -47   11    3 o  166.32   14.47  263.87  112.06   64.38  112.06  192.54  292.06  0.97 
1 1 1  -47   11    4 o   60.39   24.78   26.65  229.58    1.96  229.59   23.97   49.59  0.23 
1 1 1  -47   11    5 o  350.16    9.70  399.48  355.26  304.31  355.26   84.56  175.26  0.99 
1 1 1  -47   11    6 o   56.99   26.30   54.24  305.04    5.55  125.04   58.41  125.04  0.42 
1 1 1  -47   11    7 o   83.14   26.92   66.11  208.57   40.94  208.57   23.63   28.57  0.63 
1 1 1  -47   11    8 o   52.54   23.14   55.00  249.77    7.67   69.77   61.55   69.77  0.44 
1 1 1  -47   11    9 o  153.37   15.87  145.47  145.79  146.32  145.79    3.28  145.79  0.94 
1 1 1  -47   11   10 o  235.71   12.16  236.19  173.71  229.16  173.71    4.13  353.71  0.98 
1 1 1  -47   11   11 o  144.42   35.65  174.51    2.71   98.81    2.71   73.26  182.71  0.94 
1 1 1  -47   11   12 o   92.43   33.77  139.29  349.51   27.40  349.51  109.69  169.51  0.89 
1 1 1  -47   11   13 o   74.62   31.56  109.21   40.29   19.06   40.29   87.87  220.29  0.84 
1 1 1  -47   11   14 f   71.59   25.68   44.58  320.05   42.77  320.04    0.00    0.00  0.00 
1 1 1  -47   11   15 o  125.47   23.67  125.35  315.07  118.42  315.07    0.89  315.07  0.94 
1 1 1  -47   11   16 o   61.79   25.95   37.83  345.30   27.26  345.30    6.99  165.30  0.50 
1 1 1  -47   11   17 o   45.68   21.48   25.26  300.14    6.12  300.14   15.94  120.14  0.31 
1 1 1  -47   11   18 o   97.61   25.06   68.84  342.05  110.98  342.05   52.53  342.05  0.87 
1 1 1  -47   11   19 o   75.93   26.98   83.34  225.85   60.06  225.85    6.17   45.85  0.83 
1 1 1  -47   11   20 f   58.85   25.19   50.66   30.59   33.63   30.59    0.00    0.00  0.00 
1 1 1  -47   11   21 o   41.51   20.13   42.64  237.34    3.34   57.34   20.22   57.34  0.16 
1 1 1  -47   11   22 o   61.56   25.75   68.75  305.70   31.47  305.70    3.74  125.70  0.54 
1 1 1  -47   13    1 o  239.22    8.87  241.93  230.66  231.74  230.66    6.99   50.66  0.98 
1 1 1  -47   13    2 o  184.95   11.80  176.67   66.30  183.59   66.30    9.14   66.30  0.97 
1 1 1  -47   13    3 o  150.78   15.83   98.86  137.14  180.35  137.14   82.74  137.14  0.92 
1 1 1  -47   13    4 o   91.72   25.54   49.50  355.11   68.93  355.10   20.09  355.10  0.64 
1 1 1  -47   13    5 o   52.41   23.54  106.20  301.93   28.81  121.93  133.65  121.93  0.73 
1 1 1  -47   13    6 o  138.18   19.43   99.67  268.41  153.44  268.41   55.01  268.41  0.91 
1 1 1  -47   13    7 o  196.80   14.35  134.41  308.99  245.24  308.99  112.59  308.99  0.96 
1 1 1  -47   13    8 o   82.18   27.29   69.29  132.45   53.06  132.45   15.26  312.45  0.74 
1 1 1  -47   13    9 o   62.53   25.33   37.63  264.17   20.72  264.17   16.33   84.17  0.46 
1 1 1  -47   13   10 o   76.30   28.38   66.59  169.42   46.92  169.42   18.58  349.42  0.74 
1 1 1  -47   13   11 o  205.50   13.30  179.58  297.25  227.07  297.25   51.31  297.25  0.98 
1 1 1  -47   13   12 o  131.58   34.85  121.75  321.17  124.28  321.17    7.01  321.17  0.92 
1 1 1  -47   13   13 o   99.21   33.55  146.32  174.84   42.64  174.85   95.75  354.85  0.91 
1 1 1  -47   13   14 o   64.91   30.80   36.03  249.82   25.88  249.81    7.33   69.81  0.46 
1 1 1  -47   13   15 o   53.44   22.84   14.34  261.47    8.36  261.47    4.43   81.47  0.20 
1 1 1  -47   13   16 o   69.47   25.33   61.22  241.91   48.91  241.91    4.17   61.91  0.73 
1 1 1  -47   13   17 o   96.85   24.05  124.48   78.63   76.04   78.63   29.08  258.63  0.94 
1 1 1  -47   13   18 o   52.41   23.01   14.53   29.87   11.59   29.87    0.15   29.87  0.22 
1 1 1  -47   13   19 o   46.13   21.39   14.83  287.33    3.20  287.32    6.50  107.32  0.14 
1 1 1  -47   13   20 o   59.61   24.94   18.17  254.99    3.61  255.00    3.54   75.00  0.09 
1 1 1  -47   13   21 o   59.91   25.43   64.77  249.14   26.56  249.14    6.00   69.14  0.49 
1 1 1  -47   15    1 o   57.15   23.04   32.07  284.91   20.06  284.92   11.34  104.92  0.45 
1 1 1  -47   15    2 o  159.34   12.77  134.36  343.07  175.46  343.07   43.43  343.07  0.96 
1 1 1  -47   15    3 o  135.15   15.06  115.69  302.81  142.42  302.81   28.69  302.81  0.95 
1 1 1  -47   15    4 o  122.01   20.09  151.86  141.65   82.58  141.65   66.73  321.65  0.95 
1 1 1  -47   15    5 o   90.38   25.78   82.46  215.44   72.26  215.43    8.81   35.43  0.85 
1 1 1  -47   15    6 o   80.52   31.05   66.02  205.99   54.62  205.98   10.26   25.98  0.74 
1 1 1  -47   15    7 o   54.55   24.08   95.89   56.85    7.35  236.86  101.39  236.86  0.79 
1 1 1  -47   15    8 o   64.86   26.25   49.30  105.06   33.06  105.05   14.94  285.05  0.62 
1 1 1  -47   15    9 o   67.76   26.41  138.26  269.90   13.12   89.90  146.45   89.90  0.89 
1 1 1  -47   15   10 o   93.03   25.98   73.64   48.46   86.50   48.46   16.32   48.46  0.84 
1 1 1  -47   15   11 o  100.86   23.61  110.38  233.17   80.71  233.17   23.03   53.17  0.91 
1 1 1  -47   15   12 o  132.89   18.12   96.66  297.11  159.62  297.11   70.78  297.11  0.93 
1 1 1  -47   15   13 o       ?       ?   47.44   11.89   42.47   11.89    0.00    0.00  0.00 
1 1 1  -47   15   14 o   83.34   37.48   47.82  353.15   53.31  353.15   11.58  353.15  0.57 
1 1 1  -47   15   15 o   52.98   25.55   73.13  300.83   15.36  300.83   47.08  120.83  0.73 
1 1 1  -47   15   16 o   60.99   23.68   58.47  230.50   42.36  230.50    5.58   50.50  0.74 
1 1 1  -47   15   17 o  135.18   15.91  113.93  298.52  170.14  298.52   83.11  298.52  0.95 
1 1 1  -47   15   18 o   69.44   24.15   70.44  140.98   42.35  140.98    1.39  140.98  0.60 
1 1 1  -47   15   19 o   96.75   23.13  102.96  208.69   90.26  208.69   47.53  208.69  0.69 
1 1 1  -47   15   20 o   47.63   21.64   84.32  341.88   11.68  341.89   31.97  161.89  0.58 
1 1 1  -47   17    1 o  112.95   16.81   94.96   88.93  120.46   88.92   31.85   88.92  0.93 
1 1 1  -47   17    2 o   88.85   21.96   31.02  103.17   80.58  103.17   51.41  103.17  0.62 
1 1 1  -47   17    3 o  247.56    9.16  232.94  268.41  269.65  268.41   49.85  268.41  0.99 
1 1 1  -47   17    4 o   79.48   26.34   97.77   54.08   44.66   54.08   47.72  234.08  0.86 
1 1 1  -47   17    5 o  156.10   15.73  110.39  138.11  194.18  138.11   89.96  138.11  0.96 
1 1 1  -47   17    6 o   85.86   26.53   55.10  132.45   77.59  132.45   25.73  132.45  0.75 
1 1 1  -47   17    7 o   49.58   22.85   52.33  200.22    9.02  200.23   39.93   20.23  0.58 
1 1 1  -47   17    8 o   70.12   27.02   58.47  187.95   44.10  187.96   10.02    7.96  0.70 
1 1 1  -47   17    9 o   53.00   23.76   72.05  311.01    8.58  311.01   57.20  131.01  0.70 
1 1 1  -47   17   10 o   58.66   24.64   44.70    0.09   24.41    0.09   15.72  180.09  0.55 
1 1 1  -47   17   11 o   50.69   22.62   59.79   49.81    9.73   49.80   42.88  229.80  0.61 
1 1 1  -47   17   12 o   44.40   20.82   22.09  187.22    6.21  187.22   12.92    7.22  0.29 
1 1 1  -47   17   13 o   77.28   25.11   93.88  117.70   55.56  117.69   24.32  297.69  0.88 
1 1 1  -47   17   14 f   63.04   23.64   49.69   87.44   40.86   87.44    0.00    0.00  0.00 
1 1 1  -47   17   15 o   67.36   30.02   58.45  239.16   42.75  239.16    2.54   59.16  0.65 
1 1 1  -47   17   16 o   59.16   28.56   19.88   78.50   10.14   78.50    2.94  258.50  0.20 
1 1 1  -47   17   17 o   54.45   21.88   57.64  117.17    8.99  117.16   16.82  297.16  0.32 
1 1 1  -47   17   18 o   88.53   21.44   56.93    2.05   70.25    2.05   43.99    2.05  0.55 
1 1 1  -47   17   19 o   49.95   21.82   24.84  334.26   13.44  334.26    0.38  154.26  0.27 
1 1 1  -47   19    1 o   90.97   22.04   75.46  318.56   90.66  318.56   24.98  318.56  0.86 
1 1 1  -47   19    2 o  125.46   14.87   86.03  345.47  157.13  345.47   81.83  345.47  0.93 
1 1 1  -47   19    3 o   65.20   22.55   35.83  154.63   36.69  154.64    5.22  154.64  0.52 
1 1 1  -47   19    4 o   51.39   22.17   24.44  285.48   10.88  285.49   10.62  105.49  0.31 
1 1 1  -47   19    5 o   72.67   24.59  121.36  229.53   20.80  229.53   85.84   49.53  0.88 
1 1 1  -47   19    6 o   58.95   24.52   62.07   37.69   24.90   37.69   29.48  217.69  0.67 
1 1 1  -47   19    7 o   44.73   21.13   52.31   42.47    4.14   42.47   41.45  222.47  0.56 
1 1 1  -47   19    8 o   43.65   20.89   21.77  252.69    5.47  252.69   13.37   72.69  0.28 
1 1 1  -47   19    9 o   59.53   25.66   41.63  262.87   31.86  262.87    3.84   82.87  0.57 
1 1 1  -47   19   10 o   85.26   26.82   68.86  187.91   84.27  187.91   25.90  187.91  0.84 
1 1 1  -47   19   11 o   50.36   23.39   36.59  216.86   22.26  216.86    8.03   36.86  0.52 
1 1 1  -47   19   12 o   71.26   25.95   42.84   73.19   56.32   73.19   22.30   73.19  0.63 
1 1 1  -47   19   13 o   55.14   26.78   63.30  247.31   21.64  247.31   26.23   67.31  0.63 
1 1 1  -47   19   14 o   46.24   20.91   61.57  281.00    5.53  281.00   32.68  101.00  0.47 
1 1 1  -47   19   15 o   42.79   19.45   65.57  303.37    3.56  123.37   32.72  123.37  0.30 
1 1 1  -47   19   16 o   63.86   30.27   59.88  285.64   17.64  285.64    9.27  105.64  0.35 
1 1 1  -47   19   17 o   46.52   23.17   16.93  347.10    4.48  347.10    4.52  167.10  0.14 
1 1 1  -47   21    1 o   70.70   22.57   73.87  112.54   57.83  112.54    0.69  292.54  0.82 
1 1 1  -47   21    2 o   58.00   22.39   36.03  261.62   35.14  261.62    6.17  261.62  0.55 
1 1 1  -47   21    3 o  126.46   15.92  137.83  142.93  132.05  142.93   20.21  142.93  0.96 
1 1 1  -47   21    4 o   49.36   21.46   15.60  176.19   12.44  176.19    0.27  356.19  0.25 
1 1 1  -47   21    5 o   66.33   24.22  102.72  351.38   32.03  351.38   51.43  171.38  0.87 
1 1 1  -47   21    6 o   37.54   18.38   72.69  270.86    5.97   90.86   64.58   90.86  0.70 
1 1 1  -47   21    7 o   51.92   22.94   65.46  178.75   21.53  178.75   30.54  358.75  0.71 
1 1 1  -47   21    8 o   41.58   20.79   10.53  111.37    3.01  111.36    5.21  291.36  0.13 
1 1 1  -47   21    9 o   56.95   27.16   57.25  180.39   25.41  180.39   18.13    0.39  0.61 
1 1 1  -47   21   10 o   43.94   20.95   29.56  138.17    5.66  138.16   15.18  318.16  0.30 
1 1 1  -47   21   11 o   44.23   21.16   42.93  349.20    2.21  349.20   23.37  169.20  0.31 
1 1 1  -47   21   12 o   53.29   23.06   57.09  333.98    7.75  333.98   19.11  153.98  0.32 
1 1 1  -47   21   13 o   73.31   23.93  103.78  167.44   43.32  167.44    0.13  347.44  0.59 
1 1 1  -47   21   14 o   54.95   22.62   41.89   32.01   13.76   32.01    6.41  212.01  0.31 
1 1 1  -47   21   15 o   84.15   23.52   82.26  135.80   89.20  135.80   43.94  135.80  0.80 
1 1 1  -47   23    1 o   78.45   22.11   91.69  289.97   50.90  289.97   12.48  289.97  0.57 
1 1 1  -47   23    2 o   45.28   20.07   47.32  185.65    0.19  185.65   21.72    5.65  0.24 
1 1 1  -47   23    3 o   48.80   22.86   60.11  310.40    3.13  310.40   26.34  130.40  0.33 
1 1 1  -47   23    4 o   45.23   21.57   41.57  142.42    0.45  142.42   20.37  322.42  0.24 
1 1 1  -47   23    5 o   41.19   19.40   47.84  147.06    2.92  327.06   26.56  327.06  0.25 
1 1 1  -47   23    6 o   42.73   20.08   33.60   23.27    1.25  203.27   17.07  203.27  0.17 
1 1 1  -47   23    7 o   52.64   23.79   39.62   46.57    3.91   46.57   13.16  226.57  0.20 
1 1 1  -47   23    8 o   57.44   25.27   35.21   19.70    5.64   19.70    8.48  199.70  0.17 
1 1 1  -47   23    9 o   58.92   25.48   55.39  341.56   12.68  341.56   11.16  161.56  0.31 
1 1 1  -47   23   10 o   50.32   22.92   53.01   39.06    7.95   39.06   16.79  219.06  0.32 
1 1 1  -47   23   11 o   49.71   22.30   53.94   25.97   13.07   25.97   14.38  205.97  0.41 
1 1 1  -47   23   12 o   52.94   23.08   11.18  271.61    7.44  271.60    1.20  271.60  0.13 
1 1 1  -47   25    1 o   41.07   18.90   71.22  192.61   15.09  192.61   27.28   12.61  0.70 
1 1 1  -47   25    2 o   53.63   21.83   59.04  178.63   34.31  178.63    0.19  178.63  0.64 
1 1 1  -47   25    3 o   51.11   22.93   76.75   70.02   25.14   70.02   18.40  250.02  0.67 
1 1 1  -47   25    4 o   71.47   23.07   63.26   15.00   65.63   15.00   30.00   15.00  0.71 
1 1 1  -47   25    5 o   62.16   23.70   68.86  114.09   46.59  114.09    7.63  114.09  0.69 
1 1 1  -47   25    6 o   43.59   20.46   24.57    4.01   10.42    4.01    3.70  184.01  0.28 
1 1 1  -47   25    7 o   47.43   22.62   30.04   96.87   17.57   96.87    0.17  276.87  0.37 
1 1 1  -46    0    1 o  283.74   14.49  235.75  180.00  345.03  180.00  122.58  180.00  1.00 
1 1 1  -46    0    2 f   69.18   38.55  134.01    0.00  121.86    0.00    0.00    0.00  0.00 
1 1 1  -46    0    3 o       ?       ?   70.81    0.00   66.92    0.00    0.00    0.00  0.00 
1 1 1  -46    0    4 o   33.14   23.17   92.07    0.00   65.18  180.00  148.55  180.00  0.27 
1 1 1  -46    0    5 o  214.14   16.24  161.51    0.00  270.01    0.00  112.46    0.00  1.00 
1 1 1  -46    0    6 o  310.04   12.52  352.06    0.00  290.78    0.00   38.52  180.00  1.00 
1 1 1  -46    0    7 o  235.18   28.03  143.18    0.00  334.57    0.00  200.13    0.00  1.00 
1 1 1  -46    0    8 o   89.65   49.70   62.51    0.00   21.59    0.00   36.39  180.00  0.44 
1 1 1  -46    0    9 o  189.10   44.60   85.69  180.00  265.08  180.00  183.79  180.00  0.92 
1 1 1  -46    0   10 o  109.71   51.52  212.46    0.00   14.62    0.00  185.23  180.00  0.98 
1 1 1  -46    0   11 o  452.58   10.59  395.96    0.00  532.54    0.00  159.92    0.00  1.00 
1 1 1  -46    0   12 o   50.57   32.98  127.12  180.00   51.52  360.00  172.60  360.00  0.69 
1 1 1  -46    0   13 o  243.29   18.64  195.28  180.00  298.08  180.00  109.59  180.00  1.00 
1 1 1  -46    0   14 o  283.75   17.17  325.12    0.00  250.38    0.00   66.75  180.00  1.00 
1 1 1  -46    0   15 o   95.53   43.87   69.85    0.00   82.14    0.00   13.37    0.00  0.79 
1 1 1  -46    0   16 o   50.94   34.10   14.51  180.00    1.94  180.00   12.35  360.00  0.16 
1 1 1  -46    0   17 o  187.15   28.77  145.46  180.00  231.36  180.00   88.43  180.00  1.00 
1 1 1  -46    0   18 o   88.18   53.05  119.19    0.00   55.25    0.00   58.68  180.00  0.96 
1 1 1  -46    0   19 o   62.44   39.40   67.82    0.00   33.17    0.00   29.29  180.00  0.77 
1 1 1  -46    0   20 o  144.86   61.40  173.10    0.00  137.29    0.00   14.73  180.00  1.00 
1 1 1  -46    0   21 o   56.22   35.79   70.59    0.00   34.42    0.00   25.44  180.00  0.84 
1 1 1  -46    0   22 o   38.83   27.61   30.12    0.00    4.50    0.00   18.94  180.00  0.36 
1 1 1  -46    0   23 o   38.24   27.21   19.08  180.00    1.71  360.00   12.18  360.00  0.11 
1 1 1  -46    0   24 o   44.68   30.56   62.79    0.00    2.17    0.00   26.85  180.00  0.35 
1 1 1  -46    0   25 o   50.09   33.09   93.10  180.00   31.61  180.00   23.97    0.00  0.87 
1 1 1  -46    2    1 o   93.72   26.49  101.70  345.93   26.85  346.04   71.03  166.04  0.67 
1 1 1  -46    2    2 o  217.76   13.54  182.62  301.62  237.54  302.26   68.32  302.26  0.93 
1 1 1  -46    2    3 f   82.34   27.25  195.01  250.30  183.07  251.51    0.00    0.00  0.00 
1 1 1  -46    2    4 o  314.53    9.88  391.14  131.78  249.10  131.84  117.83  311.84  0.98 
1 1 1  -46    2    5 f  269.63   10.87  217.43  201.24  204.94  201.35    0.00    0.00  0.00 
1 1 1  -46    2    6 o  364.50    9.45  417.43  201.62  325.69  202.04   65.74   22.04  0.98 
1 1 1  -46    2    7 o  175.78   16.84  170.46   44.88  161.57   45.70    2.19   45.70  0.91 
1 1 1  -46    2    8 o   93.13   38.82   71.97  252.22   23.00  254.32   46.20   74.32  0.49 
1 1 1  -46    2    9 o  197.95   16.02  277.51  196.22  120.39  196.36  138.99   16.36  0.96 
1 1 1  -46    2   10 o   79.37   28.66  172.89   68.26   33.63  248.31  195.64  248.31  0.81 
1 1 1  -46    2   11 o  253.46   13.68  244.10  224.82  261.72  224.82   31.51  224.82  0.97 
1 1 1  -46    2   12 o  225.55   13.06  216.52  186.40  228.52  186.40   21.84  186.40  0.96 
1 1 1  -46    2   13 o  171.74   16.78  222.31  150.76  113.37  150.76  101.65  330.76  0.96 
1 1 1  -46    2   14 o   76.56   33.06   94.94    2.67   13.44    2.67   79.27  182.67  0.69 
1 1 1  -46    2   15 o   64.82   27.73  101.14   33.77    3.66  213.77  103.33  213.77  0.74 
1 1 1  -46    2   16 o   96.03   30.29   81.66   36.37   75.38   36.37    5.09  216.37  0.81 
1 1 1  -46    2   17 o  123.41   25.83   74.48  285.82  145.61  285.82   72.51  285.82  0.89 
1 1 1  -46    2   18 o  136.94   25.03  113.95  181.67  148.06  181.67   39.45  181.67  0.94 
1 1 1  -46    2   19 o   50.58   24.04   50.59   90.09   10.01   90.09   36.39  270.09  0.56 
1 1 1  -46    2   20 o   65.07   29.49   99.66  283.25   16.61  283.25   70.67  103.25  0.80 
1 1 1  -46    2   21 o   67.24   33.39   50.84  200.91   39.89  200.92    3.10   20.92  0.62 
1 1 1  -46    2   22 o   55.31   24.81   49.92  320.62   26.33  320.62   12.21  140.62  0.59 
1 1 1  -46    2   23 o   67.65   27.72   54.04  338.04   25.90  338.04    2.54  158.04  0.40 
1 1 1  -46    2   24 o   47.70   22.36   49.87  327.55    5.45  327.55   18.04  147.55  0.30 
1 1 1  -46    4    1 o  163.14   16.51  165.27  110.66  141.10  110.36   14.60  290.36  0.91 
1 1 1  -46    4    2 o  342.16    9.69  367.93  191.96  329.66  192.01   12.17   12.01  0.98 
1 1 1  -46    4    3 o  136.56   20.56  166.95  134.42   86.28  135.50   66.93  315.50  0.88 
1 1 1  -46    4    4 o  141.64   19.77  115.47   58.48  125.16   58.07   16.58   58.07  0.83 
1 1 1  -46    4    5 o  131.17   20.93  214.30  199.38   36.82  198.25  163.37   18.25  0.90 
1 1 1  -46    4    6 o  256.07   11.92  274.19  248.20  238.11  248.35   18.46   68.35  0.97 
1 1 1  -46    4    7 o  229.87   13.08  110.09  269.76  313.28  268.81  210.87  268.81  0.90 
1 1 1  -46    4    8 o  151.49   15.06  190.65   57.81  101.14   58.58   76.59  238.58  0.92 
1 1 1  -46    4    9 o  197.43   16.46  172.99  266.48  208.04  266.49   45.77  266.49  0.94 
1 1 1  -46    4   10 o   85.76   32.04   30.73  142.23   18.66  142.20   10.19  322.20  0.28 
1 1 1  -46    4   11 o  211.16   17.65  233.58  173.27  184.77  173.27   36.95  353.27  0.96 
1 1 1  -46    4   12 o   94.16   26.18  146.54  229.09   18.77  229.09  121.98   49.09  0.85 
1 1 1  -46    4   13 o   92.31   28.20  110.07  249.29   39.37  249.29   67.60   69.29  0.79 
1 1 1  -46    4   14 o   76.24   28.76   76.51  301.67   26.28  301.67   48.71  121.67  0.66 
1 1 1  -46    4   15 o   90.13   29.79   85.33  204.33   57.88  204.33   26.38   24.33  0.79 
1 1 1  -46    4   16 o   94.96   29.90   47.43   18.01   80.63   18.01   33.94   18.01  0.67 
1 1 1  -46    4   17 f  181.07   18.67  210.36    2.25  204.67    2.25    0.00    0.00  0.00 
1 1 1  -46    4   18 o   76.94   30.12   39.74   18.81   50.13   18.81   12.58   18.81  0.57 
1 1 1  -46    4   19 o  102.05   32.38  119.41  316.93   74.13  316.93   34.04  136.93  0.89 
1 1 1  -46    4   20 o   99.55   28.80   60.30  208.15  106.02  208.15   53.65  208.15  0.80 
1 1 1  -46    4   21 o   57.46   26.04   31.55   49.51   29.47   49.51    3.18   49.51  0.49 
1 1 1  -46    4   22 o   56.97   26.35   50.61  344.45   25.95  344.45   12.22  164.45  0.56 
1 1 1  -46    4   23 o   41.16   20.06   28.46  323.50    1.99  143.50   15.05  143.50  0.13 
1 1 1  -46    4   24 o   49.94   23.43   55.07  153.35   10.87  153.35   16.53  333.35  0.38 
1 1 1  -46    6    1 o  168.67   16.66  221.72   44.05  110.93   43.75   95.87  223.75  0.94 
1 1 1  -46    6    2 o  160.85   18.31  235.03  260.34   82.66  260.39  136.84   80.39  0.94 
1 1 1  -46    6    3 o  495.77    8.60  394.79  316.95  611.35  317.05  242.01  317.05  0.99 
1 1 1  -46    6    4 f  349.57    9.34  253.32   73.55  237.71   73.37    0.00    0.00  0.00 
1 1 1  -46    6    5 o  127.24   22.69  134.13  214.05   90.09  214.54   35.08   34.54  0.85 
1 1 1  -46    6    6 o  263.97   11.52  387.28  331.97  153.64  331.96  209.64  151.96  0.98 
1 1 1  -46    6    7 o  238.25   15.04  237.98  191.99  235.55  192.09   12.37  192.09  0.96 
1 1 1  -46    6    8 o  161.80   14.53  108.47  277.19  183.09  277.19   81.19  277.19  0.88 
1 1 1  -46    6    9 o  121.30   18.90   79.38    8.85  111.38    8.85   36.67    8.85  0.77 
1 1 1  -46    6   10 o  163.67   15.92  193.80   54.70  124.36   54.70   59.67  234.70  0.94 
1 1 1  -46    6   11 o  268.94   13.87  268.13   36.67  268.12   36.67   10.90   36.67  0.98 
1 1 1  -46    6   12 o  196.03   19.89  164.37  151.10  211.75  151.10   52.28  151.10  0.95 
1 1 1  -46    6   13 o   96.61   26.33  176.21  100.21    1.57  100.21  170.69  280.21  0.90 
1 1 1  -46    6   14 o  178.20   16.07  164.33   32.83  179.93   32.83   17.96   32.83  0.96 
1 1 1  -46    6   15 o  254.93   13.25  261.31   57.72  245.08   57.72   12.49  237.72  0.99 
1 1 1  -46    6   16 o  132.24   24.74  117.32  303.37  132.03  303.37   16.73  303.37  0.94 
1 1 1  -46    6   17 f   72.40   29.04   55.74  131.44   53.46  131.43    0.00    0.00  0.00 
1 1 1  -46    6   18 o   79.99   31.79  116.10  352.22   30.31  352.22   77.45  172.22  0.86 
1 1 1  -46    6   19 o  141.71   21.02  168.43  182.81  122.96  182.81   26.46    2.81  0.96 
1 1 1  -46    6   20 o   63.62   26.81    7.62   30.99   10.11   30.97    3.59   30.97  0.13 
1 1 1  -46    6   21 o   53.22   24.83   54.45  217.20   24.36  217.20   19.36   37.20  0.64 
1 1 1  -46    6   22 o   72.08   31.96   78.19  328.86   42.17  328.86    9.39  148.86  0.65 
1 1 1  -46    6   23 o   72.37   27.77   86.27  162.01   32.90  162.01    2.63  342.01  0.47 
1 1 1  -46    6   24 o   46.86   22.37   16.48  351.18    5.60  351.18    3.32  171.18  0.15 
1 1 1  -46    8    1 o  349.79    9.65  333.25  263.20  374.58  263.20   60.16  263.20  0.98 
1 1 1  -46    8    2 o  177.69   32.50  149.31  202.63  182.66  202.63   42.38  202.63  0.91 
1 1 1  -46    8    3 o  363.52   19.33  365.84  138.02  372.84  138.04   29.48  138.04  0.99 
1 1 1  -46    8    4 f  455.69    8.97  423.86  310.56  397.50  310.55    0.00    0.00  0.00 
1 1 1  -46    8    5 o  238.92    9.99  256.76   64.33  222.58   64.33   18.24  244.33  0.97 
1 1 1  -46    8    6 o   69.18   24.33   70.98  113.13    4.13  113.12   62.55  293.12  0.51 
1 1 1  -46    8    7 o  141.01   15.86  129.54   19.23  129.60   19.23    7.42   19.23  0.89 
1 1 1  -46    8    8 o  167.31   13.92  257.79  323.17   76.16  323.17  168.36  143.17  0.96 
1 1 1  -46    8    9 o  179.94   13.73  181.49   45.32  167.29   45.32    6.10  225.32  0.95 
1 1 1  -46    8   10 o  276.14   10.66  220.97  201.62  324.85  201.62  111.93  201.62  0.97 
1 1 1  -46    8   11 o  140.80   19.25  173.30   35.48   93.95   35.48   74.45  215.48  0.93 
1 1 1  -46    8   12 o  129.24   29.92  114.80  257.43  114.32  257.44    2.01  257.44  0.88 
1 1 1  -46    8   13 o   79.58   32.13   26.41  110.71   24.69  110.71    1.34  290.71  0.32 
1 1 1  -46    8   14 o  206.28   13.90  212.17  331.84  194.19  331.85   15.01  151.85  0.98 
1 1 1  -46    8   15 o  138.33   19.97  155.01  179.52  112.40  179.52   40.01  359.52  0.96 
1 1 1  -46    8   16 o  150.02   20.77  155.23  343.55  138.98  343.55   10.92  163.55  0.96 
1 1 1  -46    8   17 o   75.48   29.52   30.13    7.72   42.16    7.72   13.84    7.72  0.47 
1 1 1  -46    8   18 o   94.81   28.32   43.24   71.14   89.35   71.13   50.36   71.13  0.68 
1 1 1  -46    8   19 o   77.44   27.79   79.75   19.50   56.35   19.50   12.84  199.50  0.81 
1 1 1  -46    8   20 o   50.51   23.26    6.20   71.34    5.65   71.33    0.47   71.33  0.11 
1 1 1  -46    8   21 o   47.98   22.44   69.40  168.21   11.45  168.21   41.37  348.21  0.67 
1 1 1  -46    8   22 o   50.79   23.46   36.79  144.94    4.38  144.94   14.06  324.94  0.22 
1 1 1  -46    8   23 o   54.85   26.16   88.02  143.43   14.18  143.43   27.57  323.43  0.51 
1 1 1  -46   10    1 o  261.87   11.79  293.47  253.28  230.41  253.28   51.81   73.28  0.98 
1 1 1  -46   10    2 o  196.80   15.45  256.92  169.77  134.05  169.78  112.05  349.78  0.97 
1 1 1  -46   10    3 o  305.15    9.33  366.63   22.97  250.95   22.97   99.40  202.97  0.99 
1 1 1  -46   10    4 o  104.10   31.89   70.26  176.73   67.20  176.73    0.12  176.73  0.64 
1 1 1  -46   10    5 o  420.73    7.57  377.19   69.58  472.40   69.58  112.00   69.58  0.99 
1 1 1  -46   10    6 o  240.76   10.96  259.41  223.82  220.29  223.82   28.14   43.82  0.97 
1 1 1  -46   10    7 o  181.97   14.18  184.37  353.23  168.33  353.23    8.92  173.23  0.95 
1 1 1  -46   10    8 o  265.15   10.30  193.77   61.13  326.72   61.14  139.43   61.14  0.97 
1 1 1  -46   10    9 o  132.23   19.57  129.88  207.94  111.92  207.94   14.30   27.94  0.90 
1 1 1  -46   10   10 o  144.04   17.21  256.50  195.94   26.17  195.94  224.33   15.94  0.96 
1 1 1  -46   10   11 o  118.00   22.37  101.19  289.36  107.01  289.36    7.62  289.36  0.87 
1 1 1  -46   10   12 o  191.47   14.51  186.32   73.41  187.26   73.41    3.26   73.41  0.97 
1 1 1  -46   10   13 o  150.00   30.05  100.06  100.25  174.42  100.25   75.82  100.25  0.91 
1 1 1  -46   10   14 o  182.21   24.30  176.14  268.55  180.09  268.55    6.95  268.55  0.97 
1 1 1  -46   10   15 o  243.17   12.32  221.70   40.20  266.09   40.20   52.24   40.20  0.99 
1 1 1  -46   10   16 o   68.30   26.86   67.70  186.87   38.01  186.87   25.68    6.87  0.74 
1 1 1  -46   10   17 o  110.62   25.46  106.29  339.75  105.15  339.75    8.87  339.75  0.91 
1 1 1  -46   10   18 o   61.34   25.87   34.99   55.65   27.44   55.66    3.07  235.66  0.47 
1 1 1  -46   10   19 o   50.43   23.32   24.56    5.03   18.07    5.03    2.70  185.03  0.39 
1 1 1  -46   10   20 o   64.47   29.44   38.65  312.16   34.09  312.16    3.90  312.16  0.50 
1 1 1  -46   10   21 o   54.16   24.03   30.90  152.67    9.86  152.67    8.50  332.67  0.26 
1 1 1  -46   10   22 o   46.09   21.74   10.81  339.35    0.34  339.37    4.31  159.37  0.05 
1 1 1  -46   10   23 o   64.71   28.03   34.93  164.87   29.18  164.87    9.85  164.87  0.37 
1 1 1  -46   12    1 o  123.17   15.49   30.59  337.63  108.89  337.62   78.97  337.62  0.56 
1 1 1  -46   12    2 o  204.02   11.27  166.49  107.78  228.75  107.78   66.31  107.78  0.96 
1 1 1  -46   12    3 o  282.35    8.95  269.10  229.02  292.11  229.02   29.93  229.02  0.98 
1 1 1  -46   12    4 o  136.28   19.01   68.66  246.61  154.51  246.61   87.65  246.61  0.81 
1 1 1  -46   12    5 o  163.48   16.02  225.96  311.92   93.45  311.92  126.70  131.92  0.96 
1 1 1  -46   12    6 o   61.07   24.97   62.97  258.32    0.39  258.32   61.03   78.32  0.51 
1 1 1  -46   12    7 o   63.07   25.94   73.88  153.84    1.67  153.84   70.56  333.84  0.59 
1 1 1  -46   12    8 o  137.87   22.43  138.52  117.59  118.37  117.59   17.46  297.59  0.92 
1 1 1  -46   12    9 o   42.92   20.60   74.28   66.99   27.99  246.99  101.11  246.99  0.53 
1 1 1  -46   12   10 o   56.83   24.52   49.62  123.03    6.47  123.02   42.53  303.02  0.49 
1 1 1  -46   12   11 o  247.37   10.35  225.03   25.25  264.86   25.25   43.05   25.25  0.98 
1 1 1  -46   12   12 f  133.23   19.84   77.43  133.23   76.17  133.23    0.00    0.00  0.00 
1 1 1  -46   12   13 o  133.59   18.79  154.22  228.36  105.91  228.36   44.57   48.36  0.96 
1 1 1  -46   12   14 o   83.66   33.41  143.71   13.48   12.08   13.48  125.29  193.48  0.89 
1 1 1  -46   12   15 o  103.79   40.47  113.31  195.86   73.08  195.86   32.57   15.86  0.86 
1 1 1  -46   12   16 o   50.87   22.99   26.72   17.65   10.46   17.64   13.58  197.64  0.34 
1 1 1  -46   12   17 o   72.12   26.11   58.64  170.75   52.64  170.75    1.63  170.75  0.72 
1 1 1  -46   12   18 o  112.85   23.00  114.51  268.11  115.72  268.11   18.92  268.11  0.94 
1 1 1  -46   12   19 o   43.63   20.82   26.77    1.88    9.18    1.88   11.84  181.88  0.35 
1 1 1  -46   12   20 o  102.09   25.59   91.60  267.12  110.46  267.12   53.16  267.12  0.82 
1 1 1  -46   12   21 o   51.39   22.89   62.72  314.71    4.57  314.71   21.25  134.71  0.30 
1 1 1  -46   12   22 o   40.64   19.95   34.88  352.69    3.90  352.70   14.53  172.70  0.27 
1 1 1  -46   14    1 o   97.33   20.45   76.93  359.31   86.95  359.31   11.08  359.31  0.84 
1 1 1  -46   14    2 o  162.02   14.57  159.94  287.18  152.96  287.18    4.90  107.18  0.96 
1 1 1  -46   14    3 o  208.32   11.94  176.84   89.47  230.28   89.47   55.68   89.47  0.97 
1 1 1  -46   14    4 f  150.10   21.40  181.42  326.75  179.15  326.76    0.00    0.00  0.00 
1 1 1  -46   14    5 o  100.28   25.71   31.44   42.19   73.29   42.19   42.24   42.19  0.52 
1 1 1  -46   14    6 o   74.41   27.43   31.47  153.59   29.59  153.59    1.48  333.59  0.41 
1 1 1  -46   14    7 o  211.62   13.25  180.46  266.45  234.28  266.45   56.28  266.45  0.97 
1 1 1  -46   14    8 o   62.48   25.67   12.77    5.75    8.50    5.73    4.08  185.73  0.17 
1 1 1  -46   14    9 o  185.98   12.18  181.27  124.32  184.22  124.32    5.80  124.32  0.97 
1 1 1  -46   14   10 o  104.79   22.77   86.14  279.05  101.74  279.05   17.07  279.05  0.89 
1 1 1  -46   14   11 o   64.84   25.65   46.99  359.07   33.80  359.07   11.92  179.07  0.61 
1 1 1  -46   14   12 o  110.16   24.12  107.09  189.55   99.71  189.55    2.80    9.55  0.92 
1 1 1  -46   14   13 o   96.93   24.95   80.97  128.29   92.51  128.29   16.42  128.29  0.87 
1 1 1  -46   14   14 o  102.46   25.04   66.16   77.09  111.57   77.09   51.18   77.09  0.84 
1 1 1  -46   14   15 o   72.98   32.89   15.94  180.80   18.30  180.79    4.22  180.79  0.22 
1 1 1  -46   14   16 o   65.88   29.59   21.31   98.64   23.65   98.64    5.30   98.64  0.32 
1 1 1  -46   14   17 o   52.93   22.62   32.90  103.10   27.50  103.10    0.08  103.10  0.52 
1 1 1  -46   14   18 o   73.29   24.06   62.33  203.09   63.69  203.09   15.56  203.09  0.76 
1 1 1  -46   14   19 o   40.48   19.40   39.79  354.29    0.98  174.29   24.64  174.29  0.28 
1 1 1  -46   14   20 o   58.72   24.25   36.09  168.73    8.36  168.72    6.70  348.72  0.20 
1 1 1  -46   14   21 o       ?       ?   65.36  210.10   34.45  210.10    0.00    0.00  0.00 
1 1 1  -46   16    1 o  169.11   12.34  193.89  330.03  142.31  330.03   46.21  150.03  0.98 
1 1 1  -46   16    2 o  141.57   14.19  160.54  256.87  116.84  256.87   40.12   76.87  0.97 
1 1 1  -46   16    3 o  186.60   11.93  161.61   29.84  205.80   29.84   47.28   29.84  0.98 
1 1 1  -46   16    4 f  110.44   22.15  112.48   76.67  110.46   76.67    0.00    0.00  0.00 
1 1 1  -46   16    5 o  193.03   14.10  186.29  249.84  195.29  249.84   12.52  249.84  0.98 
1 1 1  -46   16    6 o  165.63   16.07  170.50  162.50  155.40  162.50   11.34  342.50  0.97 
1 1 1  -46   16    7 o   86.02   27.58   66.28   95.47   71.96   95.47    7.48   95.47  0.79 
1 1 1  -46   16    8 o   88.22   25.96   97.53  121.25   60.69  121.25   33.47  301.25  0.88 
1 1 1  -46   16    9 o  106.06   22.09   98.87  113.10   98.96  113.10    4.44  113.10  0.91 
1 1 1  -46   16   10 o   89.70   24.06   63.78  159.45   86.45  159.45   26.19  159.45  0.82 
1 1 1  -46   16   11 o   61.88   23.81   52.27  174.63   32.13  174.62   16.40  354.62  0.65 
1 1 1  -46   16   12 o  135.91   15.66   63.82  286.05  188.23  286.05  130.33  286.05  0.91 
1 1 1  -46   16   13 o   92.82   22.62   82.46  203.24   87.49  203.24   14.65  203.24  0.86 
1 1 1  -46   16   14 o   99.73   23.21  117.92   60.17   82.05   60.17   19.91  240.17  0.92 
1 1 1  -46   16   15 o  122.92   17.38  121.68  115.54  132.90  115.54   30.00  115.54  0.96 
1 1 1  -46   16   16 o   60.24   29.91   48.36  302.46   30.02  302.46    8.63  122.46  0.57 
1 1 1  -46   16   17 o   67.81   34.13   92.61  200.25   30.52  200.25   37.20   20.25  0.72 
1 1 1  -46   16   18 o   70.52   31.01   44.06   74.77   20.75   74.77    1.33  254.77  0.30 
1 1 1  -46   16   19 o   63.82   23.45   65.88  320.73   25.85  320.73    3.63  140.73  0.43 
1 1 1  -46   16   20 o   42.36   19.73   48.25   12.04   10.10   12.04   16.44  192.04  0.43 
1 1 1  -46   18    1 o   41.88   19.15   35.87   42.52    1.58   42.52   31.42  222.52  0.41 
1 1 1  -46   18    2 o  127.41   15.42   93.19  212.86  151.75  212.86   65.33  212.86  0.93 
1 1 1  -46   18    3 f   76.75   23.81   63.45   27.21   59.12   27.22    0.00    0.00  0.00 
1 1 1  -46   18    4 o  144.04   15.80  133.73  331.98  151.83  331.97   27.02  331.97  0.96 
1 1 1  -46   18    5 o  103.06   24.43  117.58  184.32   79.87  184.32   29.70    4.32  0.92 
1 1 1  -46   18    6 o  154.31   16.63  126.05  164.19  179.21  164.19   62.28  164.19  0.96 
1 1 1  -46   18    7 o   50.06   22.82   12.40   53.33    5.41   53.34    6.01  233.34  0.17 
1 1 1  -46   18    8 o   60.57   24.37   41.90  112.57   28.18  112.57    9.99  292.57  0.55 
1 1 1  -46   18    9 o  127.45   18.39  141.28  245.95  115.84  245.95   11.04   65.95  0.95 
1 1 1  -46   18   10 o   71.70   24.99   67.08  356.81   48.13  356.81   11.09  176.81  0.75 
1 1 1  -46   18   11 o   52.22   22.75   77.02  265.62    9.69  265.62   57.31   85.62  0.73 
1 1 1  -46   18   12 f   82.06   23.20   81.90  307.14   70.12  307.14    0.00    0.00  0.00 
1 1 1  -46   18   13 o   66.16   23.66   61.23    5.93   53.47    5.93    2.07    5.93  0.79 
1 1 1  -46   18   14 o  155.11   12.96  160.43  228.00  174.99  228.00   47.26  228.00  0.98 
1 1 1  -46   18   15 o   35.81   17.39   40.53  302.21    1.00  122.21   31.36  122.21  0.41 
1 1 1  -46   18   16 o   43.22   19.83   22.37  239.49    0.74  239.48   11.73   59.48  0.15 
1 1 1  -46   18   17 o   63.74   29.03   13.25  348.10    3.53  348.11    1.93  168.11  0.07 
1 1 1  -46   18   18 o   53.75   26.05   22.28  119.76    6.99  119.76    4.18  299.76  0.17 
1 1 1  -46   18   19 o   49.80   20.90   48.80  200.00   31.51  200.01    2.40  200.01  0.61 
1 1 1  -46   20    1 o   36.34   17.34   25.66  110.51    0.93  110.52   21.13  290.52  0.32 
1 1 1  -46   20    2 o   62.53   22.19   40.65  138.34   39.68  138.34    4.55  138.34  0.60 
1 1 1  -46   20    3 o   52.04   21.88   15.52  136.24   10.48  136.24    2.97  316.24  0.23 
1 1 1  -46   20    4 f  114.15   18.07  124.91   93.91  108.42   93.91    0.00    0.00  0.00 
1 1 1  -46   20    5 o   73.46   27.52   39.44  147.77   50.64  147.77   16.44  147.77  0.58 
1 1 1  -46   20    6 f   52.63   22.70   61.79  221.49   53.41  221.49    0.00    0.00  0.00 
1 1 1  -46   20    7 o   53.67   23.68   24.90  154.51   17.73  154.50    3.68  334.50  0.36 
1 1 1  -46   20    8 o  108.59   21.10   85.79  180.21  125.86  180.21   52.64  180.21  0.92 
1 1 1  -46   20    9 o   87.46   24.47  152.17  109.49   35.77  109.49   92.88  289.49  0.94 
1 1 1  -46   20   10 o  104.37   25.08   75.90  116.78  123.45  116.78   60.74  116.78  0.89 
1 1 1  -46   20   11 o  109.59   37.38  124.47  343.84   96.63  343.84    2.54  163.84  0.89 
1 1 1  -46   20   12 o   62.02   24.28   51.63  141.34   39.60  141.34    0.21  141.34  0.64 
1 1 1  -46   20   13 o   43.83   20.04    6.97   14.73    1.25   14.72    3.37  194.72  0.07 
1 1 1  -46   20   14 o   39.30   18.35   78.22  127.17    8.55  307.17   47.74  307.17  0.39 
1 1 1  -46   20   15 o   42.84   19.31   30.08  306.87    0.78  126.87   13.43  126.87  0.14 
1 1 1  -46   20   16 o   41.61   19.08   38.20  287.20    2.70  287.20   16.30  107.20  0.26 
1 1 1  -46   20   17 o   53.51   21.42   25.33  183.93   22.43  183.92    7.76  183.92  0.35 
1 1 1  -46   22    1 o   50.26   20.70   71.77  185.54   17.19  185.54   37.32    5.54  0.71 
1 1 1  -46   22    2 o  100.77   18.81  102.16  205.83  106.84  205.83   28.07  205.83  0.92 
1 1 1  -46   22    3 o   71.59   25.84   86.55  214.33   50.83  214.33   16.49   34.33  0.83 
1 1 1  -46   22    4 o   52.19   21.83   36.66  248.11   23.28  248.10    5.32   68.10  0.50 
1 1 1  -46   22    5 o   54.27   22.61   63.11  173.27   26.48  173.27   22.63  353.27  0.70 
1 1 1  -46   22    6 o   46.34   22.55   66.66  111.12    9.22  111.12   42.20  291.12  0.65 
1 1 1  -46   22    7 o   73.04   28.30   95.60    6.91   47.35    6.91   25.35  186.91  0.82 
1 1 1  -46   22    8 o   70.37   24.34   31.21  164.77   42.89  164.77   19.86  164.77  0.47 
1 1 1  -46   22    9 o   43.45   20.32   17.60   16.43    2.59   16.43    9.04  196.43  0.16 
1 1 1  -46   22   10 o   56.54   24.47   72.05    9.87   17.15    9.87   23.76  189.87  0.51 
1 1 1  -46   22   11 o   42.63   20.46   31.22  313.49    1.44  133.48   15.75  133.48  0.15 
1 1 1  -46   22   12 o   49.50   22.08   22.65  144.78    1.66  144.78    7.79  324.78  0.11 
1 1 1  -46   22   13 o   46.34   21.04   49.71  190.58    5.04  190.58   18.53   10.58  0.31 
1 1 1  -46   22   14 o   50.47   22.06   81.81   72.65   19.72   72.65   24.21  252.65  0.63 
1 1 1  -46   24    1 o   65.42   32.39   18.76  228.66    5.84  228.66    2.42   48.66  0.11 
1 1 1  -46   24    2 o   49.19   20.74   69.68   41.19    4.38   41.19   25.13  221.19  0.34 
1 1 1  -46   24    3 o  128.79   15.37  120.83   56.84  166.52   56.84  116.58   56.84  0.84 
1 1 1  -46   24    4 o   40.38   18.93   16.09  224.44    1.20   44.44    7.79   44.44  0.07 
1 1 1  -46   24    5 o   54.99   22.66   55.82  341.82    8.38  341.82   14.67  161.82  0.29 
1 1 1  -46   24    6 f   51.33   23.34   65.90  345.83   27.86  345.83    0.00    0.00  0.00 
1 1 1  -46   24    7 o   50.52   23.41   70.76  286.65    5.84  286.65   25.25  106.65  0.37 
1 1 1  -46   24    8 o   79.41   26.83  116.23  342.46   59.64  342.46    5.88  342.46  0.71 
1 1 1  -46   24    9 o   47.95   22.77   57.23   49.28    8.16   49.28   20.02  229.28  0.38 
1 1 1  -46   24   10 o   40.13   19.37   75.50  149.41    2.36  149.41   37.54  329.41  0.53 
1 1 1  -46   24   11 o   44.69   20.68   24.40  270.11   10.80  270.11    3.13   90.11  0.28 
1 1 1  -45    1    1 f   94.76   24.98  116.08  325.29  116.72  324.38    0.00    0.00  0.00 
1 1 1  -45    1    2 o   75.18   25.16  123.52  158.15   21.59  339.18  138.58  339.18  0.63 
1 1 1  -45    1    3 o  228.70   10.30  276.64  193.17  181.77  192.88   74.90   12.88  0.96 
1 1 1  -45    1    4 o  224.88   10.31  271.98  104.58  174.59  104.23   81.58  284.23  0.96 
1 1 1  -45    1    5 o  262.22    8.91  303.52  167.14  229.98  168.21   47.11  348.21  0.97 
1 1 1  -45    1    6 o   91.92   23.93  178.24  135.01   18.46  317.05  184.87  317.05  0.80 
1 1 1  -45    1    7 o  194.64   12.56  210.13  115.48  168.43  115.75   26.97  295.75  0.93 
1 1 1  -45    1    8 o  340.69    8.66  358.79  221.61  333.46  221.81    0.27   41.81  0.98 
1 1 1  -45    1    9 o   86.73   29.28   65.54  286.43   17.77  284.06   39.56  104.06  0.43 
1 1 1  -45    1   10 o  227.77   23.13  272.44  266.90  184.37  266.39   68.73   86.39  0.96 
1 1 1  -45    1   11 o  214.69   15.37  252.82  311.49  176.24  311.27   60.71  131.27  0.96 
1 1 1  -45    1   12 o  286.63    9.98  249.81  192.27  323.28  192.27   87.48  192.27  0.98 
1 1 1  -45    1   13 o  185.41   16.30  218.07  175.43  146.00  175.43   62.68  355.43  0.96 
1 1 1  -45    1   14 o   79.63   28.41   76.25  315.10   25.78  315.10   48.24  135.10  0.63 
1 1 1  -45    1   15 o  126.78   26.04   99.53  301.01  122.36  301.01   24.85  301.01  0.87 
1 1 1  -45    1   16 o   92.94   35.60  123.02  359.93   35.93  359.93   85.51  179.93  0.85 
1 1 1  -45    1   17 o  105.38   29.89  100.47  121.36   86.38  121.36   12.47  301.36  0.88 
1 1 1  -45    1   18 o   68.93   28.53   55.63  235.99   38.26  235.99   15.51   55.99  0.67 
1 1 1  -45    1   19 o   75.81   30.06  114.63  335.10   23.50  335.10   83.72  155.10  0.86 
1 1 1  -45    1   20 o   67.35   29.99   78.22   85.44   29.58   85.44   40.13  265.44  0.74 
1 1 1  -45    1   21 o   68.30   30.00   64.67  276.79   43.01  276.79   12.40   96.79  0.72 
1 1 1  -45    1   22 o   69.80   27.90   69.88  192.94   51.21  192.94    4.66   12.94  0.77 
1 1 1  -45    1   23 o  124.32   24.74  124.06   21.80  146.27   21.80   68.36   21.80  0.90 
1 1 1  -45    1   24 o   59.71   25.77   70.13  114.23   15.73  114.23   14.54  294.23  0.39 
1 1 1  -45    1   25 o   42.83   20.83   43.66  201.92   12.20  201.92   12.59   21.92  0.43 
1 1 1  -45    3    1 o  140.16   17.33  205.29   25.84   62.48   25.84  127.90  205.84  0.90 
1 1 1  -45    3    2 o  150.15   15.46  154.85  310.10  116.21  309.05   32.65  129.05  0.88 
1 1 1  -45    3    3 o  340.49    7.87  365.40   66.14  321.51   66.48   24.21  246.48  0.98 
1 1 1  -45    3    4 o  107.16   20.99  157.40   47.11   30.38   47.05  113.25  227.05  0.81 
1 1 1  -45    3    5 o  705.35    6.57  690.54  325.91  756.97  325.89  110.49  325.89  0.99 
1 1 1  -45    3    6 o  121.41   18.62  195.78   19.94   30.89   20.75  151.58  200.75  0.88 
1 1 1  -45    3    7 o  117.48   42.72  235.06   35.32   16.41  214.00  235.59  214.00  0.86 
1 1 1  -45    3    8 o  228.24   13.53  157.71  313.11  275.17  313.10  126.05  313.10  0.93 
1 1 1  -45    3    9 o  228.61   13.78  251.83  226.73  203.01  227.35   32.42   47.35  0.96 
1 1 1  -45    3   10 o  308.78    9.37  334.15  123.10  290.44  123.08   24.27  303.08  0.98 
1 1 1  -45    3   11 o   85.69   31.01  124.74  130.03   10.73  130.05  105.95  310.05  0.74 
1 1 1  -45    3   12 o  233.16   18.72  227.86  296.32  233.83  296.32   17.81  296.32  0.96 
1 1 1  -45    3   13 o   94.58   33.02  148.52  170.76   14.53  170.76  128.19  350.76  0.83 
1 1 1  -45    3   14 o   64.43   27.17   94.36  271.55    8.42   91.56  100.23   91.56  0.65 
1 1 1  -45    3   15 o   75.07   29.11   45.91  186.57   27.22  186.57   17.87    6.57  0.48 
1 1 1  -45    3   16 o  212.69   16.00  214.44  116.83  204.15  116.83    7.39  296.83  0.98 
1 1 1  -45    3   17 o   83.10   30.25   18.77  304.81   34.57  304.81   16.12  304.81  0.32 
1 1 1  -45    3   18 o  146.46   22.29  149.75    6.33  136.96    6.33    6.95  186.33  0.96 
1 1 1  -45    3   19 o   85.31   30.80  170.92  320.74    1.81  140.73  160.38  140.73  0.92 
1 1 1  -45    3   20 o   64.25   28.49   85.98  244.58   21.70  244.58   54.28   64.58  0.76 
1 1 1  -45    3   21 o   45.43   22.07   26.63  128.15   11.14  128.15   11.55  308.15  0.37 
1 1 1  -45    3   22 o   54.50   25.90    8.23  102.03    6.50  102.04    0.02  102.04  0.12 
1 1 1  -45    3   23 o   85.22   32.69   69.21  260.15   59.41  260.15   19.08  260.15  0.59 
1 1 1  -45    3   24 o   44.61   21.46   37.23  300.10    0.91  300.10   15.82  120.10  0.20 
1 1 1  -45    3   25 o   47.43   22.58   48.21  298.21   21.66  298.21    6.55  118.21  0.53 
1 1 1  -45    5    1 o  130.26   19.13  146.69  112.67   83.59  112.04   56.53  292.04  0.86 
1 1 1  -45    5    2 o  203.29   12.16  243.45  113.13  159.99  113.20   65.39  293.20  0.95 
1 1 1  -45    5    3 o  260.77   13.27  271.63  311.81  250.27  310.95    1.68  130.95  0.96 
1 1 1  -45    5    4 o  314.33    8.37  362.94   95.55  274.43   94.80   65.85  274.80  0.98 
1 1 1  -45    5    5 o   69.41   23.27   51.41   31.65    5.11  211.71   52.89  211.71  0.31 
1 1 1  -45    5    6 o   61.71   24.65   41.09  152.89   10.34  333.87   48.43  333.87  0.22 
1 1 1  -45    5    7 o   97.71   24.57  141.43  184.51   20.75  183.93  109.93    3.93  0.77 
1 1 1  -45    5    8 o  135.36   20.10  144.55   46.26   96.18   46.15   43.52  226.15  0.87 
1 1 1  -45    5    9 o  296.08   13.26  316.44  227.10  281.98  227.02   14.67   47.02  0.98 
1 1 1  -45    5   10 o  266.96   10.31  282.62   73.43  255.28   73.46    9.84  253.46  0.97 
1 1 1  -45    5   11 o  125.02   22.61  153.30  260.41   77.89  260.41   66.92   80.41  0.89 
1 1 1  -45    5   12 o   64.01   28.73   65.96  343.78    3.90  163.78   66.95  163.78  0.46 
1 1 1  -45    5   13 o  126.65   30.90  121.51   25.29  100.03   25.29   17.70  205.29  0.86 
1 1 1  -45    5   14 o  124.23   24.75  131.63   34.98   94.46   34.98   34.22  214.98  0.90 
1 1 1  -45    5   15 o   68.94   28.00  103.57  337.00    3.86  337.00   98.33  157.00  0.77 
1 1 1  -45    5   16 o  261.63   13.15  194.67  283.16  322.19  283.16  130.41  283.16  0.98 
1 1 1  -45    5   17 o  183.33   17.77  232.89   67.21  131.92   67.21   95.93  247.21  0.98 
1 1 1  -45    5   18 o   60.13   26.66   81.69  106.52   14.11  106.52   63.48  286.52  0.76 
1 1 1  -45    5   19 o   59.89   27.04   52.36   44.22   24.01   44.22   23.77  224.22  0.60 
1 1 1  -45    5   20 o  103.87   27.86  113.37  136.94   89.00  136.94    9.91  316.94  0.90 
1 1 1  -45    5   21 o   68.99   27.42  111.08  335.01   28.12  335.01   65.46  155.01  0.88 
1 1 1  -45    5   22 o   50.88   24.90   70.91  268.70   14.26  268.70   39.89   88.70  0.67 
1 1 1  -45    5   23 o   54.17   24.53   54.40  195.61    8.54  195.61   18.25   15.61  0.33 
1 1 1  -45    5   24 o   57.15   25.12   79.24   89.32   20.76   89.32   17.66  269.32  0.52 
1 1 1  -45    7    1 o  145.84   18.32  123.97  292.94  137.46  293.42   22.77  293.42  0.86 
1 1 1  -45    7    2 o  271.43   16.12  283.29  140.24  260.31  140.26    6.08  320.26  0.97 
1 1 1  -45    7    3 o   67.56   28.97   10.14  149.45    0.67  324.44    9.90  324.44  0.06 
1 1 1  -45    7    4 o  132.74   21.22  148.50  344.01   91.42  344.92   46.72  164.92  0.86 
1 1 1  -45    7    5 o   94.13   31.12   91.05   22.37   30.77   21.33   56.70  201.33  0.63
[truncated: 5,741,789 more chars]
