# Supplementary material for: Accelerating drug target inhibitor discovery with a deep generative foundation model
Source: Sci Adv. 2023 Jun 21;9(25):eadg7865. doi: 10.1126/sciadv.adg7865 (PMC10284550; doi:10.1126/sciadv.adg7865)
Supplement: Supplementary file 4 — 5SMN PanDDA event files [file sciadv.adg7865_5smn_pandda_event_files.zip › 5SMN/Mpro-Z1365651030_structure_factors.cif]

data_r5smnsf
# 
_audit.revision_id     1_0 
_audit.creation_date   ? 
_audit.update_record   'Initial release' 
# 
_cell.entry_id      5smn 
_cell.length_a      111.926 
_cell.length_b      52.568 
_cell.length_c      44.593 
_cell.angle_alpha   90.000 
_cell.angle_beta    102.935 
_cell.angle_gamma   90.000 
# 
_diffrn.id                  1 
_diffrn.crystal_id          1 
_diffrn.ambient_temp        ? 
_diffrn.crystal_treatment   ? 
_diffrn.details             'data from final refinement with ligand, final.mtz' 
# 
_diffrn_radiation_wavelength.id           1 
_diffrn_radiation_wavelength.wavelength   0.9126 
# 
_entry.id   5smn 
# 
_exptl_crystal.id   1 
# 
_reflns_scale.group_code   1 
# 
_symmetry.entry_id               5smn 
_symmetry.space_group_name_H-M   'C 1 2 1' 
_symmetry.Int_Tables_number      5 
# 
#
loop_
_refln.crystal_id
_refln.wavelength_id
_refln.scale_group_code
_refln.index_h
_refln.index_k
_refln.index_l
_refln.status
_refln.F_meas_au
_refln.F_meas_sigma_au
_refln.F_calc_au
_refln.phase_calc
_refln.pdbx_FWT
_refln.pdbx_PHWT
_refln.pdbx_DELFWT
_refln.pdbx_DELPHWT
_refln.fom
1 1 1  -82    0    5 o   48.44   32.04   49.91    0.00   28.19    0.00    2.12    0.00  0.56 
1 1 1  -82    0    6 o   43.39   29.44    6.23  180.00    3.12  180.00    0.09  360.00  0.07 
1 1 1  -82    0    7 o   43.11   28.75    3.92  180.00    1.93  180.00    0.09  360.00  0.05 
1 1 1  -82    0    8 o   94.50   40.39   31.23    0.00   80.39    0.00   64.33    0.00  0.51 
1 1 1  -82    0    9 o  109.35   37.43  131.78  180.00  149.50  180.00   81.21  180.00  1.00 
1 1 1  -82    0   10 o   38.13   27.12   18.25    0.00    6.86    0.00    2.73  180.00  0.22 
1 1 1  -82    2    6 o   46.76   21.79    9.35  241.71    6.06  241.71    1.18  241.71  0.12 
1 1 1  -82    2    7 o   65.08   26.19   76.67  130.09   54.38  130.09   14.64  130.09  0.72 
1 1 1  -82    2    8 o   44.20   20.76   27.99  130.48   14.14  130.48    0.38  310.48  0.32 
1 1 1  -82    2    9 o  104.26   27.14   66.95  163.64  133.82  163.64   98.81  163.64  0.81 
1 1 1  -81    1    2 o   47.96   22.10   60.10   84.97   26.20   84.97    5.00  264.97  0.60 
1 1 1  -81    1    3 o   71.26   26.42   67.83  306.88   62.38  306.88   28.24  306.88  0.68 
1 1 1  -81    1    4 o   45.09   21.25   50.22   60.80   15.38   60.80    9.26  240.80  0.44 
1 1 1  -81    1    5 o   81.95   26.81   46.07  244.82   64.99  244.80   42.80  244.80  0.53 
1 1 1  -81    1    6 o   51.68   22.70   35.21  254.14   16.56  254.22    0.16   74.22  0.32 
1 1 1  -81    1    7 o   73.56   26.29   41.65  254.65   45.61  254.65   25.90  254.65  0.44 
1 1 1  -81    1    8 o   75.28   26.94   48.14   79.96   52.23   79.99   29.38   79.99  0.50 
1 1 1  -81    1    9 o   62.57   25.14   57.73  256.03   38.87  256.06   11.24  256.06  0.53 
1 1 1  -81    1   10 o   68.98   26.80    7.02   34.07    8.05   34.05    4.63   34.05  0.08 
1 1 1  -81    1   11 o   62.79   26.10   13.99  147.05   13.68  147.05    6.72  147.05  0.16 
1 1 1  -81    1   12 o   78.30   28.60   81.26  337.93   76.18  337.93   34.61  337.93  0.75 
1 1 1  -81    3    3 o   53.43   23.44   43.36  182.30   28.70  182.30    6.48  182.30  0.48 
1 1 1  -81    3    4 o   46.55   21.60   44.12  331.02   17.82  331.02    4.24  151.02  0.43 
1 1 1  -81    3    5 o   62.29   25.85   10.22  282.65    9.45  282.65    4.44  282.65  0.12 
1 1 1  -81    3    6 o   52.17   23.50   20.85   57.97   11.37   58.02    1.26   58.02  0.21 
1 1 1  -81    3    7 o   48.20   21.88   33.67  353.94   13.78  353.92    2.46  173.92  0.31 
1 1 1  -81    3    8 o   52.52   23.48   61.66  152.68   25.39  152.69    4.43  332.69  0.53 
1 1 1  -81    3    9 o   57.96   25.11   39.83  158.77   26.13  158.79    6.70  158.79  0.39 
1 1 1  -81    3   10 o   70.86   26.60  107.25  351.80   59.31  351.80    6.18  351.80  0.79 
1 1 1  -81    3   11 o   74.72   31.77   31.87  183.14   36.95  183.14   20.81  183.14  0.36 
1 1 1  -81    3   12 o   53.29   25.66   51.60  142.12   29.18  142.12    2.30  142.12  0.53 
1 1 1  -81    5    4 o   46.89   22.69   23.96  229.22   13.25  229.22    0.83  229.22  0.27 
1 1 1  -81    5    5 o   61.79   27.03   34.58  225.25   30.32  225.25   12.71  225.25  0.39 
1 1 1  -81    5    6 o   60.20   25.10    6.53    9.74    6.41    9.74    3.12    9.74  0.08 
1 1 1  -81    5    7 o   46.15   21.28   59.97  144.66   20.22  144.66    9.82  324.66  0.54 
1 1 1  -81    5    8 o   53.04   23.40   29.77   65.11   19.58   65.11    4.65   65.11  0.33 
1 1 1  -81    5    9 o   64.31   25.88   70.88  331.32   50.47  331.32   14.60  331.32  0.67 
1 1 1  -81    5   10 o   56.76   24.59   30.31  251.18   25.47  251.18    9.89  251.18  0.36 
1 1 1  -81    5   11 o   68.19   27.56   50.41   77.29   53.69   77.29   27.23   77.29  0.59 
1 1 1  -80    0    1 o   34.30   24.52   85.64  180.00    1.94  180.00   40.41    0.00  0.65 
1 1 1  -80    0    2 o   36.36   25.86    6.51    0.00    0.65    0.00    2.42  180.00  0.05 
1 1 1  -80    0    3 o   59.10   35.64  108.56    0.00   39.88    0.00    9.95  180.00  0.76 
1 1 1  -80    0    4 o  127.46   37.24  112.72  180.00  195.26  180.00  144.97  180.00  0.96 
1 1 1  -80    0    5 o       ?       ?  104.23    0.00   45.73    0.00    0.00    0.00  0.00 
1 1 1  -80    0    6 o       ?       ?   90.38    0.00   39.17    0.00    0.00    0.00  0.00 
1 1 1  -80    0    7 o       ?       ?    9.40  180.00    3.90  180.00    0.00    0.00  0.00 
1 1 1  -80    0    8 o       ?       ?   53.77  180.00   23.14  180.00    0.00    0.00  0.00 
1 1 1  -80    0    9 o       ?       ?   73.97    0.00   32.19    0.00    0.00    0.00  0.00 
1 1 1  -80    0   10 o       ?       ?   71.78  180.00   31.87  180.00    0.00    0.00  0.00 
1 1 1  -80    0   11 o   92.64   38.92   50.38    0.00   83.60    0.00   60.61    0.00  0.58 
1 1 1  -80    0   12 o   33.24   24.39   31.57    0.00    0.09    0.00   14.76  180.00  0.22 
1 1 1  -80    0   13 o  132.94   35.49   30.77    0.00  156.31    0.00  141.25    0.00  0.64 
1 1 1  -80    0   14 o   34.04   25.09   74.62    0.00    5.03    0.00   33.07  180.00  0.63 
1 1 1  -80    2    1 o   66.17   26.31   51.62  166.77   46.06  166.77   20.29  166.77  0.54 
1 1 1  -80    2    2 o   46.50   21.54   79.80  218.37   16.99  218.38   21.32   38.38  0.59 
1 1 1  -80    2    3 o   60.27   24.89   53.10  263.95   30.56  264.01    5.86  264.01  0.46 
1 1 1  -80    2    4 o   71.63   25.70   21.64  236.33   21.83  236.71   12.02  236.71  0.22 
1 1 1  -80    2    5 o   49.21   23.83   20.32  211.18    5.29  211.01    3.74   31.01  0.15 
1 1 1  -80    2    6 o   87.86   31.42   35.71  181.99   42.59  182.11   26.86  182.11  0.33 
1 1 1  -80    2    7 o       ?       ?   50.78   45.46   22.12   45.76    0.00    0.00  0.00 
1 1 1  -80    2    8 o       ?       ?   58.56  205.70   25.53  205.78    0.00    0.00  0.00 
1 1 1  -80    2    9 o   45.74   22.68   31.83  107.05    5.50  107.07    8.56  287.07  0.21 
1 1 1  -80    2   10 o   49.75   23.86   44.50   15.42   11.74   15.45    8.23  195.45  0.32 
1 1 1  -80    2   11 o   53.90   25.28   11.54   19.65    5.04   18.97    0.24  198.97  0.10 
1 1 1  -80    2   12 o  104.71   25.14   34.45   73.46   93.31   73.50   76.94   73.50  0.52 
1 1 1  -80    2   13 o   52.32   24.58   20.82  289.18   11.65  289.18    1.37  289.18  0.21 
1 1 1  -80    2   14 o   51.04   25.14   59.50  215.44   26.21  215.44    4.44   35.44  0.56 
1 1 1  -80    4    1 o   55.45   24.40   17.45   70.78   14.74   70.78    5.79   70.78  0.21 
1 1 1  -80    4    2 o   79.92   26.67   27.49  274.72   45.60  274.72   32.03  274.72  0.37 
1 1 1  -80    4    3 o   53.22   23.97   27.07   21.75   14.03   21.77    1.10   21.77  0.25 
1 1 1  -80    4    4 o   38.44   18.84   34.38   39.44    3.61   39.38   12.40  219.38  0.26 
1 1 1  -80    4    5 o   99.66   29.74   33.89   23.84   65.05   23.93   49.54   23.93  0.40 
1 1 1  -80    4    6 o   80.41   29.52   21.49  107.93   25.10  107.60   15.35  107.60  0.22 
1 1 1  -80    4    7 o   64.52   28.39   20.37  277.18   12.63  276.52    3.58  276.52  0.17 
1 1 1  -80    4    8 o   57.36   25.86   44.30  301.25   19.34  301.35    0.61  121.35  0.34 
1 1 1  -80    4    9 o   69.13   28.92   22.17  265.46   17.42  265.34    7.41  265.34  0.20 
1 1 1  -80    4   10 o   65.27   29.11   12.50  345.38    8.92  345.30    3.09  345.30  0.11 
1 1 1  -80    4   11 o   87.24   31.86   80.26  131.09   79.77  131.07   41.66  131.07  0.68 
1 1 1  -80    4   12 o   60.34   28.35   23.13  325.23   15.85  325.23    4.52  325.23  0.23 
1 1 1  -80    4   13 o   83.89   29.00   71.99  238.30   84.94  238.30   48.40  238.30  0.72 
1 1 1  -80    6    2 o   68.36   29.28   49.00   21.91   47.31   21.91   21.98   21.91  0.53 
1 1 1  -80    6    3 o   43.32   20.79   40.28  127.09   13.41  127.09    6.79  307.09  0.39 
1 1 1  -80    6    4 o   44.68   20.92   35.51  134.62   11.99  134.62    5.37  314.62  0.33 
1 1 1  -80    6    5 o   45.09   21.85    8.74  224.24    2.86  224.19    1.34   44.19  0.08 
1 1 1  -80    6    6 o   43.85   21.50   55.37  178.35   11.06  178.40   15.22  358.40  0.43 
1 1 1  -80    6    7 o   67.41   29.27  101.69  149.13   45.76  149.13    2.26  329.13  0.70 
1 1 1  -80    6    8 o   47.93   23.44   51.56   11.67   14.52   11.68    9.90  191.68  0.41 
1 1 1  -80    6    9 o   81.36   30.15   41.17   19.15   51.38   19.18   31.67   19.18  0.44 
1 1 1  -80    6   10 o   76.67   31.93   51.79  280.80   49.95  280.78   24.76  280.78  0.49 
1 1 1  -80    6   11 o   60.19   27.42   21.61  275.86   16.76  275.86    6.00  275.86  0.23 
1 1 1  -80    6   12 o   48.87   24.27   21.46   72.38   11.60   72.38    0.60   72.38  0.23 
1 1 1  -80    8    4 o   43.66   20.53   37.98  120.45   17.54  120.45    2.26  300.45  0.43 
1 1 1  -80    8    5 o   47.31   22.70   33.13   37.65   16.61   37.65    0.37  217.65  0.35 
1 1 1  -80    8    6 o   49.37   23.81   49.91   31.86   22.03   31.86    3.28  211.86  0.48 
1 1 1  -80    8    7 o   91.10   31.66   89.00  297.03   95.95  297.03   51.01  297.03  0.77 
1 1 1  -80    8    8 o   53.42   24.53   20.86  198.48   14.27  198.48    3.71  198.48  0.23 
1 1 1  -80    8    9 o  103.65   30.72   61.02  227.21  118.56  227.21   87.40  227.21  0.72 
1 1 1  -80    8   10 o   64.47   29.07   23.17  105.84   23.51  105.84   11.49  105.84  0.28 
1 1 1  -79    1    1 o   96.52   25.79   19.57   58.66   42.46   58.67   33.60   58.67  0.27 
1 1 1  -79    1    2 o       ?       ?   16.71  297.25    7.27  297.93    0.00    0.00  0.00 
1 1 1  -79    1    3 o       ?       ?   76.78   70.61   32.00   70.49    0.00    0.00  0.00 
1 1 1  -79    1    4 o       ?       ?   32.98  195.11   15.11  195.30    0.00    0.00  0.00 
1 1 1  -79    1    5 o       ?       ?   86.41  253.08   42.11  253.11    0.00    0.00  0.00 
1 1 1  -79    1    6 o       ?       ?   17.09  358.48    8.59  359.07    0.00    0.00  0.00 
1 1 1  -79    1    7 o   55.50   26.06   24.77  207.74   10.78  207.39    1.81   27.39  0.21 
1 1 1  -79    1    8 o   69.81   30.03   72.47  176.68   42.29  176.80    5.59  176.80  0.57 
1 1 1  -79    1    9 o   58.91   26.46   19.34  183.87    9.79  182.95    0.38  182.95  0.16 
1 1 1  -79    1   10 o       ?       ?   62.26  124.48   28.46  124.75    0.00    0.00  0.00 
1 1 1  -79    1   11 o       ?       ?   20.40  328.45    8.58  329.27    0.00    0.00  0.00 
1 1 1  -79    1   12 o       ?       ?   63.21  287.80   27.41  287.53    0.00    0.00  0.00 
1 1 1  -79    1   13 o  129.22   32.47   35.58  222.51  105.46  222.58   89.33  222.58  0.47 
1 1 1  -79    1   14 o   53.51   25.11   60.23  226.21   22.61  226.16    5.90   46.16  0.48 
1 1 1  -79    1   15 o   58.27   26.59   12.81  134.38    9.77  134.38    3.38  134.38  0.14 
1 1 1  -79    3    1 o   98.63   27.60  103.12  188.08  111.40  187.99   63.72  187.99  0.81 
1 1 1  -79    3    2 o   60.74   27.58   32.87  212.75   15.95  212.48    1.45  212.47  0.25 
1 1 1  -79    3    3 o       ?       ?   70.17  224.70   30.19  224.62    0.00    0.00  0.00 
1 1 1  -79    3    4 o       ?       ?   25.46  357.56   10.73  357.12    0.00    0.00  0.00 
1 1 1  -79    3    5 o       ?       ?   51.76  331.95   23.61  331.99    0.00    0.00  0.00 
1 1 1  -79    3    6 o   53.65   24.92   49.39   53.44   15.25   53.57    8.13  233.57  0.36 
1 1 1  -79    3    7 o   54.53   25.90   45.79    5.76   14.91    5.33    6.99  185.33  0.34 
1 1 1  -79    3    8 o   73.27   30.86   52.73   94.36   37.17   94.15   12.12   94.15  0.42 
1 1 1  -79    3    9 o   46.79   22.79   45.56    8.89    7.25    8.56   13.46  188.56  0.30 
1 1 1  -79    3   10 o   52.55   24.76   19.87  167.44    5.27  166.59    3.17  346.59  0.13 
1 1 1  -79    3   11 o       ?       ?   68.66   93.22   29.18   93.24    0.00    0.00  0.00 
1 1 1  -79    3   12 o   94.67   33.05   55.25   43.52   68.57   43.55   44.17   43.55  0.49 
1 1 1  -79    3   13 o  144.41   34.43   34.61  285.17  126.39  285.42  110.43  285.42  0.49 
1 1 1  -79    3   14 o   58.70   27.92   77.54   68.69   31.68   68.67    5.72  248.67  0.59 
1 1 1  -79    3   15 o   91.55   30.42   36.00  176.98   70.92  176.98   52.64  176.98  0.49 
1 1 1  -79    5    1 o   52.02   23.28   82.18  160.44   25.55  160.44   13.97  340.44  0.63 
1 1 1  -79    5    2 o   82.61   31.39   34.75  263.51   40.57  263.75   24.50  263.75  0.34 
1 1 1  -79    5    3 o   50.23   24.20   24.78  359.46    7.12  359.47    3.90  179.47  0.18 
1 1 1  -79    5    4 o       ?       ?   20.10  256.76    8.70  256.62    0.00    0.00  0.00 
1 1 1  -79    5    5 o       ?       ?   56.31  265.50   24.01  265.85    0.00    0.00  0.00 
1 1 1  -79    5    6 o       ?       ?   61.11  210.45   25.62  210.44    0.00    0.00  0.00 
1 1 1  -79    5    7 o   45.58   22.64   31.89  185.51    3.69  185.61    9.57    5.61  0.19 
1 1 1  -79    5    8 o   59.77   26.85   50.13   30.85   18.51   31.52    2.65  211.52  0.33 
1 1 1  -79    5    9 f   51.85   24.44   76.44  322.09   32.31  321.97    0.00    0.00  0.00 
1 1 1  -79    5   10 o   73.02   30.89   35.26   94.43   24.74   94.81    9.54   94.81  0.27 
1 1 1  -79    5   11 o   64.55   26.50    9.95  171.83    6.81  172.85    2.40  172.85  0.09 
1 1 1  -79    5   12 o   88.01   32.89   24.84  237.35   33.09  237.33   21.67  237.33  0.25 
1 1 1  -79    5   13 o   52.82   26.11   22.13  275.14    9.91  275.19    0.70   95.19  0.19 
1 1 1  -79    5   14 o   60.31   28.30   41.06  332.99   27.99  332.99    7.41  332.99  0.40 
1 1 1  -79    5   15 o   62.67   27.01   24.35  198.11   27.14  198.11   14.33  198.11  0.32 
1 1 1  -79    7    1 o   74.23   27.36   55.58   45.41   63.76   45.41   35.49   45.41  0.62 
1 1 1  -79    7    2 o   65.54   28.36   29.80   50.93   25.82   50.93   11.22   50.93  0.31 
1 1 1  -79    7    3 o   95.31   31.42   74.66  124.44   95.40  124.45   59.97  124.45  0.69 
1 1 1  -79    7    4 o   51.06   24.34   73.40  138.22   19.01  138.23   14.95  318.23  0.52 
1 1 1  -79    7    5 o   59.47   27.83   47.42   78.89   21.29   78.77    0.14  258.77  0.36 
1 1 1  -79    7    6 o   57.74   27.04   53.96  135.68   21.03  135.86    3.26  315.86  0.39 
1 1 1  -79    7    7 f  102.56   29.96   29.31  157.71   13.13  157.62    0.00    0.00  0.00 
1 1 1  -79    7    8 o   66.78   29.29   40.39  301.68   25.07  301.75    6.94  301.75  0.32 
1 1 1  -79    7    9 o   77.39   27.37   74.56  194.73   62.23  194.76   28.41  194.76  0.62 
1 1 1  -79    7   10 o   46.82   21.53   31.78  232.68    9.25  232.65    5.39   52.65  0.26 
1 1 1  -79    7   11 o   41.41   20.37   15.53  208.61    3.22  208.58    4.13   28.58  0.13 
1 1 1  -79    7   12 o   43.73   21.14   56.39  124.99   13.57  125.00   13.98  305.00  0.47 
1 1 1  -79    7   13 o   69.11   31.32   22.65  164.33   22.69  164.33   11.21  164.33  0.25 
1 1 1  -79    9    3 o   64.39   28.04   46.23  322.55   40.02  322.55   16.37  322.55  0.49 
1 1 1  -79    9    4 o       ?       ?   37.25   31.41   18.61   31.41    0.00    0.00  0.00 
1 1 1  -79    9    5 o       ?       ?   65.76  317.84   32.29  317.84    0.00    0.00  0.00 
1 1 1  -79    9    6 o   58.77   24.13   30.25  230.65   22.92  230.67    8.22  230.67  0.32 
1 1 1  -79    9    7 o   43.20   20.67   17.17   45.58    5.20   45.51    3.11  225.51  0.16 
1 1 1  -79    9    8 o   34.76   17.36   19.76  293.36    1.85  293.39    7.74  113.39  0.16 
1 1 1  -79    9    9 o   53.52   23.37   24.18   49.31   15.19   49.31    3.33   49.31  0.25 
1 1 1  -79    9   10 o   86.09   26.54   35.36  212.99   67.69  212.99   50.05  212.99  0.50 
1 1 1  -79    9   11 o   77.87   27.27   71.12  331.96   76.62  331.96   40.33  331.96  0.73 
1 1 1  -79    9   12 o   46.69   22.26   32.52  101.21   18.61  101.21    1.52  101.21  0.38 
1 1 1  -78    0    1 o       ?       ?    5.40  180.00    2.67  180.00    0.00    0.00  0.00 
1 1 1  -78    0    2 f       ?       ?  110.96    0.00   56.44    0.00    0.00    0.00  0.00 
1 1 1  -78    0    3 o   63.30   35.42    2.57    0.00    2.44    0.00    1.00    0.00  0.03 
1 1 1  -78    0    4 o   43.35   28.75  127.06    0.00    0.40  180.00   76.94  180.00  0.88 
1 1 1  -78    0    5 o  122.51   38.54  135.33    0.00  159.15    0.00   73.74    0.00  1.00 
1 1 1  -78    0    6 o   66.29   37.56   33.45    0.00   39.72    0.00   18.07    0.00  0.46 
1 1 1  -78    0    7 o  154.60   28.39  119.30  180.00  231.21  180.00  153.23  180.00  1.00 
1 1 1  -78    0    8 o  104.57   35.10   37.82    0.00  130.38    0.00  105.92    0.00  0.74 
1 1 1  -78    0    9 o   66.06   36.29   48.79  180.00   50.52  180.00   19.80  180.00  0.61 
1 1 1  -78    0   10 o   47.30   31.58   45.72  180.00   16.12  180.00   11.25  360.00  0.46 
1 1 1  -78    0   11 o  119.99   37.34  116.17    0.00  171.85    0.00  107.04    0.00  0.99 
1 1 1  -78    0   12 o   80.26   40.37   37.37  180.00   45.94  180.00   27.09  180.00  0.40 
1 1 1  -78    0   13 o       ?       ?   28.59    0.00   12.78    0.00    0.00    0.00  0.00 
1 1 1  -78    0   14 o       ?       ?   11.41    0.00    5.06    0.00    0.00    0.00  0.00 
1 1 1  -78    0   15 o   55.38   35.72   47.40  180.00   20.92  180.00    0.90    0.00  0.39 
1 1 1  -78    0   16 o   92.35   45.76   20.94    0.00   39.11    0.00   28.87    0.00  0.27 
1 1 1  -78    0   17 o   47.74   33.83   66.94  180.00   27.50  180.00    7.36    0.00  0.65 
1 1 1  -78    2    1 o       ?       ?   16.45  303.12    7.13  301.24    0.00    0.00  0.00 
1 1 1  -78    2    2 o       ?       ?    8.30  184.23    4.04  183.22    0.00    0.00  0.00 
1 1 1  -78    2    3 o   52.98   23.71   50.95  328.28   20.06  328.42    7.65  148.42  0.45 
1 1 1  -78    2    4 o   77.57   26.47   39.64  124.32   55.41  124.23   32.18  124.23  0.51 
1 1 1  -78    2    5 o   38.28   18.65   17.41   46.13    2.98   46.35    7.69  226.35  0.18 
1 1 1  -78    2    6 o   45.20   21.03   39.90   38.44   13.64   38.45   11.56  218.45  0.43 
1 1 1  -78    2    7 o   60.65   24.73   31.91  125.79   29.81  125.77    9.48  125.77  0.41 
1 1 1  -78    2    8 o   59.38   24.66   32.93  246.37   28.15  246.36    7.38  246.36  0.41 
1 1 1  -78    2    9 o   80.20   26.50   13.57    0.01   26.76  359.96   18.47  359.96  0.22 
1 1 1  -78    2   10 o   72.90   25.91   39.80   97.59   48.12   97.49   24.96   97.49  0.49 
1 1 1  -78    2   11 o   37.18   18.52    6.26  235.40    0.39  233.74    3.01   53.74  0.05 
1 1 1  -78    2   12 o   62.29   27.92   32.15  283.25   17.68  283.87    1.99  283.87  0.27 
1 1 1  -78    2   13 o   69.94   31.54   86.78  111.70   36.64  111.50    0.06  291.50  0.52 
1 1 1  -78    2   14 o       ?       ?   81.84  203.22   35.94  203.04    0.00    0.00  0.00 
1 1 1  -78    2   15 o   64.54   30.57   38.58  244.78   22.39  244.98    4.55  244.98  0.31 
1 1 1  -78    2   16 o   64.04   28.97   35.68   69.29   27.63   69.29   10.03   69.29  0.35 
1 1 1  -78    2   17 o  113.31   33.65   52.13  275.97  128.46  275.97  101.08  275.97  0.69 
1 1 1  -78    4    1 o       ?       ?  103.13  183.55   43.96  183.42    0.00    0.00  0.00 
1 1 1  -78    4    2 o       ?       ?    5.47  131.76    2.51  127.41    0.00    0.00  0.00 
1 1 1  -78    4    3 o   49.67   23.90   34.44  272.74    9.41  273.04    7.72   93.04  0.27 
1 1 1  -78    4    4 o   84.23   26.99   93.01  279.89   80.39  279.91   30.27  279.91  0.77 
1 1 1  -78    4    5 o   56.98   24.63   11.68   16.39    7.93   16.13    1.34   16.13  0.13 
1 1 1  -78    4    6 o   71.24   27.03   72.53  242.79   55.51  242.96   13.13  242.96  0.69 
1 1 1  -78    4    7 o   65.57   26.02   34.69   23.40   33.11   23.19   12.64   23.19  0.41 
1 1 1  -78    4    8 o   82.35   30.64   77.04   56.91   72.39   56.92   27.52   56.92  0.71 
1 1 1  -78    4    9 o   57.43   26.16   10.04  355.02    6.46  354.77    0.72  354.77  0.11 
1 1 1  -78    4   10 o   63.77   28.73   57.53  119.89   31.98  119.95    1.17  119.95  0.49 
1 1 1  -78    4   11 o   42.40   21.38   18.95  117.36    2.32  116.90    7.05  296.90  0.14 
1 1 1  -78    4   12 o   72.35   30.20   52.24  278.40   33.45  278.27   10.38  278.27  0.39 
1 1 1  -78    4   13 o   58.08   27.55   18.11  125.47    6.90  125.59    0.91  305.59  0.13 
1 1 1  -78    4   14 o   67.64   31.33   22.49  148.34   14.34  148.61    4.15  148.61  0.18 
1 1 1  -78    4   15 f   62.74   29.38    2.09  286.63    1.02  285.75    0.00    0.00  0.00 
1 1 1  -78    4   16 o   72.96   33.11   32.43  162.84   32.87  162.84   16.43  162.84  0.34 
1 1 1  -78    6    1 o       ?       ?   66.29  347.28   29.84  347.26    0.00    0.00  0.00 
1 1 1  -78    6    2 o       ?       ?   57.51   77.90   24.78   78.11    0.00    0.00  0.00 
1 1 1  -78    6    3 o   59.55   27.47   47.02  158.39   16.42  158.10    3.27  338.10  0.30 
1 1 1  -78    6    4 o   57.73   26.93   29.05  244.64   11.39  244.60    1.85   64.60  0.21 
1 1 1  -78    6    5 o   57.56   26.75   15.61  276.43    7.17  276.64    0.48   96.64  0.13 
1 1 1  -78    6    6 f  109.88   32.97  107.39  132.41   54.04  132.40    0.00    0.00  0.00 
1 1 1  -78    6    7 o   65.83   28.22   80.89   20.53   39.12   20.63    2.15  200.63  0.61 
1 1 1  -78    6    8 o  110.05   29.33   54.93  273.86  112.54  273.78   84.87  273.78  0.64 
1 1 1  -78    6    9 o   86.21   32.23   72.65  197.58   67.67  197.40   32.40  197.40  0.60 
1 1 1  -78    6   10 o   71.28   30.29   66.76    3.86   38.74    3.77    8.31    3.77  0.49 
1 1 1  -78    6   11 o   51.72   24.36   36.72  212.21    8.55  211.60    6.93   31.60  0.23 
1 1 1  -78    6   12 o   96.97   33.95   60.81   91.06   72.68   90.74   46.27   90.74  0.51 
1 1 1  -78    6   13 o   88.87   28.23   34.63  305.68   52.38  305.50   36.70  305.50  0.38 
1 1 1  -78    6   14 o   47.05   22.83   29.84  282.34    9.64  282.37    4.55  102.37  0.25 
1 1 1  -78    6   15 o  117.54   37.84   24.62  116.39   66.42  116.39   54.08  116.39  0.34 
1 1 1  -78    8    1 o       ?       ?   77.83   51.81   37.70   51.80    0.00    0.00  0.00 
1 1 1  -78    8    2 o       ?       ?   21.14  305.86    9.89  305.86    0.00    0.00  0.00 
1 1 1  -78    8    3 o   61.91   27.71   60.01  123.77   28.43  123.71    1.37  123.71  0.45 
1 1 1  -78    8    4 o  108.16   30.72   14.26   33.95   31.33   34.07   25.10   34.07  0.17 
1 1 1  -78    8    5 o   76.58   29.90   47.52  234.92   37.36  234.72   17.06  234.72  0.38 
1 1 1  -78    8    6 o   55.30   25.98   12.91  185.89    4.30  187.13    1.28    7.13  0.09 
1 1 1  -78    8    7 o   66.03   29.08   25.89  341.04   13.73  341.69    2.78  341.69  0.19 
1 1 1  -78    8    8 o   56.21   26.19   67.58  239.68   18.74  239.70    9.94   59.70  0.42 
1 1 1  -78    8    9 o   59.44   26.45   55.57   56.90   21.69   56.55    2.37  236.55  0.38 
1 1 1  -78    8   10 o   93.53   32.49   38.74   12.20   51.29   12.14   34.38   12.14  0.36 
1 1 1  -78    8   11 o   42.40   20.48   51.28  276.37    6.55  276.37   16.60   96.37  0.35 
1 1 1  -78    8   12 o   42.49   20.54   58.76  253.10    9.03  253.05   18.40   73.05  0.43 
1 1 1  -78    8   13 o   83.63   28.73   43.18   68.44   62.43   68.45   41.44   68.45  0.50 
1 1 1  -78    8   14 o   40.58   20.13   64.46  329.90   12.82  329.90   19.93  149.90  0.56 
1 1 1  -78   10    1 o   50.60   24.11   46.68  274.68   26.93  274.68    2.38  274.68  0.51 
1 1 1  -78   10    2 o   58.33   26.21   35.91  168.30   27.13  168.30    8.91  168.30  0.39 
1 1 1  -78   10    3 o   65.87   30.02    8.47   69.92    7.39   69.92    3.22   69.92  0.09 
1 1 1  -78   10    4 o   48.75   23.90   10.90  224.41    4.33  224.39    0.92   44.39  0.10 
1 1 1  -78   10    5 o   61.93   27.39    3.47   51.35    2.44   50.46    0.83   50.46  0.03 
1 1 1  -78   10    6 o   46.36   22.50   12.25  245.13    3.64  244.77    2.10   64.77  0.10 
1 1 1  -78   10    7 o   58.79   27.08   22.92  144.63   12.74  144.86    2.06  144.86  0.20 
1 1 1  -78   10    8 o   89.48   32.72   89.83  115.58   83.13  115.57   41.14  115.57  0.70 
1 1 1  -78   10    9 o   55.05   25.13   42.26   28.53   20.20   28.59    0.23   28.59  0.36 
1 1 1  -78   10   10 o   34.19   17.12   22.39   58.17    1.46   58.10    9.34  238.10  0.18 
1 1 1  -78   10   11 o   56.13   24.75   43.24  240.12   26.67  240.12    5.33  240.12  0.43 
1 1 1  -78   10   12 o   55.19   24.01   29.15  281.37   22.48  281.37    7.64  281.37  0.34 
1 1 1  -78   12    5 o   56.55   23.70   24.14  240.78   24.02  240.78   11.39  240.78  0.32 
1 1 1  -78   12    6 o   65.49   25.74    9.27  328.03   12.63  328.03    7.83  328.03  0.13 
1 1 1  -78   12    7 o   41.55   20.01   36.79    8.66   13.80    8.66    5.21  188.66  0.39 
1 1 1  -78   12    8 o   49.81   22.33   37.43   52.99   23.67   52.99    4.26   52.99  0.43 
1 1 1  -78   12    9 o  159.08   15.50  122.38  220.71  242.67  220.71  178.58  220.71  0.96 
1 1 1  -77    1    1 o   51.18   23.36   39.89   71.08   17.46   71.06    5.89  251.06  0.40 
1 1 1  -77    1    2 o   75.09   27.67   84.12  291.79   63.97  291.78    9.48  291.78  0.79 
1 1 1  -77    1    3 o   80.86   27.66   79.67   77.71   76.69   77.72   22.74   77.72  0.81 
1 1 1  -77    1    4 o  105.34   24.88   81.36  260.29  129.04  260.29   72.99  260.29  0.88 
1 1 1  -77    1    5 o   72.81   25.71   63.68   10.77   64.45   10.78   20.00   10.78  0.75 
1 1 1  -77    1    6 f   76.59   25.47   48.48  148.76   34.04  148.75    0.00    0.00  0.00 
1 1 1  -77    1    7 o   69.75   25.52   48.92  127.72   56.66  127.80   22.17  127.80  0.65 
1 1 1  -77    1    8 o   61.75   23.94   45.24  294.66   42.47  294.68   10.70  294.68  0.60 
1 1 1  -77    1    9 o   67.37   25.89   96.54  116.08   44.38  116.08   22.83  296.08  0.83 
1 1 1  -77    1   10 f   54.61   24.38   17.55  256.15   12.04  256.18    0.00    0.00  0.00 
1 1 1  -77    1   11 o   65.28   26.28   49.92  238.72   46.61  238.72   13.01  238.72  0.61 
1 1 1  -77    1   12 o   82.19   28.66   63.09  204.70   76.98  204.72   37.12  204.72  0.71 
1 1 1  -77    1   13 o   55.33   25.15   95.81  241.24   23.27  241.21   30.90   61.21  0.70 
1 1 1  -77    1   14 f   51.93   25.40   66.02   34.49   32.24   34.42    0.00    0.00  0.00 
1 1 1  -77    1   15 o       ?       ?   28.57  264.16   12.24  264.32    0.00    0.00  0.00 
1 1 1  -77    1   16 o       ?       ?   20.95  238.74    9.45  238.10    0.00    0.00  0.00 
1 1 1  -77    1   17 o   66.68   30.20   31.83  106.29   25.19  106.30    9.74  106.30  0.30 
1 1 1  -77    1   18 o   79.65   36.70   27.25   95.43   32.68   95.43   18.47   95.43  0.29 
1 1 1  -77    3    1 o   37.81   18.63   53.22  117.56    1.81  117.85   27.63  297.85  0.41 
1 1 1  -77    3    2 o   37.73   18.58   16.86  205.49    2.57  205.75    7.82   25.75  0.17 
1 1 1  -77    3    3 o   61.50   25.15   87.24  289.00   38.25  289.00   19.93  109.00  0.78 
1 1 1  -77    3    4 o   50.84   22.55   48.44  324.07   24.53  324.07    8.37  144.07  0.56 
1 1 1  -77    3    5 o   43.56   20.80    8.56  260.98    3.83  261.13    2.06   81.13  0.11 
1 1 1  -77    3    6 o   47.22   21.91   64.62  330.15   17.25  330.19   27.52  150.19  0.66 
1 1 1  -77    3    7 o   68.80   26.25   53.81  109.99   54.61  109.99   17.22  109.99  0.67 
1 1 1  -77    3    8 o   86.59   25.97   86.41  301.92   87.82  301.91   28.00  301.91  0.85 
1 1 1  -77    3    9 o   43.51   20.42   21.87   75.56    9.24   75.59    5.78  255.59  0.28 
1 1 1  -77    3   10 o   42.76   20.53   47.35  158.87   12.28  158.86   19.74  338.86  0.52 
1 1 1  -77    3   11 o   56.57   25.07   48.47  347.00   30.74  347.00    0.98  167.00  0.55 
1 1 1  -77    3   12 o   61.52   28.14   50.86  311.76   31.67  311.69    1.20  311.69  0.51 
1 1 1  -77    3   13 o  111.67   29.84   82.41  158.48  132.07  158.49   87.98  158.49  0.79 
1 1 1  -77    3   14 o   56.40   26.81   63.68  116.75   18.76  116.89   10.24  296.89  0.42 
1 1 1  -77    3   15 o  101.24   38.16   98.09  297.15   89.39  297.06   47.10  297.06  0.65 
1 1 1  -77    3   16 o   65.30   31.47   42.42  285.84   23.68  285.77    4.03  285.77  0.33 
1 1 1  -77    3   17 o   56.98   28.44   28.19  114.34   16.12  114.34    2.17  114.34  0.26 
1 1 1  -77    5    1 o   55.92   26.62   48.15  191.37   17.11  191.27    6.47   11.27  0.36 
1 1 1  -77    5    2 o   44.95   21.11   45.11  220.82   10.04  221.06   14.80   41.06  0.39 
1 1 1  -77    5    3 o   45.10   21.14   58.24  352.84   13.08  352.92   22.03  172.92  0.53 
1 1 1  -77    5    4 o  104.76   23.86   68.07  281.97  132.59  281.96   88.88  281.96  0.84 
1 1 1  -77    5    5 o   61.43   26.48   60.60  148.63   40.29  148.63    0.18  328.63  0.66 
1 1 1  -77    5    6 o   98.73   29.24   50.91  172.74  108.75  172.75   74.50  172.75  0.72 
1 1 1  -77    5    7 o  132.64   17.06   82.24  353.41  191.21  353.42  135.77  353.42  0.93 
1 1 1  -77    5    8 o   52.75   23.10   14.44  262.09   11.71  262.09    2.00  262.09  0.20 
1 1 1  -77    5    9 o   70.39   26.84   36.83  153.26   48.16  153.26   23.70  153.26  0.52 
1 1 1  -77    5   10 o   42.38   20.34    9.28   27.31    3.12   27.16    2.74  207.16  0.11 
1 1 1  -77    5   11 o   52.65   23.42   25.38   60.90   14.24   60.82    0.79  240.82  0.28 
1 1 1  -77    5   12 o   68.81   30.17   26.06  356.36   21.19  356.39    7.28  356.39  0.26 
1 1 1  -77    5   13 o   92.31   34.84   27.43   27.66   35.02   27.91   22.08   27.91  0.26 
1 1 1  -77    5   14 o   85.08   32.90   96.81  234.39   66.04  234.54   24.89  234.54  0.63 
1 1 1  -77    5   15 o   57.03   26.12   35.54   23.94   15.75   24.03    0.32  204.03  0.28 
1 1 1  -77    5   16 o   64.67   31.29   47.06   85.94   28.33   85.98    5.71   85.98  0.39 
1 1 1  -77    5   17 o   63.18   30.42   19.96  156.49   17.05  156.49    6.81  156.49  0.22 
1 1 1  -77    7    1 o   43.88   22.13   12.28  350.30    1.32  350.05    3.95  170.05  0.07 
1 1 1  -77    7    2 o   55.08   23.62   41.21  181.28   15.36  181.26    3.44    1.26  0.31 
1 1 1  -77    7    3 o   82.26   25.02   54.59  182.64   67.92  182.65   40.41  182.65  0.58 
1 1 1  -77    7    4 o   52.61   22.64   39.87  289.59   18.04  289.59    3.76  109.59  0.38 
1 1 1  -77    7    5 o   76.31   25.06  100.59  117.00   65.79  116.98    8.03  116.98  0.81 
1 1 1  -77    7    6 o   55.81   23.90   92.19   78.96   26.63   78.99   27.72  258.99  0.73 
1 1 1  -77    7    7 o   64.35   25.47   81.73  284.10   44.02  284.17    4.53  104.17  0.72 
1 1 1  -77    7    8 o   81.92   26.84   56.58  194.50   74.04  194.56   40.82  194.56  0.65 
1 1 1  -77    7    9 o   87.02   26.29   29.93  313.52   58.01  313.62   41.01  313.62  0.43 
1 1 1  -77    7   10 o   56.38   23.95   36.81  300.94   20.01  301.06    0.27  301.06  0.35 
1 1 1  -77    7   11 o   48.49   23.66   51.03   21.06   10.77   20.88   14.47  200.88  0.37 
1 1 1  -77    7   12 o   54.65   25.70   48.88  161.31   13.91  161.39    7.57  341.39  0.32 
1 1 1  -77    7   13 o   72.91   30.02   23.80  244.30   17.71  244.06    7.43  244.06  0.19 
1 1 1  -77    7   14 o   77.94   29.32   58.94   13.18   53.05   13.23   26.25   13.23  0.51 
1 1 1  -77    7   15 o   61.08   27.41   16.80  256.00   11.88  255.96    3.85  255.96  0.16 
1 1 1  -77    7   16 o   62.36   27.64   21.90  166.03   20.39  166.03    9.25  166.03  0.25 
1 1 1  -77    9    1 o   49.70   24.56   18.09  251.39    5.94  251.48    2.48   71.48  0.14 
1 1 1  -77    9    2 o   52.50   25.50   28.25  158.93    8.85  158.77    3.78  338.77  0.20 
1 1 1  -77    9    3 o   41.81   20.23    6.41  346.34    0.62  348.03    2.20  168.03  0.04 
1 1 1  -77    9    4 o   69.83   29.95   27.59  276.04   16.28  276.35    4.72  276.35  0.20 
1 1 1  -77    9    5 o   65.74   27.91   42.64  293.33   23.59  293.55    4.59  293.55  0.32 
1 1 1  -77    9    6 o   56.47   23.89   50.45  246.67   19.94  246.67    3.54   66.67  0.38 
1 1 1  -77    9    7 f   88.18   26.89  118.68  155.85   55.19  155.79    0.00    0.00  0.00 
1 1 1  -77    9    8 o   51.39   23.17   51.22  284.92   13.57  284.56    9.97  104.56  0.36 
1 1 1  -77    9    9 o   48.59   23.54   39.31  269.76    7.24  269.91    9.96   89.91  0.25 
1 1 1  -77    9   10 o   51.33   24.02   72.80  294.41   13.42  294.02   17.13  114.02  0.43 
1 1 1  -77    9   11 o   82.52   29.70   16.37  239.82   17.96  239.78   10.98  239.78  0.15 
1 1 1  -77    9   12 o   54.93   25.85   22.22   56.69    8.74   56.66    1.14  236.66  0.17 
1 1 1  -77    9   13 o   70.77   26.99   21.50  206.16   22.01  206.32   11.98  206.32  0.23 
1 1 1  -77    9   14 f   53.83   24.65   30.57  277.69   14.99  277.69    0.00    0.00  0.00 
1 1 1  -77    9   15 o   52.23   24.13   62.50  168.14   30.73  168.14    1.53  348.14  0.60 
1 1 1  -77   11    1 o       ?       ?   13.09  196.33    6.66  196.33    0.00    0.00  0.00 
1 1 1  -77   11    2 o   71.11   31.53   29.61  210.76   27.68  210.76   13.15  210.76  0.30 
1 1 1  -77   11    3 o   55.77   26.72   58.10  124.50   24.14  124.48    3.50  304.48  0.46 
1 1 1  -77   11    4 o   50.46   24.59   38.01  179.66   12.48  179.74    5.18  359.74  0.30 
1 1 1  -77   11    5 o   49.59   23.80    7.69  354.05    2.54  354.26    1.02  174.26  0.06 
1 1 1  -77   11    6 o   59.01   26.35   88.35   40.89   29.98   40.91    9.93  220.91  0.59 
1 1 1  -77   11    7 o   92.52   32.56   64.56   48.38   75.19   48.47   46.05   48.47  0.56 
1 1 1  -77   11    8 o   71.91   30.24   51.45  263.49   37.32  263.31   13.96  263.31  0.42 
1 1 1  -77   11    9 o   75.38   30.54   79.61  216.32   54.77  216.35   18.33  216.35  0.60 
1 1 1  -77   11   10 o   49.92   23.51   36.77  334.85   12.91  334.74    4.25  154.74  0.30 
1 1 1  -77   11   11 f   88.37   31.68   29.48  176.25   14.15  176.23    0.00    0.00  0.00 
1 1 1  -77   11   12 o   49.82   23.94   15.46  338.85    7.80  338.85    0.14  338.85  0.16 
1 1 1  -77   11   13 f   73.85   26.72   48.45   93.46   24.91   93.46    0.00    0.00  0.00 
1 1 1  -77   13    4 o   74.69   30.63   35.64  307.19   46.16  307.19   27.63  307.19  0.43 
1 1 1  -77   13    5 f   61.75   27.48   35.05  140.94   17.95  140.94    0.00    0.00  0.00 
1 1 1  -77   13    6 o   51.46   24.78   67.80  230.97   26.81  230.97    7.59   50.97  0.59 
1 1 1  -77   13    7 o   80.98   32.00   16.79   31.85   25.51   31.85   17.01   31.85  0.21 
1 1 1  -77   13    8 f   55.83   25.96   31.88  135.10   16.21  135.10    0.00    0.00  0.00 
1 1 1  -77   13    9 o       ?       ?    8.59   79.94    4.41   79.94    0.00    0.00  0.00 
1 1 1  -77   13   10 o   65.40   25.88   17.75  274.08   24.00  274.08   14.72  274.08  0.25 
1 1 1  -76    0    1 o   62.94   35.06   59.48    0.00   53.47    0.00   12.60    0.00  0.75 
1 1 1  -76    0    2 o   39.43   26.95   63.49    0.00    8.25    0.00   36.58  180.00  0.67 
1 1 1  -76    0    3 o   36.61   25.51   60.93  180.00    3.13  180.00   40.85    0.00  0.64 
1 1 1  -76    0    4 o  141.83   26.15  166.73    0.00  161.27    0.00   38.89    0.00  1.00 
1 1 1  -76    0    5 o   43.51   28.43    7.80  180.00    3.71  180.00    2.00  360.00  0.11 
1 1 1  -76    0    6 o  141.74   25.42  113.70  180.00  198.65  180.00  113.82  180.00  1.00 
1 1 1  -76    0    7 o   61.00   33.76   21.84  180.00   27.79  180.00   11.49  180.00  0.36 
1 1 1  -76    0    8 o   43.80   28.52   16.62    0.00    7.97    0.00    4.47  180.00  0.23 
1 1 1  -76    0    9 o   67.40   35.63   80.54  180.00   61.45  180.00    1.75  180.00  0.90 
1 1 1  -76    0   10 o   42.37   29.13   53.05    0.00   12.99    0.00   25.71  180.00  0.61 
1 1 1  -76    0   11 o   32.79   23.91   33.56  180.00    0.31  180.00   23.74    0.00  0.37 
1 1 1  -76    0   12 o   45.92   30.48   21.26    0.00   10.96    0.00    3.86  180.00  0.28 
1 1 1  -76    0   13 o   66.36   39.79    1.18  180.00    1.56  180.00    0.76  180.00  0.02 
1 1 1  -76    0   14 o   66.70   39.21   15.07    0.00   17.32    0.00    7.96    0.00  0.20 
1 1 1  -76    0   15 o   72.89   43.72   48.33  180.00   41.58  180.00   16.04  180.00  0.46 
1 1 1  -76    0   16 o       ?       ?  129.20  180.00   55.19  180.00    0.00    0.00  0.00 
1 1 1  -76    0   17 o       ?       ?   12.02  180.00    5.32  180.00    0.00    0.00  0.00 
1 1 1  -76    0   18 o   55.59   37.30    3.17    0.00    1.85    0.00    0.32    0.00  0.03 
1 1 1  -76    0   19 o   50.40   35.00   11.10    0.00    7.70    0.00    1.88    0.00  0.13 
1 1 1  -76    2    1 o   81.30   27.99  123.80   39.37   59.24   39.36   25.15  219.36  0.88 
1 1 1  -76    2    2 o   70.36   25.83  113.07  357.53   42.41  357.54   36.85  177.54  0.86 
1 1 1  -76    2    3 o   38.29   18.69   36.13   62.34    6.13   62.23   19.77  242.23  0.42 
1 1 1  -76    2    4 o   40.56   19.50   67.08  108.62    4.56  108.67   44.30  288.67  0.66 
1 1 1  -76    2    5 o   76.64   25.30   39.31  239.92   66.50  240.00   37.51  240.00  0.62 
1 1 1  -76    2    6 o   50.24   22.00   39.30  120.49   22.31  120.66    6.90  300.66  0.51 
1 1 1  -76    2    7 o   32.98   16.49   31.42  233.46    0.09  233.56   23.28   53.56  0.36 
1 1 1  -76    2    8 o   45.56   21.21   51.45  107.62   15.32  107.76   22.78  287.76  0.59 
1 1 1  -76    2    9 o   50.46   22.58   46.26  151.85   22.98  151.75   10.95  331.75  0.56 
1 1 1  -76    2   10 o   43.94   20.81   61.05  129.67   11.63  129.71   32.64  309.71  0.64 
1 1 1  -76    2   11 o  130.41   20.62   62.13  197.24  188.98  197.21  144.86  197.21  0.89 
1 1 1  -76    2   12 o   71.70   27.78   64.32  164.89   58.89  164.89   14.31  164.89  0.72 
1 1 1  -76    2   13 o   45.80   22.13   34.42  313.70   14.06  313.68    9.06  133.68  0.41 
1 1 1  -76    2   14 o   55.10   25.47   56.17  359.39   25.66  359.40    8.26  179.40  0.54 
1 1 1  -76    2   15 o   62.06   29.61   12.07  196.06    6.97  195.50    0.69  195.50  0.11 
1 1 1  -76    2   16 o       ?       ?   16.23  166.57    6.96  165.40    0.00    0.00  0.00 
1 1 1  -76    2   17 o   98.66   41.06   50.50  302.69   56.28  302.61   33.43  302.61  0.40 
1 1 1  -76    2   18 o   60.81   30.07   37.68  323.49   22.22  323.50    3.78  323.50  0.33 
1 1 1  -76    4    1 o   87.30   26.10   46.74  213.51   89.82  213.51   58.68  213.51  0.69 
1 1 1  -76    4    2 o   46.74   21.31   39.71  193.81   17.54  193.79    9.70   13.79  0.48 
1 1 1  -76    4    3 o   91.76   24.35  109.37  272.04   88.66  272.04   11.87  272.04  0.90 
1 1 1  -76    4    4 o   39.76   19.05   64.68  235.16    4.67  235.14   41.53   55.14  0.64 
1 1 1  -76    4    5 o   71.84   24.67   74.42  228.08   61.38  227.99    7.58  227.99  0.80 
1 1 1  -76    4    6 o   55.99   23.48   81.31   20.18   27.50   20.16   31.63  200.16  0.77 
1 1 1  -76    4    7 f   44.90   20.46   45.71  345.64   33.27  345.61    0.00    0.00  0.00 
1 1 1  -76    4    8 o   72.00   24.72   63.58  358.75   63.66  358.86   17.55  358.86  0.76 
1 1 1  -76    4    9 o   93.39   30.14   54.37  125.69   97.75  125.73   58.62  125.73  0.73 
1 1 1  -76    4   10 o   53.55   23.93   15.90   79.06   13.05   79.08    1.78   79.08  0.23 
1 1 1  -76    4   11 f   81.05   28.16   80.94  301.05   56.26  301.06    0.00    0.00  0.00 
1 1 1  -76    4   12 o   81.70   27.19   32.82  261.45   64.47  261.45   42.22  261.45  0.53 
1 1 1  -76    4   13 f   46.66   22.56   17.84   40.81   11.31   40.84    0.00    0.00  0.00 
1 1 1  -76    4   14 f   50.20   23.51   18.49  220.72   10.32  220.37    0.00    0.00  0.00 
1 1 1  -76    4   15 o   78.39   33.89   63.43  160.64   44.24  160.67   14.77  160.67  0.47 
1 1 1  -76    4   16 o   66.34   30.63   61.36  218.60   28.39  218.65    1.77  218.65  0.41 
1 1 1  -76    4   17 o   66.85   32.29   42.62  167.19   25.38  167.21    5.46  167.21  0.34 
1 1 1  -76    4   18 o   81.16   37.06   47.86  293.03   47.97  293.03   23.88  293.03  0.44 
1 1 1  -76    6    1 o   38.03   18.58   31.02  209.09    3.36  209.10   14.85   29.10  0.28 
1 1 1  -76    6    2 o   42.25   20.78   58.00  273.25    9.91  273.23   27.67   93.23  0.56 
1 1 1  -76    6    3 o   59.91   26.19   43.48  306.41   34.51  306.42    5.10  306.42  0.53 
1 1 1  -76    6    4 o   39.34   19.02   37.40  102.85    7.81  102.85   17.96  282.85  0.43 
1 1 1  -76    6    5 o   65.08   24.96   76.37  160.54   47.58  160.51    5.66  340.51  0.77 
1 1 1  -76    6    6 o   88.06   26.50   88.65  341.72   88.87  341.68   26.65  341.68  0.86 
1 1 1  -76    6    7 o   49.49   22.18   18.75  250.58   12.60  250.50    0.61   70.50  0.26 
1 1 1  -76    6    8 o   49.81   22.27   40.59  213.83   21.66  213.84    6.75   33.84  0.50 
1 1 1  -76    6    9 o   46.48   21.52   69.43   14.25   15.16   14.26   33.02  194.26  0.68 
1 1 1  -76    6   10 o   54.82   23.65   43.29  204.08   29.29  204.08    0.30   24.08  0.54 
1 1 1  -76    6   11 o  109.82   24.32   74.02  211.22  141.80  211.21   92.20  211.21  0.87 
1 1 1  -76    6   12 o   66.16   26.74   29.36   78.43   31.61   78.32   13.34   78.32  0.38 
1 1 1  -76    6   13 o   96.09   28.81   42.84  153.45   82.71  153.38   58.94  153.38  0.55 
1 1 1  -76    6   14 o   55.00   26.51   28.72  181.22   10.08  180.69    3.60    0.69  0.22 
1 1 1  -76    6   15 o   51.47   24.98   12.83  114.91    3.21  114.30    2.22  294.30  0.08 
1 1 1  -76    6   16 f   74.40   31.24   33.01  111.70   15.06  111.62    0.00    0.00  0.00 
1 1 1  -76    6   17 o   59.65   27.94   21.56   29.65   14.75   29.65    4.18   29.65  0.21 
1 1 1  -76    6   18 o   57.86   28.88   46.48  151.13   30.85  151.13    6.39  151.13  0.48 
1 1 1  -76    8    1 o   68.26   30.63   35.06  185.29   21.79  185.20    5.10  185.20  0.28 
1 1 1  -76    8    2 o   60.58   24.66   32.90  224.91   22.66  225.03    5.06  225.03  0.33 
1 1 1  -76    8    3 o   72.48   25.45   40.11    7.36   48.78    7.20   25.31    7.20  0.50 
1 1 1  -76    8    4 o   81.17   25.01   17.10  276.24   37.54  276.19   26.89  276.19  0.30 
1 1 1  -76    8    5 o   72.69   24.94   80.63   82.08   63.41   82.09   10.92   82.09  0.80 
1 1 1  -76    8    6 o   50.47   22.25   78.43  233.87   21.35  233.87   30.89   53.87  0.73 
1 1 1  -76    8    7 o   64.79   24.20    9.67   15.06   14.36   15.06    7.91   15.06  0.16 
1 1 1  -76    8    8 o   71.72   24.79   78.70   38.42   62.15   38.42   10.14   38.42  0.80 
1 1 1  -76    8    9 o   90.65   25.68   37.46  300.37   86.45  300.38   62.48  300.38  0.61 
1 1 1  -76    8   10 o   41.00   19.96   38.34  275.68    7.28  275.61   16.07   95.61  0.37 
1 1 1  -76    8   11 o   48.98   22.88   39.78  223.66   13.75  223.73    8.74   43.73  0.37 
1 1 1  -76    8   12 o   71.38   26.58   17.88  236.96   18.43  237.67    9.34  237.67  0.19 
1 1 1  -76    8   13 o   86.86   32.96   79.63  307.72   65.38  307.75   30.14  307.75  0.58 
1 1 1  -76    8   14 o   49.86   23.91   43.16  245.46    9.66  245.20    8.96   65.20  0.28 
1 1 1  -76    8   15 o   50.36   23.97   47.47  223.89   14.51  223.75    7.33   43.75  0.36 
1 1 1  -76    8   16 o   73.01   29.26   60.26   27.69   54.09   27.69   24.59   27.69  0.57 
1 1 1  -76    8   17 o   58.85   27.06   29.51   45.40   25.66   45.40   10.24   45.40  0.35 
1 1 1  -76   10    1 o   58.49   25.16   64.95  170.48   26.29  170.46    2.52  350.46  0.47 
1 1 1  -76   10    2 o   49.60   22.81   33.52   93.84    7.59   94.33    6.64  274.33  0.22 
1 1 1  -76   10    3 o   40.88   19.58   28.79  245.20    1.86  244.85   10.81   64.85  0.18 
1 1 1  -76   10    4 o   50.76   22.46   52.97   65.77   14.77   65.52   10.73  245.52  0.40 
1 1 1  -76   10    5 o   67.33   25.06   73.62   79.47   45.97   79.45    8.59   79.45  0.62 
1 1 1  -76   10    6 o   57.40   23.32   40.62   37.97   22.62   38.14    1.48   38.14  0.38 
1 1 1  -76   10    7 o   48.20   23.03   43.75  167.86   11.39  167.59   11.69  347.59  0.36 
1 1 1  -76   10    8 o   44.50   21.73   44.96  303.79    7.46  303.79   15.80  123.79  0.35 
1 1 1  -76   10    9 o  118.48   23.12  104.21   44.94  153.67   45.00  102.01   45.00  0.87 
1 1 1  -76   10   10 o   54.49   23.59   27.80  321.49   10.92  322.11    2.03  142.11  0.22 
1 1 1  -76   10   11 o   50.50   24.21   44.97  157.62    8.88  158.06   10.09  338.06  0.28 
1 1 1  -76   10   12 o   42.86   21.06   15.22  215.23    1.77  214.42    4.88   34.42  0.10 
1 1 1  -76   10   13 o   53.19   25.36   51.14  334.05   16.52  334.16    6.63  154.16  0.37 
1 1 1  -76   10   14 o   55.08   24.60   38.26  143.46   19.87  143.52    1.67  143.52  0.35 
1 1 1  -76   10   15 o   58.20   26.44   33.41   20.56   24.02   20.56    7.25   20.56  0.35 
1 1 1  -76   12    1 o   61.80   29.47   39.68   99.82   26.31   99.82    6.69   99.82  0.37 
1 1 1  -76   12    2 o   39.17   19.01    8.82  324.10    1.60  324.12    2.61  144.12  0.07 
1 1 1  -76   12    3 o   73.99   25.68   54.63   16.40   52.98   16.51   27.77   16.51  0.53 
1 1 1  -76   12    4 o   69.56   26.16   20.89  299.70   18.86  299.25    9.42  299.25  0.20 
1 1 1  -76   12    5 o   53.26   22.96   48.29  264.02   17.10  263.79    4.27   83.79  0.36 
1 1 1  -76   12    6 o   52.28   22.80   29.16  121.33   10.17  121.44    2.64  301.44  0.22 
1 1 1  -76   12    7 o   77.48   25.42   63.59  110.57   57.58  110.55   29.84  110.55  0.55 
1 1 1  -76   12    8 o  142.67   17.77  109.43  202.12  209.12  202.11  160.85  202.11  0.90 
1 1 1  -76   12    9 o   67.87   25.47   18.86  177.90   15.83  177.64    7.42  177.64  0.18 
1 1 1  -76   12   10 o   61.95   27.36   28.59  254.84   17.02  254.91    3.93  254.91  0.24 
1 1 1  -76   12   11 f   69.54   27.86   26.17   37.76   12.20   37.87    0.00    0.00  0.00 
1 1 1  -76   12   12 o   76.30   30.04    5.02   34.75    6.39   34.84    3.95   34.84  0.06 
1 1 1  -76   12   13 o   66.31   27.11   60.34  127.33   49.26  127.33   18.86  127.33  0.60 
1 1 1  -76   12   14 o   67.69   28.33   33.94   10.47   40.41   10.47   22.55   10.47  0.43 
1 1 1  -76   14    3 o   84.48   32.80   17.30  348.09   31.10  348.09   22.06  348.09  0.24 
1 1 1  -76   14    4 o   44.99   22.21   46.57   42.04   17.26   42.04    6.56  222.04  0.46 
1 1 1  -76   14    5 o   39.31   19.15   25.60  123.86    7.18  123.86    5.71  303.86  0.26 
1 1 1  -76   14    6 o   87.40   32.42   62.48  183.11   78.50  183.11   47.30  183.11  0.63 
1 1 1  -76   14    7 o   50.46   24.31   53.47  340.19   22.13  340.19    4.52  160.19  0.48 
1 1 1  -76   14    8 o   65.37   28.46   34.20  223.57   30.81  223.57   13.68  223.57  0.37 
1 1 1  -76   14    9 o   44.69   21.66   23.39  294.85   10.12  294.85    1.74  114.85  0.25 
1 1 1  -76   14   10 o   48.18   23.29   71.54  162.27   24.33  162.27   12.57  342.27  0.64 
1 1 1  -75    1    1 o   85.96   25.90    5.41  250.23   16.78  250.10   12.81  250.10  0.12 
1 1 1  -75    1    2 o   66.24   25.36   49.63  341.93   49.93  342.00   12.64  342.00  0.66 
1 1 1  -75    1    3 o  143.74   17.22  141.22  238.81  169.22  238.82   60.84  238.82  0.97 
1 1 1  -75    1    4 o  116.16   18.59   98.93  287.75  140.16  287.76   62.91  287.76  0.94 
1 1 1  -75    1    5 o   92.75   22.91   67.98   80.26  105.26   80.25   51.54   80.25  0.86 
1 1 1  -75    1    6 o   35.77   17.48   23.02  184.16    2.40  184.16   15.94    4.16  0.29 
1 1 1  -75    1    7 f   56.71   25.11   60.16  335.16   47.94  335.19    0.00    0.00  0.00 
1 1 1  -75    1    8 o   66.79   24.14   43.96   99.32   51.29   99.28   16.47   99.28  0.64 
1 1 1  -75    1    9 o   41.23   19.74   32.17   77.75    8.49   77.89   16.72  257.89  0.41 
1 1 1  -75    1   10 o   51.17   23.29    9.37  278.37    7.15  278.62    0.07   98.62  0.14 
1 1 1  -75    1   11 o   63.93   26.12   69.44  240.01   43.01  240.01    9.53   60.01  0.75 
1 1 1  -75    1   12 o   59.56   25.33   60.45  101.67   37.05  101.69    7.53  281.69  0.69 
1 1 1  -75    1   13 o   92.92   29.59   74.17  351.86   98.53  351.92   45.42  351.92  0.82 
1 1 1  -75    1   14 o  136.29   26.17  101.61  179.21  181.66  179.22  111.51  179.22  0.92 
1 1 1  -75    1   15 o   69.75   30.18   51.32   67.11   47.12   67.12   13.72   67.12  0.58 
1 1 1  -75    1   16 o   67.36   29.74   60.89   12.14   38.50   11.99    5.20   11.99  0.53 
1 1 1  -75    1   17 o  104.26   39.05   52.36   45.30   63.40   45.44   40.90   45.44  0.41 
1 1 1  -75    1   18 f       ?       ?   75.90  125.52   34.12  125.56    0.00    0.00  0.00 
1 1 1  -75    1   19 o   71.11   33.32   15.70  357.70   13.96  357.70    6.26  357.70  0.15 
1 1 1  -75    3    1 o   56.47   23.61   23.74  299.01   22.61  298.99    5.53  298.99  0.35 
1 1 1  -75    3    2 o   61.45   24.00   54.16  354.11   43.02  354.08    3.01  354.08  0.68 
1 1 1  -75    3    3 o   46.51   21.04   51.14  249.13   17.01  249.06   21.64   69.06  0.60 
1 1 1  -75    3    4 o   43.16   20.20   21.03  142.38    8.55  142.28    7.56  322.28  0.29 
1 1 1  -75    3    5 o   53.77   22.77   43.77   49.35   28.07   49.41    6.02  229.41  0.58 
1 1 1  -75    3    6 o   42.27   19.84   34.26  342.58   10.19  342.62   16.64  162.62  0.44 
1 1 1  -75    3    7 o   63.49   24.25   52.65  297.72   45.85  297.76    4.56  297.76  0.69 
1 1 1  -75    3    8 f   38.12   18.50   84.88  212.63   66.33  212.69    0.00    0.00  0.00 
1 1 1  -75    3    9 o   75.66   25.24   99.78  191.05   54.47  191.05   22.71   11.05  0.87 
1 1 1  -75    3   10 o  106.62   23.58   48.74   22.58  135.97   22.42   98.89   22.42  0.81 
1 1 1  -75    3   11 o   53.69   23.71   36.51  231.51   25.17  231.44    2.06   51.44  0.49 
1 1 1  -75    3   12 o  106.45   36.25   68.31  238.25  115.12  238.22   65.48  238.22  0.77 
1 1 1  -75    3   13 o   89.23   34.17   32.08  127.23   61.37  127.19   38.74  127.19  0.47 
1 1 1  -75    3   14 o   67.48   29.02   66.25  112.53   48.31  112.53    3.25  112.53  0.69 
1 1 1  -75    3   15 o  100.44   32.13   49.55  230.37   98.38  230.42   67.78  230.42  0.64 
1 1 1  -75    3   16 o   95.65   36.48   29.39  241.56   42.98  242.22   27.86  242.22  0.30 
1 1 1  -75    3   17 o   59.31   29.21   30.57   42.80   10.45   42.53    2.57  222.53  0.20 
1 1 1  -75    3   18 o  143.74   40.46   60.52  297.28  150.92  297.24  123.17  297.24  0.62 
1 1 1  -75    3   19 o   62.53   30.36   41.26  146.27   27.74  146.27    7.12  146.27  0.39 
1 1 1  -75    5    1 o   70.38   25.62   29.25   13.47   44.84   13.52   24.36   13.52  0.46 
1 1 1  -75    5    2 o   74.89   26.64   53.27  263.00   66.16  263.12   27.84  263.12  0.70 
1 1 1  -75    5    3 o   58.11   24.43   60.56  225.58   35.47  225.61    8.98   45.61  0.69 
1 1 1  -75    5    4 o   75.56   26.01   31.60  114.41   56.48  114.69   32.92  114.69  0.53 
1 1 1  -75    5    5 o   70.22   25.77   30.42  219.02   46.43  219.10   23.50  219.10  0.49 
1 1 1  -75    5    6 f   46.17   22.38    8.67  299.79    6.55  299.96    0.00    0.00  0.00 
1 1 1  -75    5    7 o   53.60   23.47   66.37   36.38   25.62   36.24   24.89  216.24  0.71 
1 1 1  -75    5    8 o   62.95   24.99   55.83   97.07   44.22   96.93    1.80   96.93  0.69 
1 1 1  -75    5    9 o   51.10   23.05   32.28  236.60   20.33  236.68    3.91   56.68  0.44 
1 1 1  -75    5   10 o   63.42   25.35   37.00   31.69   39.90   31.75   12.53   31.75  0.53 
1 1 1  -75    5   11 o   61.20   24.87   64.85  119.64   40.97  119.67    5.94  299.67  0.72 
1 1 1  -75    5   12 o   77.26   27.21   33.42  313.09   57.92  313.18   34.32  313.18  0.53 
1 1 1  -75    5   13 o   42.46   20.84   29.02   69.31    9.54   69.28   10.35  249.28  0.35 
1 1 1  -75    5   14 o   44.27   21.59   31.21  131.49   10.75  131.50    9.42  311.50  0.35 
1 1 1  -75    5   15 o   59.58   27.11   47.28   76.95   25.71   76.93    0.50  256.93  0.44 
1 1 1  -75    5   16 o   53.04   25.90   38.48  181.82   10.22  181.84    7.05    1.84  0.26 
1 1 1  -75    5   17 o   83.07   32.85   63.05  256.85   54.16  256.76   26.33  256.76  0.49 
1 1 1  -75    5   18 o   54.84   26.54    7.12  281.90    3.70  281.58    0.28  281.58  0.06 
1 1 1  -75    5   19 o   52.40   26.41   30.38  170.40   18.19  170.40    2.44  170.40  0.32 
1 1 1  -75    7    1 o   81.07   26.35   41.97  298.62   73.65  298.63   45.58  298.63  0.63 
1 1 1  -75    7    2 o   57.13   23.93   53.94  145.99   35.09  145.97    2.03  325.97  0.63 
1 1 1  -75    7    3 o   52.77   23.00   25.55   92.05   19.56   92.04    1.54   92.04  0.36 
1 1 1  -75    7    4 o   76.63   25.53   88.70  140.08   65.76  140.09    2.40  140.09  0.84 
1 1 1  -75    7    5 o   63.33   24.38   43.73  358.76   44.33  358.71   12.65  358.71  0.60 
1 1 1  -75    7    6 o  118.87   19.61  126.78  312.57  132.97  312.52   40.65  312.52  0.95 
1 1 1  -75    7    7 o   55.62   23.25   52.85  324.03   32.49  324.05    6.04  144.05  0.64 
1 1 1  -75    7    8 o   55.50   23.30   42.30  117.72   30.71  117.73    0.09  117.73  0.55 
1 1 1  -75    7    9 f   93.16   24.78   64.39  324.74   46.26  324.82    0.00    0.00  0.00 
1 1 1  -75    7   10 o   53.53   23.46   13.32  127.37   11.41  127.47    1.98  127.47  0.19 
1 1 1  -75    7   11 o   77.09   26.78   91.19  346.92   65.63  346.94    2.29  346.94  0.84 
1 1 1  -75    7   12 o   46.77   22.27   27.89   10.99   13.41   10.99    5.45  190.99  0.34 
1 1 1  -75    7   13 o   55.38   24.50   59.38  167.87   29.34  167.87    8.04  347.87  0.60 
1 1 1  -75    7   14 o   85.81   30.69   55.97  357.62   69.25  357.54   38.48  357.54  0.58 
1 1 1  -75    7   15 o  120.28   33.27   58.52  113.86  117.08  114.11   90.38  114.11  0.60 
1 1 1  -75    7   16 o   57.73   27.92   40.37  137.17   14.42  136.66    3.24  316.66  0.28 
1 1 1  -75    7   17 o   73.77   31.03   43.52  330.03   37.88  330.04   17.40  330.04  0.40 
1 1 1  -75    7   18 o   75.04   31.20   57.18   93.26   56.67   93.26   27.72   93.26  0.57 
1 1 1  -75    9    1 o   59.57   24.60   71.70  228.20   33.60  228.20    5.37   48.20  0.61 
1 1 1  -75    9    2 f   67.38   25.01   69.72   77.53   42.22   77.59    0.00    0.00  0.00 
1 1 1  -75    9    3 o   44.63   20.69   25.30   75.07   10.86   75.08    5.71  255.08  0.31 
1 1 1  -75    9    4 o   59.68   27.08   15.29   41.17   14.70   41.18    4.38   41.18  0.21 
1 1 1  -75    9    5 o   45.28   21.14   46.96  337.32   15.98  337.36   16.10  157.36  0.53 
1 1 1  -75    9    6 o  102.29   24.07   83.31  125.76  123.12  125.76   65.86  125.76  0.88 
1 1 1  -75    9    7 o  133.07   18.64   94.17  222.70  184.47  222.72  119.69  222.72  0.94 
1 1 1  -75    9    8 o   50.08   22.55   13.72  288.52    9.62  288.53    0.22  288.53  0.19 
1 1 1  -75    9    9 o   48.71   21.73   40.98   11.68   20.65   11.66    7.15  191.66  0.50 
1 1 1  -75    9   10 o   98.36   23.43   98.34  243.91  110.84  243.91   45.15  243.91  0.90 
1 1 1  -75    9   11 o   79.77   27.39   48.99  126.63   68.85  126.66   38.20  126.66  0.62 
1 1 1  -75    9   12 o   61.25   26.11   74.28  342.70   36.06  342.76    6.30  162.76  0.64 
1 1 1  -75    9   13 o   47.10   22.05   18.64   81.00    4.81   81.70    4.46  261.70  0.15 
1 1 1  -75    9   14 o   90.73   32.90   22.54  168.66   25.86  168.28   16.39  168.28  0.19 
1 1 1  -75    9   15 o   59.60   27.84   12.85  251.04    5.96  251.62    0.34  251.62  0.10 
1 1 1  -75    9   16 o   56.59   25.96   18.56  232.95   10.47  232.88    1.67  232.88  0.17 
1 1 1  -75    9   17 o   57.14   26.11    8.06  196.27    6.48  196.27    2.39  196.27  0.09 
1 1 1  -75   11    1 o   71.97   26.96   92.55  107.00   50.22  106.82   10.72  106.82  0.62 
1 1 1  -75   11    2 o   61.96   25.36   13.63  273.20    7.71  274.12    1.60  274.12  0.11 
1 1 1  -75   11    3 o   40.73   19.66   11.18   77.39    1.25   77.16    4.42  257.16  0.09 
1 1 1  -75   11    4 o   46.95   21.21   23.71  348.56    7.36  348.30    5.23  168.30  0.21 
1 1 1  -75   11    5 o   80.70   24.96   63.64  242.76   74.89  242.65   39.42  242.65  0.68 
1 1 1  -75   11    6 o   45.65   20.85   54.24   51.45   12.99   51.47   18.00  231.47  0.48 
1 1 1  -75   11    7 f   78.98   25.15   46.27  339.66   26.45  339.78    0.00    0.00  0.00 
1 1 1  -75   11    8 o   64.39   24.03   58.46  258.34   43.10  258.43   10.08  258.43  0.59 
1 1 1  -75   11    9 o   57.37   23.86   33.16   97.10   20.17   97.04    2.20   97.04  0.33 
1 1 1  -75   11   10 o   37.69   18.57   51.18  132.20    0.76  132.22   25.32  312.22  0.36 
1 1 1  -75   11   11 o   56.85   25.91   27.75  290.59   11.27  291.16    1.62  111.16  0.21 
1 1 1  -75   11   12 o  121.44   22.94   46.99  260.51  124.85  260.15  105.12  260.15  0.60 
1 1 1  -75   11   13 o   45.67   22.07   82.12   94.44    8.99   94.37   27.22  274.37  0.49 
1 1 1  -75   11   14 o   51.85   24.88   49.94   74.53   16.62   74.49    6.55  254.49  0.38 
1 1 1  -75   11   15 o  126.54   24.00   54.68  325.42  172.31  325.42  145.52  325.42  0.79 
1 1 1  -75   11   16 o   76.29   34.28   74.45    2.94   61.16    2.94   22.47    2.94  0.65 
1 1 1  -75   13    1 o   47.58   22.23   58.34  270.77   17.99  270.76   10.20   90.76  0.49 
1 1 1  -75   13    2 o   55.99   23.76   49.70  196.48   24.50  196.56    1.33  196.56  0.43 
1 1 1  -75   13    3 o   47.28   21.37   23.73  332.30    6.69  332.10    3.98  152.10  0.18 
1 1 1  -75   13    4 o   44.40   20.36   36.30  131.89    6.25  131.90    9.72  311.90  0.25 
1 1 1  -75   13    5 o   77.23   25.04   47.20  187.74   46.75  187.75   26.37  187.75  0.43 
1 1 1  -75   13    6 o   40.39   19.31   23.11  355.05    1.54  354.58    8.35  174.58  0.14 
1 1 1  -75   13    7 o   47.86   21.81   27.56  215.37    5.86  215.08    5.94   35.08  0.18 
1 1 1  -75   13    8 o   79.91   25.64   75.64  182.55   65.03  182.40   32.40  182.40  0.61 
1 1 1  -75   13    9 o   68.05   25.40   73.62  228.29   43.63  228.24   11.44  228.24  0.56 
1 1 1  -75   13   10 o   38.88   18.96   48.62  208.50    2.63  208.43   19.02   28.43  0.31 
1 1 1  -75   13   11 o   48.70   23.32   28.52  298.13    8.70  298.14    4.40  118.14  0.22 
1 1 1  -75   13   12 o   56.58   25.73   40.50   39.69   21.47   39.71    2.17   39.71  0.36 
1 1 1  -75   13   13 o   49.59   23.77   26.63   11.12   12.86   11.12    0.35  191.12  0.26 
1 1 1  -75   13   14 o   67.32   27.07   14.15  205.47   19.03  205.47   11.68  205.47  0.20 
1 1 1  -75   15    3 o   50.65   22.29   33.05  348.58   22.52  348.58    5.46  348.58  0.39 
1 1 1  -75   15    4 o   77.52   26.00   59.37  121.89   74.09  121.89   44.08  121.89  0.67 
1 1 1  -75   15    5 o   65.58   25.28   89.30   86.15   52.90   86.15    8.41   86.15  0.74 
1 1 1  -75   15    6 o   71.22   25.71   85.42  331.52   63.35  331.52   21.14  331.52  0.74 
1 1 1  -75   15    7 o   42.01   19.97   61.44  160.78   13.11  160.78   17.21  340.78  0.52 
1 1 1  -75   15    8 o   47.92   21.49   23.02  280.97   11.77  280.97    0.35  280.97  0.24 
1 1 1  -75   15    9 o   52.02   24.41   22.14    5.29   13.34    5.29    2.22    5.29  0.24 
1 1 1  -75   15   10 o   44.56   21.77   48.80  162.78   17.63  162.78    7.35  342.78  0.48 
1 1 1  -75   15   11 o   48.29   23.08   47.46  250.88   24.55  250.88    0.35   70.88  0.51 
1 1 1  -74    0    1 f  157.57   26.23  111.95    0.00   87.11    0.00    0.00    0.00  0.00 
1 1 1  -74    0    2 o  103.23   37.80   22.58    0.00   96.23    0.00   78.17    0.00  0.55 
1 1 1  -74    0    3 o   87.50   37.64   98.37    0.00   91.25    0.00   10.67    0.00  0.98 
1 1 1  -74    0    4 o   58.57   34.69  126.08  180.00    9.27  180.00   95.71    0.00  0.98 
1 1 1  -74    0    5 o   39.29   26.36    8.08  180.00    2.32  180.00    4.47  360.00  0.12 
1 1 1  -74    0    6 o   27.67   20.12    7.66  180.00    1.47    0.00    7.93    0.00  0.09 
1 1 1  -74    0    7 o   39.70   26.38    4.78    0.00    1.56    0.00    2.47  180.00  0.07 
1 1 1  -74    0    8 o   28.07   20.53   49.79  180.00   12.36    0.00   54.22    0.00  0.53 
1 1 1  -74    0    9 o   67.02   35.03   62.71    0.00   60.87    0.00    8.52    0.00  0.84 
1 1 1  -74    0   10 f       ?       ?   45.57    0.00   37.48    0.00    0.00    0.00  0.00 
1 1 1  -74    0   11 o   71.80   38.66    9.91    0.00   18.49    0.00   10.56    0.00  0.18 
1 1 1  -74    0   12 o   35.59   25.46   10.25  180.00    1.23  180.00    6.81  360.00  0.13 
1 1 1  -74    0   13 o   42.58   29.25    8.67  180.00    3.49  180.00    3.07    0.00  0.12 
1 1 1  -74    0   14 o   68.80   41.24   36.75    0.00   45.34    0.00   18.53    0.00  0.52 
1 1 1  -74    0   15 o   41.06   29.32   24.71  180.00    7.34  180.00    9.95  360.00  0.30 
1 1 1  -74    0   16 o   84.95   45.89   57.64  180.00   85.94  180.00   47.39  180.00  0.73 
1 1 1  -74    0   17 o   75.93   46.24   42.05  180.00   41.66  180.00   18.26  180.00  0.43 
1 1 1  -74    0   18 o       ?       ?   36.97  180.00   16.00  180.00    0.00    0.00  0.00 
1 1 1  -74    0   19 o       ?       ?   34.75    0.00   15.74    0.00    0.00    0.00  0.00 
1 1 1  -74    0   20 o   63.47   40.83   26.30    0.00   22.29    0.00    9.17    0.00  0.28 
1 1 1  -74    2    1 o   53.11   22.82   51.60  207.49   27.21  207.46   12.74   27.46  0.63 
1 1 1  -74    2    2 o   46.32   21.23    7.64  153.26    4.48  153.61    1.60  333.60  0.11 
1 1 1  -74    2    3 o   52.16   23.82   53.14  196.75   22.89  196.71   20.34   16.71  0.63 
1 1 1  -74    2    4 o   41.71   19.88   29.63    3.92    8.28    3.92   16.21  183.92  0.39 
1 1 1  -74    2    5 o   47.47   21.28   15.85  300.09    9.77  300.10    3.48  120.10  0.24 
1 1 1  -74    2    6 o   55.80   23.13   15.18  284.12   15.97  284.12    3.23  284.12  0.26 
1 1 1  -74    2    7 o   57.16   23.37   30.43  199.50   28.85  199.50    3.30  199.50  0.48 
1 1 1  -74    2    8 o   82.25   25.05   52.53  242.72   82.27  242.72   38.30  242.72  0.77 
1 1 1  -74    2    9 o   78.41   25.64  100.78  125.70   54.49  125.70   29.05  305.70  0.88 
1 1 1  -74    2   10 o   93.93   26.75   58.75  109.53  104.06  109.53   56.14  109.53  0.81 
1 1 1  -74    2   11 o   74.52   26.71   59.45  261.86   64.33  261.84   16.85  261.84  0.75 
1 1 1  -74    2   12 o   66.93   26.76   53.55  188.74   49.06  188.79    7.46  188.79  0.68 
1 1 1  -74    2   13 o   57.95   25.87   56.57  224.03   32.84  224.00    9.77   44.00  0.65 
1 1 1  -74    2   14 o   44.16   21.75   91.99   31.14    0.30   31.12   66.50  211.12  0.76 
1 1 1  -74    2   15 o   84.05   36.45   72.62  299.56   68.88  299.56   18.31  299.56  0.71 
1 1 1  -74    2   16 o   69.84   32.78   13.43  323.41   14.91  323.43    6.08  323.43  0.17 
1 1 1  -74    2   17 o  111.82   35.10   74.84   12.79  120.02   12.86   79.54   12.86  0.72 
1 1 1  -74    2   18 o  132.27   43.60   25.42  295.69   49.77  296.72   39.21  296.72  0.23 
1 1 1  -74    2   19 o  100.46   39.85    7.26  312.46   10.55  310.96    7.19  310.96  0.07 
1 1 1  -74    2   20 o   89.15   35.59   24.38  332.59   38.04  332.59   25.76  332.59  0.28 
1 1 1  -74    4    1 o   50.17   22.39   74.42  349.76   17.57  349.82   38.75  169.82  0.74 
1 1 1  -74    4    2 o   96.75   24.91   78.31  190.17  107.93  190.19   46.99  190.19  0.87 
1 1 1  -74    4    3 o   56.16   23.98   41.72   66.22   30.27   66.21    2.93  246.21  0.57 
1 1 1  -74    4    4 o  135.49   18.04   81.18  328.45  187.80  328.43  122.15  328.43  0.94 
1 1 1  -74    4    5 o   46.64   21.03   38.96  271.74   16.08  271.72   15.77   91.72  0.51 
1 1 1  -74    4    6 o   33.07   16.45   60.93  161.16    9.81  341.17   59.90  341.17  0.61 
1 1 1  -74    4    7 o  111.14   20.54   63.22  151.40  145.17  151.39   93.13  151.39  0.89 
1 1 1  -74    4    8 o   52.53   22.68   37.47  254.09   24.26  254.10    6.45   74.10  0.52 
1 1 1  -74    4    9 o   58.62   26.09   97.28    3.57   17.32    3.56   61.54  183.56  0.82 
1 1 1  -74    4   10 o   98.45   33.15   82.78  231.65   99.16  231.70   33.06  231.70  0.84 
1 1 1  -74    4   11 o  107.69   25.74   46.04  347.06  133.36  347.03   97.36  347.03  0.79 
1 1 1  -74    4   12 o   71.85   26.63   69.85   91.90   58.50   91.85    5.44   91.85  0.78 
1 1 1  -74    4   13 o   76.27   28.99   95.33   30.70   57.24   30.74   12.98  210.74  0.84 
1 1 1  -74    4   14 o   81.06   29.84   31.37   11.10   56.71   11.09   34.43   11.09  0.49 
1 1 1  -74    4   15 o   58.13   26.46   56.81  195.85   33.35  195.82    5.36   15.82  0.62 
1 1 1  -74    4   16 o   87.72   31.22   31.22  270.19   55.83  270.08   36.83  270.08  0.43 
1 1 1  -74    4   17 o   85.48   37.34   71.95  139.47   56.49  139.16   20.92  139.16  0.54 
1 1 1  -74    4   18 o  104.78   41.73  109.52  150.62   91.85  150.60   44.39  150.60  0.66 
1 1 1  -74    4   19 o   56.59   27.17   21.55  338.45   11.15  338.48    0.94  338.48  0.19 
1 1 1  -74    4   20 o   79.20   35.96   61.37  343.00   58.26  343.00   26.51  343.00  0.57 
1 1 1  -74    6    1 o  113.68   22.37  103.94  182.24  134.68  182.24   58.99  182.24  0.93 
1 1 1  -74    6    2 o  129.31   26.95  100.40  307.58  163.08  307.50   88.00  307.50  0.92 
1 1 1  -74    6    3 o   68.64   28.31   45.98  333.24   48.37  333.15   13.15  333.15  0.61 
1 1 1  -74    6    4 o   56.97   22.92   31.99  178.09   29.88  178.00    4.94  178.00  0.48 
1 1 1  -74    6    5 o   45.19   20.48   62.09  329.32   11.88  329.34   37.04  149.34  0.67 
1 1 1  -74    6    6 o   64.60   23.54   57.22  294.32   48.79  294.25    3.43  294.25  0.73 
1 1 1  -74    6    7 o   44.46   20.55   18.42  220.75    8.66  220.70    5.93   40.70  0.26 
1 1 1  -74    6    8 o   49.98   21.67   54.27   46.56   21.84   46.57   20.91  226.57  0.65 
1 1 1  -74    6    9 o   74.76   24.34   11.69  225.01   27.21  225.11   18.11  225.11  0.24 
1 1 1  -74    6   10 o   39.95   19.14   41.65  238.13    7.38  238.08   24.72   58.08  0.49 
1 1 1  -74    6   11 o   80.81   26.21   43.40  338.69   75.58  338.59   42.99  338.59  0.67 
1 1 1  -74    6   12 o   82.34   28.21   22.35   69.15   49.91   69.07   33.56   69.07  0.40 
1 1 1  -74    6   13 o   87.39   28.93   87.73  141.11   84.61  141.12   22.26  141.12  0.84 
1 1 1  -74    6   14 o   43.21   21.17   16.26   89.11    6.46   89.08    4.66  269.08  0.20 
1 1 1  -74    6   15 o   68.46   29.43   19.35  325.47   22.14  325.40    9.88  325.40  0.25 
1 1 1  -74    6   16 o   57.75   27.53   64.19   74.57   24.24   74.56    9.60  254.56  0.50 
1 1 1  -74    6   17 o   89.43   35.79   26.56  207.02   25.36  206.93   14.40  206.93  0.20 
1 1 1  -74    6   18 o   62.98   28.66   74.16  105.78   33.19  105.84    0.68  285.84  0.53 
1 1 1  -74    6   19 o   66.18   30.03   46.63   90.96   35.92   90.96   12.75   90.96  0.45 
1 1 1  -74    8    1 o   57.25   26.84   46.92  149.33   29.59  149.29    2.93  329.29  0.54 
1 1 1  -74    8    2 o   60.16   24.93   44.97  114.88   37.65  114.88    5.64  114.88  0.58 
1 1 1  -74    8    3 o   54.78   23.51   23.34   57.22   20.30   57.38    3.33   57.38  0.34 
1 1 1  -74    8    4 o   42.81   19.96   23.16   33.28    9.16   33.43    7.95  213.43  0.31 
1 1 1  -74    8    5 o   62.77   24.10   52.71  302.81   45.35  302.77    6.02  302.77  0.67 
1 1 1  -74    8    6 o   91.93   23.68  104.36  236.75   87.79  236.76    9.32  236.76  0.90 
1 1 1  -74    8    7 o   74.32   24.96  105.90   56.09   50.41   56.09   29.21  236.09  0.87 
1 1 1  -74    8    8 o   63.84   24.25   51.32  316.96   47.14  316.96    8.79  316.96  0.67 
1 1 1  -74    8    9 o   92.26   24.16   76.35  266.63  102.38  266.72   45.80  266.72  0.86 
1 1 1  -74    8   10 o   54.32   23.56   38.03  200.67   26.97  200.57    0.79   20.57  0.50 
1 1 1  -74    8   11 o   45.18   21.17   41.99  105.70   15.07  105.77   14.95  285.77  0.50 
1 1 1  -74    8   12 o   46.13   21.47   21.26  299.93   10.93  299.93    3.88  119.93  0.28 
1 1 1  -74    8   13 o   57.69   25.63   20.32  208.55   18.51  208.55    4.79  208.55  0.28 
1 1 1  -74    8   14 o   43.98   21.43   54.33  263.74   11.25  263.67   22.08   83.67  0.51 
1 1 1  -74    8   15 o   56.44   25.95   29.47  246.97   14.08  247.17    1.19   67.17  0.26 
1 1 1  -74    8   16 o   51.10   25.17   21.98   93.56    4.57   93.64    4.50  273.64  0.13 
1 1 1  -74    8   17 o   52.26   25.06   46.11  106.00   14.43  105.79    6.44  285.79  0.34 
1 1 1  -74    8   18 o   75.28   31.42   20.26   26.76   23.01   26.77   13.10   26.77  0.22 
1 1 1  -74   10    1 o   69.42   25.15   81.33  353.85   55.36  353.86    6.05  353.86  0.75 
1 1 1  -74   10    2 o   59.95   23.92   10.64  317.31   12.68  317.30    5.60  317.30  0.16 
1 1 1  -74   10    3 o   48.55   22.05   35.84  224.68   18.73  224.67    5.70   44.67  0.44 
1 1 1  -74   10    4 o   87.22   25.24   57.77  314.76   95.02  314.74   54.99  314.74  0.77 
1 1 1  -74   10    5 o  114.83   21.91   86.68   88.71  148.15   88.69   87.39   88.69  0.91 
1 1 1  -74   10    6 o  125.11   19.15  115.18  115.18  155.22  115.17   73.99  115.17  0.94 
1 1 1  -74   10    7 o  103.53   30.37   66.53  264.73  120.16  264.72   73.26  264.72  0.81 
1 1 1  -74   10    8 o   53.51   24.80   13.91    4.29   10.79    4.29    1.06    4.29  0.19 
1 1 1  -74   10    9 o   58.19   24.46   53.41   24.46   36.24   24.47    0.86  204.47  0.63 
1 1 1  -74   10   10 o  111.18   23.36   58.05  167.27  147.59  167.26  107.86  167.26  0.84 
1 1 1  -74   10   11 o   62.44   24.60   32.26  327.20   35.63  327.20   14.02  327.20  0.46 
1 1 1  -74   10   12 o   55.26   23.70   91.30   97.87   25.99   97.88   30.52  277.88  0.75 
1 1 1  -74   10   13 o   82.35   28.68   13.37   23.98   21.23   24.05   13.96   24.05  0.17 
1 1 1  -74   10   14 o   68.05   27.60   18.28  133.63   13.65  133.01    5.02  133.01  0.16 
1 1 1  -74   10   15 o   72.00   30.87   51.15   38.10   31.42   38.00    9.59   38.00  0.37 
1 1 1  -74   10   16 f   76.01   30.40   25.21  241.96   11.60  241.91    0.00    0.00  0.00 
1 1 1  -74   10   17 o   76.96   31.18   58.46  228.80   57.69  228.80   28.82  228.80  0.56 
1 1 1  -74   12    1 o   55.05   24.00   31.94  188.86   10.86  189.33    2.77    9.33  0.22 
1 1 1  -74   12    2 o   52.42   23.25    8.65   60.21    3.45   61.20    0.82  241.20  0.07 
1 1 1  -74   12    3 o   59.39   24.48   66.82    8.42   32.55    8.36    3.35  188.36  0.58 
1 1 1  -74   12    4 o   44.00   20.38   76.54  195.40    9.29  195.28   34.62   15.28  0.60 
1 1 1  -74   12    5 o   58.63   23.47   61.03  310.49   35.63  310.48    0.90  130.48  0.62 
1 1 1  -74   12    6 o   59.70   23.47   50.28  343.81   36.57  343.83    5.77  343.83  0.56 
1 1 1  -74   12    7 o   67.61   24.65  103.45  226.32   46.95  226.38   16.44   46.38  0.82 
1 1 1  -74   12    8 o   52.90   22.75   26.35   90.16   16.22   90.13    0.40   90.13  0.30 
1 1 1  -74   12    9 o   55.60   23.05   74.56  220.34   29.53  220.41   13.74   40.41  0.65 
1 1 1  -74   12   10 o   70.39   24.78   16.04  175.96   19.58  175.56   10.81  175.56  0.20 
1 1 1  -74   12   11 o   72.29   26.62   46.74  297.14   41.86  296.98   18.47  296.98  0.45 
1 1 1  -74   12   12 o   45.34   21.29   23.65   35.05    3.65   34.97    6.70  214.97  0.15 
1 1 1  -74   12   13 o   72.12   27.87   96.68   68.94   50.21   68.98    8.56   68.98  0.64 
1 1 1  -74   12   14 o   95.85   29.96   77.24  181.25   95.14  181.44   60.10  181.44  0.68 
1 1 1  -74   12   15 o   82.21   31.76   58.32  308.68   62.68  308.69   34.61  308.69  0.55 
1 1 1  -74   12   16 o   55.86   25.05   22.88  142.54   18.16  142.54    6.47  142.54  0.27 
1 1 1  -74   14    1 o   46.59   21.81   57.06  285.93   15.23  285.95   11.87  105.95  0.45 
1 1 1  -74   14    2 o   56.98   24.00   44.56   11.31   22.33   11.28    1.93   11.28  0.38 
1 1 1  -74   14    3 o   54.20   22.48   30.32  148.72   13.07  148.67    0.40  328.67  0.24 
1 1 1  -74   14    4 o   79.72   24.68   45.90  134.01   50.23  133.93   30.43  133.93  0.44 
1 1 1  -74   14    5 o   59.06   23.56   29.40   62.82   14.20   63.01    1.57   63.01  0.23 
1 1 1  -74   14    6 o   59.70   24.14   43.95   36.59   19.49   36.73    0.90   36.73  0.32 
1 1 1  -74   14    7 o   50.64   22.31   28.60  193.28    7.21  192.92    4.63   12.92  0.19 
1 1 1  -74   14    8 o   41.64   19.80   32.24  316.38    2.45  316.61   11.16  136.61  0.19 
1 1 1  -74   14    9 o   39.30   18.90   18.57  228.39    0.97  227.93    7.11   47.93  0.12 
1 1 1  -74   14   10 o   69.35   25.20    4.84  291.17    4.21  294.84    2.13  294.84  0.05 
1 1 1  -74   14   11 o   87.79   26.76   84.73    6.47   87.38    6.51   48.79    6.51  0.72 
1 1 1  -74   14   12 o   56.96   24.94   44.16  154.81   23.48  154.67    2.68  154.67  0.39 
1 1 1  -74   14   13 o   52.11   24.23   11.38  251.54    6.45  251.54    0.86  251.54  0.12 
1 1 1  -74   14   14 o   58.80   25.24   35.14   53.62   30.57   53.62   12.50   53.62  0.41 
1 1 1  -74   16    2 o       ?       ?   12.83  256.51    6.76  256.51    0.00    0.00  0.00 
1 1 1  -74   16    3 o   57.68   24.24   40.04   93.40   33.04   93.40   12.50   93.40  0.46 
1 1 1  -74   16    4 o   64.92   24.42   29.82  236.21   33.92  236.21   18.93  236.21  0.38 
1 1 1  -74   16    5 o   58.18   23.04   83.84  262.42   40.85  262.42    0.69   82.42  0.71 
1 1 1  -74   16    6 o   35.49   17.42   47.42  226.68    4.63  226.68   18.69   46.68  0.39 
1 1 1  -74   16    7 o   50.26   22.37   68.75  129.70   25.12  129.70    8.67  309.70  0.59 
1 1 1  -74   16    8 o   52.76   22.49   43.13  247.20   24.92  247.20    3.59  247.20  0.44 
1 1 1  -74   16    9 o   66.31   24.49   22.77  147.10   28.19  147.10   16.79  147.10  0.30 
1 1 1  -74   16   10 o   60.14   24.22   46.09   79.99   39.73   79.99   16.19   79.99  0.53 
1 1 1  -74   16   11 o   48.95   23.14   50.99  222.30   26.20  222.30    0.51   42.30  0.54 
1 1 1  -73    1    1 o  165.95   14.75  130.71  313.74  214.13  313.75  105.90  313.75  0.97 
1 1 1  -73    1    2 o   82.41   23.84   92.51  132.14   68.18  132.14    9.97  312.14  0.89 
1 1 1  -73    1    3 o   37.40   18.11   61.40  226.82    2.48   46.82   54.99   46.82  0.67 
1 1 1  -73    1    4 o   52.03   22.30    8.33  232.25    8.70  232.25    1.51  232.25  0.15 
1 1 1  -73    1    5 f   57.83   23.79   44.21  267.82   38.37  267.82    0.00    0.00  0.00 
1 1 1  -73    1    6 o   52.64   22.70   41.56   26.29   28.76   26.29    7.43  206.29  0.62 
1 1 1  -73    1    7 o   56.02   22.87   55.84  265.36   33.80  265.36   14.82   85.36  0.74 
1 1 1  -73    1    8 o   45.99   20.93   25.55  346.44   15.55  346.44    6.62  166.44  0.41 
1 1 1  -73    1    9 o   68.97   24.79   27.26  219.17   48.14  219.17   24.62  219.17  0.52 
1 1 1  -73    1   10 o  125.30   19.37   72.94   33.27  169.56   33.27  107.17   33.27  0.93 
1 1 1  -73    1   11 o   58.31   25.12   66.49  129.59   30.61  129.59   25.58  309.59  0.74 
1 1 1  -73    1   12 o   41.97   20.42   16.53  188.58    5.60  188.60    8.10    8.60  0.23 
1 1 1  -73    1   13 o   88.53   33.20   62.48   90.98   82.39   91.01   32.24   91.01  0.75 
1 1 1  -73    1   14 o   93.28   31.74   29.03  121.68   72.21  121.58   49.82  121.58  0.51 
1 1 1  -73    1   15 o   88.85   30.79   53.83   98.47   86.89   98.42   47.22   98.42  0.71 
1 1 1  -73    1   16 o   69.01   29.98   50.62   86.10   47.34   86.11   11.63   86.11  0.60 
1 1 1  -73    1   17 o   84.62   34.21   59.52  304.83   72.29  304.83   32.50  304.83  0.66 
1 1 1  -73    1   18 o   74.78   32.37   74.00  252.38   50.74  252.32   10.57  252.32  0.61 
1 1 1  -73    1   19 o       ?       ?   25.19   44.63   10.76   44.39    0.00    0.00  0.00 
1 1 1  -73    1   20 o  133.03   44.19    7.50  294.35   18.73  295.06   15.26  295.06  0.08 
1 1 1  -73    1   21 f  101.63   35.69    7.49  253.01    3.85  253.01    0.00    0.00  0.00 
1 1 1  -73    3    1 o   80.47   24.22   43.84  318.40   78.80  318.40   43.04  318.40  0.71 
1 1 1  -73    3    2 o   52.15   22.53   40.48   77.88   24.05   77.88    9.86  257.88  0.56 
1 1 1  -73    3    3 o   60.27   23.80   61.84   46.76   37.95   46.76   14.50  226.76  0.75 
1 1 1  -73    3    4 o   67.79   24.01   32.02  268.47   50.35  268.47   22.95  268.47  0.57 
1 1 1  -73    3    5 o   82.67   23.69   68.81  168.87   82.33  168.87   23.09  168.87  0.86 
1 1 1  -73    3    6 o   63.78   23.99   76.25  147.55   39.74  147.55   26.11  327.55  0.83 
1 1 1  -73    3    7 o   43.52   20.16   14.74  206.82    8.20  206.82    4.52   26.82  0.24 
1 1 1  -73    3    8 o   58.43   23.35   17.73   74.31   23.56   74.31    8.29   74.31  0.33 
1 1 1  -73    3    9 o  138.65   16.80   65.33  345.75  202.41  345.75  146.50  345.75  0.93 
1 1 1  -73    3   10 o   38.91   18.93   19.96  161.21    4.91  161.21   12.02  341.21  0.28 
1 1 1  -73    3   11 o   63.28   25.49   77.74  103.72   35.69  103.72   29.46  283.72  0.80 
1 1 1  -73    3   12 o   64.31   26.82   14.63  261.10   19.75  261.23    7.80  261.23  0.25 
1 1 1  -73    3   13 o   81.09   34.34   32.79  300.99   50.68  301.08   24.83  301.08  0.47 
1 1 1  -73    3   14 o   79.52   29.95   81.77  219.89   66.60  219.95    4.38  219.95  0.81 
1 1 1  -73    3   15 o   96.15   31.45   35.76  178.82   86.48  178.71   60.40  178.71  0.59 
1 1 1  -73    3   16 o   70.69   30.61   35.06  213.47   40.87  213.48   16.53  213.48  0.46 
1 1 1  -73    3   17 o   59.85   27.62   34.02   95.25   25.77   95.29    3.99   95.29  0.40 
1 1 1  -73    3   18 o   95.18   38.29   57.69   69.20   65.84   68.95   36.50   68.95  0.50 
1 1 1  -73    3   19 o   61.14   29.79  103.30   30.14   26.37   30.32   18.28  210.32  0.58 
1 1 1  -73    3   20 f   61.43   30.39   19.23  204.18    9.13  204.26    0.00    0.00  0.00 
1 1 1  -73    3   21 o   60.62   29.00   12.76   63.74   11.67   63.74    5.00   63.74  0.15 
1 1 1  -73    5    1 o   80.22   26.37   90.47   45.14   66.32   45.16    5.35  225.16  0.86 
1 1 1  -73    5    2 o   58.76   23.99   56.73  329.63   35.59  329.66   10.60  149.66  0.70 
1 1 1  -73    5    3 o   93.38   22.02  140.16  219.25   58.81  219.25   57.72   39.25  0.94 
1 1 1  -73    5    4 o   71.80   23.80   84.18  177.17   51.62  177.17   19.24  357.17  0.85 
1 1 1  -73    5    5 o   50.01   21.69   24.54  302.43   17.76  302.43    3.03  122.43  0.39 
1 1 1  -73    5    6 o   47.64   22.87   19.29  215.22   11.28  215.22    5.11   35.22  0.29 
1 1 1  -73    5    7 o   72.30   28.87   50.90  240.70   56.66  240.70   13.42  240.70  0.69 
1 1 1  -73    5    8 o  132.82   17.67   97.51  303.20  169.55  303.20   86.96  303.20  0.95 
1 1 1  -73    5    9 o   66.56   25.29   29.07   41.11   41.20   41.11   16.73   41.11  0.49 
1 1 1  -73    5   10 o  145.88   18.28   77.87  102.82  208.83  102.82  144.05  102.82  0.94 
1 1 1  -73    5   11 f  124.48   19.16   49.21  219.45   40.06  219.46    0.00    0.00  0.00 
1 1 1  -73    5   12 o   57.84   24.71   43.96  315.48   32.81  315.43    2.04  135.43  0.58 
1 1 1  -73    5   13 o   62.19   26.92   33.84  292.63   33.41  292.52    7.47  292.52  0.48 
1 1 1  -73    5   14 o   51.54   24.17   60.94   77.45   22.37   77.52   22.50  257.52  0.65 
1 1 1  -73    5   15 o   65.01   27.99   84.28  153.03   40.88  153.04   18.82  333.04  0.77 
1 1 1  -73    5   16 o   79.75   31.76   78.49   48.58   68.50   48.58   15.52   48.58  0.76 
1 1 1  -73    5   17 f   42.82   21.56   30.67  150.41   17.66  150.22    0.00    0.00  0.00 
1 1 1  -73    5   18 o   51.57   25.64   23.66  148.06    5.80  147.96    4.85  327.96  0.16 
1 1 1  -73    5   19 o   97.95   33.70   73.37  280.28   87.95  280.45   54.88  280.45  0.62 
1 1 1  -73    5   20 o   69.46   30.98   20.55   13.87   19.66   13.87    9.50   13.87  0.21 
1 1 1  -73    7    1 o   64.08   24.80   48.32  320.17   46.18  319.99    9.57  319.99  0.65 
1 1 1  -73    7    2 o   52.64   23.05   76.13   57.05   20.21   57.12   39.01  237.12  0.75 
1 1 1  -73    7    3 o   79.08   24.31   76.42   94.22   72.35   94.22   11.54   94.22  0.84 
1 1 1  -73    7    4 o  102.88   21.82  106.15  172.98  104.56  172.98   18.68  172.98  0.93 
1 1 1  -73    7    5 o   70.85   25.10   63.14  328.87   57.85  328.90    6.25  328.90  0.77 
1 1 1  -73    7    6 o   55.20   23.24   71.27   75.14   24.90   75.15   33.69  255.15  0.76 
1 1 1  -73    7    7 o   64.49   24.77   91.25  135.71   33.01  135.70   42.00  315.70  0.84 
1 1 1  -73    7    8 o   84.89   25.22   75.41  310.32   82.52  310.31   20.87  310.31  0.85 
1 1 1  -73    7    9 o   37.61   18.44   55.93  143.91    0.21  323.91   45.49  323.91  0.60 
1 1 1  -73    7   10 f   65.20   25.34   29.52   54.91   23.52   54.97    0.00    0.00  0.00 
1 1 1  -73    7   11 o   95.59   25.59   63.82  346.42  109.49  346.41   59.81  346.41  0.83 
1 1 1  -73    7   12 o  128.72   20.97   74.79  129.86  178.81  129.94  122.25  129.94  0.91 
1 1 1  -73    7   13 o   66.22   26.81   58.55  328.74   48.50  328.64    5.54  328.64  0.69 
1 1 1  -73    7   14 o   61.30   26.60   15.78  319.17   17.37  319.35    6.23  319.35  0.23 
1 1 1  -73    7   15 o   71.38   29.70   47.46  122.39   51.04  122.40   18.87  122.40  0.58 
1 1 1  -73    7   16 o   70.07   30.15   57.42  266.21   45.62  266.17   11.31  266.17  0.57 
1 1 1  -73    7   17 o   80.78   33.66   54.22   95.18   45.46   95.30   19.47   95.30  0.44 
1 1 1  -73    7   18 o   81.70   32.44   13.75  203.70   13.50  204.52    7.55  204.52  0.12 
1 1 1  -73    7   19 o   73.03   31.34   23.18  202.43   22.37  202.39   11.26  202.39  0.23 
1 1 1  -73    7   20 o   58.09   27.90   50.84   95.56   33.71   95.56    7.17   95.56  0.52 
1 1 1  -73    9    1 o   51.17   22.77   62.25  122.92   23.91  122.95   20.52  302.95  0.67 
1 1 1  -73    9    2 o   57.42   23.85   95.40  276.88   23.75  276.89   46.22   96.89  0.82 
1 1 1  -73    9    3 o   57.58   23.89    8.01  116.47    8.97  116.21    3.00  116.21  0.13 
1 1 1  -73    9    4 o   68.73   28.87   24.61   96.97   32.98   97.04   14.21   97.04  0.38 
1 1 1  -73    9    5 o   51.53   22.12   23.28  121.40   17.88  121.42    0.11  301.42  0.35 
1 1 1  -73    9    6 o  102.80   22.95   97.64  338.48  112.08  338.45   36.48  338.45  0.91 
1 1 1  -73    9    7 o   68.82   25.36   81.61  309.75   49.21  309.78   14.01  129.78  0.82 
1 1 1  -73    9    8 o   65.28   24.12   63.17  104.70   49.29  104.66    0.64  104.66  0.75 
1 1 1  -73    9    9 o   58.97   24.27   14.19  243.48   16.42  243.96    5.63  243.96  0.23 
1 1 1  -73    9   10 o   45.94   21.14   30.52  101.08   14.19  101.13    8.69  281.13  0.40 
1 1 1  -73    9   11 o   59.20   24.58   44.39   37.50   36.24   37.47    3.63   37.47  0.58 
1 1 1  -73    9   12 o   43.74   21.05   36.09  132.14   12.20  132.14   13.60  312.14  0.43 
1 1 1  -73    9   13 o   60.25   25.98   18.10  107.53   19.11  107.46    6.57  107.46  0.26 
1 1 1  -73    9   14 f   75.80   27.83   86.59  227.16   57.76  227.16    0.00    0.00  0.00 
1 1 1  -73    9   15 o   74.50   29.07    9.99   26.76   12.95   27.50    7.22   27.50  0.13 
1 1 1  -73    9   16 o   58.23   27.02   38.11    9.53   15.55    9.66    2.38  189.66  0.29 
1 1 1  -73    9   17 f   65.47   30.36   29.00  299.98   12.67  299.84    0.00    0.00  0.00 
1 1 1  -73    9   18 f   43.04   21.59    8.35   35.29    3.99   35.04    0.00    0.00  0.00 
1 1 1  -73    9   19 o   52.24   25.46   52.23  190.52   26.57  190.52    0.34   10.52  0.51 
1 1 1  -73   11    1 o   51.94   23.07   21.54  211.37   15.31  211.35    1.13  211.35  0.28 
1 1 1  -73   11    2 o   54.94   23.08   54.98   69.98   32.13   69.96    5.40  249.96  0.63 
1 1 1  -73   11    3 o   46.01   21.31   81.85  285.15   10.50  285.12   46.57  105.12  0.73 
1 1 1  -73   11    4 o   92.56   24.84   48.65  303.08  104.73  303.05   70.22  303.05  0.75 
1 1 1  -73   11    5 o   50.39   22.25   23.84  118.94   16.41  118.92    0.65  298.92  0.33 
1 1 1  -73   11    6 o  156.41   14.21  102.37  242.34  226.25  242.33  152.55  242.33  0.96 
1 1 1  -73   11    7 o   50.87   22.03   38.98  250.54   23.36  250.63    4.63   70.63  0.50 
1 1 1  -73   11    8 o   46.41   20.98   25.70  120.78   13.53  120.61    4.88  300.61  0.34 
1 1 1  -73   11    9 o   40.76   19.44   49.32  202.07    9.20  202.09   25.73   22.09  0.54 
1 1 1  -73   11   10 o       ?       ?   32.92  124.15   22.96  124.12    0.00    0.00  0.00 
1 1 1  -73   11   11 o   53.82   24.72   42.12  252.37   25.59  252.36    3.18   72.36  0.50 
1 1 1  -73   11   12 o   52.47   23.32   60.82  139.98   26.78  139.98   13.34  319.98  0.64 
1 1 1  -73   11   13 f   55.93   24.29   27.48   91.15   16.14   91.05    0.00    0.00  0.00 
1 1 1  -73   11   14 o  101.39   27.47   55.93  309.23  101.11  309.25   72.87  309.25  0.64 
1 1 1  -73   11   15 o   73.09   30.66   31.01  295.60   20.19  295.50    7.35  295.50  0.23 
1 1 1  -73   11   16 o   87.19   33.55   93.93   98.16   73.70   98.14   31.46   98.14  0.66 
1 1 1  -73   11   17 o   56.20   25.82   30.49  105.47   17.69  105.45    2.95  105.45  0.29 
1 1 1  -73   11   18 o   48.75   23.73   35.17  220.46   19.59  220.46    1.27  220.46  0.39 
1 1 1  -73   13    1 o   60.43   24.16   25.95  234.38   14.71  234.05    2.75  234.05  0.22 
1 1 1  -73   13    2 o   65.26   25.19   49.68  279.44   36.39  279.57   10.31  279.57  0.48 
1 1 1  -73   13    3 o   43.84   20.39   54.00  142.65   10.42  142.66   20.47  322.66  0.47 
1 1 1  -73   13    4 o   53.08   22.71   48.56  111.83   24.83  111.87    4.63  291.87  0.51 
1 1 1  -73   13    5 o   54.84   22.19   58.88  341.75   31.64  341.79    5.49  161.79  0.63 
1 1 1  -73   13    6 o   56.57   22.59   55.20   81.76   34.91   81.76    0.55  261.76  0.62 
1 1 1  -73   13    7 o   51.30   22.02   50.39  218.04   25.05  218.00    7.33   38.00  0.56 
1 1 1  -73   13    8 o   53.65   22.26   53.01  106.32   28.76  106.32    4.66  286.32  0.58 
1 1 1  -73   13    9 o   63.33   23.84  103.89  196.79   38.92  196.76   24.18   16.76  0.81 
1 1 1  -73   13   10 o   85.14   24.01   79.98  328.48   88.52  328.41   42.68  328.41  0.79 
1 1 1  -73   13   11 f   67.22   25.07   19.42  193.37   10.15  193.40    0.00    0.00  0.00 
1 1 1  -73   13   12 f   50.05   22.80   35.47   43.42   16.51   43.70    0.00    0.00  0.00 
1 1 1  -73   13   13 o   54.06   24.03   53.44  116.46   15.26  116.50    7.27  296.50  0.35 
1 1 1  -73   13   14 o  143.19   25.77  110.58  149.79  202.48  149.82  152.86  149.82  0.88 
1 1 1  -73   13   15 o   77.36   30.87   67.18  245.78   58.07  245.78   26.18  245.78  0.58 
1 1 1  -73   13   16 o   80.59   29.43   36.32  270.30   54.81  270.30   36.45  270.30  0.45 
1 1 1  -73   15    1 o   48.28   21.55   54.99  286.57   17.03  286.57    8.82  106.57  0.44 
1 1 1  -73   15    2 o   73.52   25.93   25.54   86.25   26.90   86.47   15.39   86.47  0.26 
1 1 1  -73   15    3 o   62.78   24.86   52.30  123.57   28.85  123.38    5.91  123.38  0.41 
1 1 1  -73   15    4 o   44.64   20.37   68.64    5.36    7.48    5.42   21.82  185.42  0.41 
1 1 1  -73   15    5 o   62.96   23.65   52.60  333.75   27.40  333.90    5.19  333.90  0.39 
1 1 1  -73   15    6 o   47.59   21.15   29.99  222.22    5.64  221.58    6.94   41.58  0.19 
1 1 1  -73   15    7 f   71.74   25.27   77.55  241.10   32.52  241.44    0.00    0.00  0.00 
1 1 1  -73   15    8 o   60.59   24.13   38.99  322.50   18.49  322.11    2.08  322.11  0.29 
1 1 1  -73   15    9 o   97.77   23.25   87.35   85.05  108.21   84.88   70.86   84.88  0.74 
1 1 1  -73   15   10 o   42.15   19.85   28.08  321.70    3.42  321.55    8.84  141.55  0.19 
1 1 1  -73   15   11 o   71.12   25.78   49.63  326.98   42.14  326.86   19.83  326.86  0.45 
1 1 1  -73   15   12 o   56.50   24.30   30.94  142.05   17.51  142.09    3.05  142.09  0.28 
1 1 1  -73   15   13 o   82.72   29.52   20.55   62.39   32.84   62.41   22.79   62.41  0.26 
1 1 1  -73   15   14 o   50.17   23.56   18.91  125.10   12.05  125.10    2.35  125.10  0.22 
1 1 1  -73   17    2 o   64.00   24.15   57.05  317.51   55.60  317.51   25.59  317.51  0.67 
1 1 1  -73   17    3 o   47.98   21.96   68.55  208.91   25.38  208.91    9.76   28.91  0.63 
1 1 1  -73   17    4 o   84.56   25.62  113.05  182.91   88.04  182.91   31.23  182.91  0.86 
1 1 1  -73   17    5 o   55.75   23.43   39.37  303.32   26.87  303.32    7.35  303.32  0.42 
1 1 1  -73   17    6 f   36.31   17.61   26.73   36.11   13.16   36.11    0.00    0.00  0.00 
1 1 1  -73   17    7 f   65.62   23.81   53.86   85.61   26.51   85.61    0.00    0.00  0.00 
1 1 1  -73   17    8 o   43.11   19.90   27.94  202.25   10.03  202.25    3.82   22.25  0.28 
1 1 1  -73   17    9 o   48.31   21.47   15.12  229.53    8.86  229.53    1.26  229.53  0.17 
1 1 1  -73   17   10 o   69.49   25.56   73.40  284.33   63.29  284.33   25.67  284.33  0.73 
1 1 1  -73   17   11 o   58.14   27.05   18.92  348.87   17.36  348.87    7.41  348.87  0.23 
1 1 1  -72    0    1 o   37.42   26.04   23.25    0.00    5.49    0.00   14.56  180.00  0.34 
1 1 1  -72    0    2 o   80.26   36.37   73.00    0.00   89.98    0.00   26.11    0.00  0.96 
1 1 1  -72    0    3 o   41.43   27.25   51.23    0.00   15.46    0.00   29.88  180.00  0.73 
1 1 1  -72    0    4 o   50.57   30.11   64.20  180.00   31.58  180.00   25.73    0.00  0.88 
1 1 1  -72    0    5 o   47.67   30.26   39.71    0.00   26.27    0.00    9.15  180.00  0.65 
1 1 1  -72    0    6 o   27.13   19.98   68.39    0.00   20.38  180.00   81.33  180.00  0.75 
1 1 1  -72    0    7 o   44.13   28.98   53.30  180.00   18.82  180.00   28.69    0.00  0.75 
1 1 1  -72    0    8 o  109.62   31.08   98.58  180.00  131.25  180.00   43.33  180.00  1.00 
1 1 1  -72    0    9 o   79.65   36.11   86.86  180.00   79.49  180.00    2.04  180.00  0.99 
1 1 1  -72    0   10 o   80.15   37.29   84.32    0.00   82.21    0.00    7.71    0.00  0.98 
1 1 1  -72    0   11 f   77.52   39.74  136.44  180.00  119.12  180.00    0.00    0.00  0.00 
1 1 1  -72    0   12 o   57.00   35.86   17.84  180.00   19.91  180.00    4.57  180.00  0.31 
1 1 1  -72    0   13 o   84.89   40.79   18.01    0.00   49.28    0.00   34.07    0.00  0.38 
1 1 1  -72    0   14 o  138.98   38.49  139.05  180.00  164.19  180.00   50.44  180.00  1.00 
1 1 1  -72    0   15 o   64.12   40.07    5.69  180.00    7.30  180.00    2.77  180.00  0.09 
1 1 1  -72    0   16 o   57.94   38.66   64.79    0.00   36.91    0.00   11.28  180.00  0.73 
1 1 1  -72    0   17 o   82.72   45.83   57.31  180.00   81.67  180.00   41.11  180.00  0.74 
1 1 1  -72    0   18 o   46.80   33.09   42.56  180.00   17.06  180.00   11.18    0.00  0.48 
1 1 1  -72    0   19 o   42.59   30.72    9.23    0.00    1.41    0.00    3.37  180.00  0.07 
1 1 1  -72    0   20 o       ?       ?    8.30  180.00    3.69  180.00    0.00    0.00  0.00 
1 1 1  -72    0   21 o   50.14   35.37   80.03    0.00   22.92    0.00   15.52  180.00  0.61 
1 1 1  -72    2    1 o   53.07   22.66   48.87  183.19   28.13  183.19   13.83    3.19  0.66 
1 1 1  -72    2    2 o   60.40   23.72   28.02  217.30   36.95  217.30   12.53  217.30  0.51 
1 1 1  -72    2    3 o  113.74   18.21   98.13  213.65  129.39  213.65   42.89  213.65  0.95 
1 1 1  -72    2    4 o   49.00   21.06   25.12  328.23   22.53  328.23    0.20  328.23  0.46 
1 1 1  -72    2    5 o  105.80   20.19   79.83   46.59  125.47   46.59   54.23   46.59  0.93 
1 1 1  -72    2    6 o   68.68   23.67   23.26  241.18   49.56  241.18   28.82  241.18  0.51 
1 1 1  -72    2    7 o   62.05   24.17   26.56  264.96   40.40  264.96   16.72  264.96  0.52 
1 1 1  -72    2    8 o   95.48   22.22   59.84  348.91  115.37  348.91   61.96  348.91  0.88 
1 1 1  -72    2    9 f   88.03   24.30   20.30   42.18   18.02   42.18    0.00    0.00  0.00 
1 1 1  -72    2   10 o   73.75   25.54   60.46  100.01   66.42  100.01   13.21  100.01  0.81 
1 1 1  -72    2   11 o   66.81   26.64   52.25  325.96   51.28  325.96    5.85  325.96  0.72 
1 1 1  -72    2   12 o  106.39   26.40   70.75  274.06  126.69  274.06   66.09  274.06  0.88 
1 1 1  -72    2   13 o  156.39   19.52  162.74  129.13  167.21  129.13   30.37  129.13  0.97 
1 1 1  -72    2   14 o   65.38   27.80   76.86  291.52   39.16  291.52   23.26  111.52  0.78 
1 1 1  -72    2   15 o   64.96   28.49   21.44  206.35   25.51  206.37    8.87  206.37  0.32 
1 1 1  -72    2   16 o   68.12   31.56   33.45   53.84   34.70   53.89    9.99   53.89  0.44 
1 1 1  -72    2   17 o   65.02   29.10   42.90   17.99   38.62   17.99    8.50   17.99  0.53 
1 1 1  -72    2   18 o   52.04   25.62    7.82  237.70    4.78  237.78    0.27   57.78  0.09 
1 1 1  -72    2   19 o   66.54   30.65   46.93  329.32   27.56  329.10    3.76  329.10  0.39 
1 1 1  -72    2   20 o   59.94   29.81   16.32  152.57    6.66  153.04    0.65  333.04  0.12 
1 1 1  -72    2   21 o   51.93   26.00   20.48   93.35    9.19   93.38    0.75  273.38  0.18 
1 1 1  -72    4    1 o   42.65   20.35   61.56   46.55    5.60   46.55   46.62  226.55  0.68 
1 1 1  -72    4    2 o   50.71   22.10   38.29   21.50   24.40   21.50    8.56  201.50  0.57 
1 1 1  -72    4    3 o   53.11   22.06   41.21  116.35   30.64  116.35    5.24  296.35  0.63 
1 1 1  -72    4    4 o   65.01   23.73   28.28  332.77   46.65  332.77   21.81  332.77  0.55 
1 1 1  -72    4    5 o   49.57   21.38   52.28   58.74   24.42   58.74   21.76  238.74  0.71 
1 1 1  -72    4    6 o   51.37   22.38   63.94  196.01   22.78  196.02   33.86   16.02  0.77 
1 1 1  -72    4    7 o   64.85   23.89   28.07  202.33   47.12  202.33   22.27  202.33  0.55 
1 1 1  -72    4    8 o   47.42   21.39   38.37  279.08   21.81  279.08   12.06   99.08  0.59 
1 1 1  -72    4    9 o   50.30   22.07   52.77  282.34   24.39  282.34   21.91  102.34  0.70 
1 1 1  -72    4   10 o   47.04   22.71   38.64   96.75   17.76   96.75   15.83  276.75  0.55 
1 1 1  -72    4   11 o   47.00   21.75   36.80  119.23   17.65  119.23   13.96  299.23  0.52 
1 1 1  -72    4   12 f   81.40   28.31   73.08   70.77   61.82   70.77    0.00    0.00  0.00 
1 1 1  -72    4   13 o   55.95   24.68   70.93  108.58   24.82  108.57   33.71  288.57  0.74 
1 1 1  -72    4   14 o   66.57   28.00   26.96  266.51   33.89  266.43   12.45  266.43  0.42 
1 1 1  -72    4   15 o   54.88   25.56   16.56   97.01   13.61   97.07    1.03   97.07  0.24 
1 1 1  -72    4   16 o   73.71   31.01   91.65   59.14   51.86   59.09   14.42  239.09  0.80 
1 1 1  -72    4   17 o   63.81   28.71   79.21  167.55   39.63  167.55   14.74  347.55  0.74 
1 1 1  -72    4   18 o   66.58   29.96   52.65   48.52   38.14   48.56    6.56   48.56  0.52 
1 1 1  -72    4   19 o   89.08   38.66   40.26  308.08   36.74  307.86   18.29  307.86  0.31 
1 1 1  -72    4   20 o   46.19   23.26   53.58  242.31    9.21  242.09   14.88   62.09  0.36 
1 1 1  -72    4   21 o   65.97   32.13   82.48  319.79   41.88  319.79    0.74  319.79  0.63 
1 1 1  -72    6    1 o   67.66   24.93   45.97  229.20   51.88  229.19   13.93  229.19  0.66 
1 1 1  -72    6    2 o   60.10   23.00   43.74  170.43   39.89  170.43    3.01  170.43  0.64 
1 1 1  -72    6    3 o  122.76   23.19  114.00  211.93  134.61  211.93   37.34  211.93  0.94 
1 1 1  -72    6    4 o   37.99   18.44   63.02  135.21    1.98  315.21   56.22  315.21  0.69 
1 1 1  -72    6    5 f   51.97   22.52   41.64  141.12   36.05  141.12    0.00    0.00  0.00 
1 1 1  -72    6    6 o   46.86   20.95   37.39  306.43   19.52  306.43   12.94  126.43  0.55 
1 1 1  -72    6    7 o   44.65   20.04   52.19  332.66   14.57  332.66   30.73  152.66  0.67 
1 1 1  -72    6    8 o   54.73   22.35   96.42  218.50   10.17  218.50   73.24   38.50  0.85 
1 1 1  -72    6    9 o   58.88   23.19   58.76   81.48   37.60   81.48   12.92  261.48  0.75 
1 1 1  -72    6   10 o   38.87   18.70   96.27   24.71   19.72  204.71  101.72  204.71  0.80 
1 1 1  -72    6   11 f   63.51   24.73   15.80  191.41   13.29  191.41    0.00    0.00  0.00 
1 1 1  -72    6   12 o   57.92   25.33   46.07  283.22   31.93  283.25    5.93  103.25  0.60 
1 1 1  -72    6   13 o   85.46   29.89  127.95   14.07   51.72   14.07   50.05  194.07  0.90 
1 1 1  -72    6   14 o   97.11   29.58   65.31   13.52  107.05   13.55   57.15   13.55  0.81 
1 1 1  -72    6   15 o  102.17   29.39   60.55  281.74  118.53  281.71   74.23  281.71  0.80 
1 1 1  -72    6   16 o   78.81   31.89    9.67  196.94   17.18  197.06   10.43  197.06  0.15 
1 1 1  -72    6   17 o   51.27   24.81   77.92  150.38   19.82  150.39   30.72  330.39  0.69 
1 1 1  -72    6   18 o   88.06   36.27   55.55  239.81   57.54  239.98   28.76  239.98  0.49 
1 1 1  -72    6   19 o   75.03   33.48   17.21  296.66   11.76  297.14    4.44  297.14  0.13 
1 1 1  -72    6   20 o   50.86   24.94   67.40   45.13   19.38   45.12   12.60  225.12  0.50 
1 1 1  -72    6   21 o   71.71   31.20   56.78  329.24   54.17  329.24   24.55  329.24  0.58 
1 1 1  -72    8    1 o   60.12   27.63   74.14   73.95   30.71   73.98   27.48  253.98  0.74 
1 1 1  -72    8    2 o   92.35   23.19  112.49   89.97   78.80   89.93   11.79  269.93  0.92 
1 1 1  -72    8    3 o   64.37   23.71   68.03  138.45   44.55  138.43   11.39  318.43  0.78 
1 1 1  -72    8    4 o   66.21   24.70   81.06   21.57   41.12   21.57   26.58  201.57  0.82 
1 1 1  -72    8    5 o   50.85   21.81   26.37  191.08   19.06  191.09    3.12   11.09  0.41 
1 1 1  -72    8    6 o   49.43   21.22   25.96  240.08   17.72  240.08    4.18   60.08  0.40 
1 1 1  -72    8    7 o  103.40   19.49   79.11  284.60  121.69  284.60   54.97  284.60  0.91 
1 1 1  -72    8    8 o   67.01   23.17   23.34  157.27   39.54  157.27   19.91  157.27  0.44 
1 1 1  -72    8    9 o   57.00   22.87   37.80   96.77   32.10   96.78    0.59   96.78  0.56 
1 1 1  -72    8   10 o   85.00   24.05   80.14  140.53   81.52  140.54   15.78  140.54  0.87 
1 1 1  -72    8   11 f   40.88   19.56   43.03  144.96   34.49  144.96    0.00    0.00  0.00 
1 1 1  -72    8   12 o   62.11   25.14   38.27  196.76   38.49  196.76    8.66  196.76  0.55 
1 1 1  -72    8   13 o   50.46   23.34   85.30  235.35   13.06  235.42   51.20   55.42  0.77 
1 1 1  -72    8   14 o   52.32   24.41   31.17   40.69   19.96   40.61    2.65  220.61  0.41 
1 1 1  -72    8   15 o   44.58   21.60   68.85  146.11   11.25  146.11   36.72  326.11  0.66 
1 1 1  -72    8   16 o   54.45   25.62   36.91  218.02   22.81  218.06    1.36   38.06  0.43 
1 1 1  -72    8   17 o   72.79   30.33   45.17   33.40   39.06   33.33   14.85   33.33  0.43 
1 1 1  -72    8   18 o  109.62   39.33   24.17  183.27   35.02  183.95   24.99  183.95  0.21 
1 1 1  -72    8   19 o   75.80   32.22   20.52  124.56   19.07  124.84    9.62  124.84  0.19 
1 1 1  -72    8   20 o   71.86   31.42   65.29   95.03   53.34   95.03   20.26   95.03  0.60 
1 1 1  -72   10    1 o   36.96   18.06   52.27  219.47    2.53  219.44   35.84   39.44  0.55 
1 1 1  -72   10    2 o   54.29   23.25   16.12  325.87   14.74  325.96    2.66  325.96  0.25 
1 1 1  -72   10    3 o   46.83   21.16   46.85  282.46   17.38  282.42   18.69  102.42  0.57 
1 1 1  -72   10    4 o   59.34   23.26   70.90  288.79   35.55  288.80   19.87  108.80  0.77 
1 1 1  -72   10    5 o   48.95   21.73   41.76  301.31   20.06  301.27   12.97  121.27  0.54 
1 1 1  -72   10    6 o   47.06   20.88   43.63  166.30   17.66  166.28   17.00  346.28  0.56 
1 1 1  -72   10    7 o   68.48   26.76   58.14  133.90   51.96  133.91    5.79  133.91  0.72 
1 1 1  -72   10    8 o   70.56   24.23   77.47  338.31   54.89  338.30    6.21  158.30  0.82 
1 1 1  -72   10    9 o   49.95   21.83   95.54  194.02    6.40  194.04   68.08   14.04  0.81 
1 1 1  -72   10   10 o   48.15   21.51   64.12   30.83   17.08   30.82   32.14  210.82  0.69 
1 1 1  -72   10   11 o   44.39   20.62   50.51  153.73   13.66  153.78   24.27  333.78  0.58 
1 1 1  -72   10   12 o   64.59   25.01   32.58  207.29   39.73  207.36   15.86  207.36  0.49 
1 1 1  -72   10   13 o   49.81   23.01   14.95   52.61    9.94   52.59    0.61  232.59  0.21 
1 1 1  -72   10   14 o   55.52   24.89   23.30  203.03   19.14  203.01    3.27  203.01  0.32 
1 1 1  -72   10   15 o   53.58   24.38   53.09  146.93   24.79  146.95    7.96  326.95  0.54 
1 1 1  -72   10   16 o   59.28   26.73   42.73  215.36   21.27  215.40    0.60   35.40  0.36 
1 1 1  -72   10   17 o   49.03   24.09   45.00  290.43    8.02  290.45   11.08  110.45  0.28 
1 1 1  -72   10   18 o   50.36   24.29   12.12  238.42    4.37  238.59    1.23   58.59  0.10 
1 1 1  -72   10   19 o   49.87   24.32   93.28  120.67   22.30  120.67   24.71  300.67  0.69 
1 1 1  -72   12    1 o   59.20   24.47   35.18  172.87   32.41  172.88    8.59  172.88  0.47 
1 1 1  -72   12    2 o   60.22   23.79   14.31  309.07   17.55  309.11    7.57  309.11  0.23 
1 1 1  -72   12    3 o   59.87   24.04   70.60  161.21   38.81  161.23   11.27  341.23  0.74 
1 1 1  -72   12    4 o   50.54   22.13    7.00  130.28    5.42  131.20    0.44  131.20  0.10 
1 1 1  -72   12    5 o   44.32   20.46   29.42  281.73   12.37  281.68    9.07  101.68  0.38 
1 1 1  -72   12    6 o  133.49   15.51  115.78  279.51  170.50  279.47   85.80  279.47  0.96 
1 1 1  -72   12    7 o   47.70   21.11   19.36  123.66   12.11  123.74    2.06  303.74  0.28 
1 1 1  -72   12    8 o   85.74   23.68   81.68  212.70   88.29  212.67   28.88  212.67  0.86 
1 1 1  -72   12    9 o   57.36   23.46   46.63  328.61   35.03  328.63    1.51  328.63  0.60 
1 1 1  -72   12   10 o  103.74   22.87  138.96  324.77   96.03  324.77    2.34  144.77  0.94 
1 1 1  -72   12   11 o   45.16   20.98    8.50  152.90    4.46  153.10    1.42  333.10  0.11 
1 1 1  -72   12   12 o   71.78   26.66   57.20   47.49   60.62   47.48   22.07   47.48  0.69 
1 1 1  -72   12   13 o   68.41   26.35   27.32  210.53   33.17  210.51   16.28  210.51  0.37 
1 1 1  -72   12   14 o   46.91   22.42   48.10  275.18   11.21  275.31   14.47   95.31  0.39 
1 1 1  -72   12   15 o   55.82   26.13   48.80  324.47   14.96  324.64    6.51  144.64  0.33 
1 1 1  -72   12   16 o   59.66   27.47   19.97  122.11    9.44  121.30    0.58  121.30  0.15 
1 1 1  -72   12   17 o   59.34   26.83    9.42   91.40    6.24   91.31    1.74   91.31  0.09 
1 1 1  -72   12   18 o   74.93   30.08   85.16  334.87   66.94  334.87   23.18  334.87  0.74 
1 1 1  -72   14    1 o   51.38   22.73   60.15   61.61   17.00   61.64   12.50  241.64  0.45 
1 1 1  -72   14    2 o   69.66   24.40   66.16  172.21   53.43  172.43   17.10  172.43  0.64 
1 1 1  -72   14    3 o   41.78   19.74    9.23   19.62    2.47   19.12    3.04  199.12  0.10 
1 1 1  -72   14    4 f   45.55   20.92   27.36   50.50   17.21   50.58    0.00    0.00  0.00 
1 1 1  -72   14    5 o   51.31   21.77   50.21   64.41   25.95   64.42    6.77  244.42  0.57 
1 1 1  -72   14    6 o   74.73   23.22   50.36   42.59   71.06   42.58   37.68   42.58  0.70 
1 1 1  -72   14    7 o   57.63   23.07   29.45  312.10   28.08  312.09    8.58  312.09  0.41 
1 1 1  -72   14    8 o   49.19   21.66   62.01  108.97   22.00  108.97   18.26  288.97  0.63 
1 1 1  -72   14    9 o   42.04   19.57   22.16  134.92    6.83  134.99    7.01  314.99  0.25 
1 1 1  -72   14   10 o  111.41   19.86   94.16  343.41  144.11  343.43   88.78  343.43  0.90 
1 1 1  -72   14   11 f   66.95   25.17   48.36  277.19   26.12  277.28    0.00    0.00  0.00 
1 1 1  -72   14   12 o   43.39   20.69   29.79  175.05    4.27  175.45   10.08  355.45  0.21 
1 1 1  -72   14   13 o  126.46   21.07  104.07   88.71  170.74   88.91  127.10   88.91  0.85 
1 1 1  -72   14   14 o   58.94   25.35   44.27  178.67   20.97  178.92    1.25  178.92  0.35 
1 1 1  -72   14   15 o   55.12   24.70   43.28  247.56   20.99  247.57    0.59  247.57  0.38 
1 1 1  -72   14   16 o   61.09   26.52   47.34  333.07   35.57  333.07   11.78  333.07  0.49 
1 1 1  -72   16    1 o   58.05   24.37   45.87  322.79   25.54  322.92    4.17  322.92  0.40 
1 1 1  -72   16    2 o   48.72   21.21   24.47  299.36    7.94  299.16    3.11  119.16  0.19 
1 1 1  -72   16    3 o   40.94   19.40   55.30  271.28    3.82  271.38   20.19   91.38  0.34 
1 1 1  -72   16    4 o   69.07   24.37   66.17  338.53   42.23  338.72   14.09  338.72  0.51 
1 1 1  -72   16    5 o   47.61   20.87   41.97  277.97    7.77  278.22    9.80   98.22  0.27 
1 1 1  -72   16    6 o   59.67   22.60   47.74   90.29   22.01   90.43    1.84   90.43  0.35 
1 1 1  -72   16    7 o   46.31   20.44   57.30  300.00    8.17  300.16   15.87  120.16  0.35 
1 1 1  -72   16    8 f   90.45   23.11   68.24  327.72   28.64  327.62    0.00    0.00  0.00 
1 1 1  -72   16    9 o   70.87   23.48   48.85   89.21   39.14   89.69   18.17   89.69  0.42 
1 1 1  -72   16   10 o   43.17   20.21   11.89  217.52    1.80  219.09    3.40   39.09  0.08 
1 1 1  -72   16   11 o   40.48   19.32   12.70  291.41    1.65  290.93    4.03  110.93  0.09 
1 1 1  -72   16   12 o   60.53   24.67   55.67  342.27   33.27  342.28    7.13  342.28  0.49 
1 1 1  -72   16   13 o   54.03   23.56   38.27  214.79   22.45  214.79    3.70  214.79  0.38 
1 1 1  -72   16   14 o   88.61   29.40   68.32  194.88   94.51  194.88   59.41  194.88  0.73 
1 1 1  -72   18    3 o   71.80   23.90   47.26  155.90   64.40  155.90   40.06  155.90  0.62 
1 1 1  -72   18    4 o   49.24   21.90   47.86  268.83   23.80  268.83    0.38   88.83  0.49 
1 1 1  -72   18    5 o   44.98   20.70   21.72  100.24    9.51  100.24    1.32  280.24  0.23 
1 1 1  -72   18    6 o   68.08   24.58   37.91  112.84   43.38  112.84   24.59  112.84  0.46 
1 1 1  -72   18    7 o   75.36   25.01   62.39  115.04   70.16  115.04   39.22  115.04  0.67 
1 1 1  -72   18    8 o   72.03   26.96   38.42   46.15   46.59   46.15   27.39   46.15  0.46 
1 1 1  -72   18    9 o   55.46   25.60   45.92  248.23   28.10  248.23    4.84  248.23  0.46 
1 1 1  -72   18   10 o   52.70   22.91   11.76  340.52    9.94  340.52    3.86  340.52  0.15 
1 1 1  -71    1    1 o   61.58   23.38   33.14  238.52   45.96  238.51   16.45  238.51  0.61 
1 1 1  -71    1    2 o   54.56   22.48   27.41  260.18   29.03  260.18    4.61  260.18  0.49 
1 1 1  -71    1    3 o  134.29   17.71  152.67  103.43  124.95  103.43   10.74  283.43  0.97 
1 1 1  -71    1    4 o   51.48   21.28  101.29   67.15    2.28  247.15   92.16  247.15  0.85 
1 1 1  -71    1    5 o   74.86   22.54   59.85  344.59   67.81  344.59   14.76  344.59  0.81 
1 1 1  -71    1    6 o   39.13   18.76   26.89   97.36    4.50   97.36   19.32  277.36  0.36 
1 1 1  -71    1    7 o   48.17   21.38   23.29   93.48   13.71   93.48    6.92  273.48  0.36 
1 1 1  -71    1    8 o   63.95   23.96   47.51  229.69   45.57  229.69    3.44  229.69  0.69 
1 1 1  -71    1    9 o   63.26   24.05   45.16  333.08   45.18  333.08    5.09  333.08  0.67 
1 1 1  -71    1   10 o   52.44   22.80   35.64    9.70   26.28    9.70    5.42  189.70  0.55 
1 1 1  -71    1   11 o   34.37   17.18   28.77  145.77    3.40  145.77   22.25  325.77  0.42 
1 1 1  -71    1   12 o  133.22   21.81   77.06  213.81  181.44  213.81  113.20  213.81  0.94 
1 1 1  -71    1   13 o   48.69   23.00   46.47  109.43   20.31  109.43   20.10  289.43  0.62 
1 1 1  -71    1   14 o   68.00   27.86   78.92   61.00   42.78   61.00   24.40  241.00  0.81 
1 1 1  -71    1   15 o   78.92   31.73   61.66  213.19   64.60  213.19   13.74  213.19  0.73 
1 1 1  -71    1   16 o   87.87   31.54   85.20  124.72   79.32  124.68   12.45  124.68  0.83 
1 1 1  -71    1   17 o   60.48   27.84   20.17  263.04   19.66  263.27    4.70  263.27  0.29 
1 1 1  -71    1   18 o   82.71   33.12   77.40  348.87   71.84  348.90   17.66  348.90  0.76 
1 1 1  -71    1   19 o   72.64   33.48   12.96  269.67   14.51  269.78    6.35  269.78  0.16 
1 1 1  -71    1   20 o   61.35   28.68   20.26  334.96   10.03  335.32    0.41  335.32  0.16 
1 1 1  -71    1   21 o       ?       ?   68.64  323.70   30.79  323.63    0.00    0.00  0.00 
1 1 1  -71    1   22 o   61.54   28.81   60.05  160.49   36.18  160.49    6.12  160.49  0.54 
1 1 1  -71    3    1 o   73.29   24.38   96.91   33.48   45.65   33.48   39.96  213.48  0.90 
1 1 1  -71    3    2 o  131.09   16.28  114.40  155.03  151.24  155.03   49.18  155.03  0.97 
1 1 1  -71    3    3 o   42.39   19.70   65.77    5.44    4.19    5.44   54.35  185.44  0.74 
1 1 1  -71    3    4 o   59.74   22.84    7.27  217.66   11.50  217.66    5.04  217.66  0.15 
1 1 1  -71    3    5 o   35.91   17.41   48.38  268.37    1.57   88.37   44.52   88.37  0.58 
1 1 1  -71    3    6 o   78.26   23.11   61.58  121.00   74.42  121.00   19.77  121.00  0.82 
1 1 1  -71    3    7 o   53.83   22.48   34.86  213.11   26.91  213.11    4.02   33.11  0.54 
1 1 1  -71    3    8 o   72.40   23.75   65.24   25.02   60.77   25.02    2.83   25.02  0.82 
1 1 1  -71    3    9 o   89.25   25.39  136.20  359.47   45.61  359.47   75.50  179.47  0.93 
1 1 1  -71    3   10 o   47.28   21.75   58.04  140.15   16.20  140.15   35.50  320.15  0.72 
1 1 1  -71    3   11 o   65.21   25.52   68.94  150.01   45.86  150.01   15.63  330.01  0.82 
1 1 1  -71    3   12 o   76.49   27.23   60.85   86.32   69.61   86.32   16.14   86.32  0.80 
1 1 1  -71    3   13 o   74.26   31.57   40.04  264.22   53.95  264.22   19.41  264.22  0.60 
1 1 1  -71    3   14 o   91.55   30.24   49.46  238.70   92.86  238.70   51.11  238.70  0.74 
1 1 1  -71    3   15 o   66.75   28.80   20.19  228.91   26.40  228.88    9.96  228.88  0.32 
1 1 1  -71    3   16 o   60.23   26.93   25.26   79.46   24.75   79.33    5.24   79.33  0.37 
1 1 1  -71    3   17 o   72.23   31.35   19.94  124.29   27.90  124.33   13.24  124.33  0.29 
1 1 1  -71    3   18 o   81.56   33.65   39.79   10.98   56.93   11.00   29.49   11.00  0.52 
1 1 1  -71    3   19 o   82.18   34.18   65.18    0.22   63.76    0.16   24.78    0.16  0.63 
1 1 1  -71    3   20 o   74.36   34.86   42.41  153.68   25.25  153.70    6.32  153.70  0.30 
1 1 1  -71    3   21 o   72.14   31.60   22.00  187.01   17.70  186.59    7.63  186.59  0.19 
1 1 1  -71    3   22 o   57.48   28.72   48.11  276.82   27.62  276.82    3.08  276.82  0.45 
1 1 1  -71    5    1 o  110.58   22.10  111.05   90.97  112.03   90.97   15.51   90.97  0.94 
1 1 1  -71    5    2 o   48.66   21.07   19.70  189.80   17.85  189.80    0.47  189.80  0.36 
1 1 1  -71    5    3 f   77.15   24.03   65.28  218.11   58.21  218.11    0.00    0.00  0.00 
1 1 1  -71    5    4 o   70.30   24.60   79.02  243.20   50.70  243.20   19.75   63.20  0.86 
1 1 1  -71    5    5 o   84.11   22.74   21.49  234.46   74.20  234.46   55.07  234.46  0.55 
1 1 1  -71    5    6 o   62.89   25.54   73.42  301.13   36.96  301.13   28.39  121.13  0.81 
1 1 1  -71    5    7 o  202.83   17.80  188.12  247.21  232.12  247.21   64.65  247.21  0.99 
1 1 1  -71    5    8 o   46.32   20.85   78.03  272.20    4.89  272.20   64.63   92.20  0.80 
1 1 1  -71    5    9 o  165.48   15.06  163.41  100.21  179.28  100.21   33.54  100.21  0.98 
1 1 1  -71    5   10 o   59.12   24.48   51.62  326.43   40.64  326.43    5.23  146.43  0.73 
1 1 1  -71    5   11 o   85.85   26.90   36.37  313.97   87.40  313.97   55.47  313.97  0.69 
1 1 1  -71    5   12 o   97.68   25.69   24.01  240.19   94.84  240.19   74.08  240.19  0.59 
1 1 1  -71    5   13 o  112.20   24.61   42.81  248.07  144.91  248.07  108.59  248.07  0.81 
1 1 1  -71    5   14 o   69.53   28.82   27.69   46.84   38.02   46.82   15.18   46.82  0.44 
1 1 1  -71    5   15 o   54.45   25.42   23.24   86.26   17.79   86.22    0.54  266.22  0.33 
1 1 1  -71    5   16 o   64.84   29.15   55.20    1.45   41.41    1.49    0.03    1.49  0.64 
1 1 1  -71    5   17 o  104.24   32.86   63.61   71.08  116.76   71.08   71.51   71.08  0.78 
1 1 1  -71    5   18 o   92.43   34.74   43.00  265.88   76.48  265.88   47.66  265.88  0.57 
1 1 1  -71    5   19 o   71.74   33.66   42.93   85.11   30.72   85.23    7.77   85.23  0.37 
1 1 1  -71    5   20 o   68.85   32.93   49.54   16.51   23.81   16.24    2.58   16.24  0.33 
1 1 1  -71    5   21 o   60.68   28.42   30.21   58.70   18.46   58.79    4.05   58.79  0.27 
1 1 1  -71    7    1 o   43.99   20.03   52.93  306.11   11.36  306.11   33.53  126.11  0.64 
1 1 1  -71    7    2 o   51.26   21.93   51.82  118.11   25.17  118.11   19.42  298.11  0.68 
1 1 1  -71    7    3 o   91.60   23.78  102.83  149.54   79.08  149.54   10.42  329.54  0.92 
1 1 1  -71    7    4 o   94.22   21.81   96.26   32.03   89.95   32.03    5.47   32.03  0.93 
1 1 1  -71    7    5 o   49.55   20.90   16.78  101.26   17.10  101.26    2.29  101.26  0.32 
1 1 1  -71    7    6 o   75.99   23.51   88.14  127.80   57.80  127.80   20.17  307.80  0.89 
1 1 1  -71    7    7 o   71.65   24.64   50.75  125.33   66.09  125.33   21.22  125.33  0.77 
1 1 1  -71    7    8 o  112.37   20.81  102.17  339.34  122.37  339.34   32.35  339.34  0.95 
1 1 1  -71    7    9 o   97.62   23.45   94.56   96.16   97.10   96.16   14.31   96.16  0.92 
1 1 1  -71    7   10 o   63.30   25.39   88.35  235.57   30.59  235.57   46.04   55.57  0.85 
1 1 1  -71    7   11 o   40.56   19.71   47.11  306.44    7.08  306.44   33.27  126.44  0.58 
1 1 1  -71    7   12 o  115.25   24.96   67.30  330.21  147.08  330.21   90.32  330.21  0.88 
1 1 1  -71    7   13 o   56.19   24.93   76.56  326.97   23.08  326.99   39.72  146.99  0.76 
1 1 1  -71    7   14 o   51.46   23.84   37.64  243.10   21.15  243.08    8.59   63.08  0.49 
1 1 1  -71    7   15 o   71.07   29.14   73.03  260.73   52.92  260.69    2.17   80.69  0.76 
1 1 1  -71    7   16 o   68.08   29.44   83.35  195.27   45.13  195.24   14.75   15.24  0.77 
1 1 1  -71    7   17 o   68.07   29.91   37.75  239.47   39.44  239.47   13.74  239.47  0.48 
1 1 1  -71    7   18 o   66.76   29.42   48.21  214.46   36.21  214.47    8.20  214.47  0.48 
1 1 1  -71    7   19 o   57.19   27.70   32.34  162.05   10.66  162.03    3.53  342.03  0.22 
1 1 1  -71    7   20 o  102.14   34.75   48.76  259.25   75.82  259.37   53.55  259.37  0.48 
1 1 1  -71    7   21 o  115.26   33.59   50.21  188.79  122.81  188.79   97.46  188.79  0.64 
1 1 1  -71    9    1 o   44.94   20.87   77.61  105.89    4.02  105.89   58.70  285.89  0.74 
1 1 1  -71    9    2 o   52.58   22.08   20.50  352.23   17.45  352.22    0.46  352.22  0.33 
1 1 1  -71    9    3 f   73.90   29.27   42.88  332.64   36.12  332.64    0.00    0.00  0.00 
1 1 1  -71    9    4 o   82.39   28.18   76.72  255.51   72.97  255.51    7.79  255.51  0.84 
1 1 1  -71    9    5 o   49.48   20.94   44.62  203.71   23.06  203.71   15.05   23.71  0.62 
1 1 1  -71    9    6 f   97.87   20.24   88.41  272.88   75.70  272.89    0.00    0.00  0.00 
1 1 1  -71    9    7 o   77.43   24.52   67.82   44.98   70.95   44.98   12.90   44.98  0.83 
1 1 1  -71    9    8 o  149.75   14.83   91.54   60.20  208.72   60.20  130.65   60.20  0.96 
1 1 1  -71    9    9 o   40.30   19.29   29.18   65.23    7.44   65.23   17.29  245.23  0.40 
1 1 1  -71    9   10 o   63.68   24.87   50.50   82.77   44.32   82.77    1.94   82.77  0.68 
1 1 1  -71    9   11 f  132.44   19.67  125.72  199.42  103.36  199.40    0.00    0.00  0.00 
1 1 1  -71    9   12 o   42.89   20.53   37.06   47.63   10.40   47.64   19.25  227.64  0.47 
1 1 1  -71    9   13 o   67.11   27.06  103.93  250.11   33.31  250.13   47.03   70.13  0.85 
1 1 1  -71    9   14 o   65.60   26.69   59.74  199.40   47.28  199.35    2.90  199.35  0.70 
1 1 1  -71    9   15 o   63.55   27.66   64.46  357.14   41.94  357.16    4.01  177.16  0.69 
1 1 1  -71    9   16 o  115.21   29.90   89.55  350.66  141.26  350.66   80.54  350.66  0.88 
1 1 1  -71    9   17 o   62.58   27.95   59.78  111.08   35.01  111.06    0.15  111.06  0.56 
1 1 1  -71    9   18 o   53.67   26.16   32.21  176.20    9.30  176.70    5.34  356.70  0.22 
1 1 1  -71    9   19 o  117.38   32.88   61.37   96.74  119.18   96.91   91.72   96.91  0.62 
1 1 1  -71    9   20 o   61.12   28.24   43.85    3.14   29.14    3.14    7.48    3.14  0.42 
1 1 1  -71   11    1 o   79.03   24.32   67.58  303.97   77.37  303.98   26.74  303.98  0.81 
1 1 1  -71   11    2 o   46.80   21.35   46.88   26.59   17.10   26.71   18.96  206.71  0.57 
1 1 1  -71   11    3 o  109.58   19.78  119.78  248.12  112.34  248.15   18.25  248.15  0.94 
1 1 1  -71   11    4 o   95.00   30.76   13.78  254.38   43.94  254.20   32.98  254.20  0.29 
1 1 1  -71   11    5 o   71.49   24.20   43.65   21.45   60.46   21.48   25.30   21.48  0.67 
1 1 1  -71   11    6 o   54.85   22.36   62.83  218.88   28.51  218.81   22.40   38.81  0.72 
1 1 1  -71   11    7 o   46.31   20.46    8.31   15.37    5.14   15.17    1.58  195.17  0.13 
1 1 1  -71   11    8 o  139.41   19.11   66.10  256.05  203.06  256.02  149.93  256.02  0.92 
1 1 1  -71   11    9 o   42.04   20.53   78.79   14.24    1.41  194.21   64.01  194.21  0.73 
1 1 1  -71   11   10 o       ?       ?   23.70  190.15   18.51  190.18    0.00    0.00  0.00 
1 1 1  -71   11   11 o   53.96   24.83   53.46  153.16   26.28  153.11   14.40  333.11  0.62 
1 1 1  -71   11   12 o   63.24   25.73   98.57  239.51   31.91  239.50   41.15   59.50  0.83 
1 1 1  -71   11   13 f   72.78   25.48   59.04  325.23   42.36  325.19    0.00    0.00  0.00 
1 1 1  -71   11   14 o  103.59   27.95   83.65  112.29  121.17  112.28   63.32  112.28  0.86 
1 1 1  -71   11   15 o   47.77   22.71   32.48  141.20   14.85  141.18    6.26  321.18  0.38 
1 1 1  -71   11   16 o   73.09   29.43   77.87  151.13   53.23  151.15   10.99  151.15  0.65 
1 1 1  -71   11   17 o   54.42   26.27   18.09   18.61    5.10   19.10    2.59  199.10  0.12 
1 1 1  -71   11   18 o   58.53   27.35   28.37  141.90   13.54  141.61    0.67  141.61  0.23 
1 1 1  -71   11   19 o   70.53   30.68    7.02   43.27    7.44   43.27    3.96   43.27  0.08 
1 1 1  -71   13    1 o   38.52   18.62   32.21   93.19    6.67   93.20   15.44  273.20  0.37 
1 1 1  -71   13    2 o   39.44   18.85    5.42  310.06    1.71  310.14    2.14  130.14  0.07 
1 1 1  -71   13    3 o   43.74   19.78   82.49  108.14    5.78  108.17   53.51  288.17  0.74 
1 1 1  -71   13    4 o   45.16   20.62   25.55  168.27   12.20  168.33    6.43  348.33  0.34 
1 1 1  -71   13    5 o   68.45   24.23   72.50   95.72   54.82   95.67    1.35   95.67  0.79 
1 1 1  -71   13    6 o   42.42   19.45   11.60   61.50    5.06   60.91    3.51  240.91  0.16 
1 1 1  -71   13    7 f  117.98   17.23   49.79   32.62   36.87   32.71    0.00    0.00  0.00 
1 1 1  -71   13    8 o   47.42   22.38    5.27  356.30    3.17  356.23    0.72  176.23  0.07 
1 1 1  -71   13    9 o   39.96   19.92   99.13    0.77   10.42  180.76   82.42  180.76  0.77 
1 1 1  -71   13   10 o   42.98   21.35   21.94  348.24    7.93  348.30    7.77  168.30  0.27 
1 1 1  -71   13   11 f   52.27   22.84   21.72  181.80   15.19  181.78    0.00    0.00  0.00 
1 1 1  -71   13   12 o   72.56   26.02   81.46  143.50   61.10  143.51    5.67  143.51  0.80 
1 1 1  -71   13   13 o   52.25   23.54   57.18  122.21   25.00  122.20   11.45  302.20  0.59 
1 1 1  -71   13   14 o   93.49   27.35  106.65  289.12   97.22  289.19   38.19  289.19  0.84 
1 1 1  -71   13   15 o  101.48   26.90   83.36  323.41  110.02  323.40   71.84  323.40  0.73 
1 1 1  -71   13   16 o   50.38   24.26   37.14   10.76    9.28   11.03    7.00  191.03  0.25 
1 1 1  -71   13   17 o   69.32   30.30   26.78  213.74   22.10  213.83    9.46  213.83  0.25 
1 1 1  -71   13   18 o   53.38   25.81   29.90    4.41   18.45    4.41    3.21    4.41  0.32 
1 1 1  -71   15    1 o   36.28   17.87   49.97  170.57    0.59  350.64   25.74  350.64  0.34 
1 1 1  -71   15    2 o   67.69   25.01   35.29  118.14   35.93  118.15   16.04  118.15  0.41 
1 1 1  -71   15    3 o   58.16   23.22   81.01    7.90   34.69    7.87   14.64  187.87  0.72 
1 1 1  -71   15    4 o  101.80   22.41   74.30  338.38  127.47  338.38   79.77  338.38  0.86 
1 1 1  -71   15    5 o   86.28   24.23  109.00  263.71   81.15  263.71    8.80  263.71  0.89 
1 1 1  -71   15    6 o   71.43   23.39   81.81  206.87   62.36  206.87    7.64  206.87  0.82 
1 1 1  -71   15    7 o   53.18   22.63   55.91  328.79   29.53  328.79    7.83  148.79  0.63 
1 1 1  -71   15    8 o   78.88   28.69   13.38  250.22   26.02  250.28   17.21  250.28  0.22 
1 1 1  -71   15    9 o   42.82   20.88    9.70  255.23    3.27  254.86    2.86   74.86  0.11 
1 1 1  -71   15   10 o  107.95   30.43   78.00  350.12  126.54  350.11   80.13  350.11  0.80 
1 1 1  -71   15   11 o   65.80   27.72   19.04  152.46   16.06  152.23    5.78  152.23  0.20 
1 1 1  -71   15   12 o   62.00   24.45   41.64  128.70   25.58  128.58    5.25  128.58  0.37 
1 1 1  -71   15   13 o   50.08   22.73   34.79  237.95    7.70  237.77    6.85   57.77  0.22 
1 1 1  -71   15   14 o   94.37   26.27   77.19  191.20   96.96  191.23   62.67  191.23  0.70 
1 1 1  -71   15   15 o   50.40   23.64   27.13  171.07   10.79  171.07    1.96  351.07  0.23 
1 1 1  -71   15   16 o   51.23   24.07   49.81   54.19   23.79   54.19    1.23  234.19  0.48 
1 1 1  -71   17    1 o   67.19   25.15   51.85  313.96   41.67  314.01   17.50  314.01  0.49 
1 1 1  -71   17    2 o   41.40   19.67   22.17   74.59    3.10   74.41    6.82  254.41  0.16 
1 1 1  -71   17    3 o   53.60   22.38   51.27  181.89   17.85  181.76    4.51    1.76  0.38 
1 1 1  -71   17    4 o  119.19   31.72   27.31   44.00   65.72   43.95   53.94   43.95  0.33 
1 1 1  -71   17    5 o   45.64   20.78   46.16   24.58    6.38   25.01   13.03  205.01  0.28 
1 1 1  -71   17    6 o   98.90   22.20   82.64  107.30  108.38  107.51   73.84  107.51  0.72 
1 1 1  -71   17    7 o   70.55   23.70   69.45   35.28   45.13   35.49   16.21   35.49  0.52 
1 1 1  -71   17    8 o   65.84   25.91  104.79    3.36   39.74    3.30    4.53  183.30  0.64 
1 1 1  -71   17    9 o   45.20   21.49   23.77  269.21    3.69  268.92    6.46   88.92  0.15 
1 1 1  -71   17   10 o   57.95   25.54   24.50   48.19   11.32   47.94    0.54   47.94  0.19 
1 1 1  -71   17   11 o   59.42   27.05   15.43  112.85    8.23  112.91    1.27  112.91  0.13 
1 1 1  -71   17   12 o   76.86   32.66   60.46  284.61   50.03  284.63   21.42  284.63  0.51 
1 1 1  -71   17   13 o   53.54   25.82   16.08  235.74    9.12  235.74    1.18  235.74  0.16 
1 1 1  -71   17   14 o   66.54   26.86   11.35   86.31   14.97   86.31    9.09   86.31  0.16 
1 1 1  -71   19    3 o   46.02   20.96   31.36   47.25   17.93   47.25    1.61   47.25  0.37 
1 1 1  -71   19    4 o   42.55   19.92   27.24   46.20   11.44   46.20    2.47  226.20  0.30 
1 1 1  -71   19    5 o   48.13   22.08   12.20  298.99    6.99  298.99    0.83  298.99  0.14 
1 1 1  -71   19    6 o   66.34   26.53   18.10  318.33   20.72  318.33   11.64  318.33  0.22 
1 1 1  -71   19    7 o   78.93   24.41   91.10  215.89   82.33  215.89   36.56  215.89  0.81 
1 1 1  -71   19    8 o   36.51   17.68   35.91  121.70    7.31  121.70   10.87  301.70  0.35 
1 1 1  -71   19    9 o   36.56   18.28   11.51  153.77    3.11  153.77    2.80  333.77  0.12 
1 1 1  -71   19   10 o   53.18   24.65   15.09  321.74   12.40  321.74    4.49  321.74  0.19 
1 1 1  -70    0    1 o   44.66   28.81   20.22  180.00   10.54  180.00    7.40  360.00  0.32 
1 1 1  -70    0    2 o   91.15   31.60   97.93  180.00   94.42  180.00    7.76  180.00  0.99 
1 1 1  -70    0    3 o   65.28   34.23   45.74  180.00   50.24  180.00    9.85  180.00  0.69 
1 1 1  -70    0    4 o   90.72   34.74  134.30    0.00   62.47    0.00   56.08  180.00  1.00 
1 1 1  -70    0    5 o   57.95   39.90   63.09    0.00   27.64    0.00   28.19  180.00  0.72 
1 1 1  -70    0    6 o   83.10   48.26   38.40  180.00   61.94  180.00   27.93  180.00  0.58 
1 1 1  -70    0    7 o   80.69   47.77    0.30  180.00    0.55  180.00    0.28  180.00  0.01 
1 1 1  -70    0    8 o       ?       ?    7.62  180.00    6.74  180.00    0.00    0.00  0.00 
1 1 1  -70    0    9 o   55.02   31.87   35.52  180.00   26.08  180.00    5.27  360.00  0.52 
1 1 1  -70    0   10 o   75.31   35.76  104.80  180.00   54.58  180.00   38.07    0.00  0.98 
1 1 1  -70    0   11 o   43.97   28.99   43.63    0.00   12.99    0.00   25.67  180.00  0.59 
1 1 1  -70    0   12 o   53.75   33.30   45.19  180.00   33.01  180.00    7.15    0.00  0.68 
1 1 1  -70    0   13 f   43.85   30.48   50.35  180.00   44.91  180.00    0.00    0.00  0.00 
1 1 1  -70    0   14 o  183.71   27.43  222.33  180.00  172.28  180.00   22.86    0.00  1.00 
1 1 1  -70    0   15 o   68.06   40.34    4.69  180.00    7.95  180.00    3.93  180.00  0.09 
1 1 1  -70    0   16 o   63.01   39.26  105.22    0.00   31.39    0.00   55.84  180.00  0.94 
1 1 1  -70    0   17 o   68.36   43.17  110.02    0.00   42.16    0.00   44.14  180.00  0.94 
1 1 1  -70    0   18 o   35.58   26.29   36.62    0.00    2.66    0.00   24.45  180.00  0.42 
1 1 1  -70    0   19 o   51.65   35.43   27.11    0.00   17.06    0.00    1.70  180.00  0.35 
1 1 1  -70    0   20 o   54.68   37.84   31.16    0.00   16.22    0.00    2.15  180.00  0.32 
1 1 1  -70    0   21 o   46.42   33.52    8.06    0.00    1.08    0.00    2.38  180.00  0.05 
1 1 1  -70    0   22 o       ?       ?    2.16    0.00    1.02    0.00    0.00    0.00  0.00 
1 1 1  -70    0   23 o   83.77   49.12   24.56  180.00   38.86  180.00   26.01  180.00  0.31 
1 1 1  -70    2    1 o   55.82   23.26   24.62  117.36   25.11  117.35    3.25  117.35  0.42 
1 1 1  -70    2    2 o   81.28   23.34  110.56  317.75   49.50  317.75   48.43  137.75  0.91 
1 1 1  -70    2    3 o   92.54   21.67   64.71   38.32  100.99   38.32   43.80   38.32  0.85 
1 1 1  -70    2    4 o  104.72   24.87   72.16   69.08  118.49   69.09   54.83   69.09  0.87 
1 1 1  -70    2    5 o   49.78   22.70   49.06  214.22   14.30  214.22   29.02   34.22  0.58 
1 1 1  -70    2    6 o   43.65   20.45   38.86  260.23    6.63  260.23   27.72   80.23  0.47 
1 1 1  -70    2    7 o   67.87   25.87   78.91  325.04   38.66  325.04   31.07  145.04  0.80 
1 1 1  -70    2    8 o   73.84   28.02   83.38  181.99   46.62  181.99   26.94    1.99  0.81 
1 1 1  -70    2    9 o   73.94   28.39   81.14    9.30   48.20    9.30   23.45  189.30  0.81 
1 1 1  -70    2   10 o   67.55   28.14   65.80  192.89   42.47  192.89   15.75   12.89  0.75 
1 1 1  -70    2   11 o   47.28   21.84   78.04   67.95    3.43   67.95   65.77  247.95  0.77 
1 1 1  -70    2   12 f  101.36   26.00   95.26   46.53   84.74   46.53    0.00    0.00  0.00 
1 1 1  -70    2   13 o   56.54   25.28   41.06  272.21   35.08  272.21    1.57   92.21  0.63 
1 1 1  -70    2   14 o   62.82   27.04   50.64  155.62   43.03  155.62    1.24  335.62  0.69 
1 1 1  -70    2   15 o  162.05   21.91   93.96   78.17  228.19   78.17  148.05   78.17  0.95 
1 1 1  -70    2   16 o       ?       ?   32.10  239.01   26.42  239.02    0.00    0.00  0.00 
1 1 1  -70    2   17 o   69.13   31.92   89.85  237.90   38.74  237.88   31.25   57.88  0.79 
1 1 1  -70    2   18 f   56.02   26.71   82.93   98.06   60.78   98.08    0.00    0.00  0.00 
1 1 1  -70    2   19 o   95.27   34.78   75.44  225.23   95.42  225.24   43.61  225.24  0.77 
1 1 1  -70    2   20 o   51.19   24.96   24.43  104.55   10.30  104.37    3.68  284.37  0.24 
1 1 1  -70    2   21 o   53.50   26.70   40.51  346.96    9.42  346.69    7.60  166.69  0.25 
1 1 1  -70    2   22 o   62.34   30.59   45.45  324.65   24.02  324.73    2.56  324.73  0.36 
1 1 1  -70    4    1 o  131.10   16.28  109.14   42.56  154.94   42.56   57.80   42.56  0.96 
1 1 1  -70    4    2 o   84.05   23.38   98.96  325.33   64.24  325.33   23.62  145.33  0.90 
1 1 1  -70    4    3 o   49.42   21.26   63.80  271.28   14.61  271.27   41.91   91.27  0.72 
1 1 1  -70    4    4 o   68.31   25.00   50.73  156.11   50.56  156.11    5.70  156.11  0.70 
1 1 1  -70    4    5 o   55.81   23.50   68.51   36.39   21.79   36.39   38.75  216.39  0.74 
1 1 1  -70    4    6 o   54.15   23.90   19.72   10.82   14.64   10.82    2.78  190.82  0.30 
1 1 1  -70    4    7 o   72.94   26.33   95.91  296.33   39.87  296.33   44.85  116.33  0.85 
1 1 1  -70    4    8 o   54.39   23.79   30.41  156.19   21.00  156.19    5.89  336.19  0.44 
1 1 1  -70    4    9 o   81.81   28.45   44.95  201.11   72.36  201.11   32.58  201.11  0.69 
1 1 1  -70    4   10 o  140.71   20.33  124.56    1.16  159.56    1.16   49.10    1.16  0.96 
1 1 1  -70    4   11 o  113.74   28.99   30.35  150.58  129.45  150.58  102.47  150.58  0.69 
1 1 1  -70    4   12 o   62.72   25.78   57.00  204.44   44.21  204.44    6.61   24.44  0.76 
1 1 1  -70    4   13 o   60.28   26.14   23.04  334.61   30.21  334.61    9.88  334.61  0.42 
1 1 1  -70    4   14 o   83.56   29.20   35.60  156.32   74.46  156.32   43.71  156.32  0.63 
1 1 1  -70    4   15 o   58.15   26.42   28.62  136.55   25.39  136.55    1.28  136.55  0.43 
1 1 1  -70    4   16 o  106.60   31.89   22.31  101.79   81.90  101.80   63.94  101.80  0.47 
1 1 1  -70    4   17 o   92.74   34.22   49.55  283.02   85.78  283.09   48.03  283.09  0.67 
1 1 1  -70    4   18 o   58.06   27.21   67.90  338.41   30.94  338.40   17.69  158.40  0.69 
1 1 1  -70    4   19 o   97.14   34.70   46.39   64.38   88.77   64.38   57.62   64.38  0.62 
1 1 1  -70    4   20 o   69.99   31.06   26.89    3.05   21.42    2.90    7.29    2.90  0.25 
1 1 1  -70    4   21 o   79.06   35.26   55.31  213.24   37.70  213.35   13.73  213.35  0.39 
1 1 1  -70    4   22 o   60.53   28.73   38.36  256.53   23.59  256.52    4.92  256.52  0.35 
1 1 1  -70    6    1 o   76.22   23.23   74.73  245.66   67.20  245.66    0.82  245.66  0.88 
1 1 1  -70    6    2 o  117.57   18.19  129.25  140.70  111.19  140.70    3.99  320.70  0.96 
1 1 1  -70    6    3 o   78.32   28.25   80.93  105.28   61.29  105.28   10.68  285.28  0.85 
1 1 1  -70    6    4 o   53.82   23.18   25.55    8.00   22.58    8.00    0.11  188.00  0.42 
1 1 1  -70    6    5 o   74.76   28.20   87.21  168.52   49.19  168.52   28.17  348.52  0.85 
1 1 1  -70    6    6 o  118.97   22.45  104.19  214.06  130.69  214.06   38.31  214.06  0.94 
1 1 1  -70    6    7 o   83.99   26.65   94.93  259.80   64.29  259.80   19.89   79.80  0.88 
1 1 1  -70    6    8 o   39.05   19.13   36.95  128.26    4.82  128.26   27.97  308.26  0.48 
1 1 1  -70    6    9 o   49.73   23.52   38.58  325.01   19.81  325.01   14.47  145.01  0.54 
1 1 1  -70    6   10 f   92.88   30.17   79.80  151.04   71.04  151.04    0.00    0.00  0.00 
1 1 1  -70    6   11 o   52.33   24.35   17.93   33.55   18.23   33.55    2.23   33.55  0.33 
1 1 1  -70    6   12 o   62.32   24.83   62.49   32.42   42.98   32.42   12.06  212.42  0.79 
1 1 1  -70    6   13 o  150.93   18.28  134.38  329.35  176.57  329.35   60.38  329.35  0.97 
1 1 1  -70    6   14 o  130.61   25.93   95.54  259.02  161.75  259.02   80.92  259.02  0.93 
1 1 1  -70    6   15 o   88.92   31.13   51.40  263.07   85.46  263.03   43.53  263.03  0.72 
1 1 1  -70    6   16 o   61.24   27.58   57.37  268.62   36.32  268.60    8.24   88.60  0.66 
1 1 1  -70    6   17 o   80.50   32.58   32.77  181.58   52.10  181.53   28.09  181.53  0.47 
1 1 1  -70    6   18 o   57.06   27.14   35.92  220.57   25.24  220.51    0.40  220.51  0.44 
1 1 1  -70    6   19 o   68.80   30.79   22.40  254.56   21.89  254.55    8.35  254.55  0.26 
1 1 1  -70    6   20 o   74.85   34.71   70.05  287.00   37.65  286.90    6.48  286.90  0.46 
1 1 1  -70    6   21 o   71.67   31.31   42.47  168.06   31.38  168.20   11.95  168.20  0.35 
1 1 1  -70    6   22 o   51.07   25.22   46.24  222.36   22.36  222.36    1.22   42.36  0.45 
1 1 1  -70    8    1 o  129.16   29.46  114.70   27.41  142.78   27.41   43.74   27.41  0.94 
1 1 1  -70    8    2 o  121.74   18.20  100.52   23.10  143.83   23.10   55.80   23.10  0.95 
1 1 1  -70    8    3 o   56.20   22.89   78.16  192.69   24.54  192.69   44.66   12.69  0.83 
1 1 1  -70    8    4 o   61.33   24.00   35.89  294.71   45.78  294.71   13.74  294.71  0.63 
1 1 1  -70    8    5 o   48.98   22.32   34.75   32.50   23.31   32.50    7.68  212.50  0.55 
1 1 1  -70    8    6 o   73.82   26.81   96.33  103.90   44.68  103.89   41.19  283.89  0.88 
1 1 1  -70    8    7 o   56.92   23.83   52.89  202.79   36.00  202.79   11.15   22.79  0.73 
1 1 1  -70    8    8 o   45.30   21.21   38.59   98.83   18.62   98.83   15.81  278.83  0.59 
1 1 1  -70    8    9 o  117.59   23.50   75.90  160.70  149.61  160.70   82.11  160.70  0.92 
1 1 1  -70    8   10 o   89.98   29.30   99.80  215.60   73.87  215.60   14.02   35.60  0.90 
1 1 1  -70    8   11 o   49.57   23.63   54.98  303.66   19.69  303.66   28.13  123.66  0.68 
1 1 1  -70    8   12 o   64.61   28.44   41.36  336.37   40.93  336.37    5.52  336.37  0.59 
1 1 1  -70    8   13 o   60.70   25.21   13.71    5.41   17.25    5.41    5.73    5.41  0.24 
1 1 1  -70    8   14 o  158.65   19.46  107.23  123.54  216.70  123.55  129.84  123.55  0.96 
1 1 1  -70    8   15 o   96.89   30.87   16.11   90.68   52.10   90.81   39.57   90.81  0.33 
1 1 1  -70    8   16 o   60.54   26.37   41.75  298.02   34.96  297.96    4.23  297.96  0.54 
1 1 1  -70    8   17 o   56.35   26.35   18.90   76.35   15.56   76.37    2.35   76.37  0.26 
1 1 1  -70    8   18 o   52.44   25.16   55.92  118.72   22.76  118.69   12.68  298.69  0.55 
1 1 1  -70    8   19 o   52.55   25.94   22.12  161.03    7.06  160.84    3.79  340.84  0.17 
1 1 1  -70    8   20 o   50.55   24.46   40.65   53.60   10.51   53.36    7.46  233.36  0.28 
1 1 1  -70    8   21 o   58.17   27.39   54.00  331.62   28.91  331.62    2.42  331.62  0.48 
1 1 1  -70   10    1 o   99.14   22.74   72.73  131.86  114.55  131.86   54.37  131.86  0.88 
1 1 1  -70   10    2 o   64.82   23.69   78.41  237.75   40.52  237.75   25.66   57.75  0.82 
1 1 1  -70   10    3 o   74.02   24.56   69.84  285.15   62.95  285.15    3.34  285.15  0.83 
1 1 1  -70   10    4 o   47.98   22.10   15.96  115.91   11.47  115.91    2.27  295.91  0.26 
1 1 1  -70   10    5 o   55.92   23.19   59.74  313.50   31.59  313.50   20.09  133.50  0.74 
1 1 1  -70   10    6 o   80.58   26.53   79.71   48.18   69.87   48.18    0.76   48.18  0.86 
1 1 1  -70   10    7 o   73.68   34.36   94.34  334.83   39.66  334.83   42.07  154.83  0.82 
1 1 1  -70   10    8 o   35.66   17.76   44.55  212.14    0.93  212.14   37.52   32.14  0.55 
1 1 1  -70   10    9 o   73.67   27.33   35.73  326.51   58.06  326.51   27.44  326.51  0.60 
1 1 1  -70   10   10 o   81.93   28.55   55.44  235.18   77.20  235.18   30.13  235.18  0.76 
1 1 1  -70   10   11 o  162.80   20.04   68.37  249.06  246.44  249.06  189.14  249.06  0.93 
1 1 1  -70   10   12 o  132.23   32.76   91.51  287.70  163.34  287.70   88.73  287.70  0.90 
1 1 1  -70   10   13 o   65.84   30.06  106.34  145.57   25.50  145.58   58.24  325.58  0.83 
1 1 1  -70   10   14 o   71.95   27.62   26.88  349.44   42.27  349.36   21.91  349.36  0.44 
1 1 1  -70   10   15 o   58.50   25.96   27.80  289.94   25.10  289.85    4.96  289.85  0.39 
1 1 1  -70   10   16 o   44.36   21.55   67.55  137.38   11.41  137.41   35.21  317.41  0.65 
1 1 1  -70   10   17 o   49.08   23.85   16.00  266.34    7.68  266.14    2.30   86.14  0.18 
1 1 1  -70   10   18 o   59.33   28.43   14.49   82.54    6.86   82.38    0.30  262.38  0.12 
1 1 1  -70   10   19 o   55.47   26.74   20.73  148.65    7.45  149.15    1.76  329.15  0.15 
1 1 1  -70   10   20 o   59.89   28.08   77.83  180.77   34.02  180.78    3.66    0.78  0.60 
1 1 1  -70   12    1 o   56.11   22.56   46.42  343.83   33.50  343.82    1.90  163.82  0.61 
1 1 1  -70   12    2 o  152.01   14.69  100.90  159.62  212.27  159.60  133.24  159.60  0.96 
1 1 1  -70   12    3 o   73.62   23.33   59.66  123.35   67.25  123.36   19.55  123.36  0.78 
1 1 1  -70   12    4 o   67.04   24.26   32.30  268.93   45.65  268.86   19.43  268.86  0.54 
1 1 1  -70   12    5 o   70.39   25.78   46.87  130.90   56.25  130.95   17.88  130.95  0.67 
1 1 1  -70   12    6 o   42.02   19.76   33.59   12.55    9.26   12.55   18.35  192.55  0.44 
1 1 1  -70   12    7 o   50.71   22.52   51.76  178.43   21.63  178.44   20.86  358.44  0.63 
1 1 1  -70   12    8 o   47.40   21.68    8.51    6.24    5.33    6.19    1.62  186.19  0.13 
1 1 1  -70   12    9 o   63.91   27.14   98.49  336.69   27.03  336.69   52.27  156.69  0.83 
1 1 1  -70   12   10 o   88.09   30.54   39.73  144.10   78.68  144.07   47.27  144.07  0.62 
1 1 1  -70   12   11 o   49.65   23.48   24.19  233.59   14.35  233.55    4.25   53.55  0.33 
1 1 1  -70   12   12 f   59.25   27.05   64.52   11.71   48.43   11.67    0.00    0.00  0.00 
1 1 1  -70   12   13 o  129.02   37.89   81.49    0.84  158.20    0.86   99.04    0.86  0.84 
1 1 1  -70   12   14 o   55.53   25.53   28.89  224.56   21.89  224.66    1.69  224.66  0.38 
1 1 1  -70   12   15 o   43.99   21.42   49.03  293.96   13.55  293.96   19.25  113.96  0.53 
1 1 1  -70   12   16 o   75.21   28.64   47.33  353.78   50.31  353.88   23.57  353.88  0.51 
1 1 1  -70   12   17 f   72.72   29.46   52.02  352.44   23.19  352.28    0.00    0.00  0.00 
1 1 1  -70   12   18 o   93.18   35.34   75.23  129.59   75.30  129.52   41.50  129.52  0.59 
1 1 1  -70   12   19 o   95.12   32.22   73.21  124.90   96.77  124.90   60.89  124.90  0.70 
1 1 1  -70   14    1 o   85.30   23.20   58.76  169.79   94.39  169.77   53.62  169.77  0.79 
1 1 1  -70   14    2 o   43.80   20.36   63.68   96.62   11.74   96.63   33.57  276.63  0.65 
1 1 1  -70   14    3 o   39.32   18.58   35.06   69.20    7.67   69.12   17.77  249.12  0.42 
1 1 1  -70   14    4 o   85.53   23.47   99.80  304.08   78.97  304.02    5.62  304.02  0.89 
1 1 1  -70   14    5 o   95.74   25.05   64.86   20.57  111.58   20.55   63.42   20.55  0.83 
1 1 1  -70   14    6 o  138.45   17.16  108.14  295.20  183.14  295.14  102.56  295.14  0.95 
1 1 1  -70   14    7 o   43.11   20.79   63.11   56.00    8.83   55.94   38.24  235.94  0.65 
1 1 1  -70   14    8 o   41.65   20.29   27.24  194.83    8.39  194.85   11.73   14.85  0.34 
1 1 1  -70   14    9 o   64.54   27.01   26.28   83.97   31.12   83.97   11.89   83.97  0.39 
1 1 1  -70   14   10 o   52.19   24.43   26.84  268.03   17.78  268.08    1.48   88.08  0.35 
1 1 1  -70   14   11 o   87.96   31.64   44.67  208.98   77.93  208.95   46.53  208.95  0.62 
1 1 1  -70   14   12 o   80.25   31.08   13.95  302.35   26.24  302.44   16.70  302.44  0.22 
1 1 1  -70   14   13 f   77.07   32.77   55.08  212.59   35.66  212.60    0.00    0.00  0.00 
1 1 1  -70   14   14 o   63.93   30.51   25.85  188.39   17.51  188.39    2.99  188.39  0.25 
1 1 1  -70   14   15 o   61.72   26.17   38.25  316.85   20.08  316.60    2.38  316.60  0.31 
1 1 1  -70   14   16 f   60.59   26.06   75.32   78.66   32.80   78.72    0.00    0.00  0.00 
1 1 1  -70   14   17 o   64.13   28.37   37.64  201.12   25.49  200.98    7.74  200.98  0.34 
1 1 1  -70   14   18 f   83.06   29.85   39.03  257.38   19.85  257.38    0.00    0.00  0.00 
1 1 1  -70   16    1 o   41.47   19.35   31.26   92.77    4.31   92.93   11.72  272.93  0.25 
1 1 1  -70   16    2 o   47.84   21.48   53.65  309.23   15.83  309.24   14.56  129.24  0.48 
1 1 1  -70   16    3 o   60.44   22.85   50.54  274.43   39.06  274.40    8.11  274.40  0.58 
1 1 1  -70   16    4 f   42.89   19.97   55.03   91.52   35.49   91.51    0.00    0.00  0.00 
1 1 1  -70   16    5 o   72.59   25.98   38.78   61.98   55.54   61.98   29.73   61.98  0.56 
1 1 1  -70   16    6 o   79.93   24.36   39.78   88.76   74.11   88.77   47.50   88.77  0.63 
1 1 1  -70   16    7 o  132.34   18.90  102.11  329.96  180.46  329.96  112.24  329.96  0.94 
1 1 1  -70   16    8 o   59.17   25.46   17.67  290.11   17.29  290.08    5.70  290.08  0.24 
1 1 1  -70   16    9 o   63.95   26.91   63.53  337.56   42.85  337.58    2.83  337.58  0.65 
1 1 1  -70   16   10 o   45.28   22.06   51.50  112.12   11.80  112.19   18.65  292.19  0.47 
1 1 1  -70   16   11 o   61.08   26.56   49.68   53.21   28.75   53.18    1.91   53.18  0.45 
1 1 1  -70   16   12 o   63.60   28.17   42.06  254.36   22.97  254.34    2.65  254.34  0.34 
1 1 1  -70   16   13 o   50.59   24.92   22.27  164.35    4.55  164.41    4.57  344.41  0.14 
1 1 1  -70   16   14 o   47.88   23.74   58.49  149.45   10.88  149.18   15.18  329.18  0.39 
1 1 1  -70   16   15 o   63.38   30.44   22.16   76.72   13.95   76.78    3.47   76.78  0.19 
1 1 1  -70   16   16 o       ?       ?   29.94   57.48   15.13   57.48    0.00    0.00  0.00 
1 1 1  -70   18    1 o   57.37   23.79   43.41   27.45   24.98   27.47    4.61   27.47  0.40 
1 1 1  -70   18    2 o   89.29   22.23   16.51   87.50   34.76   87.91   27.24   87.91  0.24 
1 1 1  -70   18    3 f   83.47   24.53   75.39   51.57   33.06   51.72    0.00    0.00  0.00 
1 1 1  -70   18    4 o   44.78   20.13   25.35  319.61    4.28  318.79    6.56  138.79  0.17 
1 1 1  -70   18    5 o   48.88   22.04   42.39  292.24    8.96  292.48    9.04  112.48  0.28 
1 1 1  -70   18    6 o   47.11   21.69   27.33  323.09    4.88  323.72    6.57  143.72  0.17 
1 1 1  -70   18    7 o   72.26   33.21   29.50  308.58   16.89  308.88    4.54  308.88  0.20 
1 1 1  -70   18    8 o   60.40   25.46   24.17  126.41   11.74  126.34    1.39  126.34  0.18 
1 1 1  -70   18    9 o   93.60   28.42   84.99  159.87   91.42  159.95   54.40  159.95  0.69 
1 1 1  -70   18   10 f   79.01   28.12   58.75  335.66   26.23  335.74    0.00    0.00  0.00 
1 1 1  -70   18   11 o   62.99   27.60   40.13  229.42   24.58  229.53    6.07  229.53  0.34 
1 1 1  -70   18   12 o   68.79   30.16   59.71  321.41   41.79  321.39   13.18  321.39  0.51 
1 1 1  -70   18   13 o   53.26   25.36   32.46  278.41   18.41  278.41    2.18  278.41  0.33 
1 1 1  -70   18   14 o   74.54   32.84    4.52   88.00    6.11   88.00    3.74   88.00  0.06 
1 1 1  -70   20    4 o   42.83   19.88   20.88  159.01   10.59  159.01    0.25  339.01  0.25 
1 1 1  -70   20    5 o   59.01   23.36   40.72   28.14   37.35   28.14   16.45   28.14  0.49 
1 1 1  -70   20    6 o   43.09   19.91   48.54  212.02   17.41  212.02    7.39   32.02  0.49 
1 1 1  -70   20    7 o   85.89   26.29   65.20  110.88   94.31  110.88   60.95  110.88  0.74 
1 1 1  -70   20    8 o   44.31   21.04   66.97  328.11   20.11  328.11   14.44  148.11  0.62 
1 1 1  -70   20    9 o   79.77   28.55   72.09  245.92   81.09  245.92   43.35  245.92  0.74 
1 1 1  -69    1    1 o   49.71   21.12   84.22  112.05    2.46  112.05   71.83  292.05  0.77 
1 1 1  -69    1    2 o   80.68   31.72   57.65  250.20   63.55  250.20   12.39  250.20  0.71 
1 1 1  -69    1    3 o   56.40   25.63   19.62  290.31   15.45  290.31    2.05  110.31  0.29 
1 1 1  -69    1    4 o  107.13   32.34   93.11   48.41  105.14   48.40   21.79   48.40  0.88 
1 1 1  -69    1    5 o   69.38   30.28   85.86  354.44   34.05  354.44   42.98  174.44  0.80 
1 1 1  -69    1    6 o   90.69   33.86  100.15    7.21   66.08    7.21   23.86  187.21  0.86 
1 1 1  -69    1    7 o   60.18   28.18  127.40  113.50   10.54  293.50  124.89  293.50  0.86 
1 1 1  -69    1    8 o  125.34   34.99   74.37  189.73  148.34  189.73   81.71  189.73  0.86 
1 1 1  -69    1    9 o   73.05   31.81   22.57  289.30   31.04  289.30   10.88  289.30  0.35 
1 1 1  -69    1   10 f   67.25   30.55    2.93  285.62    2.60  285.61    0.00    0.00  0.00 
1 1 1  -69    1   11 o   73.29   32.36   46.46   38.09   45.53   38.08    4.47   38.08  0.59 
1 1 1  -69    1   12 o   57.76   26.51   32.03  291.67   23.50  291.67    4.82  111.67  0.45 
1 1 1  -69    1   13 o  124.48   24.85  160.97   99.95   95.97   99.95   46.83  279.95  0.96 
1 1 1  -69    1   14 o   82.03   30.59   53.06  282.95   76.65  282.95   29.38  282.95  0.76 
1 1 1  -69    1   15 o   97.21   30.38   83.39  281.60   97.98  281.60   24.55  281.60  0.88 
1 1 1  -69    1   16 o   67.47   29.93   74.69   35.44   41.23   35.44   22.73  215.44  0.78 
1 1 1  -69    1   17 o  134.33   28.67   43.31  139.43  181.14  139.43  145.44  139.43  0.81 
1 1 1  -69    1   18 o   57.37   27.11   49.27   59.65   29.17   59.72    8.97  239.72  0.59 
1 1 1  -69    1   19 o   54.74   27.21   52.14   77.77   24.86   77.73   12.92  257.73  0.57 
1 1 1  -69    1   20 o   64.59   30.97   45.58  308.77   35.32  308.78    4.52  308.78  0.51 
1 1 1  -69    1   21 o   74.09   32.31   74.08   93.95   48.33   93.82    9.35   93.82  0.59 
1 1 1  -69    1   22 o   74.31   34.11   47.89  130.43   29.92  130.66    9.01  130.66  0.34 
1 1 1  -69    1   23 o   74.96   34.06   80.48  112.41   54.81  112.41   15.05  112.41  0.63 
1 1 1  -69    3    1 o   74.46   23.79   58.34  191.02   63.07  191.02   11.53  191.02  0.77 
1 1 1  -69    3    2 o   73.25   33.25   45.33  343.95   43.60  343.95    3.52  343.95  0.57 
1 1 1  -69    3    3 o   67.35   29.40   36.96  316.48   36.45  316.48    3.60  316.48  0.51 
1 1 1  -69    3    4 o   86.85   30.59   25.63  231.98   57.57  231.98   34.71  231.98  0.46 
1 1 1  -69    3    5 o   64.70   28.59   88.53  143.84   24.61  143.84   54.52  323.84  0.80 
1 1 1  -69    3    6 o   56.05   23.14   39.37  268.16   26.56  268.16    8.66   88.16  0.55 
1 1 1  -69    3    7 o   50.58   22.01   63.56  337.80   13.80  337.80   43.03  157.80  0.70 
1 1 1  -69    3    8 o   56.30   24.13   39.00  355.90   25.43  355.90    9.39  175.90  0.54 
1 1 1  -69    3    9 o  120.82   36.45   53.05   65.32  137.24   65.32   90.04   65.32  0.76 
1 1 1  -69    3   10 o  113.69   44.83   56.23  277.08  104.67  277.08   54.86  277.08  0.68 
1 1 1  -69    3   11 o   70.57   28.87   29.49   17.06   37.84   17.06   11.81   17.06  0.45 
1 1 1  -69    3   12 o   70.96   30.55   76.08  124.79   43.35  124.79   24.00  304.79  0.78 
1 1 1  -69    3   13 o   76.27   31.77   61.85  316.58   59.57  316.58    4.61  316.58  0.75 
1 1 1  -69    3   14 o   86.22   34.58   60.80  264.21   79.04  264.21   24.80  264.21  0.77 
1 1 1  -69    3   15 o   52.47   24.57   32.68  107.15   24.35  107.15    4.20  287.15  0.50 
1 1 1  -69    3   16 o   78.32   31.44  113.15  242.89   40.81  242.89   55.30   62.89  0.87 
1 1 1  -69    3   17 o   71.30   29.67   73.77   39.47   50.07   39.47    9.89  219.47  0.77 
1 1 1  -69    3   18 o   59.22   27.87   10.43  355.04   10.15  354.79    2.12  354.79  0.15 
1 1 1  -69    3   19 o   64.01   29.40   64.73  261.76   40.04  261.85    6.26   81.85  0.67 
1 1 1  -69    3   20 o   57.04   27.26   23.44   15.76   17.88   15.74    2.33   15.74  0.29 
1 1 1  -69    3   21 o   72.64   34.21   81.47  276.81   41.41  276.76    0.96  276.76  0.56 
1 1 1  -69    3   22 o   81.70   36.18   49.44  170.81   39.45  170.75   17.24  170.75  0.38 
1 1 1  -69    3   23 o   57.49   28.34   14.87  322.91   10.01  322.91    2.52  322.91  0.15 
1 1 1  -69    5    1 f   51.87   21.76   25.08  297.89   22.23  297.89    0.00    0.00  0.00 
1 1 1  -69    5    2 o  117.62   22.54   80.98  115.51  142.54  115.51   70.97  115.51  0.91 
1 1 1  -69    5    3 o   84.79   35.65   50.17  193.99   62.96  193.99   18.71  193.99  0.63 
1 1 1  -69    5    4 o   99.65   33.75  117.47  270.95   73.51  270.95   30.47   90.95  0.89 
1 1 1  -69    5    5 o   52.47   22.40   31.83  294.48   18.71  294.48    9.53  114.48  0.45 
1 1 1  -69    5    6 o   77.39   27.58  146.91  221.93   10.31  221.93  120.15   41.93  0.91 
1 1 1  -69    5    7 o   81.85   33.58   61.92  255.49   62.81  255.49    7.86  255.49  0.72 
1 1 1  -69    5    8 o  191.13   13.33  176.83  143.10  218.13  143.10   61.47  143.10  0.98 
1 1 1  -69    5    9 o   72.63   22.19   30.31  307.23   52.49  307.23   25.73  307.23  0.55 
1 1 1  -69    5   10 o   54.11   22.74   49.55   97.24   23.64   97.24   20.12  277.24  0.62 
1 1 1  -69    5   11 o   84.89   29.96   85.97  104.44   68.01  104.44    8.11  284.44  0.85 
1 1 1  -69    5   12 o   60.25   27.13   41.48   17.13   34.17   17.13    2.67  197.13  0.59 
1 1 1  -69    5   13 o   79.91   33.05   77.25  179.74   62.27  179.74    6.58  359.74  0.82 
1 1 1  -69    5   14 o   64.47   26.48   34.24  171.06   44.82  171.06   14.66  171.06  0.58 
1 1 1  -69    5   15 o   50.51   24.30   89.07  318.08    4.78  318.08   71.76  138.08  0.81 
1 1 1  -69    5   16 o   71.89   30.01   46.96  289.98   51.64  289.97   12.49  289.97  0.63 
1 1 1  -69    5   17 o   76.09   31.60   82.41  272.62   55.75  272.56    9.24   92.56  0.79 
1 1 1  -69    5   18 o   78.66   31.85   57.46   42.49   64.79   42.51   22.26   42.51  0.68 
1 1 1  -69    5   19 o  109.55   35.94  104.57  109.99  116.29  109.98   43.65  109.98  0.86 
1 1 1  -69    5   20 o   98.04   35.75   49.38  155.47   81.82  155.51   52.27  155.51  0.57 
1 1 1  -69    5   21 o   60.24   29.16   39.38  195.91   14.11  195.98    2.94   15.98  0.26 
1 1 1  -69    5   22 o   59.78   28.12   29.03   23.54   15.77   23.38    2.26   23.38  0.24 
1 1 1  -69    5   23 o   65.88   31.55   26.44   43.49   24.76   43.49   10.97   43.49  0.29 
1 1 1  -69    7    1 o   71.85   23.31   86.49  187.48   49.43  187.48   27.57    7.48  0.88 
1 1 1  -69    7    2 o   69.32   27.25   79.28  175.86   43.92  175.86   26.49  355.86  0.82 
1 1 1  -69    7    3 o   77.01   24.73   75.30   74.29   63.08   74.30    3.64  254.30  0.84 
1 1 1  -69    7    4 o   43.85   20.71   60.95   88.83    3.94   88.84   49.98  268.84  0.66 
1 1 1  -69    7    5 o   85.88   27.11  109.65  169.78   56.58  169.78   40.34  349.78  0.89 
1 1 1  -69    7    6 o   42.38   19.09   37.14  244.24    7.07  244.24   25.75   64.24  0.47 
1 1 1  -69    7    7 o  132.47   14.14  137.06  356.46  134.31  356.46   13.17  356.46  0.96 
1 1 1  -69    7    8 o   51.76   21.86   75.30   33.84   12.52   33.84   54.08  213.84  0.76 
1 1 1  -69    7    9 o   71.86   23.52   68.97  295.83   56.40  295.83    4.68  115.83  0.82 
1 1 1  -69    7   10 o   38.17   18.30   57.05   41.11    1.54  221.11   52.17  221.11  0.64 
1 1 1  -69    7   11 o  101.72   29.78   77.10   55.41  109.55   55.41   40.96   55.41  0.88 
1 1 1  -69    7   12 o   62.40   27.79  105.58  248.39   14.57  248.39   79.63   68.39  0.87 
1 1 1  -69    7   13 o   65.88   29.82   49.03  162.60   45.11  162.60    2.03  162.60  0.67 
1 1 1  -69    7   14 o   63.85   29.69   18.19  239.90   22.24  239.90    6.60  239.90  0.30 
1 1 1  -69    7   15 o   65.30   27.31   27.41  270.98   33.82  270.98   10.84  270.98  0.43 
1 1 1  -69    7   16 o   57.23   26.27   36.02  106.47   27.06  106.45    1.71  286.45  0.49 
1 1 1  -69    7   17 o   79.95   31.26   65.68  209.01   68.95  208.98   19.43  208.98  0.74 
1 1 1  -69    7   18 o   58.25   27.32    9.85  132.59    8.98  132.56    2.02  132.56  0.14 
1 1 1  -69    7   19 o  104.11   35.21   56.09  305.08  107.44  305.07   70.46  305.07  0.69 
1 1 1  -69    7   20 o   63.20   29.81   33.19  176.52   18.01  176.20    1.37  176.20  0.27 
1 1 1  -69    7   21 o   68.29   30.38   27.08  187.61   17.42  187.94    5.26  187.94  0.22 
1 1 1  -69    7   22 o   76.06   32.68    9.01  296.57   10.50  296.57    6.05  296.57  0.10 
1 1 1  -69    9    1 o  108.20   18.03  100.00   10.06  117.15   10.06   29.49   10.06  0.95 
1 1 1  -69    9    2 o   72.48   25.97   61.40  130.35   63.50  130.35    8.93  130.35  0.81 
1 1 1  -69    9    3 o   67.93   31.23   41.09  199.94   45.63  199.94    9.00  199.94  0.61 
1 1 1  -69    9    4 o   52.43   25.63   30.22  358.57   21.61  358.57    5.29  178.57  0.46 
1 1 1  -69    9    5 o   41.45   19.10   61.54  130.29    4.26  130.29   50.48  310.29  0.71 
1 1 1  -69    9    6 o  103.57   17.19  117.90  155.01   92.25  155.01   12.58  335.01  0.95 
1 1 1  -69    9    7 o   39.11   18.26   23.36  250.57    7.19  250.57   13.58   70.57  0.36 
1 1 1  -69    9    8 o   87.70   20.81   30.54  357.66   97.97  357.66   70.78  357.66  0.71 
1 1 1  -69    9    9 f   37.26   17.97   11.81  347.26   10.52  347.26    0.00    0.00  0.00 
1 1 1  -69    9   10 o   70.66   24.00   64.36  238.77   60.96  238.77    3.55  238.77  0.84 
1 1 1  -69    9   11 o  108.32   22.43  103.18  297.13  112.68  297.13   21.82  297.13  0.94 
1 1 1  -69    9   12 o   83.17   32.58   50.22  170.98   74.05  170.98   30.52  170.98  0.71 
1 1 1  -69    9   13 o   55.67   26.31   92.47  228.09   11.67  228.09   66.98   48.09  0.81 
1 1 1  -69    9   14 o   61.59   28.56   78.65   44.39   28.90   44.39   36.18  224.39  0.76 
1 1 1  -69    9   15 o   56.33   25.65   46.52  275.52   28.87  275.51    7.85   95.51  0.58 
1 1 1  -69    9   16 o   72.68   29.76   27.22   73.49   39.81   73.32   19.31   73.32  0.41 
1 1 1  -69    9   17 o  101.42   32.03   97.18   83.02  106.09   83.05   36.94   83.05  0.86 
1 1 1  -69    9   18 o   59.26   27.29   79.40  203.22   32.80  203.22   20.37   23.22  0.73 
1 1 1  -69    9   19 o   53.00   25.16   20.06  302.12    8.24  301.85    2.18  121.85  0.18 
1 1 1  -69    9   20 o   58.48   28.20   14.93   50.45    5.64   50.77    0.78  230.77  0.10 
1 1 1  -69    9   21 o   90.20   33.65   57.33   56.57   71.90   56.61   44.42   56.61  0.55 
1 1 1  -69   11    1 o   43.01   19.83   30.09   87.54   10.53   87.54   14.79  267.54  0.42 
1 1 1  -69   11    2 o   64.21   23.78   91.38  202.52   31.91  202.52   46.08   22.52  0.86 
1 1 1  -69   11    3 f   41.27   19.76   44.03    7.79   37.99    7.79    0.00    0.00  0.00 
1 1 1  -69   11    4 f   85.24   23.91   77.89    2.63   67.74    2.63    0.00    0.00  0.00 
1 1 1  -69   11    5 o   61.69   22.08   62.25   33.68   44.51   33.68    9.88  213.68  0.80 
1 1 1  -69   11    6 o   52.25   21.73   39.44  195.39   29.89  195.39    4.65   15.39  0.62 
1 1 1  -69   11    7 o   64.57   22.61   85.46  278.23   37.17  278.23   37.59   98.23  0.87 
1 1 1  -69   11    8 o   94.68   20.26   82.69    9.62  101.40    9.62   29.35    9.62  0.92 
1 1 1  -69   11    9 o   51.25   21.29   27.50   15.84   23.84   15.84    0.05   15.84  0.46 
1 1 1  -69   11   10 o   94.29   24.61   83.99   99.71   96.75   99.71   24.81   99.71  0.89 
1 1 1  -69   11   11 o   72.43   27.13   43.94  251.42   58.11  251.42   20.96  251.42  0.66 
1 1 1  -69   11   12 o   50.38   22.42   22.97   42.84   15.75   42.83    3.26  222.83  0.35 
1 1 1  -69   11   13 o   60.37   28.35   23.89   70.30   22.13   70.18    3.09   70.18  0.34 
1 1 1  -69   11   14 o   69.44   31.36   14.56   11.16   18.94   11.03    7.83   11.03  0.22 
1 1 1  -69   11   15 o  182.61   30.13  161.11   91.78  232.84   91.80  114.63   91.80  0.96 
1 1 1  -69   11   16 o   70.40   28.60   54.64  224.80   53.72  224.77   15.51  224.77  0.65 
1 1 1  -69   11   17 o   61.18   27.05   47.60  195.06   35.37  195.04    4.47  195.04  0.54 
1 1 1  -69   11   18 o   78.02   31.54   57.03   46.05   50.03   45.90   20.64   45.90  0.51 
1 1 1  -69   11   19 o   85.30   35.79   58.46  126.22   47.22  126.31   21.97  126.31  0.42 
1 1 1  -69   11   20 o   45.22   22.27    9.17  156.51    2.79  156.49    1.57  336.49  0.08 
1 1 1  -69   11   21 o   48.79   23.89   70.11  235.09   26.43  235.09   10.41   55.09  0.65 
1 1 1  -69   13    1 o   51.23   22.32   25.06  174.66   18.21  174.42    1.22  354.42  0.37 
1 1 1  -69   13    2 o   45.54   20.71   48.37   86.95   14.83   87.00   23.54  267.01  0.58 
1 1 1  -69   13    3 o   67.33   24.89   48.67   64.16   51.95   64.11   12.57   64.11  0.68 
1 1 1  -69   13    4 o   74.84   24.29   61.62  165.18   67.41  165.17   16.84  165.17  0.79 
1 1 1  -69   13    5 o   55.89   22.09   84.54  201.28   20.90  201.29   49.06   21.29  0.81 
1 1 1  -69   13    6 f   51.02   20.85   57.96  284.30   48.13  284.30    0.00    0.00  0.00 
1 1 1  -69   13    7 o   69.77   22.57   96.94   82.09   41.53   82.09   38.83  262.09  0.87 
1 1 1  -69   13    8 o   69.91   22.32   66.32  296.05   58.12  296.04    3.53  296.04  0.81 
1 1 1  -69   13    9 o   38.90   18.53   21.86   16.34    4.94   16.45   12.86  196.45  0.29 
1 1 1  -69   13   10 o   39.26   18.74   17.77  304.72    4.62  304.59    9.61  124.59  0.24 
1 1 1  -69   13   11 o   63.75   24.21   28.88  329.13   37.09  329.17   14.64  329.17  0.47 
1 1 1  -69   13   12 o   53.91   23.28  113.79  345.24    5.12  345.22   80.99  165.22  0.85 
1 1 1  -69   13   13 o   79.53   32.26   39.40  178.48   57.11  178.48   28.29  178.48  0.54 
1 1 1  -69   13   14 o   57.81   27.74   60.83  293.00   30.50  292.96   12.29  112.96  0.63 
1 1 1  -69   13   15 o  172.16   27.41  124.07  350.16  242.92  350.15  159.40  350.15  0.95 
1 1 1  -69   13   16 o   46.96   22.13   45.86   79.98   13.27   79.91   13.18  259.91  0.42 
1 1 1  -69   13   17 o   64.29   27.87   24.23    0.11   13.93    0.09    2.75    0.09  0.20 
1 1 1  -69   13   18 o   71.48   30.00   48.08   56.49   33.62   56.23   12.28   56.23  0.38 
1 1 1  -69   13   19 o  115.24   31.49   49.19    5.95  121.30    5.96   97.32    5.96  0.63 
1 1 1  -69   15    1 o   72.14   24.29   82.45   62.21   61.14   62.19    3.60   62.19  0.82 
1 1 1  -69   15    2 o   42.11   19.43   34.47   51.63   11.18   51.56   13.47  231.56  0.43 
1 1 1  -69   15    3 o   54.32   23.17   53.84  259.53   30.03  259.51    9.21   79.51  0.64 
1 1 1  -69   15    4 o   84.67   25.04   87.00  303.51   81.84  303.57   17.49  303.57  0.86 
1 1 1  -69   15    5 f   43.79   20.53   14.40  113.69   10.80  113.18    0.00    0.00  0.00 
1 1 1  -69   15    6 o   86.88   20.24   54.48   34.23  100.91   34.21   60.19   34.21  0.82 
1 1 1  -69   15    7 o   89.83   21.63   48.76  273.52  104.73  273.45   68.32  273.45  0.79 
1 1 1  -69   15    8 o   41.94   19.33   26.49  140.26    9.48  139.99   10.19  319.99  0.35 
1 1 1  -69   15    9 o   55.84   22.39   30.00  328.08   27.57  327.87    5.66  327.87  0.44 
1 1 1  -69   15   10 o   79.06   23.93   85.65  135.93   73.23  135.97   11.52  135.97  0.85 
1 1 1  -69   15   11 o   55.86   22.82   60.23  128.55   33.86  128.55    8.54  308.55  0.68 
1 1 1  -69   15   12 o   46.38   21.16   28.89  317.72   14.43  317.71    5.34  137.71  0.37 
1 1 1  -69   15   13 o   41.93   19.80   22.42  247.94    7.44  247.82    7.07   67.82  0.26 
1 1 1  -69   15   14 o   63.00   29.43   49.90  150.04   28.99  150.15    1.15  150.15  0.45 
1 1 1  -69   15   15 o   55.81   26.92   76.03   36.58   19.46   36.70   15.71  216.70  0.49 
1 1 1  -69   15   16 o  129.96   38.51   72.28   80.70  133.36   80.57  101.79   80.57  0.63 
1 1 1  -69   15   17 o   49.47   23.85   32.86  141.45   11.63  141.49    3.88  321.49  0.27 
1 1 1  -69   15   18 o   66.72   31.83    8.75  324.44    8.16  324.44    3.70  324.44  0.09 
1 1 1  -69   17    1 f   47.27   21.16   25.05  252.93   12.69  252.90    0.00    0.00  0.00 
1 1 1  -69   17    2 o   46.32   20.41   55.22  144.94   14.31  145.03   16.82  325.03  0.49 
1 1 1  -69   17    3 o  151.30   15.79  120.97   29.88  214.62   29.86  141.19   29.86  0.95 
1 1 1  -69   17    4 o   45.16   20.29   30.93  323.10   12.74  323.14    6.99  143.14  0.36 
1 1 1  -69   17    5 o   51.58   22.52   14.69  226.62   10.97  226.64    1.31  226.64  0.20 
1 1 1  -69   17    6 o   43.60   19.58    7.82  225.57    3.87  225.59    1.34   45.59  0.10 
1 1 1  -69   17    7 o   48.84   20.59   23.38   45.22   15.45   45.20    0.00  225.22  0.32 
1 1 1  -69   17    8 o   49.24   21.21   40.71  279.17   20.88  279.15    5.39   99.15  0.48 
1 1 1  -69   17    9 o   67.44   23.44   70.46   28.80   54.95   28.76   11.43   28.76  0.73 
1 1 1  -69   17   10 o   38.70   18.51   48.83  113.70    4.25  113.74   23.91  293.74  0.42 
1 1 1  -69   17   11 o   62.52   23.84   88.01  235.98   39.87  235.95    6.53   55.95  0.69 
1 1 1  -69   17   12 o   42.85   19.93   43.11   50.71    4.90   50.96   15.21  230.96  0.29 
1 1 1  -69   17   13 o   61.82   29.13   74.08   46.14   24.98   46.28    6.53  226.28  0.46 
1 1 1  -69   17   14 o   62.35   29.05   56.70   75.61   26.26   75.59    0.71   75.59  0.42 
1 1 1  -69   17   15 o   54.82   26.75   71.25  296.08   25.12  296.08    9.05  116.08  0.54 
1 1 1  -69   17   16 o       ?       ?   18.30  219.58    9.35  219.58    0.00    0.00  0.00 
1 1 1  -69   19    1 o   41.55   19.09   46.20  301.08    9.32  301.09   12.65  121.09  0.38 
1 1 1  -69   19    2 o   71.27   24.64   49.49   42.34   46.34   42.18   23.64   42.18  0.48 
1 1 1  -69   19    3 f   31.83   15.75   43.39  164.23   19.34  164.05    0.00    0.00  0.00 
1 1 1  -69   19    4 o   40.91   19.30   19.14  320.49    1.96  321.11    6.42  141.11  0.13 
1 1 1  -69   19    5 o   48.31   21.44   65.44  277.99   12.47  277.94   15.79   97.94  0.42 
1 1 1  -69   19    6 o   49.86   22.66   46.61  265.67   10.81  265.44    9.14   85.44  0.31 
1 1 1  -69   19    7 o   46.64   21.50   59.66  351.83    9.39  351.98   16.30  171.98  0.38 
1 1 1  -69   19    8 o   46.29   20.53   19.11  182.05    4.23  183.13    4.08    3.13  0.14 
1 1 1  -69   19    9 o   59.70   23.14   83.97  221.38   34.16  221.38    3.02   41.38  0.60 
1 1 1  -69   19   10 o   37.42   17.93   17.50  110.21    1.31  110.17    6.73  290.17  0.12 
1 1 1  -69   19   11 o   46.25   20.68   56.98  285.44   15.14  285.45   11.66  105.45  0.45 
1 1 1  -69   19   12 o   38.91   18.68   26.38    8.65    5.48    8.63    7.40  188.63  0.24 
1 1 1  -69   19   13 o   38.28   18.37   29.37  194.91    8.33  194.91    6.63   14.91  0.30 
1 1 1  -69   21    5 o   66.70   24.66   52.97   80.48   58.34   80.48   30.54   80.48  0.65 
1 1 1  -69   21    6 o  100.61   23.10   60.15  106.70  133.13  106.70  101.69  106.70  0.82 
1 1 1  -69   21    7 o   42.36   19.59   30.62  203.93   15.06  203.93    0.98   23.93  0.37 
1 1 1  -68    0    1 o   63.12   38.30   69.32    0.00   41.84    0.00   20.23  180.00  0.82 
1 1 1  -68    0    2 f   82.34   43.19   86.28  180.00   77.74  180.00    0.00    0.00  0.00 
1 1 1  -68    0    3 o   59.53   31.62   37.67  180.00   39.37  180.00    5.26  180.00  0.62 
1 1 1  -68    0    4 o   51.14   28.68   56.67    0.00   26.61    0.00   24.88  180.00  0.76 
1 1 1  -68    0    5 o   34.49   23.45    2.50    0.00    0.04    0.00    2.24  180.00  0.03 
1 1 1  -68    0    6 o   36.44   24.06   32.43    0.00    1.47    0.00   28.10  180.00  0.43 
1 1 1  -68    0    7 o   59.10   31.20    0.25  180.00    0.35  180.00    0.12  180.00  0.00 
1 1 1  -68    0    8 o   59.17   32.16   58.16    0.00   42.07    0.00   10.79  180.00  0.80 
1 1 1  -68    0    9 o   45.66   27.89   30.76    0.00   13.67    0.00   14.20  180.00  0.45 
1 1 1  -68    0   10 o   90.84   32.34   24.33    0.00   86.56    0.00   64.63    0.00  0.60 
1 1 1  -68    0   11 o  111.40   59.03  249.87    0.00    1.18  180.00  225.10  180.00  1.00 
1 1 1  -68    0   12 o   50.37   36.47   31.02  180.00   12.87  180.00   14.73  360.00  0.40 
1 1 1  -68    0   13 o  233.29   58.40   78.58  180.00  394.95  180.00  325.64  180.00  1.00 
1 1 1  -68    0   14 o  156.87   32.64  212.64    0.00  125.39    0.00   62.98  180.00  1.00 
1 1 1  -68    0   15 o   57.78   37.52   59.05  180.00   39.22  180.00   13.34    0.00  0.79 
1 1 1  -68    0   16 f   43.29   30.33   16.41    0.00   14.47    0.00    0.00    0.00  0.00 
1 1 1  -68    0   17 o   56.58   37.85  136.10    0.00    5.64  180.00  121.97  180.00  0.98 
1 1 1  -68    0   18 o   79.78   46.06   48.56  180.00   70.95  180.00   31.30  180.00  0.69 
1 1 1  -68    0   19 o  114.62   52.17  107.91    0.00  141.67    0.00   59.33    0.00  0.98 
1 1 1  -68    0   20 o   65.43   42.34   54.77    0.00   47.01    0.00    8.08    0.00  0.66 
1 1 1  -68    0   21 o   85.92   49.43   60.67  180.00   79.54  180.00   40.91  180.00  0.69 
1 1 1  -68    0   22 o       ?       ?   62.58    0.00   28.58    0.00    0.00    0.00  0.00 
1 1 1  -68    0   23 o       ?       ?   11.72  180.00    5.46  180.00    0.00    0.00  0.00 
1 1 1  -68    0   24 o   44.79   31.89   43.41    0.00   19.41    0.00    3.25  180.00  0.47 
1 1 1  -68    2    1 f   98.25   29.16   86.97  233.09   77.73  233.09    0.00    0.00  0.00 
1 1 1  -68    2    2 o   71.17   28.76   35.89  312.51   45.21  312.51   12.93  312.51  0.54 
1 1 1  -68    2    3 o  123.20   14.77  110.91  338.95  134.58  338.95   34.35  338.95  0.95 
1 1 1  -68    2    4 o  106.71   14.97  108.88  217.01  102.91  217.01    4.18  217.01  0.94 
1 1 1  -68    2    5 o   49.49   20.74   69.09   26.13   11.06   26.13   51.74  206.13  0.75 
1 1 1  -68    2    6 o   41.60   18.51  105.49   92.67   27.33  272.67  123.30  272.67  0.82 
1 1 1  -68    2    7 o   92.05   19.58  113.96  146.66   67.63  146.66   35.96  326.66  0.93 
1 1 1  -68    2    8 o   44.56   19.94   25.81  258.87    9.74  258.87   13.67   78.87  0.37 
1 1 1  -68    2    9 o   40.56   18.63   59.32   31.41    1.14  211.41   54.77  211.41  0.65 
1 1 1  -68    2   10 o   56.62   24.16   92.89  255.76    9.15  255.76   74.44   75.76  0.82 
1 1 1  -68    2   11 o   74.96   26.36  119.53   11.14   26.56   11.14   80.36  191.14  0.89 
1 1 1  -68    2   12 o   92.33   40.66  133.35  333.70   42.15  333.70   76.25  153.70  0.87 
1 1 1  -68    2   13 o   55.10   25.84   41.25  107.91   21.03  107.90   15.38  287.90  0.52 
1 1 1  -68    2   14 o   52.38   25.99   15.95   32.70   10.91   32.70    3.24  212.70  0.24 
1 1 1  -68    2   15 o  170.39   20.88  113.51   39.27  228.51   39.27  127.40   39.27  0.97 
1 1 1  -68    2   16 o   99.30   39.10   73.58  194.23   95.28  194.23   30.66  194.23  0.81 
1 1 1  -68    2   17 o   67.16   31.14   61.28  187.15   42.19  187.15    9.98    7.15  0.70 
1 1 1  -68    2   18 o   59.29   27.47   10.42  284.85   10.60  284.77    2.12  284.77  0.16 
1 1 1  -68    2   19 o  101.06   33.13   63.04  160.05  109.24  160.05   61.49  160.05  0.78 
1 1 1  -68    2   20 o   56.14   26.46   70.38  311.95   28.01  311.96   21.62  131.96  0.69 
1 1 1  -68    2   21 o   61.33   28.59   29.73   16.57   22.68   16.62    4.24   16.62  0.34 
1 1 1  -68    2   22 o   58.99   29.22   25.30  216.76    8.99  216.80    2.29   36.80  0.17 
1 1 1  -68    2   23 o   60.97   29.56   35.67   29.38   18.71   29.36    2.05   29.36  0.29 
1 1 1  -68    2   24 o   92.89   35.96   52.59  203.84   81.49  203.84   53.80  203.84  0.59 
1 1 1  -68    4    1 o  132.27   26.37  107.98  341.73  150.55  341.73   54.59  341.73  0.93 
1 1 1  -68    4    2 o   57.83   26.30   18.76  138.59   15.98  138.59    0.79  318.59  0.28 
1 1 1  -68    4    3 f   50.29   22.33   40.27   11.57   36.19   11.57    0.00    0.00  0.00 
1 1 1  -68    4    4 o   45.29   19.78   34.11  154.58   11.58  154.58   19.18  334.58  0.47 
1 1 1  -68    4    5 o   59.21   21.07   95.63  260.40   14.69  260.40   71.73   80.40  0.85 
1 1 1  -68    4    6 o   66.60   22.48   66.81   19.49   45.75   19.49   14.68  199.49  0.80 
1 1 1  -68    4    7 o   89.90   18.96  125.03  209.92   55.10  209.92   57.91   29.92  0.93 
1 1 1  -68    4    8 f   80.63   25.89  120.40  295.65  108.62  295.65    0.00    0.00  0.00 
1 1 1  -68    4    9 o   98.28   27.02   77.88  118.33  100.71  118.33   30.68  118.33  0.87 
1 1 1  -68    4   10 o   91.82   36.70   47.72  337.81   75.51  337.81   32.80  337.81  0.64 
1 1 1  -68    4   11 o  148.93   37.58   70.84  328.78  193.53  328.78  130.51  328.78  0.86 
1 1 1  -68    4   12 o  103.94   24.51   71.51  294.67  117.31  294.67   54.17  294.67  0.87 
1 1 1  -68    4   13 o  141.50   28.80  123.14  311.11  157.75  311.11   48.79  311.11  0.94 
1 1 1  -68    4   14 o   66.00   29.70   89.89  143.93   29.06  143.93   50.82  323.93  0.83 
1 1 1  -68    4   15 o   65.16   28.68   66.33  302.89   43.15  302.89   16.02  122.89  0.79 
1 1 1  -68    4   16 o  124.13   28.25  120.59  257.22  128.90  257.22   24.28  257.22  0.94 
1 1 1  -68    4   17 o   77.15   31.31   21.56  329.25   38.36  329.25   20.23  329.25  0.37 
1 1 1  -68    4   18 o   83.27   33.09   82.84  203.22   68.31  203.21    2.69  203.21  0.80 
1 1 1  -68    4   19 o   53.42   25.85   39.81   13.14   22.56   13.10    6.88  193.10  0.49 
1 1 1  -68    4   20 o   73.29   30.89   60.41  116.72   56.33  116.73   14.61  116.73  0.67 
1 1 1  -68    4   21 o   89.01   34.08   14.42  355.03   23.84  355.00   15.56  355.00  0.18 
1 1 1  -68    4   22 o   77.03   35.72   46.03  121.37   28.07  120.73    8.44  120.73  0.31 
1 1 1  -68    4   23 o   50.28   24.55   64.79  263.66   19.92  263.67   11.28   83.67  0.51 
1 1 1  -68    6    1 o   50.93   23.70   46.50  135.99   16.04  135.99   25.00  315.99  0.56 
1 1 1  -68    6    2 f   77.02   32.60   33.67  119.08   29.83  119.08    0.00    0.00  0.00 
1 1 1  -68    6    3 o   91.19   35.35   70.53  113.94   78.37  113.94   15.58  113.94  0.77 
1 1 1  -68    6    4 o  107.97   30.02  101.88  264.72  103.29  264.72   12.26  264.72  0.90 
1 1 1  -68    6    5 o   57.66   23.94   47.04  215.45   29.33  215.45   12.79   35.45  0.62 
1 1 1  -68    6    6 o   51.40   22.08   38.71  113.80   19.46  113.80   15.22  293.80  0.53 
1 1 1  -68    6    7 o  109.19   22.00   92.78   67.46  117.25   67.46   34.17   67.46  0.92 
1 1 1  -68    6    8 o   47.94   21.84   23.31  116.86   10.77  116.86   10.06  296.86  0.33 
1 1 1  -68    6    9 o   89.89   24.75   99.17  252.01   72.44  252.01   15.90   72.01  0.89 
1 1 1  -68    6   10 o   81.04   25.57   80.60  110.53   65.26  110.53    6.20  290.53  0.84 
1 1 1  -68    6   11 o  118.12   18.76  101.39  137.14  131.30  137.14   41.84  137.14  0.93 
1 1 1  -68    6   12 o   54.77   24.01   25.22  330.99   19.97  330.98    2.35  150.98  0.39 
1 1 1  -68    6   13 o   88.78   34.18   76.97  126.40   77.20  126.40    8.83  126.40  0.82 
1 1 1  -68    6   14 o  101.80   33.65  120.38  274.16   79.01  274.16   28.37   94.16  0.92 
1 1 1  -68    6   15 o  105.24   37.14  114.54  271.23   88.56  271.23   11.57   91.23  0.90 
1 1 1  -68    6   16 o  123.13   29.50   78.11   28.34  153.67   28.34   87.28   28.34  0.89 
1 1 1  -68    6   17 o   68.95   28.77   47.42  138.59   48.30  138.60    9.77  138.60  0.63 
1 1 1  -68    6   18 o   44.73   22.36   29.02   45.59   10.69   45.75   11.43  225.75  0.37 
1 1 1  -68    6   19 o   50.82   24.95   32.12  217.12   17.38  217.13    5.55   37.13  0.40 
1 1 1  -68    6   20 o   76.05   31.71   65.21  206.14   60.84  206.14   17.69  206.14  0.68 
1 1 1  -68    6   21 o   71.30   33.38   56.98  218.21   33.42  218.26    5.46  218.26  0.43 
1 1 1  -68    6   22 o  104.40   36.07   45.11   76.30   69.82   76.41   49.53   76.41  0.43 
1 1 1  -68    6   23 o   56.30   26.54   49.75   38.30   28.81   38.30    3.71   38.30  0.48 
1 1 1  -68    8    1 o   56.53   26.98    8.46  343.42    8.10  343.42    0.59  343.42  0.14 
1 1 1  -68    8    2 o  131.08   27.61   88.31  171.71  161.97  171.71   83.80  171.71  0.92 
1 1 1  -68    8    3 o   68.20   24.41   89.34   17.05   35.76   17.05   43.16  197.05  0.84 
1 1 1  -68    8    4 o   66.74   23.66   43.51  255.12   45.85  255.12    7.47  255.12  0.63 
1 1 1  -68    8    5 o   61.01   25.16   67.95  256.37   29.76  256.37   30.28   76.37  0.74 
1 1 1  -68    8    6 o   58.01   22.61   75.68   16.37   22.94   16.37   43.99  196.37  0.77 
1 1 1  -68    8    7 o   71.75   25.49   68.06  212.29   51.61  212.29    8.54   32.29  0.78 
1 1 1  -68    8    8 o   57.74   24.19   47.50  152.50   27.83  152.50   14.07  332.50  0.60 
1 1 1  -68    8    9 o   59.20   23.59    7.06  196.12    8.14  196.12    1.90  196.12  0.12 
1 1 1  -68    8   10 o   66.00   23.22   86.87  357.17   34.52  357.17   42.35  177.17  0.84 
1 1 1  -68    8   11 o   42.64   20.07   33.83  354.18    9.79  354.18   20.23  174.18  0.47 
1 1 1  -68    8   12 o   64.65   25.69   32.64  356.42   43.80  356.42   14.76  356.42  0.56 
1 1 1  -68    8   13 o   58.71   24.65   33.76   52.53   38.42   52.53    8.34   52.53  0.58 
1 1 1  -68    8   14 o  111.77   34.09   59.76  124.04  131.42  124.04   79.35  124.04  0.82 
1 1 1  -68    8   15 o  108.19   37.69   32.90    0.38   94.62    0.38   66.66    0.38  0.57 
1 1 1  -68    8   16 o   85.81   30.57   65.35  214.86   80.60  214.86   27.22  214.86  0.78 
1 1 1  -68    8   17 o   46.55   22.56   16.21   16.12    8.32   16.18    4.19  196.18  0.22 
1 1 1  -68    8   18 o   71.74   30.29   47.94  129.50   51.26  129.52   16.48  129.52  0.60 
1 1 1  -68    8   19 o   62.80   28.50   39.21  131.95   33.84  131.96    7.20  131.96  0.48 
1 1 1  -68    8   20 o  100.76   32.99   55.70  290.31   92.61  290.47   62.04  290.47  0.61 
1 1 1  -68    8   21 o   71.67   32.52   70.78   23.74   35.77   24.02    5.54   24.02  0.46 
1 1 1  -68    8   22 o   91.21   34.39   91.73  285.91   86.43  285.92   42.29  285.92  0.72 
1 1 1  -68   10    1 o   57.34   22.66   37.42  130.90   39.87  130.90    6.65  130.90  0.64 
1 1 1  -68   10    2 o   37.45   18.22   34.99  174.72    6.91  174.72   24.28  354.72  0.51 
1 1 1  -68   10    3 o   85.96   24.76   47.83  123.45   93.19  123.45   50.65  123.45  0.79 
1 1 1  -68   10    4 o  114.41   18.42   95.63   19.96  130.45   19.96   45.50   19.96  0.94 
1 1 1  -68   10    5 o   50.02   22.58   20.43  321.69   14.73  321.69    3.40  141.69  0.33 
1 1 1  -68   10    6 o   54.73   23.89   67.96  305.61   22.21  305.61   38.08  125.61  0.75 
1 1 1  -68   10    7 o   68.01   24.62   79.28  311.11   43.40  311.11   26.95  131.11  0.84 
1 1 1  -68   10    8 o   94.99   19.73   86.65  283.30   97.23  283.30   20.27  283.30  0.92 
1 1 1  -68   10    9 o   50.40   21.23   28.76   29.58   22.75   29.58    2.82  209.58  0.48 
1 1 1  -68   10   10 o   65.38   23.38   63.32  259.41   49.99  259.41    6.43   79.41  0.81 
1 1 1  -68   10   11 o  153.09   13.54  108.60  331.95  201.21  331.95  104.60  331.95  0.97 
1 1 1  -68   10   12 o  145.88   15.46  155.21   98.23  149.15   98.23   13.28   98.23  0.98 
1 1 1  -68   10   13 o   94.97   23.88   68.58  116.45  107.18  116.45   48.29  116.45  0.87 
1 1 1  -68   10   14 o   64.38   25.60   35.61   88.90   40.83   88.90   10.92   88.90  0.55 
1 1 1  -68   10   15 o   49.71   24.79   57.61  230.50   16.38  230.53   29.92   50.53  0.63 
1 1 1  -68   10   16 o   96.68   37.94   30.54   33.63   64.95   33.47   41.60   33.47  0.46 
1 1 1  -68   10   17 o   52.08   24.41   46.27  149.56   23.52  149.50    9.87  329.50  0.55 
1 1 1  -68   10   18 o   64.69   29.03   56.77  147.61   41.98  147.60    3.40  147.60  0.62 
1 1 1  -68   10   19 o   44.66   22.29   37.28  261.88    8.12  261.99   12.84   81.99  0.33 
1 1 1  -68   10   20 o   51.73   25.48   36.64  238.25    7.99  238.31    7.44   58.31  0.23 
1 1 1  -68   10   21 o   89.47   32.62   34.98  227.52   49.78  227.51   33.31  227.51  0.37 
1 1 1  -68   10   22 o   79.87   32.03   38.13  103.72   54.52  103.72   34.58  103.72  0.47 
1 1 1  -68   12    1 o   54.72   23.24   54.03  207.20   29.07  207.20   16.81   27.20  0.68 
1 1 1  -68   12    2 o   45.86   20.53   11.53  252.87    7.98  252.87    1.94   72.87  0.20 
1 1 1  -68   12    3 o   84.01   21.59   67.00  307.73   88.27  307.73   29.99  307.73  0.87 
1 1 1  -68   12    4 o   36.36   17.11   24.45  245.88    5.99  245.89   15.44   65.89  0.38 
1 1 1  -68   12    5 o   49.64   20.94   50.65  148.75   25.27  148.75   19.33  328.75  0.70 
1 1 1  -68   12    6 o   83.02   21.97  152.26  147.04   23.12  147.04  111.19  327.04  0.95 
1 1 1  -68   12    7 o   90.47   20.09   84.25   27.67   91.90   27.67   17.68   27.67  0.92 
1 1 1  -68   12    8 o   75.50   23.03   28.86  153.46   68.45  153.46   43.13  153.46  0.62 
1 1 1  -68   12    9 o   55.40   21.69   36.91  242.39   35.05  242.39    2.90  242.39  0.61 
1 1 1  -68   12   10 o  106.19   20.23   65.83   64.81  134.60   64.81   77.85   64.81  0.90 
1 1 1  -68   12   11 o   76.13   24.86   75.72  161.68   64.13  161.68    0.28  341.68  0.84 
1 1 1  -68   12   12 f   57.48   23.83   31.72  324.10   26.52  324.11    0.00    0.00  0.00 
1 1 1  -68   12   13 f   77.58   27.91    8.52  110.26    6.88  110.45    0.00    0.00  0.00 
1 1 1  -68   12   14 o   76.69   28.88   94.58   29.44   55.81   29.45   17.60  209.45  0.84 
1 1 1  -68   12   15 o   57.50   27.46   45.20   70.55   28.56   70.60    4.81  250.60  0.54 
1 1 1  -68   12   16 o   58.02   28.08   35.72  120.63   25.35  120.61    0.15  120.61  0.44 
1 1 1  -68   12   17 o   74.15   29.58  111.47   88.22   50.46   88.22   23.81  268.22  0.84 
1 1 1  -68   12   18 o   55.33   25.71   97.99  163.55   21.95  163.51   30.01  343.51  0.67 
1 1 1  -68   12   19 o   80.98   34.45   19.12  134.35   15.51  134.16    7.43  134.16  0.15 
1 1 1  -68   12   20 f   60.51   27.78   53.58  191.94   25.31  192.07    0.00    0.00  0.00 
1 1 1  -68   12   21 f   75.85   31.23   20.70  326.28   10.80  326.28    0.00    0.00  0.00 
1 1 1  -68   14    1 o   87.40   34.38   37.34  187.78   66.02  187.74   36.95  187.74  0.54 
1 1 1  -68   14    2 o   43.07   19.58   61.67   52.33    8.19   52.31   41.09  232.31  0.67 
1 1 1  -68   14    3 o   50.37   21.15   60.73   90.68   21.03   90.68   28.46  270.68  0.70 
1 1 1  -68   14    4 o   54.52   21.16   83.59  316.62   19.46  316.62   49.57  136.62  0.81 
1 1 1  -68   14    5 o  109.00   15.95   92.82  267.75  126.54  267.75   49.25  267.75  0.93 
1 1 1  -68   14    6 o   43.87   19.29   38.33  297.90   12.80  297.90   19.22  117.90  0.51 
1 1 1  -68   14    7 o   46.16   20.35   55.63  219.30   13.99  219.30   32.37   39.30  0.65 
1 1 1  -68   14    8 o   57.99   22.26   40.91   67.79   35.74   67.77    1.91   67.77  0.60 
1 1 1  -68   14    9 o   58.98   23.04   81.34  184.48   28.79  184.50   37.66    4.50  0.81 
1 1 1  -68   14   10 o   64.46   23.50   54.25  257.97   48.56  258.01    5.09  258.01  0.71 
1 1 1  -68   14   11 o   87.02   22.96   48.54   36.88   96.16   36.87   58.16   36.87  0.77 
1 1 1  -68   14   12 o   75.30   25.06   47.14   56.72   68.20   56.69   32.31   56.69  0.69 
1 1 1  -68   14   13 o   88.58   25.02   71.63  224.76   95.73  224.68   43.22  224.68  0.84 
1 1 1  -68   14   14 o   40.22   19.45   23.88  255.48    6.88  255.50    9.97   75.50  0.30 
1 1 1  -68   14   15 o   48.81   22.61  107.56   91.53    5.93   91.53   66.61  271.53  0.80 
1 1 1  -68   14   16 o   64.22   30.17   36.79  261.05   25.60  261.09    4.24  261.09  0.37 
1 1 1  -68   14   17 o   62.53   29.73   56.94  263.09   22.99  262.93    3.10   82.93  0.39 
1 1 1  -68   14   18 o   72.19   31.03   75.21    2.08   43.90    2.02   10.41    2.02  0.54 
1 1 1  -68   14   19 o   47.26   23.52   24.16  196.20    8.93  196.21    2.84   16.21  0.22 
1 1 1  -68   16    1 o   37.38   18.09   29.03  140.96    5.26  140.92   15.05  320.92  0.34 
1 1 1  -68   16    2 o   84.76   22.66   98.14  221.74   80.44  221.77   10.22  221.77  0.89 
1 1 1  -68   16    3 o   39.83   18.97   12.73   85.06    4.05   84.88    5.32  264.88  0.17 
1 1 1  -68   16    4 o   34.15   16.40   54.62  110.13    1.97  290.16   42.39  290.16  0.56 
1 1 1  -68   16    5 o   79.18   21.89   66.11  136.12   81.19  136.10   31.99  136.10  0.82 
1 1 1  -68   16    6 o   47.81   20.17   20.75  164.30   13.85  163.93    1.65  343.93  0.31 
1 1 1  -68   16    7 o   41.87   19.18   21.31  109.36    8.18  109.11    7.72  289.11  0.29 
1 1 1  -68   16    8 o   61.17   22.67   35.90  307.08   39.78  306.98   13.18  306.98  0.54 
1 1 1  -68   16    9 o   84.49   22.26   71.27   61.69   90.77   61.67   38.71   61.67  0.85 
1 1 1  -68   16   10 o   37.56   18.04   27.67  164.06    5.25  163.99   14.66  343.99  0.33 
1 1 1  -68   16   11 o   54.55   22.67   52.49   59.59   31.59   59.57    5.19  239.57  0.63 
1 1 1  -68   16   12 o   56.39   23.06   12.29  151.75   12.73  151.77    4.38  151.77  0.19 
1 1 1  -68   16   13 o   44.71   20.49   28.92   58.31   11.34   58.35    7.07  238.35  0.33 
1 1 1  -68   16   14 o   56.00   23.70   63.52   29.42   27.52   29.47    7.28  209.47  0.56 
1 1 1  -68   16   15 o   84.26   25.84   53.05  355.18   61.57  355.42   37.65  355.42  0.51 
1 1 1  -68   16   16 o   50.22   25.27   40.52  149.69    9.29  149.70    8.52  329.70  0.27 
1 1 1  -68   16   17 o       ?       ?   43.71   61.35   20.79   61.33    0.00    0.00  0.00 
1 1 1  -68   16   18 o   62.33   27.80   44.82   88.58   37.07   88.58   14.00   88.58  0.48 
1 1 1  -68   18    1 o   43.96   19.81   25.81  156.40    5.02  155.92    7.79  335.92  0.20 
1 1 1  -68   18    2 f   90.43   23.31   47.07    9.76   25.82    9.69    0.00    0.00  0.00 
1 1 1  -68   18    3 o   52.89   22.40   14.79  249.23    9.52  249.30    0.77  249.30  0.17 
1 1 1  -68   18    4 o   39.06   18.24   46.31  353.05    6.62  353.01   22.18  173.01  0.45 
1 1 1  -68   18    5 o   73.57   21.36   62.84  321.22   71.87  321.22   31.70  321.22  0.76 
1 1 1  -68   18    6 o   91.51   20.82   78.00  300.13  107.38  300.13   57.00  300.13  0.86 
1 1 1  -68   18    7 o   53.52   21.85   70.92  228.45   29.23  228.44   16.19   48.44  0.70 
1 1 1  -68   18    8 o   84.11   20.85  100.00  186.20   85.08  186.20   22.72  186.20  0.88 
1 1 1  -68   18    9 f   40.67   19.15   49.81  111.37   29.63  111.33    0.00    0.00  0.00 
1 1 1  -68   18   10 o   44.89   22.11   44.00  187.83    9.06  187.78   15.38    7.78  0.37 
1 1 1  -68   18   11 o   80.23   30.01  107.10  300.87   65.69  300.94   11.82  300.94  0.75 
1 1 1  -68   18   12 o   43.07   19.82   27.27  260.45    3.14  260.64    8.85   80.64  0.18 
1 1 1  -68   18   13 o   47.56   21.29   62.01   71.67   11.40   71.68   15.42  251.68  0.40 
1 1 1  -68   18   14 o   45.81   20.91   30.73  277.00    8.15  277.08    5.90   97.08  0.24 
1 1 1  -68   18   15 o   62.64   24.55   17.75   56.62   17.15   56.59    8.49   56.59  0.21 
1 1 1  -68   18   16 o   79.79   33.13   21.93  160.67   32.21  160.67   20.82  160.67  0.27 
1 1 1  -68   20    1 o   46.21   20.77   32.67  348.24   12.41  348.21    3.41  168.21  0.31 
1 1 1  -68   20    2 o   40.64   18.97   52.21  277.39    7.58  277.46   16.84   97.46  0.39 
1 1 1  -68   20    3 o   53.77   22.35   85.35  157.51   26.00  157.53   12.92  337.53  0.60 
1 1 1  -68   20    4 o   32.21   15.86   25.20  264.38    1.38   84.19   12.57   84.19  0.15 
1 1 1  -68   20    5 o   37.44   17.70   34.99  200.83    1.28  200.61   14.16   20.61  0.22 
1 1 1  -68   20    6 o   40.89   18.85   66.33  100.76    4.56  100.76   24.55  280.76  0.41 
1 1 1  -68   20    7 o   53.99   22.09   82.99  342.87   24.23  342.96   12.50  162.96  0.56 
1 1 1  -68   20    8 o   49.45   21.01   19.28   63.79    6.65   64.27    1.98  244.27  0.15 
1 1 1  -68   20    9 o   56.18   22.36   43.32  240.39   22.29  240.35    2.51  240.35  0.37 
1 1 1  -68   20   10 o   44.31   20.15   52.89  259.38   11.70  259.48   13.01   79.48  0.41 
1 1 1  -68   20   11 o   40.65   19.08   46.09  186.31    9.00  186.25   13.18    6.25  0.38 
1 1 1  -68   20   12 o   41.94   19.54   43.23   64.93   13.10   64.93    8.52  244.93  0.41 
1 1 1  -68   20   13 o   35.82   17.45   33.25    4.98    8.75    4.98    8.59  184.98  0.36 
1 1 1  -67    1    1 o   72.79   20.43  105.05   48.10   35.52   48.10   59.87  228.10  0.90 
1 1 1  -67    1    2 o   50.00   19.72   16.31  219.71   13.04  219.71    1.87   39.71  0.28 
1 1 1  -67    1    3 o  120.55   14.34   86.73  194.00  147.22  194.00   67.45  194.00  0.94 
1 1 1  -67    1    4 o  167.28    9.87  120.65  266.56  214.26  266.56  102.86  266.56  0.97 
1 1 1  -67    1    5 f  102.38   16.01   83.94   14.45   77.69   14.45    0.00    0.00  0.00 
1 1 1  -67    1    6 o   36.59   16.98   74.64   70.80   16.16  250.80   85.29  250.80  0.72 
1 1 1  -67    1    7 o   79.65   21.36   33.68  174.91   76.15  174.91   44.98  174.91  0.67 
1 1 1  -67    1    8 o   74.03   22.47   34.75  254.88   63.39  254.88   31.31  254.88  0.64 
1 1 1  -67    1    9 o  159.59   11.95  153.17  307.62  170.95  307.62   30.11  307.62  0.98 
1 1 1  -67    1   10 o   41.83   19.12   76.42  354.86    7.60  174.86   77.46  174.86  0.74 
1 1 1  -67    1   11 o   97.16   23.76   97.37   70.58   88.48   70.58    0.09   70.58  0.91 
1 1 1  -67    1   12 o   56.61   24.64   38.68   73.34   26.16   73.34    8.69  253.34  0.54 
1 1 1  -67    1   13 o  120.13   42.71   74.16  132.27  125.81  132.27   59.59  132.27  0.80 
1 1 1  -67    1   14 o  105.82   43.04   31.85   15.02   69.90   15.02   41.75   15.02  0.46 
1 1 1  -67    1   15 o   81.27   34.73   58.51  297.54   62.47  297.54   10.66  297.54  0.70 
1 1 1  -67    1   16 o   72.77   30.05  120.37  296.99   22.49  296.99   84.67  116.99  0.89 
1 1 1  -67    1   17 o   61.35   27.93   91.69  149.51   22.28  149.51   58.19  329.51  0.84 
1 1 1  -67    1   18 o   63.88   28.29   44.48  112.22   39.54  112.22    1.83  112.22  0.60 
1 1 1  -67    1   19 o   80.33   34.99   15.04  303.51   25.70  303.57   13.63  303.57  0.24 
1 1 1  -67    1   20 o  132.66   39.35  100.09   95.57  157.65   95.62   83.28   95.62  0.87 
1 1 1  -67    1   21 o   51.84   25.26   34.28   71.10   19.19   71.09    4.43  251.09  0.41 
1 1 1  -67    1   22 o   81.77   33.69   81.66   67.49   64.30   67.49   19.04   67.49  0.67 
1 1 1  -67    1   23 o   57.19   28.59    7.98  219.81    2.80  219.81    0.68   39.81  0.05 
1 1 1  -67    1   24 o   79.29   35.52   40.99  285.04   41.17  285.04   20.91  285.04  0.39 
1 1 1  -67    3    1 o  161.17   10.36  138.20  218.48  189.06  218.48   64.04  218.48  0.97 
1 1 1  -67    3    2 o  139.12   12.52  173.39  322.61  113.60  322.61   44.29  142.61  0.98 
1 1 1  -67    3    3 o  119.75   12.88  109.27   23.56  128.64   23.56   28.59   23.56  0.95 
1 1 1  -67    3    4 o  107.82   15.62   88.69   83.11  119.74   83.11   38.20   83.11  0.93 
1 1 1  -67    3    5 o  110.79   14.05   64.98  174.31  142.76  174.31   82.88  174.31  0.91 
1 1 1  -67    3    6 o   71.50   21.74  123.43  301.49   16.66  301.49   97.17  121.49  0.91 
1 1 1  -67    3    7 o   58.11   20.82    6.94  228.72    9.85  228.73    3.46  228.73  0.14 
1 1 1  -67    3    8 o  114.38   16.59   77.98  299.29  140.22  299.29   68.54  299.29  0.93 
1 1 1  -67    3    9 o   52.89   21.39   71.05  190.04   16.47  190.04   48.57   10.04  0.77 
1 1 1  -67    3   10 o   48.87   20.95   61.78   29.24   12.86   29.24   43.38  209.24  0.71 
1 1 1  -67    3   11 o  188.14   11.84  176.26  332.20  210.21  332.20   50.81  332.20  0.98 
1 1 1  -67    3   12 o   77.41   29.95  106.49   28.78   38.29   28.78   57.29  208.78  0.86 
1 1 1  -67    3   13 o  121.76   42.29  145.37  224.27   91.71  224.27   37.61   44.27  0.91 
1 1 1  -67    3   14 o   77.85   34.07   86.41  268.71   47.15  268.71   29.12   88.71  0.79 
1 1 1  -67    3   15 o   67.64   30.24   49.53  231.99   43.42  231.99    0.51   51.99  0.65 
1 1 1  -67    3   16 o   69.10   29.81   64.91  128.34   49.52  128.34    8.36  308.34  0.78 
1 1 1  -67    3   17 o   55.02   25.62   46.84  287.04   29.19  287.04   11.58  107.04  0.64 
1 1 1  -67    3   18 o   57.19   26.41   44.78   79.32   28.88   79.32    8.78  259.32  0.58 
1 1 1  -67    3   19 f   60.88   27.97   25.47  120.02   20.15  120.08    0.00    0.00  0.00 
1 1 1  -67    3   20 o   72.09   31.29   57.01  256.79   52.48  256.84   10.73  256.84  0.65 
1 1 1  -67    3   21 o   59.79   27.77   75.23  285.34   33.70  285.34   17.33  105.34  0.71 
1 1 1  -67    3   22 o   67.51   30.37   51.23   63.81   32.43   63.99    5.68   63.99  0.44 
1 1 1  -67    3   23 o   58.23   28.99   29.97   27.65   11.48   27.41    1.83  207.41  0.21 
1 1 1  -67    3   24 o   61.78   30.40   32.33  317.09   22.56  317.09    6.28  317.09  0.31 
1 1 1  -67    5    1 o   46.74   19.72   50.63  140.18   12.56  140.18   32.91  320.18  0.62 
1 1 1  -67    5    2 o   46.50   19.41   76.99  218.17    1.60  218.17   67.96   38.17  0.77 
1 1 1  -67    5    3 o   42.37   18.79   26.02   19.81    7.76   19.80   15.85  199.80  0.37 
1 1 1  -67    5    4 o   39.03   17.62   36.53  211.94    3.64  211.94   29.65   31.94  0.47 
1 1 1  -67    5    5 o   90.19   19.42  110.75  167.08   66.15  167.08   35.01  347.08  0.93 
1 1 1  -67    5    6 o   69.76   21.37   91.84  144.59   38.20  144.60   45.76  324.60  0.88 
1 1 1  -67    5    7 o   89.67   26.46   62.40  166.70   90.83  166.70   33.84  166.70  0.82 
1 1 1  -67    5    8 o   63.36   24.20   30.71  173.91   36.87  173.91    8.89  173.91  0.51 
1 1 1  -67    5    9 o   50.17   20.56   57.88  305.07   17.31  305.07   35.22  125.07  0.70 
1 1 1  -67    5   10 o   41.45   19.26   28.29  214.11    5.94  214.11   19.61   34.11  0.38 
1 1 1  -67    5   11 o   53.84   24.13   46.29   93.30   21.88   93.30   19.67  273.30  0.59 
1 1 1  -67    5   12 o   45.97   22.04   58.88  115.62    5.86  115.62   46.60  295.62  0.63 
1 1 1  -67    5   13 o   65.31   26.08  108.91   34.39   15.31   34.39   80.85  214.39  0.85 
1 1 1  -67    5   14 o   57.87   25.46   60.13  224.61   28.05  224.61   25.19   44.61  0.70 
1 1 1  -67    5   15 o   65.99   30.56   42.47  284.73   41.34  284.73    3.56  284.73  0.60 
1 1 1  -67    5   16 o   83.94   33.79  117.92  221.89   45.46  221.89   58.74   41.89  0.89 
1 1 1  -67    5   17 f   76.47   30.93   28.10   47.45   24.07   47.45    0.00    0.00  0.00 
1 1 1  -67    5   18 o   58.42   27.02   48.77  324.85   30.61  324.84    9.34  144.84  0.60 
1 1 1  -67    5   19 o   52.97   25.54   66.81  280.73   21.45  280.68   29.64  100.68  0.68 
1 1 1  -67    5   20 o   62.28   28.15   75.01  124.69   37.20  124.69   16.24  304.69  0.73 
1 1 1  -67    5   21 o   67.76   29.73   49.61  312.05   42.75  312.05   10.99  312.05  0.55 
1 1 1  -67    5   22 o   67.79   31.68   26.73  337.80   14.97  337.95    2.69  337.95  0.20 
1 1 1  -67    5   23 o   49.81   24.51   22.93  300.30    7.47  300.37    3.13  120.37  0.18 
1 1 1  -67    5   24 o   48.37   23.82   30.93  181.84   17.39  181.84    1.25  181.84  0.35 
1 1 1  -67    7    1 o   90.43   28.32   78.74  185.13   82.78  185.13   12.87  185.13  0.84 
1 1 1  -67    7    2 o   91.54   17.50   88.60   88.69   87.15   88.69    7.99   88.69  0.91 
1 1 1  -67    7    3 o   37.43   17.30   74.91  339.99   14.59  159.99   81.83  159.99  0.70 
1 1 1  -67    7    4 o  103.82   15.08  117.54  282.11   90.55  282.11   15.31  102.11  0.95 
1 1 1  -67    7    5 o   80.49   20.02   64.99  197.02   77.36  197.02   18.71  197.02  0.84 
1 1 1  -67    7    6 o   44.43   19.09   29.15  296.64   10.49  296.64   15.83  116.64  0.41 
1 1 1  -67    7    7 o   49.62   20.62   25.51  192.82   15.71  192.82    7.32   12.82  0.39 
1 1 1  -67    7    8 o   54.14   20.69   66.89  165.57   21.45  165.57   38.79  345.57  0.75 
1 1 1  -67    7    9 o  108.89   22.83  135.40   32.04   83.89   32.04   37.63  212.04  0.94 
1 1 1  -67    7   10 o  146.54   17.67  142.21   51.31  155.92   51.31   28.91   51.31  0.97 
1 1 1  -67    7   11 o   79.91   25.77   81.21  141.74   62.47  141.74    9.61  321.74  0.84 
1 1 1  -67    7   12 o  167.17   14.55  140.68  188.40  200.46  188.40   76.33  188.40  0.97 
1 1 1  -67    7   13 o   58.02   24.29  111.88  177.45    0.97  177.45   98.12  357.45  0.86 
1 1 1  -67    7   14 o   84.31   27.06   83.83   59.43   72.99   59.43    1.58  239.43  0.88 
1 1 1  -67    7   15 o   71.89   31.91   39.35   50.08   51.78   50.08   16.88   50.08  0.60 
1 1 1  -67    7   16 f  121.61   35.95   55.94   83.89   48.25   83.89    0.00    0.00  0.00 
1 1 1  -67    7   17 o  103.44   30.20   42.21   75.59  113.09   75.58   77.89   75.58  0.72 
1 1 1  -67    7   18 o  146.84   27.55  111.70  310.34  188.10  310.36  100.55  310.36  0.94 
1 1 1  -67    7   19 o   51.17   24.70   16.90  121.30   11.08  121.46    1.28  301.46  0.23 
1 1 1  -67    7   20 o   57.09   26.86   56.47   55.46   30.67   55.47    7.83  235.47  0.61 
1 1 1  -67    7   21 o   53.35   26.00   16.69   42.71    7.31   43.44    1.90  223.44  0.15 
1 1 1  -67    7   22 o   75.73   34.72   58.03  318.99   35.04  319.02    9.80  319.02  0.40 
1 1 1  -67    7   23 o   54.87   26.26   44.89  154.95   22.50  154.95    0.49  154.95  0.41 
1 1 1  -67    9    1 o  128.69   17.24  149.67  260.91  115.83  260.91   16.63   80.91  0.96 
1 1 1  -67    9    2 o  158.66   20.29  109.80   72.50  205.82   72.50  108.89   72.50  0.95 
1 1 1  -67    9    3 o   60.59   23.02   38.20   85.23   33.68   85.24    0.11  265.24  0.56 
1 1 1  -67    9    4 o  111.84   14.54   86.38  267.01  130.91  267.01   54.26  267.01  0.93 
1 1 1  -67    9    5 o   58.52   21.41   82.82  137.43   21.31  137.43   52.33  317.43  0.81 
1 1 1  -67    9    6 o   84.07   18.65   59.00   49.41   87.60   49.42   35.11   49.42  0.83 
1 1 1  -67    9    7 o  119.50   18.68   46.57  303.90  162.54  303.90  121.14  303.90  0.85 
1 1 1  -67    9    8 o   49.91   21.44    2.83   98.55    1.84   98.55    0.67  278.55  0.04 
1 1 1  -67    9    9 o   68.35   24.86   66.00  354.86   45.99  354.86   12.36  174.86  0.76 
1 1 1  -67    9   10 o   56.33   23.99   51.95  300.27   25.95  300.27   19.92  120.27  0.64 
1 1 1  -67    9   11 o   69.75   24.45   89.13  124.73   39.97  124.73   38.93  304.73  0.85 
1 1 1  -67    9   12 o   68.32   25.25   80.10  234.77   43.32  234.77   27.80   54.77  0.84 
1 1 1  -67    9   13 o   91.63   24.22  102.32   72.30   77.81   72.30   13.38  252.30  0.92 
1 1 1  -67    9   14 o   74.74   27.57   52.15  246.53   67.41  246.53   21.47  246.53  0.76 
1 1 1  -67    9   15 o  107.08   27.30  123.29  174.54   93.82  174.54   12.05  354.54  0.93 
1 1 1  -67    9   16 o   53.99   26.59   21.31  276.97   14.89  276.97    2.83   96.97  0.30 
1 1 1  -67    9   17 o   71.56   33.33   89.92  256.95   41.51  256.97   29.21   76.97  0.78 
1 1 1  -67    9   18 o   61.69   27.99   80.48  189.80   33.76  189.79   25.60    9.79  0.75 
1 1 1  -67    9   19 o   80.49   32.24   46.26  280.83   62.77  280.83   30.80  280.83  0.59 
1 1 1  -67    9   20 o   69.32   30.60   54.64  252.70   41.55  252.70    9.56  252.70  0.53 
1 1 1  -67    9   21 o   68.42   31.30    6.03  218.74    3.24  220.55    0.68  220.55  0.04 
1 1 1  -67    9   22 o   65.95   29.30   40.37  135.58   28.14  135.53    9.12  135.53  0.36 
1 1 1  -67   11    1 o  127.83   17.71  151.32  148.47  113.59  148.47   21.37  328.47  0.97 
1 1 1  -67   11    2 o   83.33   23.54   60.87  125.85   86.53  125.85   32.37  125.85  0.84 
1 1 1  -67   11    3 o   74.12   25.52   90.07  313.33   48.84  313.33   31.13  133.33  0.87 
1 1 1  -67   11    4 o   47.96   20.91   85.40  232.64    1.09  232.64   74.63   52.64  0.80 
1 1 1  -67   11    5 o  171.34   13.69  143.37  181.47  207.39  181.47   80.37  181.47  0.98 
1 1 1  -67   11    6 o  135.81   17.19  108.99  344.19  162.83  344.19   66.30  344.19  0.95 
1 1 1  -67   11    7 o  104.08   20.40  134.86  136.37   77.79  136.37   41.69  316.37  0.95 
1 1 1  -67   11    8 o   40.95   19.27   37.71  318.53    7.20  318.53   26.24  138.53  0.50 
1 1 1  -67   11    9 o   56.93   23.92   31.63   86.01   29.83   86.01    1.74   86.01  0.51 
1 1 1  -67   11   10 o   51.82   22.28   39.84  281.49   26.91  281.49    8.53  101.49  0.60 
1 1 1  -67   11   11 o   42.92   20.08   70.90   73.20    3.60   73.20   59.64  253.20  0.78 
1 1 1  -67   11   12 f   64.66   25.26  111.00   89.65   97.88   89.65    0.00    0.00  0.00 
1 1 1  -67   11   13 o   72.93   26.50   51.83  159.66   63.71  159.66   18.89  159.66  0.74 
1 1 1  -67   11   14 o   63.24   25.49   34.23   45.92   39.04   45.92   10.10   45.92  0.54 
1 1 1  -67   11   15 o   65.15   26.93   31.61  179.41   37.18  179.39   11.46  179.39  0.48 
1 1 1  -67   11   16 o   64.40   29.56   46.72   86.79   38.12   86.75    2.07   86.75  0.58 
1 1 1  -67   11   17 o   89.86   36.78   74.78  317.87   79.84  317.83   25.27  317.83  0.75 
1 1 1  -67   11   18 o   61.41   27.52    8.15  291.52    8.73  291.65    3.11  291.65  0.12 
1 1 1  -67   11   19 o   49.17   23.82   56.03  169.02   16.25  168.93   16.46  348.93  0.50 
1 1 1  -67   11   20 o   70.22   32.15   23.29  145.88   13.11  145.75    3.07  145.75  0.16 
1 1 1  -67   11   21 o   52.20   25.26   31.97   29.88   12.08   29.84    2.82  209.84  0.26 
1 1 1  -67   11   22 o   57.06   26.75   25.95  248.64   20.56  248.64    7.13  248.64  0.30 
1 1 1  -67   13    1 o   53.36   25.58   53.58  227.59   23.72  227.59   22.05   47.59  0.65 
1 1 1  -67   13    2 o   67.04   24.80   52.05  272.08   54.21  272.08    9.14  272.08  0.74 
1 1 1  -67   13    3 o   70.67   25.26   49.28  120.59   62.22  120.59   19.12  120.59  0.75 
1 1 1  -67   13    4 o   64.03   24.40    7.52  310.70   14.95  310.70    8.32  310.70  0.17 
1 1 1  -67   13    5 f   63.36   24.58   20.10  266.43   17.79  266.43    0.00    0.00  0.00 
1 1 1  -67   13    6 o  142.24   15.17  124.51  182.58  166.25  182.58   55.89  182.58  0.97 
1 1 1  -67   13    7 o   43.06   20.16   13.66    6.81    8.85    6.81    3.24  186.81  0.24 
1 1 1  -67   13    8 o   90.51   21.12   72.04  189.52   99.28  189.52   35.82  189.52  0.90 
1 1 1  -67   13    9 o   49.93   20.97   10.91  254.25   11.40  254.25    1.86  254.25  0.21 
1 1 1  -67   13   10 o  109.09   17.71   90.14   68.40  126.67   68.40   48.67   68.40  0.94 
1 1 1  -67   13   11 o   56.62   22.79   79.24   23.76   24.27   23.76   43.38  203.76  0.81 
1 1 1  -67   13   12 o  113.03   20.67  129.10  303.75  106.04  303.75    2.34  123.75  0.95 
1 1 1  -67   13   13 o   46.82   21.55   44.73  288.30   16.02  288.30   20.31  108.30  0.56 
1 1 1  -67   13   14 o   56.83   24.05   19.20  109.24   19.25  109.03    4.35  109.03  0.30 
1 1 1  -67   13   15 o   53.79   23.94   43.96   58.46   26.87   58.37    5.75  238.37  0.55 
1 1 1  -67   13   16 o   61.86   25.98   47.81  277.70   39.92  277.79    6.11  277.79  0.60 
1 1 1  -67   13   17 f   69.99   34.96   45.97  134.20   30.76  134.21    0.00    0.00  0.00 
1 1 1  -67   13   18 o       ?       ?   40.25  308.20   21.61  308.24    0.00    0.00  0.00 
1 1 1  -67   13   19 o   47.15   23.22   37.50  310.54    5.82  310.00   10.14  130.00  0.23 
1 1 1  -67   13   20 o   72.21   32.37   41.03  254.57   32.19  254.57   12.86  254.57  0.36 
1 1 1  -67   13   21 o   65.49   29.20   54.43  227.70   45.59  227.70   17.25  227.70  0.56 
1 1 1  -67   15    1 o   36.83   17.62   20.70  274.27    3.45  274.41   12.78   94.41  0.27 
1 1 1  -67   15    2 o   46.25   20.14   39.70  221.15   16.75  221.16   15.09   41.16  0.53 
1 1 1  -67   15    3 o   78.11   21.39  111.75  216.89   50.45  216.89   40.88   36.89  0.91 
1 1 1  -67   15    4 o   74.03   25.80   60.26   49.89   63.70   49.89   13.81   49.89  0.77 
1 1 1  -67   15    5 o   54.34   21.50   43.25  103.20   29.99  103.20    6.10  283.20  0.61 
1 1 1  -67   15    6 o   32.05   15.65   32.62  314.70    2.68  134.70   29.97  134.70  0.38 
1 1 1  -67   15    7 o   35.03   16.95   37.30  295.32    0.13  295.32   30.99  115.32  0.45 
1 1 1  -67   15    8 o   97.91   19.74   65.56   66.45  117.94   66.44   63.70   66.44  0.88 
1 1 1  -67   15    9 o  110.07   16.87   98.62  132.65  125.77  132.64   45.23  132.64  0.94 
1 1 1  -67   15   10 o   56.70   21.42   16.04  120.51   19.16  120.61    6.28  120.61  0.28 
1 1 1  -67   15   11 o   36.00   17.42   49.30    9.10    0.46    9.12   38.08  189.12  0.54 
1 1 1  -67   15   12 o   51.36   22.22    4.75  122.85    3.98  123.17    0.41  123.17  0.07 
1 1 1  -67   15   13 o   40.83   19.46   37.41   79.82    9.21   79.67   18.19  259.67  0.45 
1 1 1  -67   15   14 o   53.62   23.00   21.90  328.70   18.28  328.74    2.89  328.74  0.31 
1 1 1  -67   15   15 o   47.95   22.07   35.18  187.74   17.59  187.74    6.06    7.74  0.43 
1 1 1  -67   15   16 o   49.83   22.69   31.08  188.43   13.07  188.30    4.75    8.30  0.31 
1 1 1  -67   15   17 f   52.73   25.73   13.14    6.02    5.97    6.21    0.00    0.00  0.00 
1 1 1  -67   15   18 o   69.43   31.49   39.99  324.72   25.13  324.36    7.23  324.36  0.31 
1 1 1  -67   15   19 o       ?       ?   64.84   90.16   31.81   90.16    0.00    0.00  0.00 
1 1 1  -67   17    1 o   40.26   18.56   63.05   99.11    7.25   99.10   36.67  279.10  0.64 
1 1 1  -67   17    2 o   43.58   19.38   19.65  172.45    9.33  172.45    4.70  352.45  0.27 
1 1 1  -67   17    3 o   49.88   20.79   59.84   68.78   23.82   68.81   19.55  248.81  0.67 
1 1 1  -67   17    4 o   45.71   19.97   22.19  325.93   12.24  325.79    4.11  145.79  0.31 
1 1 1  -67   17    5 f   86.27   20.37   37.86  188.72   28.01  188.69    0.00    0.00  0.00 
1 1 1  -67   17    6 o   46.82   20.16   71.39  251.89   14.73  251.89   38.26   71.89  0.72 
1 1 1  -67   17    7 f  108.93   15.80  123.65  222.03   91.51  222.07    0.00    0.00  0.00 
1 1 1  -67   17    8 o   67.69   22.55   31.78  247.25   48.90  247.23   25.62  247.23  0.53 
1 1 1  -67   17    9 o   61.69   22.61   57.59   35.46   45.82   35.46    4.09   35.46  0.71 
1 1 1  -67   17   10 o   62.06   22.94   62.07  288.62   46.10  288.69    1.92  288.69  0.73 
1 1 1  -67   17   11 o   64.24   23.36   66.88  112.99   49.90  112.98    3.38  112.98  0.75 
1 1 1  -67   17   12 o   39.71   18.82   78.06   81.52    2.46   81.52   50.23  261.52  0.69 
1 1 1  -67   17   13 o   74.14   24.18   14.19  140.30   25.47  140.45   16.76  140.45  0.23 
1 1 1  -67   17   14 o   59.48   28.60   42.47  280.17   20.25  280.14    2.18  100.14  0.36 
1 1 1  -67   17   15 o   43.91   20.60   44.32  196.52    4.58  196.42   14.38   16.42  0.27 
1 1 1  -67   17   16 o   40.50   19.59   79.76  218.79    3.53  218.72   32.16   38.72  0.48 
1 1 1  -67   17   17 o   56.45   24.56   28.60   99.55   18.29   99.59    4.48   99.59  0.28 
1 1 1  -67   17   18 o   77.59   38.26   23.72  321.40   24.72  321.40   12.34  321.40  0.24 
1 1 1  -67   19    1 o   90.70   21.67  111.69  286.54   97.24  286.62   44.52  286.62  0.83 
1 1 1  -67   19    2 o   49.61   20.91   91.61  284.22   16.76  284.17   31.15  104.17  0.65 
1 1 1  -67   19    3 o   49.43   20.66   22.71  189.55   10.86  189.63    1.98    9.63  0.24 
1 1 1  -67   19    4 o  105.54   17.06   78.77  235.98  138.86  235.99   92.02  235.99  0.88 
1 1 1  -67   19    5 o   45.32   19.80   46.33   63.55   14.95   63.59   13.38  243.59  0.48 
1 1 1  -67   19    6 o   56.27   22.51   38.74   67.55   28.20   67.62    4.33   67.62  0.46 
1 1 1  -67   19    7 f   83.94   27.23   75.24    3.13   45.96    3.14    0.00    0.00  0.00 
1 1 1  -67   19    8 o   55.55   23.41   22.21   21.15   15.65   21.27    2.47   21.27  0.26 
1 1 1  -67   19    9 o   39.95   18.35   51.83  303.01    5.72  303.08   23.43  123.08  0.44 
1 1 1  -67   19   10 o   45.02   20.12   40.46  160.18    9.15  159.71   11.94  339.71  0.34 
1 1 1  -67   19   11 o   57.35   21.88   14.00  116.26    7.81  115.38    1.27  115.38  0.13 
1 1 1  -67   19   12 o   87.16   23.55   56.06  101.38   69.46  101.14   45.84  101.14  0.53 
1 1 1  -67   19   13 o   40.44   18.97   71.76   67.09    4.07   67.27   27.69  247.27  0.44 
1 1 1  -67   19   14 o   64.27   23.96   27.60  328.32   24.62  328.41   11.65  328.41  0.29 
1 1 1  -67   19   15 o   47.63   21.27   18.20  267.56    9.72  267.56    0.64  267.56  0.20 
1 1 1  -67   21    1 o   39.02   18.42   55.79  103.30    9.87  103.30   17.76  283.30  0.48 
1 1 1  -67   21    2 o   35.24   17.15   46.39   68.53    2.95   68.49   19.30  248.49  0.36 
1 1 1  -67   21    3 o   63.80   22.28   74.41  225.11   47.58  225.08   12.69  225.08  0.65 
1 1 1  -67   21    4 o   53.09   21.30   54.03  247.92   23.13  248.03    1.73   68.03  0.45 
1 1 1  -67   21    5 o   94.22   18.28   67.84  138.98  111.33  138.80   80.41  138.80  0.75 
1 1 1  -67   21    6 o   33.41   16.28   21.40   89.65    0.37  269.29   10.08  269.29  0.14 
1 1 1  -67   21    7 o   45.12   19.90   22.34  343.48    5.84  343.30    4.27  163.30  0.18 
1 1 1  -67   21    8 o   57.92   22.76   23.13  212.46   14.96  212.56    4.30  212.56  0.22 
1 1 1  -67   21    9 o   36.18   17.37   19.05  232.63    1.63  232.37    7.33   52.37  0.15 
1 1 1  -67   21   10 o   41.19   19.01   27.78   50.72    6.86   50.70    6.48  230.70  0.25 
1 1 1  -67   21   11 o   46.94   20.86   43.84  316.74   18.55  316.74    3.20  136.74  0.43 
1 1 1  -67   21   12 o   67.90   23.69   84.06  278.90   63.29  278.90   20.02  278.90  0.78 
1 1 1  -66    0    1 o   96.64   25.68   56.44    0.00  135.24    0.00   83.10    0.00  0.97 
1 1 1  -66    0    2 f  203.30   13.52  227.50    0.00  211.67    0.00    0.00    0.00  0.00 
1 1 1  -66    0    3 o  241.81   10.50  269.24  180.00  231.75  180.00   20.12    0.00  1.00 
1 1 1  -66    0    4 o  128.56   20.28   97.41    0.00  165.64    0.00   74.17    0.00  1.00 
1 1 1  -66    0    5 o   93.39   27.48   68.94    0.00  119.13    0.00   54.32    0.00  0.98 
1 1 1  -66    0    6 o   35.21   23.28   66.21  180.00    9.73    0.00   71.99    0.00  0.75 
1 1 1  -66    0    7 o   73.66   42.82  100.28    0.00   47.22    0.00   47.04  180.00  0.96 
1 1 1  -66    0    8 o   46.91   27.96   44.12    0.00   19.63    0.00   21.77  180.00  0.65 
1 1 1  -66    0    9 o   41.11   26.36   23.10  180.00    7.22  180.00   14.36    0.00  0.35 
1 1 1  -66    0   10 o  104.79   31.58   45.38    0.00  151.35    0.00  109.19    0.00  0.92 
1 1 1  -66    0   11 o   29.13   21.20   30.61    0.00    7.52  180.00   35.75  180.00  0.36 
1 1 1  -66    0   12 o   47.26   31.04   40.08  180.00   16.11  180.00   20.52  360.00  0.56 
1 1 1  -66    0   13 o  199.45   22.35  209.46    0.00  209.36    0.00   19.83    0.00  1.00 
1 1 1  -66    0   14 o  127.94   64.74  206.86    0.00   70.42    0.00  114.83  180.00  1.00 
1 1 1  -66    0   15 o   61.10   42.40   12.44    0.00   10.58    0.00    0.43  180.00  0.18 
1 1 1  -66    0   16 o   38.54   28.02   10.93    0.00    1.68    0.00    8.00  180.00  0.15 
1 1 1  -66    0   17 o   96.52   45.65   68.60  180.00  120.02  180.00   58.91  180.00  0.94 
1 1 1  -66    0   18 o   49.93   34.68    2.57    0.00    2.12    0.00    0.13  180.00  0.04 
1 1 1  -66    0   19 o   70.99   43.59   63.66    0.00   59.35    0.00    5.92    0.00  0.79 
1 1 1  -66    0   20 o   39.71   29.00   37.02    0.00    6.76    0.00   22.24  180.00  0.45 
1 1 1  -66    0   21 o   54.62   37.59   47.66    0.00   28.36    0.00    5.96  180.00  0.57 
1 1 1  -66    0   22 o       ?       ?   56.19  180.00   37.01  180.00    0.00    0.00  0.00 
1 1 1  -66    0   23 o       ?       ?  139.05    0.00   64.53    0.00    0.00    0.00  0.00 
1 1 1  -66    0   24 o       ?       ?  103.60  180.00   48.08  180.00    0.00    0.00  0.00 
1 1 1  -66    2    1 o   93.01   17.02   61.81  207.17  106.90  207.17   49.92  207.17  0.88 
1 1 1  -66    2    2 o  110.50   14.98  132.66  143.53   88.74  143.53   34.42  323.53  0.96 
1 1 1  -66    2    3 o   49.19   19.49   51.79  267.89   18.76  267.89   29.58   87.89  0.68 
1 1 1  -66    2    4 o  130.77   12.86  139.08  252.68  123.20  252.68    7.11   72.68  0.97 
1 1 1  -66    2    5 o   84.17   17.79   65.10  290.98   86.43  290.98   25.30  290.98  0.88 
1 1 1  -66    2    6 o  237.79    8.32  205.86   97.62  277.34   97.62   83.93   97.62  0.99 
1 1 1  -66    2    7 o  124.87   13.05  118.78  163.10  128.81  163.10   17.31  163.10  0.96 
1 1 1  -66    2    8 o   76.09   21.96   60.36  354.67   68.81  354.67   12.30  354.67  0.82 
1 1 1  -66    2    9 f   45.69   19.78   55.73  326.15   51.96  326.15    0.00    0.00  0.00 
1 1 1  -66    2   10 o  218.73   10.47  247.34   22.33  203.84   22.33   25.46  202.33  0.99 
1 1 1  -66    2   11 o   65.16   24.46   99.42  285.35   21.16  285.35   70.33  105.35  0.86 
1 1 1  -66    2   12 o   53.44   23.69   50.19  337.59   22.37  337.59   23.40  157.59  0.64 
1 1 1  -66    2   13 o  119.78   24.43  124.38  270.46  113.31  270.46    0.97  270.46  0.94 
1 1 1  -66    2   14 o  137.28   28.38  106.95  124.93  159.86  124.93   64.27  124.93  0.93 
1 1 1  -66    2   15 o   67.51   32.78   83.92  253.18   28.01  253.18   46.13   73.18  0.76 
1 1 1  -66    2   16 o   93.44   36.39   14.37  165.94   36.81  165.94   24.07  165.94  0.27 
1 1 1  -66    2   17 o   85.27   36.74   63.55  170.93   72.33  170.93   15.67  170.93  0.76 
1 1 1  -66    2   18 o   70.20   30.04    6.76  291.29   12.11  291.29    6.24  291.29  0.13 
1 1 1  -66    2   19 o   60.11   27.66   27.70   25.90   25.50   25.89    2.38   25.89  0.40 
1 1 1  -66    2   20 f   59.73   27.77   61.61  359.04   47.74  359.05    0.00    0.00  0.00 
1 1 1  -66    2   21 o   65.89   30.00   30.08  111.97   31.11  111.78    9.58  111.78  0.40 
1 1 1  -66    2   22 o   69.68   31.35   45.15   59.84   41.45   59.85   12.41   59.85  0.51 
1 1 1  -66    2   23 o   58.60   28.77   38.43   32.01   13.42   31.60    3.94  211.60  0.26 
1 1 1  -66    2   24 o   59.00   28.72   45.09  327.23   21.32  327.26    0.14  327.26  0.36 
1 1 1  -66    4    1 o   99.91   15.83  148.39  272.92   55.33  272.92   80.57   92.92  0.96 
1 1 1  -66    4    2 o  132.57   11.43   90.50   52.36  169.24   52.36   85.77   52.36  0.95 
1 1 1  -66    4    3 o   54.03   20.72   42.65  144.92   28.36  144.92   11.19  324.92  0.63 
1 1 1  -66    4    4 o   91.35   16.88  115.80  190.24   63.82  190.24   43.98   10.24  0.94 
1 1 1  -66    4    5 o  125.81   12.82  148.61  178.40  105.42  178.40   33.23  358.40  0.97 
1 1 1  -66    4    6 o  108.90   14.80  138.03  300.37   80.34  300.37   48.52  120.37  0.96 
1 1 1  -66    4    7 o   83.13   19.64   98.19  217.13   60.30  217.13   31.28   37.13  0.91 
1 1 1  -66    4    8 o   54.45   20.79   67.35   74.81   21.98   74.81   40.67  254.81  0.78 
1 1 1  -66    4    9 o   66.56   23.57   98.03  288.15   25.22  288.15   65.59  108.15  0.87 
1 1 1  -66    4   10 o   85.94   25.09   71.46  222.94   80.74  222.94   14.93  222.94  0.85 
1 1 1  -66    4   11 o   79.46   28.25   49.05  157.24   68.75  157.24   23.91  157.24  0.71 
1 1 1  -66    4   12 o   58.21   24.09   34.61   17.50   29.35   17.50    2.02  197.50  0.52 
1 1 1  -66    4   13 f   79.17   29.67   80.72  199.05   72.50  199.06    0.00    0.00  0.00 
1 1 1  -66    4   14 o  107.15   30.13  130.03  336.69   81.73  336.69   33.85  156.69  0.92 
1 1 1  -66    4   15 o   58.07   25.56   36.93  144.39   26.51  144.39    6.12  324.39  0.51 
1 1 1  -66    4   16 o  138.27   34.73   39.94  195.87  175.81  195.87  140.33  195.87  0.76 
1 1 1  -66    4   17 o   83.13   30.35   60.34  200.34   79.65  200.34   26.08  200.34  0.80 
1 1 1  -66    4   18 o  116.75   31.48   63.75  257.66  144.05  257.66   89.37  257.66  0.85 
1 1 1  -66    4   19 o   72.82   30.81   87.71  128.08   46.29  128.07   25.35  308.07  0.81 
1 1 1  -66    4   20 o   81.96   32.52   57.21  326.62   70.12  326.60   26.68  326.60  0.69 
1 1 1  -66    4   21 o   63.90   29.02   30.95   39.52   30.12   39.52    8.45   39.52  0.41 
1 1 1  -66    4   22 o   81.78   33.89   62.08  264.76   62.18  264.79   25.29  264.79  0.61 
1 1 1  -66    4   23 o   67.99   31.82   60.11  235.24   26.84  235.43    1.46  235.43  0.38 
1 1 1  -66    4   24 o   49.71   24.60   34.21  296.18   13.06  296.18    3.46  116.18  0.30 
1 1 1  -66    6    1 o   57.46   20.46  119.77  184.33    6.70    4.33  115.24    4.33  0.89 
1 1 1  -66    6    2 o   84.17   18.46   72.47   99.17   82.10   99.17   15.99   99.17  0.88 
1 1 1  -66    6    3 o  120.71   13.39  142.21  311.36  102.65  311.36   27.79  131.36  0.97 
1 1 1  -66    6    4 o   98.52   21.55  134.65  218.23   61.85  218.23   62.12   38.23  0.94 
1 1 1  -66    6    5 o   97.69   20.20   78.70  187.62  103.98  187.62   31.35  187.62  0.90 
1 1 1  -66    6    6 o   89.18   19.39  100.36   30.77   71.52   30.77   21.14  210.77  0.92 
1 1 1  -66    6    7 o  117.93   13.17  104.43  113.27  128.29  113.27   31.96  113.27  0.95 
1 1 1  -66    6    8 o   94.29   19.39   59.72  332.07  108.68  332.07   53.73  332.07  0.87 
1 1 1  -66    6    9 o   61.53   21.75   59.31  115.90   39.17  115.90   15.17  295.90  0.76 
1 1 1  -66    6   10 o   46.45   20.38   35.89   17.09   13.73   17.09   18.97  197.09  0.50 
1 1 1  -66    6   11 o   90.47   23.39   79.47  287.77   87.17  287.77   15.27  287.77  0.88 
1 1 1  -66    6   12 o   80.86   28.55   98.30  108.44   51.84  108.44   36.42  288.44  0.87 
1 1 1  -66    6   13 o   58.48   25.87   54.35  149.55   27.42  149.55   20.95  329.55  0.65 
1 1 1  -66    6   14 f   63.66   26.75   35.00   30.98   30.89   30.98    0.00    0.00  0.00 
1 1 1  -66    6   15 o   76.20   29.25   65.24   45.83   60.93   45.83    3.06   45.83  0.78 
1 1 1  -66    6   16 o   60.43   28.37   30.03  156.88   32.20  156.88    5.42  156.88  0.49 
1 1 1  -66    6   17 o   99.40   35.47   75.87   28.56   99.82   28.56   33.81   28.56  0.83 
1 1 1  -66    6   18 o   61.94   27.55   60.33  349.98   36.09  349.98   14.60  169.98  0.70 
1 1 1  -66    6   19 o  107.90   33.17   58.58  118.62  122.51  118.56   76.38  118.56  0.78 
1 1 1  -66    6   20 o   54.29   25.94   25.38  211.33   18.04  211.17    0.50   31.17  0.34 
1 1 1  -66    6   21 o   51.18   24.86   37.47   29.84   19.68   29.83    5.67  209.83  0.44 
1 1 1  -66    6   22 f   53.79   26.57   55.35  115.74   28.59  115.93    0.00    0.00  0.00 
1 1 1  -66    6   23 o   48.77   23.98   23.25  197.41    5.92  197.92    4.56   17.92  0.17 
1 1 1  -66    6   24 o   53.45   25.82   18.59   42.32   11.75   42.32    2.35   42.32  0.20 
1 1 1  -66    8    1 o   83.84   19.06   82.19   83.89   75.02   83.89    1.51   83.89  0.89 
1 1 1  -66    8    2 o   67.64   20.51   68.85  222.89   48.60  222.89   13.35   42.89  0.82 
1 1 1  -66    8    3 o  153.05   10.06  136.90  268.32  174.02  268.32   50.27  268.32  0.97 
1 1 1  -66    8    4 o   69.90   21.28   83.36  104.29   44.54  104.29   31.06  284.29  0.86 
1 1 1  -66    8    5 o   84.17   17.94   42.56   95.41   92.95   95.41   54.28   95.41  0.78 
1 1 1  -66    8    6 o   94.25   18.02   83.09  269.80   95.90  269.80   20.35  269.80  0.91 
1 1 1  -66    8    7 o   55.89   20.45   79.91  146.31   18.57  146.31   54.02  326.31  0.82 
1 1 1  -66    8    8 o   47.45   20.30   50.97   19.86   13.98   19.86   32.22  199.86  0.63 
1 1 1  -66    8    9 o  107.32   15.51  113.83   58.39  100.24   58.39    2.56  238.39  0.95 
1 1 1  -66    8   10 o   67.69   22.14   34.38  219.77   48.73  219.77   17.84  219.77  0.59 
1 1 1  -66    8   11 o   54.90   23.84   28.35  235.33   20.20  235.34    5.11   55.34  0.41 
1 1 1  -66    8   12 o   48.58   22.54   32.38  357.05   12.46  357.05   16.24  177.05  0.42 
1 1 1  -66    8   13 o   46.33   21.69   15.91  210.47    6.82  210.47    7.24   30.47  0.23 
1 1 1  -66    8   14 o   94.24   28.31  114.33  300.86   70.47  300.86   30.99  120.86  0.91 
1 1 1  -66    8   15 o   81.56   28.29   77.83  158.69   71.04  158.69    1.64  158.69  0.86 
1 1 1  -66    8   16 o   46.15   22.41   33.52  188.02   16.47  188.02   12.79    8.02  0.50 
1 1 1  -66    8   17 o   58.61   27.76   61.17  255.72   29.23  255.72   22.48   75.72  0.69 
1 1 1  -66    8   18 o   47.42   23.23   46.05  238.33   15.28  238.40   21.57   58.40  0.55 
1 1 1  -66    8   19 o   65.34   28.88   71.16   70.38   42.08   70.39   11.03  250.39  0.73 
1 1 1  -66    8   20 o  103.91   39.61   37.88   48.26   80.15   48.23   53.82   48.23  0.51 
1 1 1  -66    8   21 o   62.15   28.86   59.10  240.98   32.72  241.01    1.88   61.01  0.54 
1 1 1  -66    8   22 o   69.30   32.46   28.53  199.04   14.70  199.06    2.71  199.06  0.19 
1 1 1  -66    8   23 o   61.98   28.82   30.90   65.87   20.05   65.92    5.24   65.92  0.28 
1 1 1  -66   10    1 o   55.02   20.73   12.12   72.30   12.14   72.31    1.44   72.31  0.21 
1 1 1  -66   10    2 o   89.78   17.49  111.70   56.11   67.11   56.11   31.73  236.11  0.92 
1 1 1  -66   10    3 o   63.96   21.10   41.44  326.55   44.30  326.55    7.46  326.55  0.63 
1 1 1  -66   10    4 o   34.01   15.98   52.64  216.52    9.76   36.52   56.70   36.52  0.55 
1 1 1  -66   10    5 o   79.72   20.31   47.33   24.13   79.13   24.13   36.84   24.13  0.76 
1 1 1  -66   10    6 o  104.57   21.14  103.57  189.85  100.79  189.85    8.20  189.85  0.92 
1 1 1  -66   10    7 o   48.56   21.51   19.69   15.49   10.42   15.49    7.16  195.49  0.29 
1 1 1  -66   10    8 o  102.36   15.34   82.90    8.27  113.85    8.28   39.96    8.28  0.92 
1 1 1  -66   10    9 o   76.56   25.14   34.91   84.02   59.48   84.02   28.47   84.02  0.59 
1 1 1  -66   10   10 o   52.02   22.68   96.93  113.19    1.67  293.19   87.33  293.19  0.81 
1 1 1  -66   10   11 o  135.06   17.11  178.75  120.54  104.27  120.54   53.67  300.54  0.97 
1 1 1  -66   10   12 o   97.03   24.57  112.07  140.02   79.62  140.02   19.72  320.02  0.92 
1 1 1  -66   10   13 o   62.70   25.40   83.30   85.28   30.88   85.28   43.23  265.28  0.84 
1 1 1  -66   10   14 o   69.00   26.80  113.49  176.49   23.09  176.49   77.70  356.49  0.90 
1 1 1  -66   10   15 o   52.74   24.03   56.20  318.95   25.02  318.95   23.64  138.95  0.70 
1 1 1  -66   10   16 o  103.67   26.51   97.02  329.61  106.35  329.61   24.74  329.61  0.91 
1 1 1  -66   10   17 o   94.82   36.47   74.44  121.11   89.00  121.18   29.64  121.18  0.78 
1 1 1  -66   10   18 o   85.23   36.17    9.59  231.06   18.10  231.32   10.87  231.32  0.15 
1 1 1  -66   10   19 o   67.49   29.64   26.17  300.43   30.44  300.39   12.12  300.39  0.36 
1 1 1  -66   10   20 o   80.99   31.90   76.44  327.59   68.88  327.55   22.09  327.55  0.71 
1 1 1  -66   10   21 o   62.62   29.92   46.82   43.68   18.95   43.89    1.88  223.89  0.32 
1 1 1  -66   10   22 o   86.11   33.78   53.26  191.79   57.29  191.73   32.53  191.73  0.48 
1 1 1  -66   10   23 o   70.10   30.53   24.60  315.54   29.22  315.54   16.41  315.54  0.30 
1 1 1  -66   12    1 o   67.89   26.61   55.74  301.29   53.14  301.29    3.50  301.29  0.76 
1 1 1  -66   12    2 o   85.23   19.40   61.74  191.96   93.06  191.96   38.21  191.96  0.87 
1 1 1  -66   12    3 o   93.28   16.72  116.61  224.14   72.15  224.14   31.26   44.14  0.94 
1 1 1  -66   12    4 o   49.40   20.16   33.32  358.12   19.43  358.12   10.07  178.12  0.50 
1 1 1  -66   12    5 o   45.83   19.81   47.33  280.00   12.62  280.00   29.26  100.00  0.59 
1 1 1  -66   12    6 o  117.46   14.53  140.24  113.26  101.72  113.26   22.34  293.26  0.96 
1 1 1  -66   12    7 o  111.69   14.83   96.32  191.82  124.70  191.82   39.47  191.82  0.94 
1 1 1  -66   12    8 o  128.74   17.55   74.49  292.87  173.12  292.87  107.14  292.87  0.93 
1 1 1  -66   12    9 o  108.99   21.50  109.03   53.96  107.65   53.96   10.93   53.96  0.94 
1 1 1  -66   12   10 o   55.10   22.56   69.61  131.41   24.88  131.41   37.00  311.41  0.79 
1 1 1  -66   12   11 o  100.84   20.75  134.95   55.89   72.13   55.89   48.13  235.89  0.95 
1 1 1  -66   12   12 o   63.62   24.09   66.31  215.41   45.18  215.41   13.57   35.41  0.82 
1 1 1  -66   12   13 o  122.16   23.95  113.04  261.15  132.85  261.15   34.63  261.15  0.95 
1 1 1  -66   12   14 o  140.77   21.73  152.85   39.79  142.04   39.79   12.23   39.79  0.97 
1 1 1  -66   12   15 o  103.36   25.42   28.28  147.53  107.90  147.49   84.72  147.49  0.63 
1 1 1  -66   12   16 o   61.09   26.18   38.20  141.15   34.87  141.09    5.20  141.09  0.53 
1 1 1  -66   12   17 o   65.57   27.57   48.51  195.40   44.54  195.39    8.92  195.39  0.61 
1 1 1  -66   12   18 o   63.87   30.14   32.57   48.28   29.23   48.32    6.73   48.32  0.41 
1 1 1  -66   12   19 o   96.84   33.24  113.18  220.42   94.55  220.43   27.15  220.43  0.84 
1 1 1  -66   12   20 o   53.98   26.49   24.46  308.95    6.71  309.06    3.89  129.06  0.16 
1 1 1  -66   12   21 o   67.38   29.28   26.94  358.02   20.04  358.11    7.59  358.11  0.24 
1 1 1  -66   12   22 o   63.38   28.88    9.40  267.33    9.37  267.33    4.52  267.33  0.11 
1 1 1  -66   14    1 o   67.61   25.14   77.89  128.46   45.50  128.46   21.29  308.46  0.83 
1 1 1  -66   14    2 o   73.54   24.70   73.39  295.86   60.71  295.86    3.06  115.86  0.85 
1 1 1  -66   14    3 o   66.97   24.44   90.45   20.30   37.41   20.30   41.97  200.30  0.87 
1 1 1  -66   14    4 o   48.92   21.89  108.46  134.18   10.64  314.18  106.50  314.18  0.87 
1 1 1  -66   14    5 o   82.02   22.99   76.51  173.50   78.02  173.50   10.13  173.50  0.89 
1 1 1  -66   14    6 o   50.29   22.00   67.65   52.07   19.24   52.07   40.86  232.07  0.79 
1 1 1  -66   14    7 o   31.25   15.54   42.98   99.07    2.90  279.07   41.01  279.07  0.56 
1 1 1  -66   14    8 o   46.08   20.94   52.17  135.36   17.75  135.36   28.30  315.36  0.69 
1 1 1  -66   14    9 o   98.64   22.92   84.03  279.84  106.68  279.84   33.09  279.84  0.91 
1 1 1  -66   14   10 o   62.01   21.43   21.83  350.55   36.94  350.54   18.03  350.54  0.45 
1 1 1  -66   14   11 o   98.98   20.55   84.77  230.63  108.61  230.63   36.17  230.63  0.91 
1 1 1  -66   14   12 o   74.15   24.02   64.74  127.82   64.98  127.82   10.59  127.82  0.80 
1 1 1  -66   14   13 o   53.04   22.66    8.20  248.15    7.64  247.93    0.94  247.93  0.14 
1 1 1  -66   14   14 o   51.42   23.43   64.60  182.34   20.90  182.34   29.44    2.34  0.69 
1 1 1  -66   14   15 o   71.10   25.99   23.08   77.88   39.10   77.97   21.92   77.97  0.40 
1 1 1  -66   14   16 o   82.27   27.56   61.61  258.94   80.86  258.91   37.30  258.91  0.76 
1 1 1  -66   14   17 o   57.60   25.49   23.05  161.13   20.58  161.13    5.18  161.13  0.31 
1 1 1  -66   14   18 o   92.65   36.71   36.50  219.58   49.49  219.78   29.96  219.78  0.37 
1 1 1  -66   14   19 o   57.14   28.30   27.30  159.14    8.76  158.48    2.97  338.48  0.18 
1 1 1  -66   14   20 o   78.47   33.29   52.47   48.18   47.27   48.18   22.47   48.18  0.46 
1 1 1  -66   14   21 o   66.77   30.59   25.84   49.36   26.89   49.36   13.39   49.36  0.30 
1 1 1  -66   16    1 o   66.18   25.42   82.02  228.40   43.11  228.39   21.03   48.39  0.81 
1 1 1  -66   16    2 o   66.37   25.61   57.85  178.40   49.19  178.42    2.80  178.42  0.72 
1 1 1  -66   16    3 o   72.28   25.63   56.60    6.96   61.10    6.93   14.91    6.93  0.74 
1 1 1  -66   16    4 o   97.65   24.00   56.62   15.13  115.59   15.12   68.82   15.12  0.83 
1 1 1  -66   16    5 o   54.37   23.11   59.54  239.72   26.60  239.71   22.95   59.71  0.70 
1 1 1  -66   16    6 o  135.94   17.02  127.36  233.08  155.16  233.08   48.94  233.08  0.96 
1 1 1  -66   16    7 o   67.91   24.90   24.62   17.30   39.05   17.32   18.59   17.32  0.44 
1 1 1  -66   16    8 o  112.45   16.52  131.62   67.08  106.32   67.08    2.15  247.08  0.96 
1 1 1  -66   16    9 o   36.81   17.44   43.60  217.72    2.16  217.79   33.28   37.79  0.51 
1 1 1  -66   16   10 o   59.12   22.20   28.93  285.82   32.74  285.76    9.64  285.76  0.47 
1 1 1  -66   16   11 f   34.76   16.84   49.39  224.88   38.35  224.84    0.00    0.00  0.00 
1 1 1  -66   16   12 o   49.29   21.31   61.27   79.34   20.87   79.44   25.22  259.44  0.68 
1 1 1  -66   16   13 o  132.31   16.62   80.27  352.91  188.30  352.93  129.89  352.93  0.93 
1 1 1  -66   16   14 o   43.58   20.41   28.54  341.43   11.27  341.47    8.68  161.47  0.36 
1 1 1  -66   16   15 o   48.94   21.90   53.70  237.99   22.24  237.99   13.59   57.99  0.59 
1 1 1  -66   16   16 o   48.40   22.21   22.13   45.84    8.30   45.67    3.99  225.67  0.21 
1 1 1  -66   16   17 o   67.52   31.88   46.72   72.48   21.80   72.73    1.60   72.73  0.31 
1 1 1  -66   16   18 o   50.27   23.38   35.79  252.62   11.41  252.70    4.88   72.70  0.28 
1 1 1  -66   16   19 o   80.75   39.59   35.10  170.70   31.70  170.70   14.28  170.70  0.30 
1 1 1  -66   18    1 o   41.89   18.88   18.72  165.89    7.66  165.93    5.26  345.93  0.25 
1 1 1  -66   18    2 o   81.32   27.79   64.52  248.73   78.56  248.77   32.97  248.77  0.76 
1 1 1  -66   18    3 o   58.86   25.17    5.77  349.59    6.39  350.05    2.23  350.05  0.09 
1 1 1  -66   18    4 o   59.74   25.06   33.17  183.58   31.73  183.60    7.55  183.60  0.47 
1 1 1  -66   18    5 o   32.98   15.85   49.38  121.18    2.16  301.11   38.36  301.11  0.52 
1 1 1  -66   18    6 o   51.19   20.96   40.41  318.75   25.71  318.82    4.04  138.82  0.54 
1 1 1  -66   18    7 o   61.77   21.56   83.12  193.93   40.38  193.92   20.52   13.92  0.82 
1 1 1  -66   18    8 o   43.88   19.61   35.20  277.93   13.79  277.93   11.79   97.93  0.45 
1 1 1  -66   18    9 o   67.92   22.61   68.68  299.36   57.47  299.46    8.21  299.46  0.79 
1 1 1  -66   18   10 o   53.78   22.09   38.79  135.89   28.44  135.96    1.12  135.96  0.52 
1 1 1  -66   18   11 o   61.09   27.83   68.93  108.92   36.88  108.93   10.41  288.93  0.69 
1 1 1  -66   18   12 o   71.19   24.12   64.72  262.91   64.01  262.91   21.05  262.91  0.75 
1 1 1  -66   18   13 o   59.84   23.17    4.95   53.80    4.68   53.52    1.80   53.52  0.06 
1 1 1  -66   18   14 o   42.17   19.69   28.34  252.89    4.00  252.43   10.08   72.43  0.21 
1 1 1  -66   18   15 o   86.58   23.95   21.18  171.02   31.44  171.43   22.42  171.43  0.23 
1 1 1  -66   18   16 o   49.12   22.00   45.60  174.91   14.08  175.02    6.80  355.02  0.36 
1 1 1  -66   18   17 o   70.59   25.63   54.47  247.81   55.41  247.81   28.55  247.81  0.58 
1 1 1  -66   20    1 o   48.79   20.87   12.75  324.35    3.25  324.45    2.26  144.45  0.09 
1 1 1  -66   20    2 o   38.57   18.18   52.79   73.22    1.63   73.38   24.19  253.38  0.36 
1 1 1  -66   20    3 o   40.98   19.32   13.33  162.37    2.11  162.48    5.00  342.48  0.11 
1 1 1  -66   20    4 o   67.98   23.41   82.84  184.39   53.06  184.38    6.89  184.38  0.73 
1 1 1  -66   20    5 f   35.50   17.05   75.53  117.07   43.27  117.11    0.00    0.00  0.00 
1 1 1  -66   20    6 o   47.74   20.25   68.16  357.67   17.69  357.70   21.75  177.70  0.60 
1 1 1  -66   20    7 o   50.98   21.20   59.10  356.16   22.31  356.26   11.42  176.26  0.55 
1 1 1  -66   20    8 o   58.32   21.96   65.98  118.96   34.81  119.09    1.53  299.09  0.61 
1 1 1  -66   20    9 o   37.61   17.72    5.40   37.35    0.39   37.77    2.41  217.77  0.04 
1 1 1  -66   20   10 o   36.04   17.23   21.60   23.59    0.03  204.38   10.36  204.38  0.14 
1 1 1  -66   20   11 o   64.34   23.19   62.34  334.37   33.43  334.36    6.96  334.36  0.47 
1 1 1  -66   20   12 f   37.88   17.99    5.50  257.37    2.52  257.73    0.00    0.00  0.00 
1 1 1  -66   20   13 o   92.91   21.34   30.01  175.87   67.28  175.73   53.54  175.73  0.44 
1 1 1  -66   20   14 o   47.39   21.00   15.80   58.66    7.08   58.60    0.55  238.60  0.16 
1 1 1  -66   20   15 o   60.46   23.34   63.72  327.14   47.80  327.14   15.15  327.14  0.67 
1 1 1  -66   22    1 o   69.31   29.26   82.34  358.46   55.97  358.46   14.02  358.46  0.71 
1 1 1  -66   22    2 o   60.92   26.28   31.20  149.43   25.01  149.43    9.58  149.43  0.33 
1 1 1  -66   22    3 o   50.40   20.85   40.57  240.70   20.28  240.69    0.68  240.69  0.40 
1 1 1  -66   22    4 o   47.12   20.00   34.29   30.27   13.37   30.21    2.93  210.21  0.31 
1 1 1  -66   22    5 o   51.59   20.73   20.01   53.22   10.84   53.19    1.41   53.19  0.20 
1 1 1  -66   22    6 o   60.12   21.75   24.19  268.56   19.94  268.53    8.60  268.53  0.26 
1 1 1  -66   22    7 o   54.38   21.37   16.35  136.05   10.48  136.23    2.76  136.23  0.17 
1 1 1  -66   22    8 o   53.62   21.40   42.86  158.48   23.85  158.48    3.43  158.48  0.41 
1 1 1  -66   22    9 o   42.00   19.35   17.08  306.85    5.18  306.86    3.11  126.86  0.16 
1 1 1  -66   22   10 o   42.49   19.13   28.64   24.36   10.54   24.36    3.71  204.36  0.29 
1 1 1  -66   22   11 o   87.00   21.24   58.69  266.49  105.72  266.49   75.59  266.49  0.78 
1 1 1  -65    1    1 o   58.37   20.70   53.65  108.08   35.90  108.08   14.47  288.08  0.74 
1 1 1  -65    1    2 o  162.02   10.00  201.12  114.41  129.45  114.41   59.93  294.41  0.98 
1 1 1  -65    1    3 o   43.94   18.61   73.88  305.78    2.73  125.78   72.44  125.78  0.76 
1 1 1  -65    1    4 o   38.57   17.61   61.48  288.81    6.31  108.81   64.39  108.81  0.67 
1 1 1  -65    1    5 o  163.66    9.63  162.08  225.44  167.47  225.44   14.21  225.44  0.98 
1 1 1  -65    1    6 o  149.21   11.03  107.05  196.11  186.81  196.11   85.57  196.11  0.97 
1 1 1  -65    1    7 o   53.82   20.87   42.52  351.72   26.82  351.72   13.38  171.72  0.62 
1 1 1  -65    1    8 o   87.87   19.04  174.59   59.25    3.02   59.25  161.86  239.25  0.96 
1 1 1  -65    1    9 o   41.27   18.66   73.67  318.31    8.02  138.31   77.48  138.31  0.74 
1 1 1  -65    1   10 o   60.04   25.25   93.76  330.47   12.90  330.47   75.30  150.47  0.84 
1 1 1  -65    1   11 o   58.37   23.14  120.56   20.41    9.37  200.41  122.18  200.41  0.89 
1 1 1  -65    1   12 o  174.87   14.01  128.25  229.02  221.70  229.02  102.78  229.02  0.97 
1 1 1  -65    1   13 o  134.59   19.22  160.44  284.48  113.31  284.48   33.87  104.48  0.97 
1 1 1  -65    1   14 o  144.27   19.28  100.93  109.63  182.71  109.63   91.23  109.63  0.95 
1 1 1  -65    1   15 o   62.61   28.37  100.55    3.05   13.28    3.05   76.77  183.05  0.83 
1 1 1  -65    1   16 o   83.26   37.84   72.59  245.40   57.24  245.40    6.91   65.40  0.73 
1 1 1  -65    1   17 o   95.13   38.41   55.51  107.45   84.60  107.45   35.39  107.45  0.70 
1 1 1  -65    1   18 o   72.27   30.16   76.88  246.06   51.01  246.06   17.60   66.06  0.83 
1 1 1  -65    1   19 o   60.64   27.53   75.13   29.66   29.99   29.66   34.69  209.66  0.78 
1 1 1  -65    1   20 o   72.38   33.64   53.90   17.77   47.54   17.76    3.48   17.76  0.63 
1 1 1  -65    1   21 o   65.60   29.37   25.20  195.24   28.34  195.42    9.34  195.42  0.36 
1 1 1  -65    1   22 o   50.02   24.50   25.50  295.86   14.23  295.86    3.46  115.86  0.32 
1 1 1  -65    1   23 o   73.26   32.37   75.80  282.51   49.06  282.43    6.78  282.43  0.62 
1 1 1  -65    1   24 o   78.32   36.08   60.61  317.51   38.51  317.59   11.89  317.59  0.42 
1 1 1  -65    1   25 o       ?       ?   11.35  262.38    5.69  262.38    0.00    0.00  0.00 
1 1 1  -65    3    1 o   33.23   15.79   58.32  186.03   12.94    6.03   67.46    6.03  0.63 
1 1 1  -65    3    2 f  104.98   13.51  100.48  162.54   94.46  162.54    0.00    0.00  0.00 
1 1 1  -65    3    3 o   44.35   19.12   16.93   32.54    8.28   32.55    7.66  212.55  0.27 
1 1 1  -65    3    4 o   87.46   17.05   58.16  250.17   96.61  250.17   41.75  250.17  0.87 
1 1 1  -65    3    5 o  147.34   10.58  119.79   50.80  172.53   50.80   59.45   50.80  0.97 
1 1 1  -65    3    6 o  109.53   14.56  110.69  339.38  103.64  339.38    0.87  159.38  0.95 
1 1 1  -65    3    7 o   73.38   20.22   78.73  301.63   53.43  301.63   20.87  121.63  0.87 
1 1 1  -65    3    8 o  156.11   12.31  182.28  279.34  134.28  279.34   37.58   99.34  0.98 
1 1 1  -65    3    9 o   75.94   21.08   23.73  333.71   59.51  333.71   37.18  333.71  0.54 
1 1 1  -65    3   10 f  131.45   14.78   94.23  219.63   88.45  219.63    0.00    0.00  0.00 
1 1 1  -65    3   11 o   64.00   24.08   60.43  296.20   41.43  296.19   14.87  116.19  0.76 
1 1 1  -65    3   12 o  149.86   17.07  102.80   38.24  192.19   38.24   97.29   38.24  0.96 
1 1 1  -65    3   13 o   61.42   25.84   74.69  248.66   28.05  248.66   40.16   68.66  0.78 
1 1 1  -65    3   14 o   58.87   27.33   43.44  270.19   27.51  270.19   11.72   90.19  0.57 
1 1 1  -65    3   15 o   78.06   32.31   53.70  334.30   57.47  334.30    9.55  334.30  0.68 
1 1 1  -65    3   16 o  129.24   25.95  150.40   46.11  113.00   46.11   19.74  226.11  0.95 
1 1 1  -65    3   17 o   51.05   25.10   19.97  340.47   13.57  340.47    4.17  160.47  0.31 
1 1 1  -65    3   18 o   73.61   29.55   55.09   97.94   62.09   97.94   13.24   97.94  0.75 
1 1 1  -65    3   19 o   88.27   31.94   90.88  226.83   73.97  226.83    3.63   46.83  0.86 
1 1 1  -65    3   20 o  105.54   37.41   56.02  345.94  107.98  345.93   62.89  345.93  0.73 
1 1 1  -65    3   21 o   62.30   28.15   36.97  195.35   33.10  195.45    5.69  195.45  0.49 
1 1 1  -65    3   22 o  122.50   33.43   81.88    5.52  153.11    5.52   97.11    5.52  0.85 
1 1 1  -65    3   23 o   49.22   24.24   36.84  132.95   10.30  132.92    9.07  312.92  0.30 
1 1 1  -65    3   24 o   94.16   38.45   81.37   68.75   72.42   68.88   36.04   68.88  0.58 
1 1 1  -65    3   25 o   70.82   33.44   45.15  174.18   38.94  174.18   15.90  174.18  0.44 
1 1 1  -65    5    1 o   47.55   19.69    9.83  306.46    6.95  306.46    2.15  126.46  0.17 
1 1 1  -65    5    2 o  174.74   10.09  155.24   22.39  197.88   22.39   53.06   22.39  0.98 
1 1 1  -65    5    3 o   76.93   18.02   24.14  158.19   67.88  158.19   45.25  158.19  0.59 
1 1 1  -65    5    4 o  127.28   13.10  132.67  171.73  121.38  171.73    3.35  351.73  0.97 
1 1 1  -65    5    5 o   31.10   15.19   62.29  348.51   19.29  168.52   77.89  168.52  0.63 
1 1 1  -65    5    6 o   75.38   20.74  113.31  120.19   31.30  120.19   75.33  300.19  0.91 
1 1 1  -65    5    7 o   85.19   25.81   81.92  166.94   71.73  166.94    5.33  346.94  0.87 
1 1 1  -65    5    8 o   83.83   24.86  114.64   15.14   45.51   15.14   62.22  195.14  0.91 
1 1 1  -65    5    9 o   52.70   21.70   57.34   13.72   21.83   13.72   31.85  193.72  0.72 
1 1 1  -65    5   10 o   52.40   22.14   80.51  287.78    9.03  287.78   65.89  107.78  0.80 
1 1 1  -65    5   11 o  109.08   17.84  105.36  341.74  108.15  341.74   10.85  341.74  0.94 
1 1 1  -65    5   12 o  121.94   17.98   87.30  268.51  148.25  268.51   68.37  268.51  0.94 
1 1 1  -65    5   13 o   54.87   23.82   41.67   48.71   24.95   48.71   12.79  228.71  0.57 
1 1 1  -65    5   14 o   63.18   27.17  133.16   87.08    8.17  267.08  127.51  267.08  0.88 
1 1 1  -65    5   15 o   51.63   24.82   94.80  127.10    2.78  307.10   86.73  307.10  0.79 
1 1 1  -65    5   16 f  121.81   28.99   65.94  192.71   58.38  192.71    0.00    0.00  0.00 
1 1 1  -65    5   17 o   57.45   27.19   35.57  321.01   30.23  321.01    1.45  141.01  0.54 
1 1 1  -65    5   18 o   73.27   32.92   84.54  278.78   45.65  278.78   28.11   98.78  0.81 
1 1 1  -65    5   19 o   52.90   24.97   27.47  344.30   18.59  344.30    4.48  164.30  0.39 
1 1 1  -65    5   20 o   73.76   30.44  108.92  271.87   40.45  271.85   44.70   91.85  0.85 
1 1 1  -65    5   21 o   70.42   30.17   53.14  177.16   50.47  177.10   12.13  177.10  0.63 
1 1 1  -65    5   22 o   59.86   28.20   32.26  254.34   25.22  254.33    4.00  254.33  0.39 
1 1 1  -65    5   23 o   64.61   31.20   31.55  285.45   15.11  285.37    0.56  285.37  0.23 
1 1 1  -65    5   24 o   53.38   25.58    7.99  282.79    3.52  283.58    0.24  103.58  0.07 
1 1 1  -65    7    1 o   38.89   18.22   39.98  314.95    2.40  314.95   34.16  134.95  0.50 
1 1 1  -65    7    2 o   50.39   20.25   47.19  319.67   21.08  319.67   22.37  139.67  0.64 
1 1 1  -65    7    3 o   98.24   14.50  118.98  159.37   76.19  159.37   33.94  339.37  0.95 
1 1 1  -65    7    4 o   35.84   16.63   30.37   53.10    0.61   53.10   27.61  233.10  0.40 
1 1 1  -65    7    5 o  176.38    9.96  202.44  300.09  159.12  300.09   29.34  120.09  0.99 
1 1 1  -65    7    6 o  101.77   14.41   49.78  341.63  132.08  341.62   85.71  341.62  0.88 
1 1 1  -65    7    7 o  115.62   14.68  101.64  151.96  124.88  151.96   30.32  151.96  0.95 
1 1 1  -65    7    8 o   45.28   19.08   81.44   86.37    3.94  266.37   79.50  266.37  0.79 
1 1 1  -65    7    9 o   60.42   22.22   17.59   14.24   24.41   14.23    8.16   14.23  0.34 
1 1 1  -65    7   10 o   57.48   22.71   17.89  313.25   20.25  313.25    3.81  313.25  0.32 
1 1 1  -65    7   11 o   41.21   19.10   10.81  176.32    3.25  176.31    6.60  356.31  0.16 
1 1 1  -65    7   12 o  104.58   22.95  132.79   53.74   76.72   53.74   43.30  233.74  0.94 
1 1 1  -65    7   13 o   62.52   26.82   35.20  349.90   31.98  349.90    0.45  349.90  0.51 
1 1 1  -65    7   14 o   71.44   29.22   47.60  176.94   47.79  176.94    5.60  176.94  0.63 
1 1 1  -65    7   15 o   70.25   27.74   29.19   93.09   41.10   93.09   15.28   93.09  0.48 
1 1 1  -65    7   16 o  103.18   28.26   78.99    7.94  112.95    7.94   42.69    7.94  0.89 
1 1 1  -65    7   17 o   57.04   25.97   87.11  310.86   18.04  310.86   58.76  130.86  0.83 
1 1 1  -65    7   18 o   72.26   32.21   46.96   71.07   49.94   71.07    9.97   71.07  0.62 
1 1 1  -65    7   19 o   49.12   23.94   81.65   71.08    8.05   71.06   57.73  251.06  0.75 
1 1 1  -65    7   20 o   61.08   27.89   34.22  179.47   30.10  179.54    4.60  179.54  0.46 
1 1 1  -65    7   21 o   70.45   30.94   14.10  113.79   18.64  113.76    8.89  113.76  0.20 
1 1 1  -65    7   22 o   70.00   30.61   81.65  214.75   46.33  214.80    0.53  214.80  0.66 
1 1 1  -65    7   23 o   63.56   29.95   33.57   35.33   15.57   35.45    0.98   35.45  0.24 
1 1 1  -65    7   24 o   63.93   28.92   42.67  155.98   31.54  155.98   10.49  155.98  0.41 
1 1 1  -65    9    1 o  136.06   11.64  150.74  122.27  128.49  122.28    7.16  302.28  0.97 
1 1 1  -65    9    2 o   77.32   21.25   79.32  346.58   62.18  346.58    9.63  166.58  0.87 
1 1 1  -65    9    3 o   79.12   22.65   74.20  269.33   67.75  269.33    0.26  269.33  0.85 
1 1 1  -65    9    4 o   34.01   16.26   32.39  323.12    2.51  143.12   32.08  143.12  0.40 
1 1 1  -65    9    5 o   97.75   15.71  149.22  334.96   50.45  334.96   86.05  154.96  0.96 
1 1 1  -65    9    6 o   92.37   17.06   75.31   32.00   97.65   32.00   28.72   32.00  0.90 
1 1 1  -65    9    7 o  114.91   13.52  129.56   13.37  102.11   13.37   16.33  193.37  0.96 
1 1 1  -65    9    8 o   39.74   18.09   47.24  261.55    2.28  261.55   40.79   81.55  0.57 
1 1 1  -65    9    9 o   80.15   20.67   86.16  272.42   63.90  272.42   14.31   92.42  0.89 
1 1 1  -65    9   10 o   77.44   23.08   50.42  243.62   71.77  243.62   26.23  243.62  0.76 
1 1 1  -65    9   11 o   94.80   22.17   54.23    1.31  107.83    1.31   59.17    1.31  0.83 
1 1 1  -65    9   12 o   56.20   23.90   86.63  115.14   12.33  115.14   64.81  295.14  0.80 
1 1 1  -65    9   13 o   88.92   28.08   14.60   35.36   41.51   35.36   28.62   35.36  0.31 
1 1 1  -65    9   14 o   52.10   23.47   25.30  120.01   17.43  120.01    4.98  300.01  0.38 
1 1 1  -65    9   15 o   73.16   27.36    2.06  120.90    4.94  120.91    3.11  120.91  0.05 
1 1 1  -65    9   16 o  119.25   25.94  131.61  250.25  110.87  250.25    5.07   70.25  0.95 
1 1 1  -65    9   17 o   71.53   29.21   96.37  275.60   39.30  275.60   42.92   95.60  0.85 
1 1 1  -65    9   18 o   72.94   34.04   49.94   37.84   47.09   37.86    6.50   37.86  0.60 
1 1 1  -65    9   19 f   62.29   30.40   33.57  246.17   25.39  246.09    0.00    0.00  0.00 
1 1 1  -65    9   20 o   56.74   26.74   18.87  351.96   15.59  351.98    2.27  351.98  0.25 
1 1 1  -65    9   21 o   71.42   30.46   83.54  151.48   51.65  151.49    0.10  151.49  0.72 
1 1 1  -65    9   22 o   56.46   27.81   65.36  114.04   16.72  114.28   11.68  294.28  0.40 
1 1 1  -65    9   23 f   63.43   28.86   60.01   21.34   28.25   21.41    0.00    0.00  0.00 
1 1 1  -65   11    1 o   38.94   17.32   44.87  162.96    0.21  162.96   39.43  342.95  0.51 
1 1 1  -65   11    2 o   45.00   18.93    5.88  197.36    2.70  197.36    2.52   17.36  0.09 
1 1 1  -65   11    3 o   87.04   19.15  112.81  208.11   59.65  208.11   41.03   28.11  0.92 
1 1 1  -65   11    4 o   58.39   20.54  121.97  181.04    5.86    1.04  115.06    1.04  0.88 
1 1 1  -65   11    5 o   47.87   19.31   50.03  223.95   15.23  223.95   29.63   43.95  0.63 
1 1 1  -65   11    6 o  119.77   12.82  117.53  132.26  123.36  132.26   17.90  132.26  0.96 
1 1 1  -65   11    7 o   71.90   20.36   77.92  190.36   52.51  190.36   17.33   10.36  0.85 
1 1 1  -65   11    8 o   75.71   20.23   81.94   26.14   57.93   26.14   15.35  206.14  0.87 
1 1 1  -65   11    9 o   66.33   24.31   59.04  165.63   44.82  165.63    7.79  345.63  0.73 
1 1 1  -65   11   10 o   66.63   24.00   11.39  163.36   18.08  163.37    7.98  163.37  0.21 
1 1 1  -65   11   11 o   54.46   23.53   28.46   71.18   19.23   71.18    5.88  251.18  0.41 
1 1 1  -65   11   12 o   67.30   25.82   83.49  317.06   37.24  317.06   36.68  137.06  0.83 
1 1 1  -65   11   13 o  126.16   18.40   85.98  194.93  161.23  194.93   84.82  194.93  0.94 
1 1 1  -65   11   14 o  125.03   20.65  105.24  192.58  144.86  192.58   50.93  192.58  0.95 
1 1 1  -65   11   15 o   55.38   24.50   44.52  301.59   31.64  301.59    7.12  121.59  0.64 
1 1 1  -65   11   16 o   52.81   24.25   25.63    2.18   19.12    2.18    2.55  182.18  0.39 
1 1 1  -65   11   17 o   69.29   28.06   89.40  264.93   41.97  264.91   29.99   84.91  0.82 
1 1 1  -65   11   18 o   70.05   31.35   69.47  112.19   48.02  112.23    4.39  292.23  0.72 
1 1 1  -65   11   19 o   57.85   27.94   52.79  164.11   29.86  164.19    7.42  344.19  0.58 
1 1 1  -65   11   20 f   53.59   25.37   20.21   30.22   12.74   30.19    0.00    0.00  0.00 
1 1 1  -65   11   21 o   53.71   26.49   46.05  349.24   12.33  348.90    8.73  168.90  0.31 
1 1 1  -65   11   22 o   54.00   25.53   35.81  278.63   14.33  278.57    2.21   98.57  0.29 
1 1 1  -65   11   23 o   61.07   28.14   28.02  237.36   24.55  237.36   10.08  237.36  0.32 
1 1 1  -65   13    1 f   44.37   18.98   12.94  353.09   11.51  353.09    0.00    0.00  0.00 
1 1 1  -65   13    2 o  111.22   14.01   56.56  135.66  151.49  135.66  101.29  135.66  0.91 
1 1 1  -65   13    3 o   36.46   16.79    8.94    0.76    1.29    0.76    6.63  180.76  0.13 
1 1 1  -65   13    4 o   56.18   20.62   70.37  104.49   25.44  104.49   36.82  284.49  0.78 
1 1 1  -65   13    5 o  190.92    9.20  181.38   67.01  215.17   67.01   54.82   67.01  0.98 
1 1 1  -65   13    6 o   51.95   20.16   20.21  344.41   16.33  344.41    1.53  164.41  0.33 
1 1 1  -65   13    7 o  128.18   13.41   95.39  257.84  158.70  257.84   74.36  257.84  0.95 
1 1 1  -65   13    8 o   67.63   21.55   83.77  334.21   41.15  334.21   33.00  154.21  0.85 
1 1 1  -65   13    9 f   37.85   18.25   19.05   83.13   16.88   83.13    0.00    0.00  0.00 
1 1 1  -65   13   10 o   76.07   22.98   84.65  115.18   58.46  115.18   16.74  295.18  0.88 
1 1 1  -65   13   11 o   96.47   23.63   90.29  236.90   96.44  236.90   16.01  236.90  0.92 
1 1 1  -65   13   12 o   47.87   21.44   58.11  154.87   19.22  154.87   32.38  334.87  0.74 
1 1 1  -65   13   13 o   63.87   24.49   91.71  329.95   30.31  329.95   49.54  149.95  0.86 
1 1 1  -65   13   14 o  100.13   23.77   89.04  122.03  106.08  122.03   30.32  122.03  0.91 
1 1 1  -65   13   15 o   48.66   22.37   38.38  103.21   17.89  103.26   13.68  283.26  0.51 
1 1 1  -65   13   16 o   47.07   22.10   51.61  319.28   16.12  319.33   24.14  139.33  0.60 
1 1 1  -65   13   17 o   72.41   29.77   38.20   80.71   48.55   80.85   20.47   80.85  0.53 
1 1 1  -65   13   18 o   52.98   25.31   33.37  179.93   20.51  179.93    2.57  359.93  0.41 
1 1 1  -65   13   19 o   53.68   26.16   44.53  196.05   19.69  196.01    6.91   16.01  0.43 
1 1 1  -65   13   20 o   64.10   27.61   43.43  173.48   21.68  173.39    2.67  173.39  0.32 
1 1 1  -65   13   21 o   52.53   25.87    9.43  178.84    3.68  178.99    0.73  358.99  0.08 
1 1 1  -65   13   22 f   59.28   27.08   42.17  212.16   21.74  212.16    0.00    0.00  0.00 
1 1 1  -65   15    1 o   98.17   15.76  117.80  267.48   85.28  267.48   15.86   87.48  0.95 
1 1 1  -65   15    2 o   40.78   18.14   60.46  301.52    5.69  301.52   46.88  121.52  0.71 
1 1 1  -65   15    3 o   39.84   17.73   18.54   13.89    8.95   13.89    7.33  193.89  0.32 
1 1 1  -65   15    4 o   39.53   17.90   50.67  208.80    8.34  208.80   36.47   28.80  0.67 
1 1 1  -65   15    5 o   79.10   19.94   99.95  314.39   57.50  314.39   31.20  134.39  0.92 
1 1 1  -65   15    6 o  168.47    9.48  178.55  194.17  173.83  194.17   15.23  194.17  0.99 
1 1 1  -65   15    7 o   55.14   21.01   66.04   35.34   30.96   35.34   27.58  215.34  0.81 
1 1 1  -65   15    8 o   60.54   23.77   67.42  148.47   38.44  148.47   21.03  328.47  0.81 
1 1 1  -65   15    9 o   51.37   22.10   34.21  316.77   26.65  316.77    3.28  136.77  0.55 
1 1 1  -65   15   10 o   53.93   22.69   62.20  343.74   27.21  343.74   26.62  163.74  0.75 
1 1 1  -65   15   11 o   81.95   22.59   63.45   10.03   83.90   10.03   29.76   10.03  0.84 
1 1 1  -65   15   12 o   80.49   23.68   17.08  225.43   48.28  225.44   33.95  225.44  0.39 
1 1 1  -65   15   13 o   43.43   20.05   86.26  196.26    2.97   16.24   72.89   16.24  0.77 
1 1 1  -65   15   14 o   50.32   21.98   27.40  263.78   18.42  263.68    2.88   83.68  0.39 
1 1 1  -65   15   15 o   96.41   24.91   91.83  220.80  103.46  220.79   35.47  220.79  0.89 
1 1 1  -65   15   16 o   60.75   25.30   57.47  146.91   40.19  146.91    0.24  326.92  0.66 
1 1 1  -65   15   17 o   51.34   23.35   44.59  284.41   23.34  284.42    6.07  104.42  0.51 
1 1 1  -65   15   18 o   46.17   21.99   49.48   98.79   10.14   98.71   15.74  278.71  0.39 
1 1 1  -65   15   19 o   65.41   30.22    8.09   75.07    4.13   74.84    0.73   74.84  0.06 
1 1 1  -65   15   20 f       ?       ?   50.29  267.47   24.00  267.54    0.00    0.00  0.00 
1 1 1  -65   17    1 o   90.13   23.15   70.89  170.49   99.22  170.47   44.07  170.47  0.86 
1 1 1  -65   17    2 o   77.34   24.20   49.22    4.13   73.93    4.15   34.76    4.15  0.73 
1 1 1  -65   17    3 o   82.56   19.52   86.45  165.79   77.23  165.79    7.11  165.79  0.89 
1 1 1  -65   17    4 o  109.94   21.35  116.57  133.71  110.68  133.71   15.01  133.71  0.94 
1 1 1  -65   17    5 o   42.98   20.02   15.80   92.12    6.52   92.09    6.53  272.09  0.23 
1 1 1  -65   17    6 o   67.81   24.93  102.91  302.98   32.27  302.98   52.92  122.98  0.87 
1 1 1  -65   17    7 o   53.02   22.74   38.40  251.83   25.17  251.85    6.50   71.85  0.54 
1 1 1  -65   17    8 f   95.59   23.12   81.02  265.45   66.20  265.45    0.00    0.00  0.00 
1 1 1  -65   17    9 o   62.50   21.75   67.81  222.91   43.69  222.93   10.94   42.93  0.79 
1 1 1  -65   17   10 f   64.14   22.12   70.14   75.21   55.39   75.20    0.00    0.00  0.00 
1 1 1  -65   17   11 o   73.06   24.37   64.99   40.75   64.77   40.71   14.81   40.71  0.79 
1 1 1  -65   17   12 o   34.70   16.85   17.81  121.56    1.94  121.60   11.33  301.60  0.22 
1 1 1  -65   17   13 o   44.50   20.43   27.95  222.49   12.28  222.48    7.86   42.48  0.36 
1 1 1  -65   17   14 o   52.27   25.80   18.45   88.33   11.83   88.38    0.92  268.38  0.24 
1 1 1  -65   17   15 o   52.75   22.79    9.61  240.23    7.40  240.14    1.22  240.14  0.13 
1 1 1  -65   17   16 o   66.59   25.47   62.04  293.68   43.04  293.70   10.26  293.70  0.57 
1 1 1  -65   17   17 o   40.83   19.95   24.50   61.06    1.34   62.01    9.09  242.01  0.14 
1 1 1  -65   17   18 o   43.23   20.78   38.60  128.04    7.38  128.08   10.49  308.08  0.29 
1 1 1  -65   17   19 o   60.94   27.13   76.92   70.63   41.69   70.62    2.84   70.62  0.66 
1 1 1  -65   19    1 o   45.50   21.01   37.92   16.62   15.58   16.63   10.30  196.63  0.46 
1 1 1  -65   19    2 o   98.66   24.62  100.35  231.91  107.23  231.93   37.18  231.93  0.90 
1 1 1  -65   19    3 o   55.73   23.68   34.56    8.30   27.79    8.29    3.25    8.29  0.47 
1 1 1  -65   19    4 o   53.15   23.23   86.57   98.11   20.33   98.07   41.89  278.07  0.78 
1 1 1  -65   19    5 f   79.93   25.65   94.93  138.86   68.77  138.89    0.00    0.00  0.00 
1 1 1  -65   19    6 o  142.38   16.62  113.05   47.45  190.32   47.46  108.45   47.46  0.96 
1 1 1  -65   19    7 o   56.58   24.96   61.39  108.31   31.79  108.27   12.59  288.27  0.67 
1 1 1  -65   19    8 o   53.43   22.58   66.98  327.08   27.89  327.10   20.04  147.10  0.71 
1 1 1  -65   19    9 o   54.08   21.61  100.11   72.86   18.63   72.86   51.97  252.86  0.82 
1 1 1  -65   19   10 o   49.71   20.86   15.98  286.17   12.13  286.26    1.05  286.26  0.23 
1 1 1  -65   19   11 o   76.48   23.02   67.39  155.65   76.28  155.64   30.82  155.64  0.80 
1 1 1  -65   19   12 o   80.08   22.31   16.95  267.84   40.36  267.90   29.78  267.90  0.32 
1 1 1  -65   19   13 o   38.50   18.44   35.49   33.19    2.99   33.26   16.36  213.26  0.29 
1 1 1  -65   19   14 o   65.82   22.96   57.21  308.99   37.30  308.95   11.29  308.95  0.48 
1 1 1  -65   19   15 o   42.42   19.67   20.06  136.48    2.68  136.06    6.15  316.06  0.14 
1 1 1  -65   19   16 o   40.59   19.35    7.57  263.43    1.45  263.34    2.07   83.34  0.06 
1 1 1  -65   19   17 o   72.53   25.45   65.61  242.38   67.08  242.38   33.89  242.38  0.69 
1 1 1  -65   21    1 o   41.58   20.22    4.20  116.95    0.33  114.42    1.48  294.42  0.03 
1 1 1  -65   21    2 o   48.40   22.16   63.85  251.71   11.10  251.85   17.38   71.85  0.41 
1 1 1  -65   21    3 o   80.90   26.37   56.58  231.86   61.42  231.77   33.92  231.77  0.55 
1 1 1  -65   21    4 o   51.41   23.20   52.87  117.32   16.55  117.55   10.38  297.55  0.42 
1 1 1  -65   21    5 o   55.58   21.12   47.94  314.45   25.40  314.51    0.26  314.51  0.45 
1 1 1  -65   21    6 o   49.38   20.44   64.73  299.38   18.48  299.36   15.77  119.36  0.53 
1 1 1  -65   21    7 o   59.58   21.63   60.30   54.92   34.64   54.74    3.30   54.74  0.55 
1 1 1  -65   21    8 o   45.01   19.99   29.49  170.86    6.66  170.67    8.16  350.67  0.24 
1 1 1  -65   21    9 o   41.40   18.69   16.09  160.61    1.94  160.21    5.66  340.21  0.12 
1 1 1  -65   21   10 o   54.63   21.67   34.25  346.21   12.67  345.67    1.87  165.67  0.25 
1 1 1  -65   21   11 o   69.48   23.67   81.29  313.49   49.48  313.35   14.46  313.35  0.61 
1 1 1  -65   21   12 o   49.68   20.94   54.81  271.57   16.71  271.59    7.98   91.59  0.42 
1 1 1  -65   21   13 o   62.77   22.58   13.43  153.84   13.07  153.86    6.70  153.86  0.15 
1 1 1  -65   21   14 o   43.53   19.50   30.73  324.46   12.37  324.46    3.00  144.46  0.32 
1 1 1  -65   23    1 f       ?       ?   47.11   99.00   24.80   99.00    0.00    0.00  0.00 
1 1 1  -65   23    2 o   31.94   15.56   28.75  216.51    3.57  216.51   11.15   36.51  0.29 
1 1 1  -65   23    3 o   59.14   21.21   33.87  318.51   33.66  318.51   16.69  318.51  0.43 
1 1 1  -65   23    4 o   49.93   23.36   53.53   25.79   21.61   25.79    4.79  205.79  0.48 
1 1 1  -65   23    5 o   39.49   19.54   38.88  356.92    7.34  356.91   11.67  176.91  0.33 
1 1 1  -65   23    6 o   49.45   20.96   43.74  281.42   20.65  281.41    0.69  101.41  0.42 
1 1 1  -65   23    7 o   62.23   22.15   39.25  103.92   37.71  103.92   18.47  103.92  0.46 
1 1 1  -65   23    8 o   59.30   21.84   11.56  348.59   12.16  348.60    6.43  348.60  0.15 
1 1 1  -65   23    9 o   50.90   20.97   71.39  216.21   31.18  216.21    4.88   36.21  0.66 
1 1 1  -65   23   10 o   95.45   20.77   44.19  200.99  118.98  200.99   96.11  200.99  0.74 
1 1 1  -64    0    1 o   59.23   28.73   77.86  180.00   36.51  180.00   37.08    0.00  0.93 
1 1 1  -64    0    2 o   33.44   22.30   21.04    0.00    1.43  180.00   21.37  180.00  0.28 
1 1 1  -64    0    3 o  101.69   25.90  149.73    0.00   61.21    0.00   80.96  180.00  1.00 
1 1 1  -64    0    4 o   48.37   27.81   15.89  180.00   10.70  180.00    4.41  360.00  0.27 
1 1 1  -64    0    5 o   96.85   24.21   85.56  180.00  111.60  180.00   30.19  180.00  1.00 
1 1 1  -64    0    6 o   86.48   30.23   95.98  180.00   80.33  180.00   11.01    0.00  0.99 
1 1 1  -64    0    7 o   73.60   30.83   38.41    0.00   71.78    0.00   35.25    0.00  0.74 
1 1 1  -64    0    8 o   40.49   25.65  125.90    0.00   42.17  180.00  161.78  180.00  0.96 
1 1 1  -64    0    9 o   50.03   29.98   25.56  180.00   17.07  180.00    7.18    0.00  0.41 
1 1 1  -64    0   10 o   31.63   22.17   33.96    0.00    6.05  180.00   38.19  180.00  0.41 
1 1 1  -64    0   11 o   32.02   22.81   33.57    0.00    5.17  180.00   36.84  180.00  0.41 
1 1 1  -64    0   12 o   40.56   27.31   22.56  180.00    5.89  180.00   15.32    0.00  0.33 
1 1 1  -64    0   13 o   72.99   38.80   68.12  180.00   66.64  180.00    3.20  180.00  0.89 
1 1 1  -64    0   14 o   81.48   39.56  116.64    0.00   53.98    0.00   53.29  180.00  0.99 
1 1 1  -64    0   15 o  191.07   21.62  111.07    0.00  281.41    0.00  180.67    0.00  1.00 
1 1 1  -64    0   16 o   66.27   39.25   96.71  180.00   36.90  180.00   49.65    0.00  0.93 
1 1 1  -64    0   17 o   99.78   59.16   50.35  180.00   88.94  180.00   44.53  180.00  0.67 
1 1 1  -64    0   18 o   65.56   40.97  127.18    0.00   15.54    0.00   97.39  180.00  0.98 
1 1 1  -64    0   19 o   95.15   48.39   78.27  180.00  111.42  180.00   42.25  180.00  0.95 
1 1 1  -64    0   20 o   58.68   39.11   10.96    0.00   11.37    0.00    2.07    0.00  0.18 
1 1 1  -64    0   21 o   51.21   35.57    1.59  180.00    1.08  180.00    0.17  360.00  0.02 
1 1 1  -64    0   22 o   69.68   42.04   69.65    0.00   60.57    0.00    9.96    0.00  0.80 
1 1 1  -64    0   23 o       ?       ?   45.46    0.00   29.91    0.00    0.00    0.00  0.00 
1 1 1  -64    0   24 o   73.97   44.41   66.05  180.00   43.61  180.00   13.82  180.00  0.50 
1 1 1  -64    0   25 o       ?       ?   97.84  180.00   46.27  180.00    0.00    0.00  0.00 
1 1 1  -64    2    1 o  128.11   11.46  173.34   82.96   86.14   82.96   77.56  262.96  0.98 
1 1 1  -64    2    2 o  166.89   10.00  146.84   89.97  187.34   89.97   48.30   89.97  0.98 
1 1 1  -64    2    3 o   57.16   20.74   47.74  185.06   32.50  185.06   12.80    5.06  0.68 
1 1 1  -64    2    4 o   66.18   19.44   54.62  223.59   50.72  223.59    1.16   43.59  0.78 
1 1 1  -64    2    5 o   46.87   18.92   32.20   11.33   14.37   11.33   16.25  191.33  0.48 
1 1 1  -64    2    6 o   94.16   17.69   72.34  295.26  100.00  295.26   31.22  295.26  0.90 
1 1 1  -64    2    7 o   69.37   19.88   78.10  356.77   44.68  356.77   29.54  176.77  0.86 
1 1 1  -64    2    8 o  111.70   15.12   85.32  261.90  127.45  261.90   46.46  261.90  0.93 
1 1 1  -64    2    9 f   72.37   21.08   71.17  103.93   67.45  103.93    0.00    0.00  0.00 
1 1 1  -64    2   10 o   76.49   23.54  114.68  354.45   30.33  354.45   78.10  174.45  0.91 
1 1 1  -64    2   11 o  131.75   15.56  142.20   95.15  120.89   95.15   13.16  275.15  0.97 
1 1 1  -64    2   12 o   76.98   24.99   30.52    1.56   62.61    1.56   33.94    1.56  0.59 
1 1 1  -64    2   13 o  179.70   14.56  141.73  318.14  219.37  318.14   87.66  318.14  0.98 
1 1 1  -64    2   14 o  134.35   19.40  108.66  257.56  155.98  257.56   56.26  257.56  0.95 
1 1 1  -64    2   15 o  161.52   18.31  114.72  144.73  206.96  144.73  103.11  144.73  0.96 
1 1 1  -64    2   16 o   88.26   32.40   22.71   17.93   51.63   17.93   31.34   17.93  0.41 
1 1 1  -64    2   17 o   85.34   36.47   40.14  290.34   57.94  290.34   22.51  290.34  0.55 
1 1 1  -64    2   18 o  109.40   37.11   65.26  228.30  118.95  228.30   60.95  228.30  0.81 
1 1 1  -64    2   19 o   63.71   30.03   61.20   28.25   39.14   28.25   14.74  208.25  0.73 
1 1 1  -64    2   20 o   61.61   28.03   42.46  142.43   34.77  142.43    1.09  322.43  0.57 
1 1 1  -64    2   21 o   70.59   30.75   76.85  109.49   47.41  109.53   12.98  289.53  0.76 
1 1 1  -64    2   22 o   76.49   32.76   32.82  207.32   44.90  207.25   21.24  207.25  0.45 
1 1 1  -64    2   23 o   59.30   27.56   43.84  251.66   29.46  251.64    1.31  251.64  0.49 
1 1 1  -64    2   24 o   97.91   40.62  102.73   28.22   77.14   28.24   32.66   28.24  0.62 
1 1 1  -64    2   25 o       ?       ?   26.22   50.87   12.52   50.71    0.00    0.00  0.00 
1 1 1  -64    4    1 o   37.62   17.33   74.42  169.08   14.98  349.08   85.09  349.08  0.73 
1 1 1  -64    4    2 o  129.02   11.76  116.99  306.24  137.98  306.24   27.48  306.24  0.96 
1 1 1  -64    4    3 o   48.95   19.22   23.92  220.09   16.12  220.09    6.52   40.09  0.40 
1 1 1  -64    4    4 o   35.48   16.49   17.97   84.49    0.34   84.49   16.68  264.49  0.24 
1 1 1  -64    4    5 o   70.86   20.78   43.79  344.28   60.86  344.28   19.33  344.28  0.72 
1 1 1  -64    4    6 o   79.98   17.67  129.32  229.65   26.80  229.65   95.85   49.65  0.93 
1 1 1  -64    4    7 o  177.52    9.69  158.98   13.28  197.49   13.28   46.78   13.28  0.98 
1 1 1  -64    4    8 o  170.01   10.43  172.88  131.68  169.98  131.68    6.28  131.68  0.98 
1 1 1  -64    4    9 o  175.02   11.00  207.42  359.22  148.69  359.22   47.38  179.22  0.98 
1 1 1  -64    4   10 o  118.71   15.89  103.81  235.12  127.53  235.12   29.63  235.12  0.95 
1 1 1  -64    4   11 o   54.52   24.39   31.56   94.73   23.00   94.73    6.68  274.73  0.48 
1 1 1  -64    4   12 o  185.87   15.14  198.42  157.39  180.60  157.39    4.58  337.39  0.98 
1 1 1  -64    4   13 o   52.65   23.29   27.23  170.77   19.21  170.77    5.92  350.77  0.42 
1 1 1  -64    4   14 o   77.66   27.76   55.07  104.08   65.75  104.07   15.54  104.07  0.75 
1 1 1  -64    4   15 o  143.95   27.47  136.82   23.03  150.70   23.03   27.52   23.03  0.95 
1 1 1  -64    4   16 o   86.18   32.75  140.88  151.61   29.87  151.61   95.28  331.61  0.90 
1 1 1  -64    4   17 o   78.40   29.41   45.26  113.96   63.35  113.96   23.31  113.96  0.66 
1 1 1  -64    4   18 o   67.10   30.45   94.63   75.85   28.80   75.85   55.49  255.85  0.84 
1 1 1  -64    4   19 o   73.95   30.73   53.95  255.63   59.15  255.63   12.24  255.63  0.72 
1 1 1  -64    4   20 o   49.41   24.15   40.00  121.31   16.99  121.32   16.28  301.32  0.51 
1 1 1  -64    4   21 o   67.73   29.90   34.57   53.82   38.01   53.71   11.54   53.71  0.48 
1 1 1  -64    4   22 o   63.69   29.31   42.39   14.72   35.67   14.72    5.78   14.72  0.51 
1 1 1  -64    4   23 o   62.19   28.27   19.53  251.98   15.59  252.17    3.96  252.17  0.22 
1 1 1  -64    4   24 o   67.50   32.19   22.17  251.55   11.17  251.07    1.66  251.07  0.15 
1 1 1  -64    4   25 o   59.65   27.85   73.89   27.77   34.96   27.77    1.35  207.77  0.60 
1 1 1  -64    6    1 o   36.71   16.68   34.59  280.55    1.44  280.55   30.93  100.55  0.46 
1 1 1  -64    6    2 o   59.10   21.39   50.45  172.24   37.17  172.24   10.28  352.24  0.72 
1 1 1  -64    6    3 o   81.44   18.83   35.15    6.53   85.01    6.53   51.89    6.53  0.73 
1 1 1  -64    6    4 o   90.51   21.48   78.93  357.35   87.14  357.35   12.66  357.35  0.89 
1 1 1  -64    6    5 o   93.18   19.91   66.69  278.09  101.25  278.09   38.27  278.09  0.88 
1 1 1  -64    6    6 o  101.52   14.73  112.94  177.45   85.61  177.45   21.06  357.45  0.95 
1 1 1  -64    6    7 o   44.56   18.94    7.70  125.88    4.14  125.89    3.12  305.89  0.13 
1 1 1  -64    6    8 o   86.14   19.76   61.31  311.04   90.25  311.04   32.44  311.04  0.86 
1 1 1  -64    6    9 o   38.37   17.73   39.43  278.80    2.19  278.80   34.93   98.80  0.51 
1 1 1  -64    6   10 o  101.63   20.55   98.42  248.44   96.43  248.44    4.04  248.44  0.93 
1 1 1  -64    6   11 o  107.93   20.83  134.05   26.45   80.25   26.45   44.64  206.45  0.95 
1 1 1  -64    6   12 f   94.11   23.80  155.11   27.94  143.18   27.94    0.00    0.00  0.00 
1 1 1  -64    6   13 o   49.55   22.20   59.42  337.55   13.88  337.55   40.37  157.55  0.69 
1 1 1  -64    6   14 o   52.26   24.22   86.16  145.61    4.27  145.61   73.50  325.61  0.78 
1 1 1  -64    6   15 o  120.94   27.77  148.79  117.76   95.75  117.76   36.96  297.76  0.94 
1 1 1  -64    6   16 o   41.40   20.59   62.43  346.27    3.00  166.27   58.11  166.27  0.63 
1 1 1  -64    6   17 o  164.46   20.99  121.68  273.13  209.48  273.13  101.39  273.13  0.97 
1 1 1  -64    6   18 o   65.63   29.83   87.88  140.86   31.58  140.86   46.20  320.86  0.83 
1 1 1  -64    6   19 o   92.27   36.93   55.79   10.91   83.34   10.91   35.80   10.91  0.71 
1 1 1  -64    6   20 o   55.62   26.28   40.16  344.08   25.42  344.01    6.81  164.01  0.52 
1 1 1  -64    6   21 o   60.33   27.84   59.72   96.95   34.79   96.92    9.35  276.92  0.65 
1 1 1  -64    6   22 o   63.58   28.91   38.63  314.22   34.18  314.22    7.90  314.22  0.48 
1 1 1  -64    6   23 o   55.70   27.57    4.53  143.72    1.87  141.18    0.40  321.18  0.04 
1 1 1  -64    6   24 o   59.63   27.58   26.23  134.24   12.96  134.32    1.13  134.32  0.21 
1 1 1  -64    6   25 o   54.98   26.21   73.31  310.65   32.92  310.65    4.78  130.65  0.64 
1 1 1  -64    8    1 o  103.27   13.39   81.21   19.04  116.94   19.04   42.08   19.04  0.93 
1 1 1  -64    8    2 o  139.92   11.53  142.03  303.67  140.27  303.67    8.47  303.67  0.97 
1 1 1  -64    8    3 o   70.05   19.21   70.96  283.58   53.34  283.58   12.85  103.58  0.85 
1 1 1  -64    8    4 o   48.42   19.24    7.86  171.38    6.48  171.38    0.88  351.38  0.14 
1 1 1  -64    8    5 o   43.14   18.57   23.60   59.84    9.60   59.84   12.54  239.84  0.37 
1 1 1  -64    8    6 o   75.78   19.50   90.14  137.98   51.39  137.98   33.18  317.98  0.90 
1 1 1  -64    8    7 o   60.51   20.76   22.52   87.34   32.37   87.34   11.26   87.34  0.44 
1 1 1  -64    8    8 o   94.52   18.71  103.58   60.23   79.21   60.23   17.57  240.23  0.93 
1 1 1  -64    8    9 o  120.49   14.35  115.95  325.71  122.92  325.70   15.06  325.70  0.96 
1 1 1  -64    8   10 o   93.12   21.71   93.89  237.46   83.08  237.46    3.73   57.46  0.91 
1 1 1  -64    8   11 o   50.51   21.82   17.42   57.94   12.68   57.95    3.30  237.95  0.28 
1 1 1  -64    8   12 o  126.16   17.55  110.04  165.18  139.91  165.18   39.88  165.18  0.95 
1 1 1  -64    8   13 o   43.23   20.25   40.81   49.71    7.25   49.71   29.50  229.71  0.51 
1 1 1  -64    8   14 o   77.80   28.14   50.92  132.97   63.51  132.97   18.14  132.97  0.70 
1 1 1  -64    8   15 o   87.22   27.53   67.51   18.76   81.80   18.76   22.21   18.76  0.81 
1 1 1  -64    8   16 o   75.15   28.44   98.45  286.58   43.03  286.58   44.35  106.58  0.87 
1 1 1  -64    8   17 o   86.31   30.82   86.25  198.25   73.78  198.25    3.06   18.25  0.87 
1 1 1  -64    8   18 o   92.68   29.25   81.16   52.36   90.93   52.36   21.10   52.36  0.87 
1 1 1  -64    8   19 o       ?       ?    8.96  316.61    7.36  316.47    0.00    0.00  0.00 
1 1 1  -64    8   20 o   57.80   26.84   25.31  129.51   21.65  129.78    2.32  129.78  0.35 
1 1 1  -64    8   21 o   66.67   29.71   52.53  186.23   43.80  186.23    6.81  186.23  0.61 
1 1 1  -64    8   22 o   58.65   27.36   50.56   63.25   27.73   63.20    2.50  243.20  0.49 
1 1 1  -64    8   23 o   74.66   34.06   27.29  211.43   16.71  212.16    5.29  212.16  0.19 
1 1 1  -64    8   24 o   42.96   21.48   26.66  165.57    6.85  165.62    6.01  345.62  0.23 
1 1 1  -64   10    1 o   73.40   20.43   71.74  344.39   59.19  344.39    5.70  164.39  0.85 
1 1 1  -64   10    2 o  115.13   12.82   70.91  311.24  148.59  311.24   84.07  311.24  0.93 
1 1 1  -64   10    3 o   70.47   19.19   99.70  229.48   35.05  229.48   56.14   49.48  0.90 
1 1 1  -64   10    4 o   77.41   18.19   91.13  278.69   55.72  278.69   27.92   98.69  0.90 
1 1 1  -64   10    5 o  114.08   13.59  105.02   66.98  120.21   66.98   23.63   66.98  0.95 
1 1 1  -64   10    6 o  140.26   16.50  149.85  185.70  134.14  185.70    3.72    5.70  0.97 
1 1 1  -64   10    7 o   64.25   23.72   71.72  135.71   37.43  135.71   28.47  315.71  0.80 
1 1 1  -64   10    8 o   67.13   21.19   45.23  337.18   53.91  337.18   12.47  337.18  0.71 
1 1 1  -64   10    9 o   73.09   21.41   66.67  200.12   60.38  200.12    0.42   20.12  0.83 
1 1 1  -64   10   10 o   93.79   19.65   75.65   53.24   98.92   53.23   30.33   53.23  0.89 
1 1 1  -64   10   11 o   92.58   20.72   97.77  182.75   80.90  182.75    7.18    2.75  0.91 
1 1 1  -64   10   12 o   73.15   24.66   77.74  156.68   51.54  156.68   17.94  336.68  0.83 
1 1 1  -64   10   13 o   48.86   22.72  103.32  250.84   12.47   70.84  103.96   70.84  0.81 
1 1 1  -64   10   14 o   52.46   24.26   76.38  344.87   11.18  344.87   56.37  164.87  0.75 
1 1 1  -64   10   15 o   68.09   27.18   33.20   58.05   46.58   58.05   17.07   58.05  0.56 
1 1 1  -64   10   16 o   76.29   28.23   28.58  210.27   60.06  210.27   34.71  210.27  0.56 
1 1 1  -64   10   17 o   54.20   24.79   12.82   88.13   12.51   88.13    1.50   88.13  0.22 
1 1 1  -64   10   18 o   70.46   29.20   58.79  324.19   51.47  324.18    3.13  324.18  0.71 
1 1 1  -64   10   19 o   79.54   34.26   56.57  348.64   61.59  348.65   18.14  348.65  0.66 
1 1 1  -64   10   20 o   58.49   26.84   41.17  103.71   30.22  103.73    0.91  103.73  0.51 
1 1 1  -64   10   21 o   45.40   22.45   64.01  266.33   13.02  266.36   27.88   86.36  0.59 
1 1 1  -64   10   22 o   49.63   24.82   10.15  122.13    2.26  121.08    2.33  301.08  0.07 
1 1 1  -64   10   23 o   49.35   24.13   64.33  297.34   16.01  297.37   13.92  117.37  0.47 
1 1 1  -64   10   24 o   57.55   26.56   39.75  250.10   31.34  250.10   10.49  250.10  0.45 
1 1 1  -64   12    1 o  109.73   14.70   67.90   76.65  138.25   76.65   78.08   76.65  0.90 
1 1 1  -64   12    2 o  176.85    9.18  157.67  200.71  205.67  200.71   65.16  200.71  0.98 
1 1 1  -64   12    3 o   90.75   16.88  108.06  143.58   71.51  143.58   25.21  323.58  0.93 
1 1 1  -64   12    4 o  112.16   13.74  108.30   76.98  115.17   76.98   17.95   76.98  0.95 
1 1 1  -64   12    5 o   52.18   19.80   76.30  295.70   13.37  295.70   55.24  115.70  0.79 
1 1 1  -64   12    6 o   82.80   18.47   48.42  317.28   88.43  317.28   44.87  317.28  0.80 
1 1 1  -64   12    7 o   62.99   21.25   61.17  359.90   41.39  359.90   13.57  179.90  0.76 
1 1 1  -64   12    8 o   49.88   19.76   45.57  336.63   19.30  336.63   21.55  156.63  0.60 
1 1 1  -64   12    9 o   52.76   21.16   67.60  110.35   17.46  110.35   42.91  290.35  0.74 
1 1 1  -64   12   10 o   43.83   19.33   71.82   48.38    1.55  228.38   65.36  228.38  0.71 
1 1 1  -64   12   11 f   78.78   23.11   83.14  183.05   73.37  183.05    0.00    0.00  0.00 
1 1 1  -64   12   12 o   57.72   24.05   51.37   12.71   30.52   12.71   14.93  192.71  0.66 
1 1 1  -64   12   13 o   58.68   23.72   50.02   28.76   36.59   28.76    7.83  208.76  0.69 
1 1 1  -64   12   14 o   55.28   23.85   72.37  225.28   24.86  225.28   39.69   45.28  0.81 
1 1 1  -64   12   15 o   52.98   23.58   54.26    0.92   27.24    0.92   20.15  180.92  0.70 
1 1 1  -64   12   16 o  117.98   22.40  113.32  205.02  126.23  205.02   30.12  205.02  0.94 
1 1 1  -64   12   17 o   68.74   27.93   78.39  312.77   45.58  312.76   17.82  132.76  0.79 
1 1 1  -64   12   18 o   54.49   25.08   21.82  193.37   17.32  193.07    0.77  193.07  0.31 
1 1 1  -64   12   19 o   61.12   27.06   47.85  169.29   36.66  169.30    2.82  169.30  0.58 
1 1 1  -64   12   20 o  120.80   38.82   97.55  334.02  138.84  334.04   76.78  334.04  0.83 
1 1 1  -64   12   21 o   69.83   29.82   53.52  122.31   32.77  122.24    8.08  122.24  0.41 
1 1 1  -64   12   22 o   59.22   27.43   46.97  209.88   22.13  209.94    0.64  209.94  0.37 
1 1 1  -64   12   23 o   68.88   29.70  100.98  138.63   54.04  138.63    1.98  138.63  0.77 
1 1 1  -64   14    1 o  112.70   13.58  122.34  330.99  108.04  330.99    0.75  150.99  0.96 
1 1 1  -64   14    2 o   89.83   16.82   73.86  353.23   96.53  353.23   31.00  353.23  0.90 
1 1 1  -64   14    3 o   40.41   17.73   35.53  195.07    6.78  195.07   24.68   15.07  0.47 
1 1 1  -64   14    4 o   68.36   20.57   59.85  341.00   54.69  341.00    1.76  341.00  0.79 
1 1 1  -64   14    5 o   44.75   19.20   59.63   77.83    6.84   77.83   45.85  257.83  0.67 
1 1 1  -64   14    6 o   51.19   19.89   63.11  113.77   18.01  113.77   37.76  293.77  0.72 
1 1 1  -64   14    7 o   76.47   20.83   73.20   30.98   65.14   30.98    0.43   30.98  0.85 
1 1 1  -64   14    8 o   67.95   21.13   61.62  157.46   53.18  157.46    1.35  337.46  0.79 
1 1 1  -64   14    9 o   60.41   21.72   45.91   51.47   41.21   51.47    0.51   51.47  0.68 
1 1 1  -64   14   10 o  116.73   18.40  118.37  255.89  117.57  255.89   12.42  255.89  0.95 
1 1 1  -64   14   11 o   67.07   24.14   74.06  211.41   46.96  211.41   19.00   31.41  0.84 
1 1 1  -64   14   12 o   45.08   20.86   30.08  239.85   17.82  239.85    8.89   59.85  0.49 
1 1 1  -64   14   13 o   74.33   24.80   96.61   65.73   48.03   65.73   36.05  245.73  0.89 
1 1 1  -64   14   14 o   57.08   23.06   44.56  243.36   34.74  243.36    3.14   63.36  0.64 
1 1 1  -64   14   15 o  105.27   23.47  106.56  275.44  107.04  275.43   19.61  275.43  0.92 
1 1 1  -64   14   16 o   47.73   21.75   80.74   92.37    9.41   92.34   53.39  272.34  0.76 
1 1 1  -64   14   17 o   43.63   21.03   29.91  100.20   10.90  100.26   11.02  280.26  0.38 
1 1 1  -64   14   18 o   66.37   27.66   59.66  167.51   48.00  167.49    6.88  167.49  0.67 
1 1 1  -64   14   19 o   45.40   22.12   38.05   62.68   10.46   62.74   11.99  242.74  0.36 
1 1 1  -64   14   20 o   62.87   29.99   34.51   44.38   13.94   44.37    0.70  224.37  0.23 
1 1 1  -64   14   21 o   60.94   28.63   67.40  303.01   29.99  302.98    1.39  122.98  0.50 
1 1 1  -64   14   22 o       ?       ?   32.08  276.87   16.64  276.87    0.00    0.00  0.00 
1 1 1  -64   16    1 o   59.01   20.84  106.71  293.18   12.81  293.18   78.69  113.18  0.88 
1 1 1  -64   16    2 o   67.53   19.38   24.43   87.16   53.59   87.16   32.38   87.16  0.55 
1 1 1  -64   16    3 o   31.57   15.33   15.21   36.65    1.07   36.65   12.26  216.65  0.23 
1 1 1  -64   16    4 o   37.25   17.23   60.41  271.95    0.04  271.95   53.26   91.95  0.72 
1 1 1  -64   16    5 o   80.31   19.15   40.02  114.54   92.86  114.54   57.42  114.54  0.80 
1 1 1  -64   16    6 o  149.66    9.94  165.62  294.08  147.59  294.08    0.86  294.08  0.98 
1 1 1  -64   16    7 f   58.41   21.19   33.07  311.12   29.23  311.12    0.00    0.00  0.00 
1 1 1  -64   16    8 o   34.20   16.31   29.81  225.40    3.71  225.40   22.49   45.40  0.44 
1 1 1  -64   16    9 o   84.59   23.40   67.32  246.70   87.68  246.70   28.97  246.70  0.87 
1 1 1  -64   16   10 f   54.31   22.31   35.32  206.18   30.46  206.18    0.00    0.00  0.00 
1 1 1  -64   16   11 o  139.00   13.53  113.54  109.53  171.54  109.53   75.04  109.53  0.96 
1 1 1  -64   16   12 o   45.14   20.28   43.08  321.13   13.97  321.12   21.93  141.12  0.55 
1 1 1  -64   16   13 o   33.71   16.62   15.91   39.30    0.67   39.26   12.13  219.26  0.20 
1 1 1  -64   16   14 o  109.56   19.63   71.66  191.56  141.96  191.62   86.79  191.62  0.90 
1 1 1  -64   16   15 o   54.09   23.23   73.83  322.15   26.03  322.19   28.10  142.19  0.74 
1 1 1  -64   16   16 o   71.12   25.84   40.57  142.84   54.89  142.84   26.61  142.84  0.58 
1 1 1  -64   16   17 f   61.44   28.94   91.28  212.30   58.21  212.32    0.00    0.00  0.00 
1 1 1  -64   16   18 o   37.60   18.80    8.38  324.41    0.31  324.29    3.85  144.29  0.06 
1 1 1  -64   16   19 o   41.23   20.26    1.16   33.97    0.13   33.38    0.43  213.38  0.01 
1 1 1  -64   16   20 o   63.62   32.04   38.25  173.65   22.52  173.65    3.99  173.65  0.32 
1 1 1  -64   18    1 o   64.64   24.04   87.75  327.73   39.48  327.74   28.07  147.74  0.83 
1 1 1  -64   18    2 o   46.96   19.39   49.29  114.21   19.17  114.25   19.69  294.25  0.62 
1 1 1  -64   18    3 o   44.97   19.03   20.18  212.95   11.07  212.90    5.11   32.90  0.30 
1 1 1  -64   18    4 o   79.44   19.74   85.09  114.01   71.53  114.01    2.48  114.01  0.88 
1 1 1  -64   18    5 o   29.23   14.32    9.79  346.70    1.19  166.65    9.19  166.65  0.12 
1 1 1  -64   18    6 o   57.31   20.80   82.64  159.09   26.53  159.12   41.07  339.12  0.82 
1 1 1  -64   18    7 o   47.98   21.85   10.36  220.33    6.68  220.31    1.74   40.31  0.16 
1 1 1  -64   18    8 o   43.52   20.00   58.80  348.08    9.21  348.04   38.20  168.04  0.65 
1 1 1  -64   18    9 o   64.24   23.62   48.67  293.37   47.90  293.38    9.27  293.38  0.67 
1 1 1  -64   18   10 o  104.27   16.58   74.30   28.59  131.82   28.58   74.07   28.58  0.91 
1 1 1  -64   18   11 o   69.25   29.78   36.22  287.33   41.94  287.42   14.46  287.42  0.50 
1 1 1  -64   18   12 o  127.67   30.68  101.40  115.56  157.06  115.50   82.51  115.50  0.91 
1 1 1  -64   18   13 o   41.87   19.09   19.17  337.14    7.64  337.15    5.96  157.15  0.25 
1 1 1  -64   18   14 o   40.89   19.04   35.26  163.93   10.09  163.91   13.90  343.91  0.42 
1 1 1  -64   18   15 o   42.83   19.74   65.03  216.57   10.07  216.64   29.32   36.64  0.58 
1 1 1  -64   18   16 o   49.57   21.83   32.82   48.06   10.24   48.32    5.91  228.32  0.27 
1 1 1  -64   18   17 o   69.58   25.57   50.49  276.60   36.17  276.38   14.33  276.38  0.42 
1 1 1  -64   18   18 o   58.41   24.83   20.43   41.57   13.73   41.62    4.03   41.62  0.20 
1 1 1  -64   18   19 o   73.83   29.14   66.37   40.85   64.92   40.85   30.63   40.85  0.67 
1 1 1  -64   20    1 o   64.06   24.55   50.71  203.70   47.47  203.70   13.47  203.70  0.64 
1 1 1  -64   20    2 o   36.41   16.91   29.69   47.97    5.05   47.97   15.33  227.97  0.35 
1 1 1  -64   20    3 o   37.35   17.50   35.35  144.11    6.01  144.13   18.65  324.13  0.41 
1 1 1  -64   20    4 o   90.89   21.67   86.21   83.04   99.97   83.00   39.14   83.00  0.88 
1 1 1  -64   20    5 o   84.75   31.60   71.36    8.57   78.92    8.55   28.23    8.55  0.76 
1 1 1  -64   20    6 o   62.70   24.47   36.27  351.34   39.41  351.44   13.66  351.44  0.52 
1 1 1  -64   20    7 o   52.30   22.52   19.94  171.99   16.01  171.94    1.87  171.94  0.29 
1 1 1  -64   20    8 f   38.73   18.52   19.86   10.49   13.94   10.54    0.00    0.00  0.00 
1 1 1  -64   20    9 o   60.74   21.66   41.52   17.62   43.00   17.63   14.32   17.63  0.59 
1 1 1  -64   20   10 o   53.58   21.80   58.77   46.16   31.32   46.17    8.47  226.17  0.66 
1 1 1  -64   20   11 o   40.23   18.60   33.80   28.60    8.44   28.59   13.34  208.59  0.38 
1 1 1  -64   20   12 o   39.37   18.57   26.33  274.04    4.05  274.08   11.11   94.08  0.24 
1 1 1  -64   20   13 o   45.52   20.07   69.12  254.61   10.68  254.60   23.72   74.60  0.50 
1 1 1  -64   20   14 o   53.65   22.19   24.72  173.37    8.46  173.30    1.90  353.30  0.18 
1 1 1  -64   20   15 o   37.87   18.06   31.65   71.35    2.12   71.09   12.16  251.09  0.22 
1 1 1  -64   20   16 o   57.30   23.01   29.87  112.86   22.13  112.86    7.65  112.86  0.32 
1 1 1  -64   20   17 o   69.43   24.14   24.84  122.43   40.63  122.43   27.68  122.43  0.39 
1 1 1  -64   22    1 o   43.71   20.50    3.45  274.20    0.56  276.54    0.90   96.54  0.02 
1 1 1  -64   22    2 o   52.49   22.94   40.80   88.92   11.94   88.67    5.50  268.67  0.28 
1 1 1  -64   22    3 o   41.08   19.13   37.17   84.87    2.33   85.35   13.84  265.35  0.23 
1 1 1  -64   22    4 o   46.77   21.88   16.67  356.15    3.30  355.21    4.21  175.21  0.12 
1 1 1  -64   22    5 o   53.09   23.48   31.93  316.13   11.22  315.94    3.72  135.94  0.25 
1 1 1  -64   22    6 o   45.95   21.52   47.15  273.55    7.96  273.52   14.31   93.52  0.33 
1 1 1  -64   22    7 o   30.72   15.14   65.78  132.59    8.89  312.75   39.27  312.75  0.35 
1 1 1  -64   22    8 o   38.97   18.06   88.19  246.07    1.45   66.40   40.42   66.40  0.48 
1 1 1  -64   22    9 o   51.07   21.11   56.29   76.82   14.08   76.59    9.61  256.59  0.37 
1 1 1  -64   22   10 o   72.03   22.20   57.51  234.57   49.27  234.53   24.25  234.53  0.52 
1 1 1  -64   22   11 o   48.44   21.08   64.07  201.79   15.65  201.64   13.11   21.64  0.46 
1 1 1  -64   22   12 o   35.52   17.24   19.60   40.29    1.37   40.32    7.82  220.32  0.15 
1 1 1  -64   22   13 o   65.08   22.47   47.80   10.93   47.86   10.93   24.31   10.93  0.55 
1 1 1  -64   22   14 o   46.63   20.17   60.56   52.29   26.59   52.29    4.85  232.29  0.62 
1 1 1  -64   24    3 o   55.74   24.14   62.51   16.27   38.82   16.27    6.23   16.27  0.64 
1 1 1  -64   24    4 o   58.96   24.97   24.26  281.78   23.26  281.78   10.79  281.78  0.30 
1 1 1  -64   24    5 o   32.71   15.88   44.64  213.56    4.57  213.56   18.20   33.56  0.42 
1 1 1  -64   24    6 o   40.93   18.58   56.37  148.62   15.66  148.62   13.05  328.62  0.54 
1 1 1  -64   24    7 o   47.83   20.08   26.06   67.70   17.17   67.70    3.83   67.70  0.32 
1 1 1  -64   24    8 o   45.70   21.39   49.71  343.83   21.58  343.83    4.17  163.83  0.52 
1 1 1  -63    1    1 o   57.41   20.18   43.12  237.17   33.50  237.17    7.49   57.17  0.65 
1 1 1  -63    1    2 o  200.17    8.75  193.72   63.07  210.04   63.07   25.66   63.07  0.99 
1 1 1  -63    1    3 o  117.78   12.22  140.82  347.53   92.27  347.53   41.78  167.53  0.96 
1 1 1  -63    1    4 o  171.29    9.00  182.19  276.64  162.23  276.64   11.22   96.64  0.98 
1 1 1  -63    1    5 o  131.40   10.90  135.54  249.98  123.92  249.98    5.11   69.98  0.96 
1 1 1  -63    1    6 o  122.73   13.65  101.57  211.39  134.74  211.39   38.03  211.39  0.94 
1 1 1  -63    1    7 o  118.08   13.78  109.03   25.60  119.45   25.60   15.65   25.60  0.95 
1 1 1  -63    1    8 o   45.23   19.12   27.24  108.78    8.13  108.77   17.80  288.77  0.38 
1 1 1  -63    1    9 f   72.51   22.71  121.51   80.05  115.66   80.05    0.00    0.00  0.00 
1 1 1  -63    1   10 o   95.84   19.35   72.14   11.27  102.36   11.27   33.73   11.27  0.89 
1 1 1  -63    1   11 o  106.97   22.29   75.03  137.31  121.46  137.31   50.29  137.31  0.90 
1 1 1  -63    1   12 o  142.31   18.06  166.70  312.33  119.14  312.33   38.42  132.33  0.97 
1 1 1  -63    1   13 o  112.02   24.93  147.46  296.20   74.19  296.20   64.60  116.20  0.95 
1 1 1  -63    1   14 o   98.91   28.14   82.69    6.78   97.58    6.78   20.48    6.78  0.88 
1 1 1  -63    1   15 o   80.75   27.94   53.67    9.43   72.22    9.43   22.88    9.43  0.75 
1 1 1  -63    1   16 o   60.49   25.58   74.03    0.44   26.69    0.44   40.32  180.44  0.77 
1 1 1  -63    1   17 o   78.30   32.01   64.68  256.72   57.95  256.72    0.26  256.72  0.74 
1 1 1  -63    1   18 o   82.54   38.67   27.90  104.22   39.25  104.22   14.59  104.22  0.39 
1 1 1  -63    1   19 o   70.33   29.25   37.54  226.68   51.21  226.68   17.78  226.68  0.60 
1 1 1  -63    1   20 o   62.53   29.76   95.24  253.17   20.89  253.17   61.84   73.17  0.83 
1 1 1  -63    1   21 o   62.13   28.27   31.12   93.94   29.76   93.95    4.05   93.95  0.45 
1 1 1  -63    1   22 o   75.61   32.24  109.01  230.95   44.55  230.92   38.02   50.92  0.84 
1 1 1  -63    1   23 o   81.19   32.86   94.05   76.11   65.81   76.14    0.73   76.14  0.81 
1 1 1  -63    1   24 o   88.29   33.66   71.35   78.21   73.72   78.26   35.34   78.26  0.63 
1 1 1  -63    1   25 o   59.88   29.07   31.19  138.38   13.63  138.33    0.31  318.33  0.23 
1 1 1  -63    1   26 o   85.26   36.15   62.70  129.53   69.32  129.53   37.05  129.53  0.60 
1 1 1  -63    3    1 o   80.29   18.97   71.97   51.15   71.67   51.15    3.36   51.15  0.87 
1 1 1  -63    3    2 o   68.14   18.97   43.79  129.77   56.71  129.77   15.04  129.77  0.72 
1 1 1  -63    3    3 o   79.74   17.02   68.86  226.37   72.26  226.37    6.72  226.37  0.86 
1 1 1  -63    3    4 o  120.95   12.21  163.22  218.97   78.66  218.97   76.71   38.97  0.97 
1 1 1  -63    3    5 o   55.13   20.42   48.12   34.94   24.82   34.94   20.99  214.94  0.64 
1 1 1  -63    3    6 o   47.68   19.25   64.64  218.95    5.44  218.95   56.10   38.95  0.70 
1 1 1  -63    3    7 o  198.85    8.58  210.83  256.02  191.31  256.02    9.38   76.02  0.99 
1 1 1  -63    3    8 o   85.70   19.71  143.37   38.77   24.22   38.77  112.25  218.77  0.94 
1 1 1  -63    3    9 o  105.35   15.95  125.30  293.10   80.91  293.10   38.34  113.10  0.95 
1 1 1  -63    3   10 o   80.07   22.90  102.79  296.50   46.59  296.50   51.04  116.50  0.90 
1 1 1  -63    3   11 o   97.07   20.67   87.78  156.69   93.98  156.69   10.85  156.69  0.91 
1 1 1  -63    3   12 o  123.98   17.74   84.83  197.18  152.31  197.18   72.27  197.18  0.94 
1 1 1  -63    3   13 o  141.49   18.15  114.68   81.33  163.94   81.32   56.18   81.32  0.96 
1 1 1  -63    3   14 f   89.30   31.82   45.01   60.09   41.78   60.09    0.00    0.00  0.00 
1 1 1  -63    3   15 o   82.76   32.34   65.78   38.54   67.68   38.53    7.48   38.53  0.77 
1 1 1  -63    3   16 o   53.78   24.51   73.42   94.19   14.03   94.19   52.17  274.19  0.75 
1 1 1  -63    3   17 o   65.03   29.22  117.74   71.93    6.23   71.93   98.38  251.93  0.85 
1 1 1  -63    3   18 o   67.22   30.34   99.80  257.00   23.28  257.00   65.06   77.00  0.83 
1 1 1  -63    3   19 o   71.16   32.33   27.74   80.42   41.06   80.42   16.33   80.42  0.46 
1 1 1  -63    3   20 o   96.03   33.17   73.41  114.67   96.61  114.67   33.36  114.67  0.83 
1 1 1  -63    3   21 o   93.05   36.79  150.15   11.70   45.37   11.69   76.73  191.69  0.90 
1 1 1  -63    3   22 o   87.60   33.08   73.90  226.70   81.30  226.64   26.30  226.64  0.78 
1 1 1  -63    3   23 o   55.14   26.37   36.71   75.17   23.61   75.17    1.45  255.17  0.44 
1 1 1  -63    3   24 o   50.24   24.52   71.95   86.94   14.47   87.03   22.02  267.03  0.51 
1 1 1  -63    3   25 o   56.39   28.08   72.24   83.27   22.16   83.17   10.84  263.17  0.49 
1 1 1  -63    3   26 f   52.63   26.48   32.56  213.09   17.05  213.09    0.00    0.00  0.00 
1 1 1  -63    5    1 o   86.33   16.87  100.43  286.88   64.51  286.88   30.49  106.88  0.92 
1 1 1  -63    5    2 f   49.61   19.68   58.05   84.82   55.06   84.82    0.00    0.00  0.00 
1 1 1  -63    5    3 o   66.33   19.55   78.76  203.61   38.27  203.61   36.57   23.61  0.85 
1 1 1  -63    5    4 o  116.80   12.78  108.33  342.51  119.39  342.51   16.32  342.51  0.95 
1 1 1  -63    5    5 o   77.56   18.65   67.18  246.11   68.49  246.11    4.56  246.11  0.85 
1 1 1  -63    5    6 f   68.67   20.20   78.90  120.24   75.09  120.24    0.00    0.00  0.00 
1 1 1  -63    5    7 o  196.37    9.38  209.15   45.73  188.41   45.73   10.63  225.73  0.99 
1 1 1  -63    5    8 o   36.75   17.89   16.54  175.40    0.59  175.41   15.13  355.41  0.22 
1 1 1  -63    5    9 o   63.07   22.80   63.80  150.43   37.58  150.43   22.96  330.43  0.78 
1 1 1  -63    5   10 o  177.60   11.05  177.26   53.94  181.15   53.94   13.35   53.94  0.98 
1 1 1  -63    5   11 o   46.86   21.12   68.35   52.84    4.42   52.85   60.08  232.85  0.74 
1 1 1  -63    5   12 o  142.08   17.40  112.73  272.23  166.88  272.22   60.86  272.22  0.96 
1 1 1  -63    5   13 o  112.72   24.09   38.98  171.78  143.15  171.78  106.82  171.78  0.80 
1 1 1  -63    5   14 o  188.72   15.19  194.48   98.73  192.21   98.73   13.26   98.73  0.98 
1 1 1  -63    5   15 o   85.88   28.55   55.32   65.58   81.37   65.58   31.19   65.58  0.77 
1 1 1  -63    5   16 o   88.66   31.89   40.09  329.59   74.83  329.59   38.95  329.59  0.62 
1 1 1  -63    5   17 o   48.28   22.78   29.23  119.96   10.92  119.96   14.87  299.96  0.38 
1 1 1  -63    5   18 o  101.45   30.44  111.60  128.91   85.74  128.91   13.36  308.91  0.91 
1 1 1  -63    5   19 o   62.44   29.32   32.23  354.41   35.08  354.41    6.61  354.41  0.51 
1 1 1  -63    5   20 o   72.04   29.60   42.57  131.71   52.52  131.71   16.44  131.71  0.62 
1 1 1  -63    5   21 o   89.88   31.89   98.06  223.31   77.03  223.38    0.36   43.38  0.86 
1 1 1  -63    5   22 o   84.34   33.55   60.71  341.16   73.69  341.15   29.71  341.15  0.70 
1 1 1  -63    5   23 o   81.17   32.56   21.58  129.44   35.45  129.43   21.38  129.43  0.30 
1 1 1  -63    5   24 o   62.22   29.58   48.35  204.83   19.23  204.93    2.13   24.93  0.33 
1 1 1  -63    5   25 o   50.79   24.90   61.19  323.90   18.81  323.87   10.26  143.87  0.47 
1 1 1  -63    7    1 o  118.85   13.92  137.05  329.68  100.26  329.68   28.74  149.68  0.96 
1 1 1  -63    7    2 o   66.46   21.18   68.91  199.95   44.64  199.95   20.39   19.95  0.83 
1 1 1  -63    7    3 o  136.95   10.36  121.59  196.83  149.96  196.83   35.01  196.83  0.97 
1 1 1  -63    7    4 o   86.02   16.96   82.15  174.15   77.89  174.15    0.12  174.15  0.90 
1 1 1  -63    7    5 o   86.54   18.09   54.61  347.76   94.56  347.75   42.83  347.75  0.85 
1 1 1  -63    7    6 o   55.95   20.23   77.77   65.93   17.72   65.93   55.96  245.93  0.82 
1 1 1  -63    7    7 o   60.54   20.09   36.05  109.32   39.87  109.32    5.73  109.32  0.61 
1 1 1  -63    7    8 o   81.38   20.56   72.62    4.36   73.00    4.36    4.31    4.36  0.87 
1 1 1  -63    7    9 o  134.68   12.65  118.88  285.49  147.53  285.49   35.29  285.49  0.96 
1 1 1  -63    7   10 o  180.49   10.60  158.58  299.84  204.91  299.83   55.54  299.83  0.98 
1 1 1  -63    7   11 o   96.55   22.08   92.74    3.51   89.82    3.51    2.77    3.51  0.92 
1 1 1  -63    7   12 f   97.02   23.71   77.30   97.01   71.88   97.01    0.00    0.00  0.00 
1 1 1  -63    7   13 o   67.00   25.14   92.48   62.48   29.31   62.48   55.74  242.48  0.85 
1 1 1  -63    7   14 o   65.27   25.44   25.06   70.27   33.66   70.27   10.90   70.27  0.43 
1 1 1  -63    7   15 o  104.92   28.67   71.48  251.78  115.54  251.78   51.41  251.78  0.86 
1 1 1  -63    7   16 o   63.28   28.10   88.81  257.06   21.94  257.06   56.66   77.06  0.79 
1 1 1  -63    7   17 o   71.69   28.37   56.26   10.49   53.95   10.49    4.09   10.49  0.72 
1 1 1  -63    7   18 o  161.51   20.25  135.90   44.79  193.14   44.79   71.90   44.79  0.97 
1 1 1  -63    7   19 o   72.69   31.86   51.72  153.35   53.63  153.35    9.04  153.35  0.68 
1 1 1  -63    7   20 o   61.96   29.64   47.47  238.09   33.15  238.05    5.72   58.05  0.58 
1 1 1  -63    7   21 o   55.83   26.41   26.59  217.64   20.21  217.83    0.22  217.83  0.36 
1 1 1  -63    7   22 o   57.80   27.08   35.63  109.36   26.38  109.36    1.67  109.36  0.44 
1 1 1  -63    7   23 o   47.04   23.17   24.75    2.43    7.32    2.67    6.50  182.67  0.22 
1 1 1  -63    7   24 o   54.25   25.79   15.73  161.12    5.49  161.74    1.45  341.74  0.11 
1 1 1  -63    7   25 o   51.04   24.53   15.90    7.23    9.13    7.23    1.14    7.23  0.17 
1 1 1  -63    9    1 o   47.29   19.47   72.37  161.53    5.54  161.53   61.62  341.53  0.77 
1 1 1  -63    9    2 o   66.46   24.67   88.50  193.57   30.59  193.57   52.08   13.57  0.85 
1 1 1  -63    9    3 o   81.32   21.33   38.14   12.03   82.93   12.03   47.12   12.03  0.73 
1 1 1  -63    9    4 o   39.31   17.62   55.60    2.47    1.08  182.47   53.37  182.47  0.65 
1 1 1  -63    9    5 o   54.55   20.00   88.20    2.25    9.09    2.25   73.90  182.25  0.84 
1 1 1  -63    9    6 o   40.59   17.57   44.99   18.21    5.13   18.21   37.21  198.21  0.58 
1 1 1  -63    9    7 o  194.89    9.11  162.25  234.01  230.89  234.01   78.28  234.01  0.98 
1 1 1  -63    9    8 o  153.92   11.36  209.03  292.64  106.36  292.64   90.04  112.64  0.98 
1 1 1  -63    9    9 o   57.13   21.09   96.97  226.40    7.76  226.40   82.95   46.40  0.86 
1 1 1  -63    9   10 o   49.08   20.69   75.72  248.11    6.28  248.11   64.11   68.11  0.78 
1 1 1  -63    9   11 o   48.52   20.82   65.04  304.84   10.85  304.84   49.15  124.84  0.73 
1 1 1  -63    9   12 o   98.51   23.40  103.25   47.43   86.68   47.43    7.66  227.43  0.92 
1 1 1  -63    9   13 o   76.22   26.03   83.05  278.08   53.88  278.08   21.22   98.08  0.85 
1 1 1  -63    9   14 o   96.39   28.42   91.98   74.11   87.50   74.11    5.21   74.11  0.88 
1 1 1  -63    9   15 o   67.37   28.10   46.88  160.88   41.15  160.88    0.28  340.88  0.61 
1 1 1  -63    9   16 o   66.73   27.22   34.46  308.81   41.44  308.81   10.90  308.81  0.54 
1 1 1  -63    9   17 o  120.12   26.92   77.36   86.05  150.45   86.05   81.47   86.05  0.91 
1 1 1  -63    9   18 o   57.93   25.76   48.63  342.73   34.41  342.73    7.76  162.73  0.66 
1 1 1  -63    9   19 o   70.34   29.52   62.53  338.25   50.13  338.25    1.86  158.25  0.73 
1 1 1  -63    9   20 o   70.00   32.40   60.49  154.20   46.17  154.22    0.48  334.22  0.66 
1 1 1  -63    9   21 o   84.28   31.96   72.51  123.06   77.23  123.04   25.60  123.04  0.76 
1 1 1  -63    9   22 o   59.05   27.63   59.09   17.17   31.32   17.19    5.63  197.19  0.58 
1 1 1  -63    9   23 o   68.44   31.95   45.63  252.36   22.13  253.00    2.55  253.00  0.30 
1 1 1  -63    9   24 o   73.31   30.81   80.29  199.73   54.20  199.75   15.97  199.75  0.63 
1 1 1  -63   11    1 o   55.55   20.31   50.65  293.97   30.53  293.97   15.46  113.97  0.69 
1 1 1  -63   11    2 o  139.04   11.34  165.41  222.86  120.08  222.86   31.10   42.86  0.98 
1 1 1  -63   11    3 o   75.78   19.14  106.41  121.18   40.34  121.18   57.40  301.18  0.91 
1 1 1  -63   11    4 f  115.77   11.77   89.83   23.01   82.79   23.01    0.00    0.00  0.00 
1 1 1  -63   11    5 o   73.26   18.83   76.39   38.34   56.97   38.34   13.56  218.34  0.87 
1 1 1  -63   11    6 o   60.54   20.75   26.93  317.08   35.27  317.08   10.40  317.08  0.50 
1 1 1  -63   11    7 o   97.18   15.61   70.62  331.47  110.99  331.47   45.86  331.47  0.91 
1 1 1  -63   11    8 o   92.24   17.84  109.05  178.18   71.77  178.18   28.49  358.18  0.93 
1 1 1  -63   11    9 o   80.69   23.03   17.38    3.67   50.42    3.67   34.52    3.67  0.41 
1 1 1  -63   11   10 o   57.04   23.38   38.32   88.47   29.49   88.47    5.36  268.47  0.56 
1 1 1  -63   11   11 o   84.33   22.19   68.33  125.26   81.73  125.26   20.02  125.26  0.85 
1 1 1  -63   11   12 o   58.15   22.97   73.39   46.76   24.42   46.76   41.34  226.76  0.78 
1 1 1  -63   11   13 o   46.12   21.17   61.84  186.45    5.81  186.45   49.08    6.45  0.66 
1 1 1  -63   11   14 f   55.41   24.49   52.20  355.77   46.13  355.77    0.00    0.00  0.00 
1 1 1  -63   11   15 o   77.66   26.93   76.21  152.24   63.07  152.24    4.61  332.24  0.84 
1 1 1  -63   11   16 o   54.22   24.68   80.45  274.91   17.57  274.91   54.09   94.91  0.82 
1 1 1  -63   11   17 o  123.98   23.55   85.13   20.92  156.53   20.92   83.09   20.92  0.93 
1 1 1  -63   11   18 o   53.82   24.59   41.69  174.99   24.61  175.00    9.91  355.00  0.55 
1 1 1  -63   11   19 o   51.47   23.86   47.44  103.75   22.59  103.78   14.02  283.78  0.58 
1 1 1  -63   11   20 o   70.88   31.90   71.24  331.01   49.59  330.98    1.38  150.98  0.71 
1 1 1  -63   11   21 o   52.62   25.23    8.64   73.68    5.77   73.68    0.14   73.68  0.11 
1 1 1  -63   11   22 o   48.27   24.20   39.24  211.32    7.36  211.37   10.87   31.37  0.27 
1 1 1  -63   11   23 o   77.12   31.76   71.70  242.76   54.21  242.86   21.13  242.86  0.57 
1 1 1  -63   11   24 o   65.34   28.93   37.53   82.92   37.22   82.92   17.63   82.92  0.43 
1 1 1  -63   13    1 o   78.85   17.85   79.05   47.09   67.58   47.09    2.60  227.09  0.87 
1 1 1  -63   13    2 o  111.74   12.80  122.25   59.54  103.80   59.54    5.35  239.54  0.95 
1 1 1  -63   13    3 o   52.08   19.90   56.13   71.78   21.66   71.78   28.67  251.78  0.69 
1 1 1  -63   13    4 o   54.71   20.10   85.07   64.22   13.14   64.22   63.35  244.22  0.82 
1 1 1  -63   13    5 o   46.86   19.43   39.57  304.19   14.68  304.18   20.96  124.18  0.54 
1 1 1  -63   13    6 o  110.58   13.35  149.29   13.73   78.31   13.73   56.16  193.73  0.96 
1 1 1  -63   13    7 o  106.55   13.83  109.37  292.25  102.95  292.25    4.56  292.25  0.94 
1 1 1  -63   13    8 o   56.69   20.62   69.60   82.84   25.41   82.84   37.04  262.84  0.77 
1 1 1  -63   13    9 o   61.87   21.53   49.08  279.79   40.73  279.79    3.14   99.79  0.68 
1 1 1  -63   13   10 o   50.15   20.47   32.72  160.23   17.45  160.23   11.64  340.23  0.46 
1 1 1  -63   13   11 o   48.37   20.56  104.34  177.81   12.77  357.81  104.92  357.81  0.82 
1 1 1  -63   13   12 o   37.62   18.32   21.54   46.44    1.82   46.44   17.22  226.44  0.28 
1 1 1  -63   13   13 o   62.53   23.70   51.05  217.60   44.22  217.60    1.11   37.60  0.72 
1 1 1  -63   13   14 o   41.59   19.87   28.12  278.92   12.48  278.92   12.60   98.92  0.45 
1 1 1  -63   13   15 f   90.74   26.69   67.23  129.00   58.74  129.00    0.00    0.00  0.00 
1 1 1  -63   13   16 o   70.94   27.23   41.76  220.10   54.61  220.10   19.18  220.10  0.63 
1 1 1  -63   13   17 o   55.30   25.75   77.26  337.99   20.68  337.98   41.80  157.98  0.75 
1 1 1  -63   13   18 o   94.26   32.47   84.51  119.12   92.99  119.03   29.06  119.03  0.83 
1 1 1  -63   13   19 o   72.77   28.70   60.02  196.26   59.13  196.22   16.67  196.22  0.70 
1 1 1  -63   13   20 o   52.26   24.38   23.41  330.10   14.08  330.03    0.73  150.04  0.28 
1 1 1  -63   13   21 o   63.98   30.29   21.84  113.63   10.85  113.37    0.81  113.37  0.16 
1 1 1  -63   13   22 f   51.79   25.60   57.27  203.81   26.32  204.01    0.00    0.00  0.00 
1 1 1  -63   13   23 o   47.18   22.90   44.78  139.30   20.66  139.30    2.50  319.30  0.46 
1 1 1  -63   15    1 o   32.77   15.51   27.88  142.40    0.49  142.40   24.31  322.40  0.39 
1 1 1  -63   15    2 o   85.24   17.29   37.76  214.85   98.42  214.85   64.93  214.85  0.77 
1 1 1  -63   15    3 o   48.05   19.36    7.87  337.49    5.90  337.49    1.06  157.49  0.13 
1 1 1  -63   15    4 o   74.18   19.04   51.07  304.53   70.57  304.53   25.39  304.53  0.78 
1 1 1  -63   15    5 o   45.86   19.11   39.53  278.37   13.30  278.37   21.64   98.37  0.53 
1 1 1  -63   15    6 o  123.96   12.23   85.32   10.21  157.78   10.21   82.37   10.21  0.94 
1 1 1  -63   15    7 o  122.94   13.44  131.60  168.69  119.95  168.69    3.57  168.69  0.96 
1 1 1  -63   15    8 o   92.91   17.83   79.65  139.44   97.41  139.44   26.90  139.44  0.90 
1 1 1  -63   15    9 o   61.84   21.46    5.46   43.08    9.51   43.08    4.67   43.08  0.12 
1 1 1  -63   15   10 o   63.80   21.40   78.41   38.05   38.77   38.05   30.91  218.05  0.85 
1 1 1  -63   15   11 o   75.72   23.32   32.55  334.64   71.96  334.64   42.95  334.64  0.67 
1 1 1  -63   15   12 o   51.12   21.96   12.55    4.71   14.19    4.71    3.07    4.71  0.25 
1 1 1  -63   15   13 o   83.73   22.77   73.59  168.24   83.09  168.24   19.23  168.24  0.88 
1 1 1  -63   15   14 o   87.96   24.45   64.97  281.48   93.27  281.48   38.21  281.48  0.84 
1 1 1  -63   15   15 o   58.84   24.11   28.69   11.50   29.27   11.53    5.88   11.53  0.45 
1 1 1  -63   15   16 o   51.67   23.06   38.67   58.99   22.97   59.10    6.96  239.10  0.51 
1 1 1  -63   15   17 o   73.99   27.33   38.68  153.25   56.67  153.15   28.46  153.15  0.57 
1 1 1  -63   15   18 o   61.08   25.88   27.07  237.70   27.85  237.71    9.31  237.71  0.38 
1 1 1  -63   15   19 o   61.13   26.52   87.16  241.30   34.75  241.35   15.12   61.35  0.69 
1 1 1  -63   15   20 o   78.62   35.66   34.01  215.28   22.22  214.39    8.00  214.39  0.23 
1 1 1  -63   15   21 o   63.93   32.17   56.18  324.89   27.46  324.81    1.01  324.81  0.42 
1 1 1  -63   15   22 o   84.20   31.61   18.44  123.04   35.27  123.04   25.60  123.04  0.27 
1 1 1  -63   17    1 o  109.42   13.77   72.41   25.94  141.25   25.94   79.41   25.94  0.93 
1 1 1  -63   17    2 o   60.36   20.58   57.46  166.29   44.56  166.29    5.13  346.29  0.78 
1 1 1  -63   17    3 o   56.40   20.35   45.72  316.62   39.94  316.62    0.03  316.62  0.71 
1 1 1  -63   17    4 o   48.33   19.41   35.87  133.35   25.48  133.35    6.03  313.35  0.59 
1 1 1  -63   17    5 o   50.54   19.23   55.05  314.97   27.83  314.98   20.67  134.98  0.76 
1 1 1  -63   17    6 f   38.36   17.53   68.40  226.71   60.29  226.71    0.00    0.00  0.00 
1 1 1  -63   17    7 o   74.69   20.18   61.93    0.89   73.56    0.89   19.11    0.89  0.86 
1 1 1  -63   17    8 o   61.14   20.77   77.19   62.11   36.80   62.11   30.68  242.11  0.85 
1 1 1  -63   17    9 o   57.61   21.38   53.12   75.82   39.29   75.82    6.76  255.82  0.74 
1 1 1  -63   17   10 f   66.19   23.38   40.30   88.52   34.53   88.52    0.00    0.00  0.00 
1 1 1  -63   17   11 o   67.73   22.57   25.60   24.60   44.96   24.60   23.35   24.60  0.49 
1 1 1  -63   17   12 f   65.83   22.77   74.61  206.58   61.41  206.57    0.00    0.00  0.00 
1 1 1  -63   17   13 o   82.33   23.55   44.60   34.84   84.26   34.82   48.95   34.82  0.73 
1 1 1  -63   17   14 o   33.49   16.58   39.75  219.23    0.64   39.20   30.86   39.20  0.44 
1 1 1  -63   17   15 o   64.17   30.04   50.02  300.82   37.82  300.86    1.61  300.86  0.58 
1 1 1  -63   17   16 o   53.51   22.89   35.68   88.94   25.62   88.92    1.10   88.92  0.47 
1 1 1  -63   17   17 o   64.71   25.53   65.18  133.15   45.37  133.12    5.92  133.12  0.66 
1 1 1  -63   17   18 o   95.41   26.90   39.66   62.39   67.84   62.45   49.33   62.45  0.45 
1 1 1  -63   17   19 o   88.51   29.68   76.72   17.93   79.01   17.99   44.62   17.99  0.64 
1 1 1  -63   17   20 o   78.95   30.62   63.74  330.54   65.44  330.54   33.90  330.54  0.61 
1 1 1  -63   19    1 o   46.08   19.12   75.67  160.52   11.73  160.51   45.67  340.51  0.75 
1 1 1  -63   19    2 o   47.39   19.30   64.68   89.89   17.33   89.93   32.97  269.93  0.71 
1 1 1  -63   19    3 o   63.16   19.25   36.03  346.27   49.04  346.28   20.59  346.28  0.61 
1 1 1  -63   19    4 f   89.86   17.18   83.69  120.70   66.86  120.75    0.00    0.00  0.00 
1 1 1  -63   19    5 o   39.44   17.94   25.80  180.81    6.63  180.67   14.07    0.67  0.35 
1 1 1  -63   19    6 o   75.60   20.07   32.96  204.28   70.25  204.31   43.72  204.31  0.64 
1 1 1  -63   19    7 o   44.51   19.40   37.12  236.40   14.35  236.41   15.38   56.41  0.50 
1 1 1  -63   19    8 o   65.33   25.87   64.08  107.35   46.06  107.33    4.71  287.33  0.74 
1 1 1  -63   19    9 f   70.08   30.68   34.34   97.98   26.78   97.87    0.00    0.00  0.00 
1 1 1  -63   19   10 o   59.71   22.97   27.18   11.40   31.19   11.55   10.40   11.55  0.44 
1 1 1  -63   19   11 o   75.08   22.16   47.11  331.88   72.92  331.67   37.94  331.67  0.72 
1 1 1  -63   19   12 o   47.71   20.38   28.17  215.71   16.89  215.76    3.41   35.76  0.39 
1 1 1  -63   19   13 o   52.65   21.22   42.88  245.02   28.78  245.02    1.04   65.02  0.56 
1 1 1  -63   19   14 o   51.71   21.97   35.93  186.69   23.86  186.69    0.03    6.69  0.46 
1 1 1  -63   19   15 o   51.38   21.42   37.78  341.52   17.83  341.52    3.32  161.52  0.38 
1 1 1  -63   19   16 o   63.56   23.69   29.28  222.15   18.74  222.06    5.67  222.06  0.25 
1 1 1  -63   19   17 o   40.61   19.39   55.79  278.51    4.61  278.53   20.44   98.53  0.37 
1 1 1  -63   19   18 o   41.81   20.01   25.86   41.83    7.11   41.85    5.50  221.85  0.24 
1 1 1  -63   21    1 o   52.71   20.36   51.38  226.17   29.43  226.11    3.00   46.11  0.59 
1 1 1  -63   21    2 o   69.65   19.78   57.92  310.84   67.39  310.85   28.54  310.85  0.76 
1 1 1  -63   21    3 o  109.52   14.17  104.77   62.84  134.45   62.84   62.98   62.84  0.94 
1 1 1  -63   21    4 o   65.70   19.62   57.32  347.10   59.03  347.10   19.47  347.10  0.75 
1 1 1  -63   21    5 o   81.94   19.01   73.03  276.56   89.94  276.57   39.25  276.57  0.86 
1 1 1  -63   21    6 o   46.31   19.63    9.59  135.23    6.21  135.14    0.45  315.14  0.14 
1 1 1  -63   21    7 o   61.01   23.62   55.44  342.25   43.44  342.23    5.09  342.23  0.67 
1 1 1  -63   21    8 o   39.87   19.07   25.20  245.31    7.11  245.30   10.13   65.30  0.31 
1 1 1  -63   21    9 o   41.15   19.17   58.21   80.30   10.02   80.29   29.20  260.29  0.60 
1 1 1  -63   21   10 o   75.33   22.57   89.13  339.74   69.16  339.76   11.83  339.76  0.84 
1 1 1  -63   21   11 o   41.02   18.71   49.00  174.98    7.97  174.96   20.71  354.96  0.45 
1 1 1  -63   21   12 o   84.01   22.64   91.35  105.45   85.38  105.43   38.12  105.43  0.79 
1 1 1  -63   21   13 o   40.10   18.30   27.27  299.53    1.64  300.03   10.27  120.03  0.17 
1 1 1  -63   21   14 o   65.99   22.16   38.95  203.49   30.52  203.21   13.45  203.21  0.36 
1 1 1  -63   21   15 o   36.39   17.61   23.97  308.36    2.07  308.30    9.20  128.30  0.18 
1 1 1  -63   21   16 o   69.33   24.01   40.20  246.35   50.70  246.35   30.48  246.35  0.51 
1 1 1  -63   23    1 o   73.68   19.13   57.31  323.89   64.59  323.94   38.36  323.94  0.62 
1 1 1  -63   23    2 o   47.75   19.30   39.12  144.70   11.49  144.89    5.88  324.89  0.30 
1 1 1  -63   23    3 o   53.30   20.31   53.92  356.19   19.72  356.02    3.75  176.02  0.41 
1 1 1  -63   23    4 o   47.32   22.01   46.98  332.93    8.04  333.25   11.85  153.25  0.30 
1 1 1  -63   23    5 o   76.30   26.56   42.87  221.29   37.61  221.54   19.39  221.54  0.37 
1 1 1  -63   23    6 o   77.62   26.10   67.44  108.99   54.34  108.63   25.78  108.63  0.53 
1 1 1  -63   23    7 o   51.15   22.50   30.18  222.84    8.30  222.35    4.48   42.35  0.21 
1 1 1  -63   23    8 o   38.51   17.99   38.92  244.05    1.37  243.70   15.50   63.70  0.24 
1 1 1  -63   23    9 o   50.53   20.54   33.24  187.33   11.63  187.55    3.00    7.55  0.26 
1 1 1  -63   23   10 o   73.04   22.59  105.77  150.91   64.21  150.93   16.09  150.93  0.77 
1 1 1  -63   23   11 o   36.66   17.26   31.35  130.91    3.11  130.80   11.66  310.80  0.24 
1 1 1  -63   23   12 o   44.24   20.05   27.55  263.24   10.39  263.24    3.15   83.24  0.27 
1 1 1  -63   23   13 o   43.35   19.53   23.95  352.21   12.06  352.21    0.27  172.21  0.28 
1 1 1  -62    0    1 o   31.24   21.54   36.58  180.00   10.98    0.00   45.81    0.00  0.38 
1 1 1  -62    0    2 o   42.76   25.37   32.21  180.00    4.10  180.00   26.57  360.00  0.41 
1 1 1  -62    0    3 o  249.47    9.57  278.20    0.00  234.01    0.00   30.93  180.00  1.00 
1 1 1  -62    0    4 o   50.71   27.32    3.87    0.00    1.99    0.00    1.70  180.00  0.06 
1 1 1  -62    0    5 f   80.80   26.50  138.94  180.00  132.33  180.00    0.00    0.00  0.00 
1 1 1  -62    0    6 o  125.58   18.60   77.61  180.00  176.26  180.00  102.34  180.00  1.00 
1 1 1  -62    0    7 f   92.36   27.87   65.20  180.00   62.09  180.00    0.00    0.00  0.00 
1 1 1  -62    0    8 o   98.30   25.25   80.93    0.00  116.32    0.00   39.25    0.00  0.98 
1 1 1  -62    0    9 o   53.07   30.27   17.42  180.00   10.92  180.00    5.68  360.00  0.26 
1 1 1  -62    0   10 o   66.48   31.81   51.20  180.00   52.13  180.00    3.38  180.00  0.76 
1 1 1  -62    0   11 o   40.92   27.49   41.94  180.00    2.84  180.00   37.08    0.00  0.52 
1 1 1  -62    0   12 o   33.87   23.96   53.58    0.00   10.04  180.00   60.97  180.00  0.60 
1 1 1  -62    0   13 o   46.25   29.93   23.30    0.00   11.02    0.00   11.03  180.00  0.36 
1 1 1  -62    0   14 o  158.16   25.70   74.22  180.00  246.34  180.00  176.44  180.00  1.00 
1 1 1  -62    0   15 o   46.87   31.16   53.94  180.00   15.47  180.00   34.82    0.00  0.70 
1 1 1  -62    0   16 o   39.22   27.73   38.24  180.00    3.64  180.00   31.45    0.00  0.49 
1 1 1  -62    0   17 o   42.92   29.67   22.51  180.00    6.30  180.00   14.02  360.00  0.31 
1 1 1  -62    0   18 o   94.84   57.17  122.73  180.00   73.64  180.00   35.34    0.00  0.96 
1 1 1  -62    0   19 o   44.66   31.75   10.54  180.00    4.36  180.00    4.98  360.00  0.15 
1 1 1  -62    0   20 o   71.39   43.42   97.11  180.00   51.02  180.00   35.48    0.00  0.96 
1 1 1  -62    0   21 o   58.52   38.60   38.18    0.00   33.19    0.00    0.65    0.00  0.56 
1 1 1  -62    0   22 o   50.14   34.16   17.50    0.00   11.29    0.00    2.62  180.00  0.25 
1 1 1  -62    0   23 o       ?       ?   17.01    0.00   12.28    0.00    0.00    0.00  0.00 
1 1 1  -62    0   24 o   45.94   32.11   33.04    0.00   12.41    0.00    8.58  180.00  0.36 
1 1 1  -62    0   25 o   50.48   34.59   11.59  180.00    2.53  180.00    2.36  360.00  0.07 
1 1 1  -62    0   26 o       ?       ?   23.00    0.00   11.22    0.00    0.00    0.00  0.00 
1 1 1  -62    2    1 o   35.68   16.30   44.87  130.79    7.93  310.79   50.65  310.79  0.49 
1 1 1  -62    2    2 o   93.91   14.51  131.88  317.61   50.87  317.61   74.70  137.61  0.94 
1 1 1  -62    2    3 o  108.32   12.39  121.91  249.23   88.28  249.23   27.81   69.23  0.94 
1 1 1  -62    2    4 o   64.09   19.97   47.72  216.15   38.05  216.15    7.39   36.15  0.65 
1 1 1  -62    2    5 o   52.85   19.71  106.38  180.72   14.29    0.72  115.61    0.72  0.82 
1 1 1  -62    2    6 f  165.28   10.20  136.17  348.16  129.69  348.16    0.00    0.00  0.00 
1 1 1  -62    2    7 o  106.25   13.97   92.65  337.46  106.87  337.46   18.63  337.46  0.92 
1 1 1  -62    2    8 o  117.43   13.48   88.62  110.41  133.00  110.41   48.61  110.41  0.93 
1 1 1  -62    2    9 o   88.51   21.24   88.44  271.04   72.05  271.04   12.16   91.04  0.88 
1 1 1  -62    2   10 o  183.48   10.68  165.21   55.72  201.88   55.72   44.60   55.72  0.98 
1 1 1  -62    2   11 o  126.98   18.39  120.41   94.54  127.33   94.54   12.72   94.54  0.95 
1 1 1  -62    2   12 o  116.84   21.96  118.52  278.67  108.09  278.67    4.46   98.67  0.94 
1 1 1  -62    2   13 o   62.65   25.02   17.84  158.72   23.89  158.72    7.02  158.72  0.33 
1 1 1  -62    2   14 o  183.83   18.20  115.05   49.09  248.10   49.09  139.82   49.09  0.97 
1 1 1  -62    2   15 o   92.97   28.10   87.52   76.10   82.59   76.10    1.17   76.10  0.88 
1 1 1  -62    2   16 o   61.82   26.14   46.47   99.85   36.06   99.85    6.49  279.85  0.64 
1 1 1  -62    2   17 o   64.72   29.07   53.84    5.40   36.48    5.41   12.02  185.41  0.66 
1 1 1  -62    2   18 o  104.21   46.38   75.01  330.26   85.62  330.26   19.14  330.26  0.73 
1 1 1  -62    2   19 o  156.22   29.82  135.61  203.40  177.62  203.40   57.37  203.40  0.95 
1 1 1  -62    2   20 o   66.49   29.24    6.12    7.92   10.69    7.92    5.26    7.92  0.12 
1 1 1  -62    2   21 o   85.31   32.42   55.30  204.30   77.34  204.30   30.41  204.30  0.73 
1 1 1  -62    2   22 o   86.77   34.34  107.62  243.38   63.56  243.45   21.05   63.45  0.85 
1 1 1  -62    2   23 o   58.92   27.30   20.25  169.87   18.37  170.00    3.85  170.00  0.28 
1 1 1  -62    2   24 o   60.86   28.54   40.04  127.78   27.24  127.78    2.54  127.78  0.43 
1 1 1  -62    2   25 o  109.79   41.74   51.72   36.93   64.95   37.27   42.99   37.27  0.40 
1 1 1  -62    2   26 o   66.96   31.98   47.51   50.97   33.11   50.97    9.71   50.97  0.42 
1 1 1  -62    4    1 o   80.21   17.53  136.92  113.18   19.56  113.18  110.76  293.18  0.93 
1 1 1  -62    4    2 o   51.29   19.01   87.30  205.29    0.56   25.29   83.67   25.29  0.80 
1 1 1  -62    4    3 o   96.91   14.55  109.75  104.11   75.76  104.11   28.73  284.11  0.93 
1 1 1  -62    4    4 o  160.21    9.30  211.43   40.71  112.70   40.71   88.63  220.71  0.98 
1 1 1  -62    4    5 o   90.33   16.13   73.94  298.88   87.67  298.88   17.26  298.88  0.88 
1 1 1  -62    4    6 o   43.13   18.47   78.27   42.79   13.35  222.79   87.88  222.79  0.71 
1 1 1  -62    4    7 o  130.63   12.04  116.22  341.29  138.20  341.29   27.53  341.29  0.95 
1 1 1  -62    4    8 o  113.82   14.05  141.73   26.86   82.43   26.86   52.51  206.86  0.95 
1 1 1  -62    4    9 o  228.84    8.44  249.20   83.01  215.50   83.01   21.74  263.01  0.99 
1 1 1  -62    4   10 o   49.80   21.88   37.59   14.91   14.92   14.91   20.86  194.91  0.51 
1 1 1  -62    4   11 o   59.96   26.39   80.47    8.37   18.56    8.37   57.95  188.37  0.79 
1 1 1  -62    4   12 o  149.31   22.86   75.68  296.83  205.97  296.83  134.28  296.83  0.93 
1 1 1  -62    4   13 o  135.02   19.94  156.74  144.90  113.33  144.90   34.52  324.90  0.97 
1 1 1  -62    4   14 o   70.66   26.73   75.46  357.10   45.40  357.10   25.35  177.10  0.82 
1 1 1  -62    4   15 o  139.96   20.33  112.30  271.94  163.36  271.94   59.56  271.94  0.95 
1 1 1  -62    4   16 o   89.27   28.26   88.07  107.57   75.46  107.57    4.65  287.57  0.87 
1 1 1  -62    4   17 o   96.35   31.28  107.17  107.60   75.26  107.60   20.74  287.60  0.89 
1 1 1  -62    4   18 o   79.37   29.64   54.94   55.22   63.94   55.22   15.46   55.22  0.71 
1 1 1  -62    4   19 o   76.37   33.39   73.24  352.11   54.44  352.11   10.65  172.11  0.78 
1 1 1  -62    4   20 o   56.94   27.80   48.43  162.78   30.24  162.78   12.21  342.78  0.64 
1 1 1  -62    4   21 o   64.54   28.69   60.96   61.74   39.50   61.74   11.59  241.74  0.70 
1 1 1  -62    4   22 o   60.86   28.39   29.62   38.32   26.52   38.44    3.71   38.44  0.41 
1 1 1  -62    4   23 o   87.56   32.54   68.45  350.34   83.26  350.32   35.19  350.32  0.75 
1 1 1  -62    4   24 o  174.53   25.98  133.65   41.75  252.28   41.78  176.22   41.78  0.94 
1 1 1  -62    4   25 f   88.22   36.58   77.04  123.68   33.73  123.64    0.00    0.00  0.00 
1 1 1  -62    4   26 o   81.51   32.61   35.34  176.43   48.22  176.43   30.33  176.43  0.41 
1 1 1  -62    6    1 o   47.16   18.39   43.69  250.99   15.45  250.99   26.04   70.99  0.60 
1 1 1  -62    6    2 o   92.01   14.91   85.69  235.54   87.23  235.54    5.67  235.54  0.92 
1 1 1  -62    6    3 o   69.91   19.64   19.56  119.36   40.00  119.36   21.39  119.36  0.42 
1 1 1  -62    6    4 o  104.32   18.63  132.33   62.17   71.16   62.17   54.81  242.17  0.94 
1 1 1  -62    6    5 o   36.69   17.33   28.91   31.23    2.31  211.23   29.83  211.23  0.34 
1 1 1  -62    6    6 o  116.39   12.68  123.83   83.45  104.11   83.45   13.77  263.45  0.95 
1 1 1  -62    6    7 o   74.86   19.97   69.61  278.18   58.85  278.18    7.42   98.18  0.84 
1 1 1  -62    6    8 o  207.38    8.50  148.15  229.38  265.89  229.38  124.87  229.38  0.98 
1 1 1  -62    6    9 o  118.74   14.75  144.21  271.65   91.43  271.65   45.82   91.65  0.96 
1 1 1  -62    6   10 f  136.65   13.82  140.43    9.46  133.37    9.46    0.00    0.00  0.00 
1 1 1  -62    6   11 o  101.87   20.50  140.74  153.41   60.17  153.41   73.09  333.41  0.95 
1 1 1  -62    6   12 o   83.31   25.19   50.11  171.76   81.63  171.76   34.36  171.76  0.77 
1 1 1  -62    6   13 o  154.95   16.61  150.21  333.53  160.66  333.53   19.56  333.53  0.97 
1 1 1  -62    6   14 o   74.24   27.23   57.42  122.40   59.44  122.40    6.19  122.40  0.76 
1 1 1  -62    6   15 o   63.82   26.02   49.08  251.68   40.25  251.68    4.62   71.68  0.67 
1 1 1  -62    6   16 o  117.38   30.10   72.23   77.47  139.11   77.47   74.04   77.47  0.87 
1 1 1  -62    6   17 o  106.99   32.19   31.21  130.80   98.41  130.80   70.72  130.80  0.59 
1 1 1  -62    6   18 o   78.65   30.10  116.07  218.91   36.05  218.91   66.75   38.91  0.88 
1 1 1  -62    6   19 o  124.66   26.45   59.86  259.20  169.59  259.20  116.18  259.20  0.89 
1 1 1  -62    6   20 o   78.29   33.17   61.26  110.00   62.49  110.00    9.88  110.00  0.74 
1 1 1  -62    6   21 o   61.78   28.22   61.21  353.27   35.33  353.28   14.14  173.28  0.69 
1 1 1  -62    6   22 o  103.01   33.27   50.28   98.13  109.05   98.19   71.88   98.19  0.71 
1 1 1  -62    6   23 o   60.40   27.42   30.00  221.78   26.56  221.78    6.24  221.78  0.39 
1 1 1  -62    6   24 o   72.07   33.28  101.06  270.69   43.38  270.74    6.12   90.74  0.64 
1 1 1  -62    6   25 o   76.28   30.94   63.79  313.15   51.28  313.09   21.83  313.09  0.53 
1 1 1  -62    8    1 o   74.27   18.15   70.04  261.82   62.20  261.82    3.92   81.82  0.86 
1 1 1  -62    8    2 f  121.37   11.34  115.75  336.22  109.54  336.22    0.00    0.00  0.00 
1 1 1  -62    8    3 o   41.16   17.70   49.89   38.96    3.11   38.96   44.19  218.96  0.61 
1 1 1  -62    8    4 o   90.52   14.35   67.11   88.62   98.22   88.63   34.51   88.63  0.89 
1 1 1  -62    8    5 o   57.83   19.00   13.81   25.39   19.18   25.39    6.07   25.39  0.28 
1 1 1  -62    8    6 o   54.70   20.34   44.72  254.39   28.04  254.39   14.44   74.39  0.64 
1 1 1  -62    8    7 o  225.41    8.11  187.87    1.98  266.80    1.98   88.45    1.98  0.99 
1 1 1  -62    8    8 o   80.37   18.46   68.01  314.52   74.80  314.52   10.31  314.52  0.87 
1 1 1  -62    8    9 o   56.17   21.68   78.85   22.12   16.58   22.12   58.04  202.12  0.81 
1 1 1  -62    8   10 o  211.52    9.69  179.28   30.58  247.87   30.58   78.60   30.58  0.99 
1 1 1  -62    8   11 o  164.15   11.61  174.97  134.29  157.42  134.29    7.28  314.29  0.98 
1 1 1  -62    8   12 o   51.21   22.48   41.54   73.21   20.99   73.21   17.88  253.21  0.58 
1 1 1  -62    8   13 o   61.79   24.81  103.23  195.08   10.98  195.08   84.50   15.08  0.86 
1 1 1  -62    8   14 o  120.06   22.27  108.16  132.03  126.81  132.03   28.02  132.03  0.94 
1 1 1  -62    8   15 o  153.58   17.82  153.41  337.49  159.75  337.49   21.46  337.49  0.97 
1 1 1  -62    8   16 o   74.14   30.12   52.47  237.95   52.75  237.95    6.10  237.95  0.67 
1 1 1  -62    8   17 o   78.89   29.59   45.35  311.95   63.72  311.95   23.61  311.95  0.66 
1 1 1  -62    8   18 o   96.28   29.14   83.43   72.92   96.15   72.92   21.85   72.92  0.89 
1 1 1  -62    8   19 o   76.00   29.66   52.17   60.34   65.32   60.34   19.92   60.34  0.73 
1 1 1  -62    8   20 o   69.06   31.18   73.19  221.27   42.71  221.26   18.18   41.26  0.75 
1 1 1  -62    8   21 o   55.97   26.28   25.96  346.65   20.27  346.86    0.38  346.86  0.36 
1 1 1  -62    8   22 o  109.44   32.82  114.18    3.24  114.61    3.22   34.18    3.22  0.89 
1 1 1  -62    8   23 o   49.31   24.27   74.94  133.25   15.69  133.21   28.30  313.21  0.61 
1 1 1  -62    8   24 o   65.44   30.25   11.22   81.03    5.80   79.75    0.99   79.75  0.08 
1 1 1  -62    8   25 o   60.09   27.55   25.09  126.24   18.38  126.24    5.98  126.24  0.26 
1 1 1  -62   10    1 o   44.33   18.32   54.68  252.94    9.01  252.94   42.01   72.94  0.68 
1 1 1  -62   10    2 o  119.59   10.97  113.86  164.72  122.91  164.72   16.00  164.72  0.96 
1 1 1  -62   10    3 f   47.80   18.89   28.58  215.97   26.90  215.97    0.00    0.00  0.00 
1 1 1  -62   10    4 o  141.70   10.72  139.37    5.30  144.41    5.30   13.10    5.30  0.97 
1 1 1  -62   10    5 o   44.21   18.96   21.69  170.26    9.70  170.26   10.75  350.26  0.34 
1 1 1  -62   10    6 o  147.53   12.83  164.18  254.19  133.40  254.19   21.37   74.19  0.98 
1 1 1  -62   10    7 o  166.80    9.90  181.74  228.76  156.59  228.76   14.65   48.76  0.98 
1 1 1  -62   10    8 o   39.62   17.91   40.93  210.96    4.00  210.96   34.51   30.96  0.54 
1 1 1  -62   10    9 o   93.01   19.27   76.35  341.26   96.12  341.26   24.40  341.26  0.90 
1 1 1  -62   10   10 f  192.05   10.48  239.08  268.86  223.15  268.86    0.00    0.00  0.00 
1 1 1  -62   10   11 o  106.15   19.03  104.33   38.89  102.42   38.89    5.81   38.89  0.94 
1 1 1  -62   10   12 o   78.99   23.38  111.48  357.51   40.92  357.51   61.32  177.51  0.91 
1 1 1  -62   10   13 o  154.58   14.38  134.11  350.25  178.23  350.25   56.58  350.25  0.97 
1 1 1  -62   10   14 o   76.59   25.78  100.67   88.16   43.65   88.16   46.68  268.16  0.87 
1 1 1  -62   10   15 o  115.69   27.68  126.72  147.69  102.90  147.69    9.43  327.69  0.93 
1 1 1  -62   10   16 o   52.52   23.93   65.29  303.07   17.05  303.07   40.75  123.07  0.71 
1 1 1  -62   10   17 o   59.99   25.38   70.86  287.37   32.85  287.37   30.27  107.37  0.80 
1 1 1  -62   10   18 o   67.24   28.19  115.48  246.31   18.05  246.31   82.64   66.31  0.88 
1 1 1  -62   10   19 o   76.34   30.03   17.03  136.38   32.20  136.37   17.91  136.37  0.30 
1 1 1  -62   10   20 o  101.53   30.32   15.23   46.09   56.36   46.11   44.53   46.11  0.34 
1 1 1  -62   10   21 o  100.90   36.82   32.15  118.45   75.19  118.45   52.09  118.45  0.49 
1 1 1  -62   10   22 o   61.71   28.08   97.47  295.25   32.26  295.23   30.36  115.23  0.77 
1 1 1  -62   10   23 o   54.05   26.62   57.85  317.16   13.95  317.28   11.52  137.28  0.36 
1 1 1  -62   10   24 o   51.66   24.78   36.34  211.98   14.15  211.93    2.96   31.93  0.30 
1 1 1  -62   12    1 o   45.27   18.58   63.45  151.93    6.92  151.93   50.87  331.93  0.71 
1 1 1  -62   12    2 o   51.08   19.66   50.82  103.59   22.32  103.59   24.26  283.59  0.67 
1 1 1  -62   12    3 o   55.63   19.46   48.60  135.34   32.39  135.34   12.39  315.34  0.69 
1 1 1  -62   12    4 f   83.15   18.05   99.38  297.05   91.84  297.05    0.00    0.00  0.00 
1 1 1  -62   12    5 o   31.01   14.91   23.00  229.23    3.46   49.23   24.74   49.23  0.29 
1 1 1  -62   12    6 o   78.89   18.49  113.70    8.07   40.45    8.07   64.81  188.07  0.92 
1 1 1  -62   12    7 o   65.07   20.78   39.04  150.61   49.85  150.61   13.77  150.61  0.66 
1 1 1  -62   12    8 o   75.87   20.36   51.27  154.14   72.76  154.14   25.53  154.14  0.79 
1 1 1  -62   12    9 o   60.77   21.48    8.60  348.35   13.36  348.35    5.47  348.35  0.17 
1 1 1  -62   12   10 o   46.11   19.70   39.54  319.49   13.86  319.49   22.17  139.49  0.54 
1 1 1  -62   12   11 o   68.49   22.92   85.84  323.11   38.90  323.11   38.75  143.11  0.85 
1 1 1  -62   12   12 o   57.57   22.84   60.57  260.17   28.51  260.17   25.83   80.17  0.72 
1 1 1  -62   12   13 o   66.03   25.78   31.77  239.05   36.98  239.05    8.75  239.05  0.49 
1 1 1  -62   12   14 o   92.95   27.66   64.48  242.65   94.77  242.65   37.82  242.65  0.82 
1 1 1  -62   12   15 o   41.24   19.93   12.75   44.25    4.66   44.25    6.65  224.25  0.19 
1 1 1  -62   12   16 o   62.16   25.53   32.16  288.42   42.90  288.43   14.20  288.43  0.58 
1 1 1  -62   12   17 o   67.12   27.23   40.09   55.68   48.65   55.68   14.02   55.68  0.62 
1 1 1  -62   12   18 o   61.51   26.63  102.99   53.38   17.86   53.39   67.62  233.39  0.84 
1 1 1  -62   12   19 o   62.85   27.19   32.25   45.10   33.17   45.10    8.18   45.10  0.46 
1 1 1  -62   12   20 o   65.46   28.13   13.22  351.84   16.84  351.90    7.30  351.90  0.20 
1 1 1  -62   12   21 o   48.80   24.28   75.93  175.95   15.93  175.94   33.71  355.94  0.67 
1 1 1  -62   12   22 o   53.11   26.14   81.63  188.30   16.14  188.49   21.97    8.49  0.51 
1 1 1  -62   12   23 o   64.15   28.18   49.96  178.14   29.90  178.25    6.84  178.25  0.41 
1 1 1  -62   12   24 o   57.28   26.08   51.72   10.75   36.10   10.75    9.08   10.75  0.55 
1 1 1  -62   14    1 o   46.63   18.79   60.92  328.74    9.45  328.74   44.69  148.74  0.68 
1 1 1  -62   14    2 o  121.75   12.21  131.06   54.42  116.79   54.42    0.30  234.42  0.96 
1 1 1  -62   14    3 o   46.41   18.74   47.17   45.73   13.50   45.73   28.82  225.73  0.60 
1 1 1  -62   14    4 o   55.06   19.66   72.02  276.26   21.76  276.26   43.04   96.26  0.79 
1 1 1  -62   14    5 o   76.81   19.14   72.22  273.97   66.78  273.97    1.72  273.97  0.86 
1 1 1  -62   14    6 o   73.86   18.00   46.92  140.91   70.71  140.91   28.44  140.91  0.76 
1 1 1  -62   14    7 o  128.67   12.51  123.74  184.72  136.03  184.72   24.70  184.72  0.96 
1 1 1  -62   14    8 o  167.96   10.31  172.88  134.86  173.98  134.86   18.85  134.86  0.98 
1 1 1  -62   14    9 o   38.77   17.44   45.16   60.64    0.47   60.64   39.89  240.64  0.53 
1 1 1  -62   14   10 o   52.89   20.67   50.87  256.88   22.93  256.88   22.28   76.88  0.64 
1 1 1  -62   14   11 o   35.89   17.21   23.50  296.91    0.83  116.91   21.58  116.91  0.28 
1 1 1  -62   14   12 o   57.99   22.34   59.01  313.06   31.69  313.06   20.51  133.06  0.72 
1 1 1  -62   14   13 o   51.05   22.37   15.77   76.29   13.66   76.29    0.34  256.29  0.27 
1 1 1  -62   14   14 o   95.66   24.92   92.55  355.60   92.96  355.60   10.39  355.60  0.92 
1 1 1  -62   14   15 o   79.15   25.97   61.99  186.91   75.93  186.91   21.86  186.91  0.82 
1 1 1  -62   14   16 o   85.55   26.25   84.42  304.06   77.39  304.06    5.93  304.06  0.87 
1 1 1  -62   14   17 o   87.85   27.90   60.82  312.70   89.85  312.70   40.92  312.70  0.79 
1 1 1  -62   14   18 o   63.16   26.87   62.99   81.60   41.54   81.73    5.83  261.73  0.70 
1 1 1  -62   14   19 f   77.54   29.38   51.09   62.78   35.96   62.72    0.00    0.00  0.00 
1 1 1  -62   14   20 o   69.43   28.32   65.35  302.10   51.12  302.12   10.54  302.12  0.66 
1 1 1  -62   14   21 o   63.02   31.84   66.34  185.77   22.21  185.64    7.10    5.64  0.41 
1 1 1  -62   14   22 o       ?       ?   46.51  141.15   21.64  141.13    0.00    0.00  0.00 
1 1 1  -62   14   23 o   51.04   24.45   25.17   34.36   16.96   34.36    3.82   34.36  0.29 
1 1 1  -62   16    1 o   37.62   17.18   54.46   59.86    1.39   59.86   47.06  239.86  0.66 
1 1 1  -62   16    2 o   42.89   18.18   64.33  228.14    5.17  228.14   51.92   48.14  0.73 
1 1 1  -62   16    3 o   42.57   18.37   78.43  223.84    4.38   43.84   73.87   43.84  0.76 
1 1 1  -62   16    4 o   72.02   19.25   38.24   97.92   65.28   97.92   31.44   97.92  0.69 
1 1 1  -62   16    5 f  112.84   13.43   90.42   84.62   79.97   84.62    0.00    0.00  0.00 
1 1 1  -62   16    6 o   37.71   17.03   39.06  135.45    1.50  135.45   33.05  315.45  0.48 
1 1 1  -62   16    7 o   62.03   21.00   98.38   72.04   20.39   72.04   66.68  252.04  0.87 
1 1 1  -62   16    8 o  105.02   15.37   68.77  244.78  130.37  244.78   69.44  244.78  0.91 
1 1 1  -62   16    9 o   36.01   17.08   44.21  235.49    0.13   55.49   39.36   55.49  0.54 
1 1 1  -62   16   10 o   50.87   20.35   52.79  103.56   25.69  103.56   21.27  283.56  0.71 
1 1 1  -62   16   11 o   44.59   19.61   21.72   36.65   15.52   36.65    3.86  216.65  0.39 
1 1 1  -62   16   12 o  100.12   22.78   95.27   54.06  101.84   54.06   17.91   54.06  0.93 
1 1 1  -62   16   13 o   69.39   24.52   69.32  165.37   54.13  165.37    5.69  345.37  0.82 
1 1 1  -62   16   14 o   93.08   21.78   85.77  329.59   95.36  329.59   23.09  329.59  0.90 
1 1 1  -62   16   15 o   64.40   25.08   28.03  101.11   36.22  101.09   13.64  101.09  0.46 
1 1 1  -62   16   16 o  111.99   21.74  133.83  197.44  109.48  197.44    7.35  197.44  0.94 
1 1 1  -62   16   17 o   51.42   23.39   68.48  107.50   22.26  107.45   27.07  287.45  0.70 
1 1 1  -62   16   18 o   56.01   27.13   58.30  155.22   28.30  155.23   11.10  335.23  0.60 
1 1 1  -62   16   19 o   50.60   23.33   56.82  219.98   17.39  219.79   13.51   39.79  0.48 
1 1 1  -62   16   20 o   41.28   20.33   21.89  342.41    1.64  343.23    7.85  163.23  0.13 
1 1 1  -62   16   21 o   61.28   27.90   59.90  336.94   32.86  336.97    4.11  336.97  0.50 
1 1 1  -62   18    1 o   52.37   19.47   59.31   48.47   27.34   48.47   23.00  228.47  0.74 
1 1 1  -62   18    2 o   36.76   16.80   42.19   95.85    4.05   95.85   32.20  275.85  0.55 
1 1 1  -62   18    3 f   49.22   19.57   19.78  235.56   17.15  235.56    0.00    0.00  0.00 
1 1 1  -62   18    4 o   42.46   17.79   40.68  315.67   15.40  315.67   20.08  135.67  0.60 
1 1 1  -62   18    5 o   57.74   19.30   33.46  283.06   42.88  283.06   13.61  283.06  0.62 
1 1 1  -62   18    6 o   43.27   18.61   81.70  161.98    1.10  341.98   72.57  341.98  0.81 
1 1 1  -62   18    7 o   64.41   20.63   62.72   59.78   51.34   59.78    3.37  239.78  0.82 
1 1 1  -62   18    8 o   38.66   17.62   38.77   78.94    8.10   78.94   25.53  258.94  0.54 
1 1 1  -62   18    9 o   52.86   20.52   58.61  338.12   28.28  338.12   22.09  158.12  0.74 
1 1 1  -62   18   10 o   72.55   21.12   72.88  314.49   61.65  314.49    0.25  134.49  0.85 
1 1 1  -62   18   11 o   55.44   22.08   30.40  150.99   27.51  150.99    2.11  150.99  0.48 
1 1 1  -62   18   12 o   72.34   35.75  110.15   77.27   29.29   77.26   59.87  257.26  0.82 
1 1 1  -62   18   13 o   72.20   23.07   46.13  226.28   64.83  226.42   28.90  226.42  0.70 
1 1 1  -62   18   14 o   64.89   23.01   68.53  293.49   49.70  293.45    1.33  113.45  0.78 
1 1 1  -62   18   15 o   95.88   22.12   77.25  117.68  112.94  117.66   57.96  117.66  0.88 
1 1 1  -62   18   16 o   40.22   19.14   42.72  300.61    9.43  300.60   19.40  120.60  0.48 
1 1 1  -62   18   17 o   40.23   19.32   38.35  351.38    5.14  351.52   16.54  171.52  0.33 
1 1 1  -62   18   18 o   81.02   27.47   80.03  344.26   62.54  343.84   28.75  343.84  0.59 
1 1 1  -62   18   19 o   47.87   22.57   29.37  351.68    8.81  351.84    4.80  171.84  0.23 
1 1 1  -62   18   20 o   95.62   30.78   66.72  155.83  103.62  155.83   69.75  155.83  0.72 
1 1 1  -62   20    1 o   37.79   17.11   19.24  100.27    4.82  100.17    9.48  280.17  0.25 
1 1 1  -62   20    2 o   51.46   19.51   42.16  329.49   28.18  329.40    3.92  149.40  0.59 
1 1 1  -62   20    3 o   53.91   19.81   36.82   31.81   30.98   32.06    2.48   32.06  0.55 
1 1 1  -62   20    4 o   36.30   16.58   19.16  226.54    3.35  226.55   11.68   46.55  0.25 
1 1 1  -62   20    5 o   74.61   23.44   43.41  343.29   68.24  343.28   34.02  343.28  0.69 
1 1 1  -62   20    6 o   65.62   21.79   68.97  120.58   50.56  120.57    3.77  300.57  0.80 
1 1 1  -62   20    7 o   44.32   19.02   36.23  315.36   14.62  315.44   13.73  135.44  0.48 
1 1 1  -62   20    8 o   93.77   21.56   71.53  312.27  108.13  312.23   52.73  312.23  0.87 
1 1 1  -62   20    9 o   58.75   23.30   87.89  142.61   28.52  142.63   38.44  322.63  0.81 
1 1 1  -62   20   10 o   49.25   20.86   71.86   87.29   18.73   87.33   34.83  267.33  0.73 
1 1 1  -62   20   11 o   41.97   19.66    5.39   38.72    2.24   38.76    1.67  218.76  0.07 
1 1 1  -62   20   12 o   80.58   20.40   32.87  238.54   78.36  238.50   55.19  238.50  0.63 
1 1 1  -62   20   13 o   41.53   19.03   51.76  282.20   11.53  282.21   23.58  102.21  0.56 
1 1 1  -62   20   14 o   53.28   21.44   54.72  236.42   28.14  236.37    5.25   56.37  0.58 
1 1 1  -62   20   15 o   48.75   20.91   31.62   41.47   10.30   41.39    5.61  221.39  0.27 
1 1 1  -62   20   16 o   55.72   22.90    9.49  185.24    3.85  184.58    0.07    4.58  0.07 
1 1 1  -62   20   17 o   60.12   24.34   45.82  119.23   28.16  119.28    6.93  119.28  0.41 
1 1 1  -62   20   18 o   44.42   20.80   27.59  114.32   11.83  114.32    2.09  294.32  0.29 
1 1 1  -62   22    1 o   45.16   18.74   53.95  198.54   14.50  198.54   16.42   18.54  0.50 
1 1 1  -62   22    2 o   67.21   19.52   78.14  339.53   58.60  339.54   10.07  339.54  0.80 
1 1 1  -62   22    3 o   50.76   19.35   39.03   70.69   26.28   70.67    0.65   70.67  0.51 
1 1 1  -62   22    4 o   86.56   17.42   49.31  213.72  105.14  213.72   72.04  213.72  0.80 
1 1 1  -62   22    5 f   39.61   17.80   22.98  301.83   15.50  301.81    0.00    0.00  0.00 
1 1 1  -62   22    6 o   48.71   19.82   61.53    9.03   23.84    9.04   17.70  189.04  0.67 
1 1 1  -62   22    7 o   92.48   17.72   40.03  142.65  113.58  142.66   86.70  142.66  0.76 
1 1 1  -62   22    8 o   42.21   19.58   29.49   60.93   10.16   60.94    9.26  240.94  0.35 
1 1 1  -62   22    9 o   49.68   22.14   22.97  265.20   12.74  265.28    1.58   85.28  0.27 
1 1 1  -62   22   10 o   86.99   20.50   50.23  215.74   92.37  215.75   63.49  215.75  0.70 
1 1 1  -62   22   11 o   36.63   17.40   48.54  158.65    0.46  158.88   24.65  338.88  0.35 
1 1 1  -62   22   12 o   41.92   18.66    3.43   41.30    0.42   36.87    1.16  216.87  0.02 
1 1 1  -62   22   13 o   40.04   18.35   32.08  152.80    2.38  152.91   11.53  332.91  0.20 
1 1 1  -62   22   14 o   76.58   21.52   70.16  136.79   71.67  136.96   39.38  136.96  0.68 
1 1 1  -62   22   15 o   50.50   21.31   71.91  187.57   26.98  187.57    8.28    7.57  0.62 
1 1 1  -62   22   16 o   55.41   22.30   45.93  233.28   38.25  233.28   14.18  233.28  0.56 
1 1 1  -62   24    1 f   40.11   17.58    9.38  137.58    4.49  137.94    0.00    0.00  0.00 
1 1 1  -62   24    2 o   42.04   18.11   29.42   56.30    6.93   56.10    6.79  236.10  0.25 
1 1 1  -62   24    3 o   46.98   19.48   43.70  287.32   13.00  287.47    6.89  107.47  0.35 
1 1 1  -62   24    4 o   43.16   18.48    9.39   37.77    2.03   38.29    2.16  218.29  0.07 
1 1 1  -62   24    5 o   72.23   20.03   69.49  125.79   61.12  125.75   30.17  125.75  0.64 
1 1 1  -62   24    6 o   59.93   24.63   60.72   63.67   28.73   63.81    1.65   63.81  0.47 
1 1 1  -62   24    7 o   53.02   23.52   68.50  287.42   20.65  287.49    9.99  107.49  0.48 
1 1 1  -62   24    8 o   39.96   19.12   35.86  117.51    4.03  117.54   12.31  297.54  0.25 
1 1 1  -62   24    9 o   81.26   22.37   51.54   73.83   72.20   73.99   48.20   73.99  0.59 
1 1 1  -62   24   10 o   35.48   17.17   22.12    1.60    2.13    1.62    8.46  181.62  0.18 
1 1 1  -62   24   11 o   38.73   18.21   19.06   99.02    4.90   99.02    4.55  279.02  0.19 
1 1 1  -62   24   12 o   51.75   21.31   41.43  338.91   29.46  338.91    8.09  338.91  0.49 
1 1 1  -61    1    1 o   39.35   17.08   55.68   71.23   10.07  251.23   63.10  251.23  0.55 
1 1 1  -61    1    2 o  101.57   13.09   67.91    8.87  112.79    8.87   48.04    8.87  0.87 
1 1 1  -61    1    3 o   71.03   19.35   78.11  227.51   41.37  227.51   33.46   47.51  0.82 
1 1 1  -61    1    4 o  104.94   13.35  115.55  130.78   84.87  130.78   26.20  310.78  0.93 
1 1 1  -61    1    5 o  218.37    7.42  189.78  146.38  246.53  146.38   63.83  146.38  0.98 
1 1 1  -61    1    6 o   66.88   20.43   14.87  247.57   21.44  247.58    7.12  247.58  0.27 
1 1 1  -61    1    7 o   45.95   19.38   24.78  223.15    4.43  223.15   19.37   43.15  0.31 
1 1 1  -61    1    8 o  162.67    9.98  156.36  167.68  165.86  167.68   16.11  167.68  0.97 
1 1 1  -61    1    9 f   46.72   19.72   72.60  291.73   69.17  291.74    0.00    0.00  0.00 
1 1 1  -61    1   10 o   71.04   23.70  123.14  108.79    7.79  108.79  109.49  288.79  0.88 
1 1 1  -61    1   11 o   46.71   20.92   24.45   78.30    6.28   78.30   17.01  258.30  0.32 
1 1 1  -61    1   12 f   72.85   25.02  119.40   13.53  113.66   13.53    0.00    0.00  0.00 
1 1 1  -61    1   13 o   54.43   24.05   52.63    6.77   21.55    6.77   28.52  186.77  0.66 
1 1 1  -61    1   14 o  145.67   19.71  160.31  175.12  130.86  175.12   20.89  355.12  0.97 
1 1 1  -61    1   15 o   58.07   25.17   28.31   66.56   26.26   66.55    0.39  246.55  0.46 
1 1 1  -61    1   16 o   80.89   27.32   86.28   66.00   59.55   66.00   20.64  246.00  0.86 
1 1 1  -61    1   17 o   92.82   29.14   73.64  223.15   89.67  223.15   22.43  223.15  0.85 
1 1 1  -61    1   18 o   63.97   27.06   98.25  157.27   18.56  157.27   69.61  337.27  0.83 
1 1 1  -61    1   19 f   69.94   33.37   98.98  205.32   87.31  205.32    0.00    0.00  0.00 
1 1 1  -61    1   20 o   80.03   33.98   73.70  168.28   61.35  168.28    4.19  348.28  0.79 
1 1 1  -61    1   21 o   68.91   32.77   33.33  106.45   39.02  106.45    9.97  106.45  0.49 
1 1 1  -61    1   22 o   73.79   30.88   36.29   71.37   48.51   71.36   18.55   71.36  0.53 
1 1 1  -61    1   23 o   95.61   33.21  100.74   93.83   88.84   93.83   13.21   93.83  0.86 
1 1 1  -61    1   24 o   79.62   32.51   69.27   97.75   67.14   97.74   19.82   97.74  0.72 
1 1 1  -61    1   25 o   94.27   33.34   50.57  265.55   67.89  265.31   42.80  265.31  0.49 
1 1 1  -61    1   26 o       ?       ?   52.01  349.78   24.12  349.71    0.00    0.00  0.00 
1 1 1  -61    3    1 o   52.62   19.85   99.53  299.81    9.25  119.81  104.03  119.81  0.81 
1 1 1  -61    3    2 o  210.12    7.79  225.80   10.40  198.68   10.40   16.39  190.40  0.98 
1 1 1  -61    3    3 o  201.08    7.81  171.68   71.82  229.65   71.82   65.90   71.82  0.98 
1 1 1  -61    3    4 o   85.73   17.13   83.96  337.34   69.07  337.34   11.27  157.34  0.87 
1 1 1  -61    3    5 o   49.64   18.99   69.12  159.87    2.07  159.87   64.17  339.87  0.69 
1 1 1  -61    3    6 o  135.46   10.81  125.70  263.59  138.13  263.59   17.68  263.59  0.95 
1 1 1  -61    3    7 o  121.38   12.63  151.61  171.43   87.13  171.43   57.90  351.43  0.96 
1 1 1  -61    3    8 o  103.44   15.15  129.13  102.38   70.39  102.37   52.71  282.37  0.94 
1 1 1  -61    3    9 f   97.93   18.92  139.13   19.59  132.52   19.59    0.00    0.00  0.00 
1 1 1  -61    3   10 o  160.99   11.61  130.48   32.08  186.49   32.08   62.23   32.08  0.97 
1 1 1  -61    3   11 o   64.62   24.42   48.42  131.11   37.27  131.11    8.83  311.11  0.65 
1 1 1  -61    3   12 o   67.30   24.43   69.29  169.84   40.19  169.84   25.76  349.84  0.79 
1 1 1  -61    3   13 o  136.90   17.57  115.24  206.89  152.68  206.89   43.24  206.89  0.96 
1 1 1  -61    3   14 o   77.00   30.08   69.58    4.97   56.52    4.97    9.23  184.97  0.79 
1 1 1  -61    3   15 o   44.88   22.28   92.87  127.44   15.38  307.44  102.66  307.44  0.80 
1 1 1  -61    3   16 o  104.33   26.63  105.72  204.93   93.85  204.94    3.98   24.94  0.92 
1 1 1  -61    3   17 f   68.48   27.42   76.87  137.74   69.89  137.74    0.00    0.00  0.00 
1 1 1  -61    3   18 o   60.18   27.17   73.19   57.38   24.28   57.38   41.17  237.38  0.75 
1 1 1  -61    3   19 o   65.49   27.50   41.49  201.56   38.63  201.56    1.97  201.56  0.57 
1 1 1  -61    3   20 o  159.92   29.83  106.55  342.34  207.94  342.34  113.04  342.34  0.95 
1 1 1  -61    3   21 o   71.86   30.57   78.68   80.83   48.15   80.83   19.86  260.83  0.81 
1 1 1  -61    3   22 o   56.03   26.33   27.54  180.05   21.24  180.09    1.14    0.09  0.39 
1 1 1  -61    3   23 o   57.43   26.91   14.49   10.64   12.94   10.74    2.23   10.74  0.21 
1 1 1  -61    3   24 o   66.48   29.45   15.04   75.87   17.76   75.86    7.63   75.86  0.21 
1 1 1  -61    3   25 o   72.11   33.48   50.63  320.08   29.55  319.85    6.11  319.85  0.37 
1 1 1  -61    3   26 o   51.74   25.17   49.34    1.08   17.53    1.01    5.84  181.01  0.40 
1 1 1  -61    5    1 o  154.50    9.05  184.79  197.46  126.02  197.46   49.92   17.46  0.98 
1 1 1  -61    5    2 o   50.27   19.05   89.46  249.40    6.16   69.40   91.35   69.40  0.79 
1 1 1  -61    5    3 o   57.85   19.59   62.74  305.95   22.53  305.95   37.21  125.95  0.71 
1 1 1  -61    5    4 o  172.72    8.59  182.38  309.48  163.65  309.48   10.06  129.48  0.98 
1 1 1  -61    5    5 o   98.69   14.58  146.69  143.86   46.27  143.86   93.45  323.86  0.94 
1 1 1  -61    5    6 o  143.18   10.37  164.33  293.76  120.50  293.76   36.02  113.76  0.97 
1 1 1  -61    5    7 o   68.11   20.15   43.75   19.49   44.45   19.49    2.78   19.49  0.63 
1 1 1  -61    5    8 o   66.16   26.03  103.68   62.85   11.52   62.85   87.22  242.85  0.83 
1 1 1  -61    5    9 o  154.96   14.74  137.85  145.73  167.58  145.73   36.32  145.73  0.96 
1 1 1  -61    5   10 o   86.43   20.80  113.53  180.11   49.56  180.11   58.53    0.11  0.91 
1 1 1  -61    5   11 o  124.24   15.64  111.42  168.47  130.02  168.47   23.97  168.47  0.95 
1 1 1  -61    5   12 o   76.46   24.16   72.53   78.50   59.18   78.50    9.76  258.50  0.84 
1 1 1  -61    5   13 o   95.10   26.02   38.40  155.17  101.32  155.17   64.98  155.17  0.72 
1 1 1  -61    5   14 o   55.76   24.17   52.53  245.21   26.14  245.21   23.33   65.21  0.68 
1 1 1  -61    5   15 o   51.53   23.41   15.60  288.58   11.81  288.58    2.74  108.58  0.26 
1 1 1  -61    5   16 o   52.56   24.16  100.87    0.19    5.26  180.19   97.79  180.19  0.83 
1 1 1  -61    5   17 o   93.51   30.89   96.40  173.27   76.73  173.27   10.24  353.27  0.88 
1 1 1  -61    5   18 f   59.66   27.76   35.55  116.57   31.55  116.57    0.00    0.00  0.00 
1 1 1  -61    5   19 o  137.76   25.01  135.61   96.71  142.86   96.71   22.67   96.71  0.95 
1 1 1  -61    5   20 f  102.38   37.24   43.34  144.94   38.54  144.94    0.00    0.00  0.00 
1 1 1  -61    5   21 o   67.30   28.53  107.78  336.42   24.16  336.41   67.49  156.41  0.86 
1 1 1  -61    5   22 o   54.00   25.46   26.56  307.47   18.97  307.41    1.98  127.41  0.37 
1 1 1  -61    5   23 o   71.21   30.32   17.02  328.77   24.26  328.70   11.99  328.70  0.26 
1 1 1  -61    5   24 o   66.33   29.41   89.72  344.69   41.97  344.70   13.90  164.70  0.74 
1 1 1  -61    5   25 o   57.03   28.15   29.04  137.51    8.98  137.71    3.39  317.71  0.19 
1 1 1  -61    5   26 o   45.00   22.45   70.26  236.70   15.12  236.70   19.41   56.70  0.55 
1 1 1  -61    7    1 o   78.36   22.48  120.55   61.11   28.32   61.11   86.41  241.11  0.91 
1 1 1  -61    7    2 o   95.93   18.78   71.45  162.36  101.51  162.36   33.50  162.36  0.88 
1 1 1  -61    7    3 o   98.83   14.32   78.08   97.60  104.53   97.60   30.20   97.60  0.90 
1 1 1  -61    7    4 o   71.30   19.60   27.98  192.33   48.02  192.33   21.38  192.33  0.52 
1 1 1  -61    7    5 o   79.59   18.77  105.91   71.17   42.29   71.17   58.56  251.17  0.90 
1 1 1  -61    7    6 o   60.70   19.16    6.52  287.87    8.55  287.85    2.35  287.85  0.12 
1 1 1  -61    7    7 o   93.97   15.32  116.73   80.95   63.86   80.95   47.28  260.95  0.93 
1 1 1  -61    7    8 o  111.10   14.50   67.94  269.61  135.89  269.62   71.20  269.62  0.90 
1 1 1  -61    7    9 o  129.23   13.27  126.93  307.55  127.25  307.55    6.43  307.55  0.96 
1 1 1  -61    7   10 o   71.71   21.78   81.01  307.98   45.66  307.98   31.45  127.98  0.86 
1 1 1  -61    7   11 o  120.90   16.11  118.89  168.81  118.07  168.81    5.21  168.81  0.96 
1 1 1  -61    7   12 o  119.30   17.55   81.78  262.17  144.89  262.17   67.55  262.17  0.93 
1 1 1  -61    7   13 o   61.45   24.88   59.98  182.54   34.93  182.54   21.56    2.54  0.74 
1 1 1  -61    7   14 o  123.73   20.38  124.83   88.17  119.67   88.17    3.15   88.17  0.95 
1 1 1  -61    7   15 o   77.79   27.10  110.99  310.72   36.53  310.72   65.59  130.72  0.89 
1 1 1  -61    7   16 o   83.55   28.51   29.22  103.29   63.48  103.29   37.02  103.29  0.54 
1 1 1  -61    7   17 o   86.94   32.05  123.41  102.54   44.50  102.54   65.60  282.54  0.89 
1 1 1  -61    7   18 o   69.50   27.51   26.43  325.84   36.91  325.84   13.54  325.84  0.43 
1 1 1  -61    7   19 o  130.12   26.11  102.39  320.81  153.57  320.81   62.40  320.81  0.94 
1 1 1  -61    7   20 o   61.24   27.26   43.15   42.00   38.33   42.00    0.88   42.00  0.62 
1 1 1  -61    7   21 o   86.30   34.66   70.94   72.80   74.06   72.79   15.66   72.79  0.77 
1 1 1  -61    7   22 o   65.19   29.48   30.28  158.69   31.76  158.76    8.80  158.76  0.42 
1 1 1  -61    7   23 o   62.89   28.55   33.76  230.30   31.03  230.29    7.77  230.29  0.43 
1 1 1  -61    7   24 o   57.36   28.09   40.17  339.12   17.28  339.14    3.94  159.14  0.34 
1 1 1  -61    7   25 f   52.44   24.81   17.20  238.08    7.73  237.89    0.00    0.00  0.00 
1 1 1  -61    7   26 o  103.32   32.93   52.01  204.85  108.05  204.85   81.04  204.85  0.65 
1 1 1  -61    9    1 o   87.71   16.81   36.51  251.42  100.28  251.42   65.73  251.42  0.77 
1 1 1  -61    9    2 o   82.40   22.94   42.93  342.56   81.47  342.55   40.75  342.55  0.74 
1 1 1  -61    9    3 f  150.54   11.81  183.49  355.65  174.36  355.65    0.00    0.00  0.00 
1 1 1  -61    9    4 o   44.54   18.34   71.72  189.31    1.60    9.31   69.83    9.31  0.75 
1 1 1  -61    9    5 o  146.29   10.37  142.60  207.74  148.85  207.74   13.13  207.74  0.97 
1 1 1  -61    9    6 o  132.15   11.79  171.38  249.66   94.34  249.66   68.76   69.66  0.97 
1 1 1  -61    9    7 o   57.41   20.77   57.50   90.29   29.95   90.29   24.75  270.29  0.74 
1 1 1  -61    9    8 o   80.87   20.80   61.99    6.55   76.80    6.55   17.91    6.55  0.84 
1 1 1  -61    9    9 o  121.73   13.72  121.35  334.55  118.47  334.55    3.40  334.55  0.96 
1 1 1  -61    9   10 o  114.75   15.67   79.59  229.13  138.24  229.13   62.96  229.13  0.93 
1 1 1  -61    9   11 o  118.19   16.18  114.25  121.66  117.72  121.66    9.98  121.66  0.95 
1 1 1  -61    9   12 o  109.37   20.46  106.68  339.51  105.32  339.51    5.09  339.51  0.94 
1 1 1  -61    9   13 o   77.96   24.29   92.02   32.38   52.02   32.38   33.48  212.38  0.88 
1 1 1  -61    9   14 f   56.45   23.80   47.97  300.77   44.00  300.76    0.00    0.00  0.00 
1 1 1  -61    9   15 f   51.39   23.37   56.62   99.35   51.22   99.35    0.00    0.00  0.00 
1 1 1  -61    9   16 o   69.85   28.73   67.80   78.38   44.29   78.38   16.20  258.38  0.75 
1 1 1  -61    9   17 o  101.90   29.15   43.48  339.67  109.30  339.67   70.90  339.67  0.72 
1 1 1  -61    9   18 o   80.69   29.94   30.95  221.79   63.22  221.79   35.69  221.79  0.56 
1 1 1  -61    9   19 o   54.61   25.28   65.36  232.60   25.03  232.60   32.23   52.60  0.75 
1 1 1  -61    9   20 o   73.55   29.60   89.09    9.45   47.13    9.45   27.69  189.45  0.83 
1 1 1  -61    9   21 o  109.47   35.87   99.45  323.74  112.91  323.76   35.77  323.76  0.87 
1 1 1  -61    9   22 o   55.38   26.12   63.48  305.27   27.73  305.24   17.42  125.24  0.66 
1 1 1  -61    9   23 o   66.61   29.23   64.57  227.16   43.13  227.10    3.80  227.10  0.62 
1 1 1  -61    9   24 o   64.70   29.88   31.63  290.09   14.75  289.59    1.29  289.59  0.22 
1 1 1  -61    9   25 o   59.72   27.67   38.01  141.77   24.14  141.77    5.58  141.77  0.36 
1 1 1  -61   11    1 o   79.59   16.81  111.97  332.93   42.94  332.93   61.94  152.93  0.93 
1 1 1  -61   11    2 o   51.54   19.02   73.20  218.44   13.71  218.44   55.15   38.44  0.80 
1 1 1  -61   11    3 o   57.67   18.77   88.66   25.77   15.60   25.77   67.94  205.77  0.86 
1 1 1  -61   11    4 o   98.84   13.44  131.98  309.63   64.35  309.63   60.17  129.63  0.96 
1 1 1  -61   11    5 o  128.29   10.22   89.58  177.20  159.89  177.20   75.33  177.20  0.95 
1 1 1  -61   11    6 o   72.49   19.46   51.93  257.28   65.97  257.28   16.95  257.28  0.79 
1 1 1  -61   11    7 o   58.74   21.00   37.51  261.99   36.39  261.99    1.01  261.99  0.61 
1 1 1  -61   11    8 o   40.86   18.54   57.48  118.87    0.04  118.87   54.11  298.87  0.66 
1 1 1  -61   11    9 o   44.17   20.47   92.21   60.88   15.31  240.88  102.02  240.88  0.81 
1 1 1  -61   11   10 o   56.51   22.45   63.01  277.99   26.69  277.99   32.28   97.99  0.76 
1 1 1  -61   11   11 o  285.07    8.19  265.20   15.15  320.10   15.15   73.90   15.15  0.99 
1 1 1  -61   11   12 o  166.50   12.10  143.41  143.78  193.24  143.78   61.39  143.78  0.98 
1 1 1  -61   11   13 o   80.10   24.81   70.22   76.46   69.83   76.46    6.00   76.46  0.83 
1 1 1  -61   11   14 o  145.50   16.24   98.43   91.20  188.64   91.20  100.15   91.20  0.95 
1 1 1  -61   11   15 o   46.96   22.38   38.82  178.37   10.61  178.37   23.86  358.37  0.48 
1 1 1  -61   11   16 o  150.03   21.73   41.86   23.78  222.66   23.78  185.63   23.78  0.87 
1 1 1  -61   11   17 o   45.44   21.76   22.77   10.09   13.02   10.09    7.25  190.09  0.37 
1 1 1  -61   11   18 o   60.34   26.20   30.74  344.08   34.81  344.08    7.93  344.08  0.51 
1 1 1  -61   11   19 o  102.03   27.28   99.77  349.96  100.76  349.96   16.87  349.96  0.90 
1 1 1  -61   11   20 o   50.22   23.72   37.08  188.95   19.13  188.87    9.85    8.87  0.48 
1 1 1  -61   11   21 o   60.85   29.15   52.73  217.84   33.51  217.83    4.52   37.83  0.59 
1 1 1  -61   11   22 o   66.34   31.05   31.57  204.25   29.03  204.26    8.51  204.26  0.37 
1 1 1  -61   11   23 o   71.92   32.41   23.69   81.37   15.25   81.42    4.64   81.42  0.18 
1 1 1  -61   11   24 o   50.00   24.23   47.50   69.38   15.29   69.36    7.04  249.36  0.38 
1 1 1  -61   13    1 o  111.08   12.31   82.49   91.01  132.50   91.01   57.23   91.01  0.94 
1 1 1  -61   13    2 o   81.58   17.21   78.03   63.99   73.90   63.99    2.26   63.99  0.89 
1 1 1  -61   13    3 o   46.75   18.76   85.18  311.26    2.99  131.26   81.57  131.26  0.81 
1 1 1  -61   13    4 o  123.46   11.72   93.45  231.48  148.39  231.48   61.91  231.48  0.95 
1 1 1  -61   13    5 o   64.22   18.79   47.48   41.19   51.21   41.19    7.20   41.19  0.74 
1 1 1  -61   13    6 o  151.86   10.51  139.49  320.66  166.72  320.66   37.45  320.66  0.97 
1 1 1  -61   13    7 o  130.80   11.55  119.50  129.86  141.72  129.86   31.17  129.86  0.96 
1 1 1  -61   13    8 o   35.90   16.91   40.40  116.22    1.67  296.21   38.92  296.21  0.50 
1 1 1  -61   13    9 o  109.79   14.07  130.91    2.27   90.21    2.27   29.91  182.27  0.96 
1 1 1  -61   13   10 o   66.23   22.04   63.66  261.22   46.95  261.22   11.08   81.22  0.79 
1 1 1  -61   13   11 o   44.36   19.93   51.17   24.52    8.07   24.52   38.23  204.52  0.61 
1 1 1  -61   13   12 o   78.52   22.39   74.53  203.97   66.35  203.98    0.53   23.98  0.85 
1 1 1  -61   13   13 o   87.05   22.70   78.68  260.03   81.04  260.03   11.11  260.03  0.87 
1 1 1  -61   13   14 o   55.44   24.10   76.14    1.45   16.78    1.45   50.47  181.45  0.76 
1 1 1  -61   13   15 o   87.03   28.31   87.90  324.76   74.06  324.76    3.98  144.76  0.87 
1 1 1  -61   13   16 o   67.75   26.26   27.01   33.26   47.84   33.26   23.75   33.26  0.53 
1 1 1  -61   13   17 o   67.64   28.67   68.58  166.22   45.84  166.22   13.35  346.22  0.78 
1 1 1  -61   13   18 o   71.14   29.74   29.78  129.65   40.94  129.64   16.27  129.64  0.46 
1 1 1  -61   13   19 o   73.42   28.25   38.58  247.82   54.09  247.66   24.35  247.66  0.57 
1 1 1  -61   13   20 o   66.36   27.63   32.11  104.90   37.36  104.95   14.42  104.95  0.45 
1 1 1  -61   13   21 o   72.41   29.21   43.19  160.69   49.65  160.70   21.75  160.70  0.54 
1 1 1  -61   13   22 o   78.28   33.56   43.69  277.33   33.32  277.40   13.44  277.40  0.34 
1 1 1  -61   13   23 o   55.85   25.62   54.83   39.82   22.94   39.90    2.50  219.90  0.43 
1 1 1  -61   13   24 o   61.81   27.92   44.06  133.22   38.24  133.22   15.09  133.22  0.50 
1 1 1  -61   15    1 o   40.79   17.68   75.65  160.49    8.58  340.49   75.78  340.49  0.72 
1 1 1  -61   15    2 o  151.17    9.68  158.83  149.88  153.01  149.88   11.17  149.88  0.98 
1 1 1  -61   15    3 o   49.47   18.84   60.36  242.01   15.94  242.01   38.18   62.01  0.71 
1 1 1  -61   15    4 o   42.21   17.87   28.15  164.51    7.78  164.51   17.53  344.51  0.39 
1 1 1  -61   15    5 o   86.14   17.15   72.66   49.48   86.80   49.48   21.39   49.48  0.88 
1 1 1  -61   15    6 o   58.64   20.62   54.57  110.70   35.03  110.71   14.08  290.71  0.72 
1 1 1  -61   15    7 o   74.00   19.07   82.00  129.71   55.20  129.71   18.50  309.71  0.87 
1 1 1  -61   15    8 o  124.79   13.79   82.55  337.93  159.74  337.93   85.76  337.93  0.94 
1 1 1  -61   15    9 o   75.30   20.89   79.96  198.54   57.81  198.54   13.55   18.54  0.86 
1 1 1  -61   15   10 o   56.87   21.57   65.39  206.74   26.16  206.74   31.88   26.74  0.74 
1 1 1  -61   15   11 o   87.01   20.65   68.32  355.49   87.87  355.49   27.59  355.49  0.85 
1 1 1  -61   15   12 o   38.90   18.22    9.99  313.06    2.13  313.07    6.71  133.07  0.14 
1 1 1  -61   15   13 o   58.44   23.48   57.51  343.83   35.61  343.83   15.51  163.83  0.74 
1 1 1  -61   15   14 o   60.48   24.28   68.84  244.77   37.49  244.77   23.91   64.77  0.82 
1 1 1  -61   15   15 o   35.81   17.56   21.22  227.27    3.96  227.26   14.47   47.26  0.31 
1 1 1  -61   15   16 o   37.48   18.46   48.73  249.93    0.93  249.93   40.12   69.93  0.56 
1 1 1  -61   15   17 o   65.30   25.86   49.54  332.02   46.52  332.00    7.00  332.00  0.66 
1 1 1  -61   15   18 o   56.24   24.65    4.07   98.79    4.12   98.81    1.05   98.81  0.06 
1 1 1  -61   15   19 o   92.73   27.99   40.09  233.55   92.27  233.63   64.30  233.63  0.65 
1 1 1  -61   15   20 f   63.50   29.66   26.00   90.24   15.57   90.35    0.00    0.00  0.00 
1 1 1  -61   15   21 o   52.75   25.16   95.04   39.81   15.08   39.77   25.15  219.77  0.52 
1 1 1  -61   15   22 o   62.19   31.44   27.20   15.17   14.56   15.18    1.74   15.18  0.22 
1 1 1  -61   17    1 o  102.13   14.12   99.35   98.97  105.50   98.97   17.04   98.97  0.95 
1 1 1  -61   17    2 o   49.07   19.27   24.22  235.01   19.94  235.01    1.58   55.01  0.42 
1 1 1  -61   17    3 o   93.70   14.89   72.52    0.69  106.11    0.69   41.79    0.69  0.91 
1 1 1  -61   17    4 o   64.63   19.77   88.11   82.31   33.88   82.31   44.18  262.31  0.87 
1 1 1  -61   17    5 o  123.12   11.31  135.32  209.67  117.97  209.67    1.85   29.67  0.97 
1 1 1  -61   17    6 o   89.99   17.38   92.48   98.94   83.14   98.94    1.25   98.94  0.92 
1 1 1  -61   17    7 o  145.06   11.79  117.88   79.55  176.07   79.55   71.63   79.55  0.97 
1 1 1  -61   17    8 o   50.86   20.52   13.02  293.99   12.09  293.99    0.54  293.99  0.23 
1 1 1  -61   17    9 o   89.35   19.14   74.05   44.80   94.86   44.80   29.06   44.80  0.90 
1 1 1  -61   17   10 o   37.00   17.32   35.01   40.51    6.33   40.51   24.86  220.51  0.51 
1 1 1  -61   17   11 o  182.61   10.65  181.59  196.94  199.08  196.94   37.45  196.94  0.99 
1 1 1  -61   17   12 o   75.02   22.91   62.62   72.39   70.92   72.39   16.17   72.39  0.84 
1 1 1  -61   17   13 o   59.09   23.73   56.56  242.30   37.59  242.30   10.84   62.30  0.73 
1 1 1  -61   17   14 o  113.32   16.94   90.70  232.19  136.06  232.18   60.43  232.18  0.93 
1 1 1  -61   17   15 o   84.02   32.59   55.59  122.93   73.61  122.93   29.46  122.93  0.70 
1 1 1  -61   17   16 o  126.47   34.88  117.22  120.91  141.36  120.92   53.32  120.92  0.91 
1 1 1  -61   17   17 o   54.05   23.83   28.56   86.01   21.92   86.07    1.71   86.07  0.39 
1 1 1  -61   17   18 o   91.80   26.52   51.55  236.35   99.93  236.35   65.92  236.35  0.73 
1 1 1  -61   17   19 f   51.83   23.56   25.62  266.00   12.95  265.88    0.00    0.00  0.00 
1 1 1  -61   17   20 o   48.64   22.80   24.14   77.26    6.16   77.29    4.57  257.29  0.17 
1 1 1  -61   17   21 o   56.48   26.26   16.96  191.39   11.01  191.39    2.68  191.39  0.17 
1 1 1  -61   19    1 o   68.03   19.17   48.79  160.15   61.55  160.15   20.52  160.15  0.75 
1 1 1  -61   19    2 o   48.88   19.30   55.83  321.47   21.58  321.47   25.94  141.47  0.71 
1 1 1  -61   19    3 o   86.33   16.75   73.40  340.18   92.65  340.18   29.63  340.18  0.90 
1 1 1  -61   19    4 o   66.55   19.51   67.93  255.91   53.82  255.91    4.85   75.91  0.85 
1 1 1  -61   19    5 o   66.98   19.79   64.78   95.06   56.11   95.06    0.01   95.06  0.84 
1 1 1  -61   19    6 o   42.95   18.74   51.89  330.30   12.45  330.30   32.48  150.30  0.67 
1 1 1  -61   19    7 o   40.44   18.03    3.72   85.94    1.84   85.94    1.37  265.94  0.06 
1 1 1  -61   19    8 o   95.14   17.55   88.82  166.16   99.85  166.16   23.65  166.16  0.93 
1 1 1  -61   19    9 o   69.32   26.99   64.83  281.78   51.89  281.78    3.22  101.78  0.77 
1 1 1  -61   19   10 o   69.93   28.17   65.68   32.19   50.60   32.19    4.55  212.19  0.76 
1 1 1  -61   19   11 o  134.82   14.77   80.26   33.59  188.04   33.59  122.34   33.59  0.94 
1 1 1  -61   19   12 o   54.17   21.95   34.41  322.45   27.45  322.47    0.22  322.47  0.50 
1 1 1  -61   19   13 o   48.58   20.48   80.26  221.68   13.50  221.61   47.72   41.61  0.77 
1 1 1  -61   19   14 o   51.91   21.63   18.32  268.89   15.51  268.84    2.09  268.84  0.28 
1 1 1  -61   19   15 o   44.13   19.60    7.80  194.40    4.14  194.78    1.29   14.78  0.11 
1 1 1  -61   19   16 o   58.21   22.92   22.11  303.16   22.03  303.26    7.82  303.26  0.31 
1 1 1  -61   19   17 o   39.22   18.95   25.85  248.30    2.13  248.61   11.10   68.61  0.20 
1 1 1  -61   19   18 o   63.63   24.92   69.56  331.06   34.10  331.33    4.06  331.33  0.50 
1 1 1  -61   19   19 o   52.43   23.19   45.25   78.16   20.44   78.21    1.09  258.21  0.40 
1 1 1  -61   19   20 o   69.69   28.11   26.27  159.47   35.47  159.47   21.72  159.47  0.35 
1 1 1  -61   21    1 f   56.45   21.21   24.92    3.21   18.13    3.15    0.00    0.00  0.00 
1 1 1  -61   21    2 o   39.56   17.72   48.61   82.52    8.08   82.48   28.04  262.48  0.56 
1 1 1  -61   21    3 o   62.98   19.75   20.22  295.16   33.59  295.22   18.40  295.22  0.39 
1 1 1  -61   21    4 o   69.81   19.74   13.54  259.31   31.58  259.09   21.28  259.09  0.30 
1 1 1  -61   21    5 o   67.70   19.76   21.00   89.10   41.89   89.26   25.82   89.26  0.43 
1 1 1  -61   21    6 o  102.52   16.02  103.22  222.15  112.64  222.16   33.48  222.16  0.94 
1 1 1  -61   21    7 f  136.51   12.54   96.50  250.22   73.56  250.22    0.00    0.00  0.00 
1 1 1  -61   21    8 o  103.08   16.82   67.37   67.83  133.89   67.81   83.28   67.81  0.89 
1 1 1  -61   21    9 o   57.65   21.44   78.85  342.89   33.25  342.86   25.17  162.86  0.79 
1 1 1  -61   21   10 o   83.12   24.97   77.89  247.05   83.03  247.09   26.49  247.09  0.84 
1 1 1  -61   21   11 o   54.48   22.85  125.87  136.18    4.68  136.18   84.32  316.18  0.86 
1 1 1  -61   21   12 o  110.75   15.51   92.09  213.38  142.85  213.37   79.85  213.37  0.93 
1 1 1  -61   21   13 o   68.93   22.78    3.43  153.34    6.10  153.42    3.89  153.42  0.06 
1 1 1  -61   21   14 o   37.50   17.55   26.29   12.88    2.10   12.96   12.26  192.96  0.22 
1 1 1  -61   21   15 o   54.94   21.95   53.80  357.67   19.12  357.50    4.53  177.50  0.39 
1 1 1  -61   21   16 o   52.72   21.85   24.65   48.72   10.35   49.08    0.68  229.08  0.20 
1 1 1  -61   21   17 o   40.06   18.90   37.45  107.80    7.68  107.83   10.44  287.83  0.32 
1 1 1  -61   21   18 o   56.49   23.09   25.30  183.89   26.07  183.89   12.81  183.89  0.35 
1 1 1  -61   23    1 o   41.32   17.63   30.93  269.48    4.90  269.60   10.80   89.60  0.25 
1 1 1  -61   23    2 o   59.76   19.85   86.49   46.06   39.97   45.94    7.91  225.94  0.74 
1 1 1  -61   23    3 o   51.17   22.81   38.08   93.66   17.75   93.58    4.70  273.58  0.39 
1 1 1  -61   23    4 o   45.99   19.05   46.53  220.25   16.91  220.29   11.51   40.29  0.49 
1 1 1  -61   23    5 o   29.22   14.32   34.62  164.33    3.56  344.37   25.01  344.37  0.31 
1 1 1  -61   23    6 o   76.77   20.78   44.26   98.80   72.76   98.82   45.32   98.82  0.65 
1 1 1  -61   23    7 o   97.95   17.52   75.64  166.05  123.97  165.99   78.02  165.99  0.87 
1 1 1  -61   23    8 o   42.78   19.19   15.81  260.57    4.67  260.75    4.50   80.75  0.16 
1 1 1  -61   23    9 o   85.07   23.32   23.76  210.20   48.48  210.68   35.45  210.68  0.36 
1 1 1  -61   23   10 o   44.18   20.35   13.70  118.25    2.83  118.58    4.03  298.58  0.11 
1 1 1  -61   23   11 o   38.85   17.91   27.57  176.17    1.02  176.39   11.06  356.39  0.17 
1 1 1  -61   23   12 f   34.47   16.74    8.38  110.67    3.57  110.99    0.00    0.00  0.00 
1 1 1  -61   23   13 o  115.11   15.94   55.37  352.46  152.83  352.40  127.69  352.40  0.77 
1 1 1  -61   23   14 o   45.20   19.94   20.62   51.84    8.05   51.87    1.93  231.87  0.20 
1 1 1  -61   23   15 o   43.97   19.05   54.27  133.64   21.49  133.64    6.39  313.64  0.56 
1 1 1  -61   25    1 o   29.02   14.04   35.84    0.05    0.20    0.05   17.84  180.05  0.31 
1 1 1  -61   25    2 o   62.06   19.51   20.14  101.69   24.86  101.69   14.98  101.69  0.28 
1 1 1  -61   25    3 o   57.78   19.59   47.78  218.12   36.07  218.11   13.12  218.11  0.51 
1 1 1  -61   25    4 o   96.07   15.03   57.28   14.56  122.43   14.61   95.28   14.61  0.78 
1 1 1  -61   25    5 o   52.40   19.92   24.31  138.68   14.36  138.82    2.91  138.82  0.25 
1 1 1  -61   25    6 o   30.68   15.16   50.33  255.62    2.98   75.67   26.68   75.67  0.34 
1 1 1  -61   25    7 o   41.13   20.15   37.46  320.21    6.78  320.20   10.97  140.20  0.30 
1 1 1  -61   25    8 o   48.66   22.63    8.02   59.52    3.52   59.58    0.34  239.58  0.08 
1 1 1  -61   25    9 o   51.09   22.97   25.23    3.37   13.89    3.37    1.49    3.37  0.26 
1 1 1  -61   25   10 o   56.74   25.25   43.15  115.60   29.42  115.60    7.62  115.60  0.45 
1 1 1  -61   25   11 o       ?       ?   31.20  151.87   16.30  151.87    0.00    0.00  0.00 
1 1 1  -60    0    1 o   36.73   23.58   73.23  180.00   21.03    0.00   91.53    0.00  0.67 
1 1 1  -60    0    2 o  126.02   18.02   86.11    0.00  168.28    0.00   84.84    0.00  1.00 
1 1 1  -60    0    3 o  245.18    9.82  217.36    0.00  278.76    0.00   67.15    0.00  1.00 
1 1 1  -60    0    4 o   44.31   27.34   31.83    0.00    4.82    0.00   26.27  180.00  0.41 
1 1 1  -60    0    5 o   97.79   27.94  140.34  180.00   58.25  180.00   78.99    0.00  1.00 
1 1 1  -60    0    6 o   45.41   27.57   94.01  180.00   13.58    0.00  105.50    0.00  0.86 
1 1 1  -60    0    7 o  260.62   11.94  174.61    0.00  350.85    0.00  180.46    0.00  1.00 
1 1 1  -60    0    8 o   27.18   19.61   38.09  180.00   18.82  360.00   55.86  360.00  0.33 
1 1 1  -60    0    9 o   59.09   30.80  133.39  180.00   13.87    0.00  142.90    0.00  0.97 
1 1 1  -60    0   10 o  142.18   22.77  162.30  180.00  128.44  180.00   27.47    0.00  1.00 
1 1 1  -60    0   11 o   37.27   25.42   61.35  180.00   16.08    0.00   74.52    0.00  0.57 
1 1 1  -60    0   12 f   37.93   26.38   58.78    0.00   55.97    0.00    0.00    0.00  0.00 
1 1 1  -60    0   13 o   42.89   28.65  136.14  180.00   48.13    0.00  177.74    0.00  0.95 
1 1 1  -60    0   14 o   83.28   38.10   15.52  180.00   43.53  180.00   28.77  180.00  0.35 
1 1 1  -60    0   15 o  116.82   36.22   59.51    0.00  170.35    0.00  114.04    0.00  0.97 
1 1 1  -60    0   16 o   47.55   31.99   95.49  180.00    2.94    0.00   92.75    0.00  0.91 
1 1 1  -60    0   17 o  121.38   36.10   67.41  180.00  176.97  180.00  114.58  180.00  0.99 
1 1 1  -60    0   18 o   52.96   34.63   62.66  180.00   23.97  180.00   32.91    0.00  0.76 
1 1 1  -60    0   19 o   46.33   31.90    1.16    0.00    0.47    0.00    0.55  180.00  0.02 
1 1 1  -60    0   20 o   53.45   38.62   27.89  180.00   16.47  180.00    8.22    0.00  0.38 
1 1 1  -60    0   21 o   42.36   30.49    1.68  180.00    1.02  180.00    0.48  360.00  0.03 
1 1 1  -60    0   22 o   44.28   31.53   47.01    0.00   13.80    0.00   26.19  180.00  0.61 
1 1 1  -60    0   23 o       ?       ?    8.47    0.00    6.64    0.00    0.00    0.00  0.00 
1 1 1  -60    0   24 o   85.73   45.91   27.84  180.00   56.46  180.00   36.63  180.00  0.44 
1 1 1  -60    0   25 o  116.18   50.80   79.80    0.00  152.52    0.00  105.71    0.00  0.86 
1 1 1  -60    0   26 o   39.71   28.99    9.17  180.00    0.53  180.00    3.59  360.00  0.06 
1 1 1  -60    0   27 o   48.87   33.95   15.92  180.00    8.78  180.00    0.67  180.00  0.17 
1 1 1  -60    2    1 o  116.18   14.61  118.96  245.27  104.22  245.27   10.06   65.27  0.94 
1 1 1  -60    2    2 o  112.85   12.52  139.08  222.38   80.25  222.38   54.21   42.38  0.95 
1 1 1  -60    2    3 o  145.90   10.04  120.66  233.97  162.76  233.97   45.56  233.97  0.96 
1 1 1  -60    2    4 o   30.75   14.87   72.37  322.95   34.12  142.95  104.63  142.95  0.59 
1 1 1  -60    2    5 o  160.50   10.34   99.64   42.53  209.68   42.53  112.47   42.53  0.96 
1 1 1  -60    2    6 o  105.79   14.02  169.18  232.66   37.69  232.66  127.35   52.66  0.96 
1 1 1  -60    2    7 o  287.04    7.14  217.88  161.76  355.80  161.76  143.67  161.76  0.99 
1 1 1  -60    2    8 o   59.12   21.57   53.76   43.67   25.72   43.67   26.44  223.67  0.66 
1 1 1  -60    2    9 o   41.50   18.73   44.24  345.72    3.42  165.72   46.11  165.72  0.47 
1 1 1  -60    2   10 o  178.64   11.20  162.82   37.28  191.75   37.28   35.68   37.28  0.97 
1 1 1  -60    2   11 f  180.67   12.45  143.67  245.15  136.85  245.15    0.00    0.00  0.00 
1 1 1  -60    2   12 o  203.44   13.04  169.92  197.47  236.38  197.47   74.57  197.47  0.98 
1 1 1  -60    2   13 o  210.87   13.45  195.72   33.68  228.58   33.68   42.25   33.68  0.98 
1 1 1  -60    2   14 o   74.52   26.82   80.93  126.72   47.89  126.72   29.06  306.72  0.84 
1 1 1  -60    2   15 o  144.74   20.01  136.95  280.80  149.70  280.80   20.21  280.80  0.96 
1 1 1  -60    2   16 o   46.11   21.99   68.39  135.77    2.93  135.77   61.35  315.77  0.73 
1 1 1  -60    2   17 o  121.89   32.03   86.89  333.61  138.28  333.61   58.04  333.61  0.90 
1 1 1  -60    2   18 o   74.48   31.04   46.92  241.33   52.86  241.33   10.35  241.33  0.64 
1 1 1  -60    2   19 o   83.92   32.29  120.71  201.49   40.28  201.49   67.14   21.49  0.88 
1 1 1  -60    2   20 o  105.07   34.39   56.84   99.80  112.55   99.80   62.20   99.80  0.78 
1 1 1  -60    2   21 o  131.47   27.71  122.55  263.53  140.95  263.53   32.02  263.53  0.95 
1 1 1  -60    2   22 o   76.81   32.05   67.60  253.96   59.31  253.96    2.05  253.96  0.76 
1 1 1  -60    2   23 o   76.43   30.64   41.95  189.97   57.16  189.95   24.46  189.95  0.59 
1 1 1  -60    2   24 o   77.62   32.44    5.09  250.34    8.59  249.96    4.99  249.96  0.08 
1 1 1  -60    2   25 o   54.53   25.74   26.88   63.51   13.66   63.36    1.60  243.36  0.27 
1 1 1  -60    2   26 o   56.24   27.43   14.82   93.44    5.60   93.50    0.98  273.50  0.11 
1 1 1  -60    2   27 o   59.36   28.95   90.08  219.12   36.63  219.12    9.67   39.12  0.70 
1 1 1  -60    4    1 o   52.45   19.26   86.65   43.59    2.31  223.59   84.99  223.59  0.77 
1 1 1  -60    4    2 o  140.02    9.97   95.47   55.54  172.39   55.54   80.71   55.54  0.94 
1 1 1  -60    4    3 o  134.14   12.03  141.56  102.32  120.94  102.32   15.64  282.32  0.96 
1 1 1  -60    4    4 o  173.40    9.67  148.86  163.60  193.09  163.60   49.03  163.60  0.97 
1 1 1  -60    4    5 o   32.90   15.80   40.55   95.04   13.58  275.04   52.88  275.04  0.39 
1 1 1  -60    4    6 o  124.19   13.25  119.54   81.67  119.72   81.67    3.90   81.67  0.95 
1 1 1  -60    4    7 o   59.84   20.75   71.56   99.22   21.23   99.22   47.97  279.22  0.76 
1 1 1  -60    4    8 o   75.27   21.36  132.98   19.97    7.88   19.97  120.26  199.97  0.90 
1 1 1  -60    4    9 o   89.96   20.25   79.26  240.31   78.86  240.32    2.88  240.32  0.86 
1 1 1  -60    4   10 o   51.78   21.69   65.19  107.10    5.60  107.10   56.50  287.10  0.65 
1 1 1  -60    4   11 o   88.39   28.69  119.74  308.62   43.21  308.62   70.82  128.62  0.89 
1 1 1  -60    4   12 o   58.75   26.11   85.52  296.66    9.96  296.66   71.46  116.66  0.78 
1 1 1  -60    4   13 o   82.31   25.35   94.32  205.68   55.06  205.68   34.72   25.68  0.88 
1 1 1  -60    4   14 o  150.21   17.36  108.15  321.95  185.57  321.95   83.00  321.95  0.96 
1 1 1  -60    4   15 o   47.50   22.25   71.09  355.65    3.40  355.65   63.64  175.65  0.74 
1 1 1  -60    4   16 o  108.31   25.48   85.30  210.50  116.88  210.50   37.22  210.50  0.91 
1 1 1  -60    4   17 o  112.88   24.41   46.94  163.57  143.98  163.57  100.92  163.57  0.83 
1 1 1  -60    4   18 o   72.56   30.62   15.96   61.34   24.74   61.33   10.36   61.33  0.27 
1 1 1  -60    4   19 o   46.55   23.06   25.21  164.76    7.83  164.76   14.48  344.76  0.32 
1 1 1  -60    4   20 o   90.99   31.12  117.01  345.54   60.27  345.54   43.63  165.54  0.90 
1 1 1  -60    4   21 o   55.74   26.93   52.32   93.40   28.97   93.40   16.98  273.40  0.67 
1 1 1  -60    4   22 o   99.26   32.80   13.72  192.59   46.02  192.59   34.55  192.59  0.29 
1 1 1  -60    4   23 f   55.13   25.95   72.23    0.90   55.10    0.95    0.00    0.00  0.00 
1 1 1  -60    4   24 o   50.06   24.56   19.74   55.58   11.54   55.64    2.13  235.64  0.25 
1 1 1  -60    4   25 o   79.96   32.11   56.51  192.10   52.65  191.74   23.27  191.74  0.51 
1 1 1  -60    4   26 o   44.50   22.09   60.10   58.74    9.11   58.72   18.34  238.72  0.41 
1 1 1  -60    6    1 o   82.77   16.90  105.79  235.94   48.63  235.95   52.12   55.95  0.90 
1 1 1  -60    6    2 o  121.59   11.95  119.69   36.54  115.89   36.54    1.89   36.54  0.95 
1 1 1  -60    6    3 f  145.96   11.12  145.04   71.16  138.36   71.16    0.00    0.00  0.00 
1 1 1  -60    6    4 o  237.96    7.38  154.79   56.20  318.28   56.20  170.16   56.20  0.98 
1 1 1  -60    6    5 o   98.71   19.78  115.57   98.81   70.36   98.81   40.39  278.81  0.92 
1 1 1  -60    6    6 o  176.13    9.75  178.04  279.41  173.22  279.41    2.66  279.41  0.98 
1 1 1  -60    6    7 o  148.63   11.52   73.82  278.57  204.88  278.57  134.30  278.57  0.93 
1 1 1  -60    6    8 o   47.88   20.35   18.20  320.25    4.43  320.26   12.91  140.26  0.23 
1 1 1  -60    6    9 o   69.58   21.12   22.62  131.34   33.10  131.34   11.55  131.34  0.39 
1 1 1  -60    6   10 o  111.77   17.28  120.05  188.04   95.41  188.04   18.91    8.04  0.94 
1 1 1  -60    6   11 f  111.47   17.10   84.14  181.19   80.11  181.19    0.00    0.00  0.00 
1 1 1  -60    6   12 o   76.46   23.85  105.97  279.02   35.32  279.02   65.55   99.02  0.89 
1 1 1  -60    6   13 o   69.60   25.68   49.41  123.89   51.21  123.89    4.32  123.89  0.70 
1 1 1  -60    6   14 o  111.50   24.35   84.86  215.40  123.26  215.40   43.11  215.40  0.91 
1 1 1  -60    6   15 o   58.81   25.03   58.17  130.15   30.37  130.15   24.25  310.15  0.72 
1 1 1  -60    6   16 o  157.27   18.91  142.83   69.58  173.06   69.59   41.11   69.59  0.97 
1 1 1  -60    6   17 o   67.86   26.95  104.50  116.34   22.13  116.34   72.70  296.34  0.86 
1 1 1  -60    6   18 o  119.67   30.43  117.39  324.30  115.78  324.30   10.99  324.30  0.92 
1 1 1  -60    6   19 o   74.09   29.47   29.70  310.08   44.57  310.09   18.31  310.09  0.48 
1 1 1  -60    6   20 o   70.38   29.50   42.92  189.03   54.04  189.03   15.79  189.03  0.66 
1 1 1  -60    6   21 o   61.21   28.58   15.09  265.92   17.61  265.92    4.63  265.92  0.25 
1 1 1  -60    6   22 o   73.96   31.26   49.60  352.54   54.31  352.56   14.33  352.56  0.64 
1 1 1  -60    6   23 o   51.22   24.40    5.76  268.97    3.97  268.94    0.14   88.94  0.08 
1 1 1  -60    6   24 o   91.76   33.20   72.72  264.01   91.32  264.01   42.86  264.01  0.76 
1 1 1  -60    6   25 o   77.57   33.50   46.36  170.44   32.83  170.74   12.29  170.74  0.34 
1 1 1  -60    6   26 o   42.45   21.14    7.04  242.07    1.77  242.29    1.60   62.29  0.06 
1 1 1  -60    8    1 o   56.85   19.16   97.30  119.93    3.94  119.93   88.68  299.93  0.85 
1 1 1  -60    8    2 o   80.94   17.59   12.49  296.25   39.02  296.26   27.13  296.26  0.31 
1 1 1  -60    8    3 o  101.10   14.17  112.44  178.07   81.58  178.07   25.49  358.07  0.93 
1 1 1  -60    8    4 o  247.11    7.14  251.39  179.32  249.43  179.33   10.03  179.33  0.99 
1 1 1  -60    8    5 o   91.18   16.27   82.40   73.84   83.20   73.84    4.73   73.84  0.89 
1 1 1  -60    8    6 o  182.64    9.11  225.30    1.38  144.46    1.38   70.09  181.38  0.98 
1 1 1  -60    8    7 o   67.61   20.43   76.26   60.82   36.80   60.82   35.83  240.82  0.81 
1 1 1  -60    8    8 o  153.50   10.92  117.72  341.79  183.06  341.79   70.98  341.79  0.96 
1 1 1  -60    8    9 o   46.27   19.57   54.86  135.96    5.24  135.96   46.98  315.96  0.62 
1 1 1  -60    8   10 o   43.89   19.92   77.24   85.54    9.14  265.54   82.66  265.54  0.73 
1 1 1  -60    8   11 o   85.75   23.34   73.16  153.24   78.37  153.24    8.77  153.24  0.86 
1 1 1  -60    8   12 o  108.29   20.32  111.81  266.10   97.56  266.10    8.41   86.10  0.94 
1 1 1  -60    8   13 o   91.51   23.22  102.36  287.63   70.86  287.63   25.73  107.63  0.91 
1 1 1  -60    8   14 o   73.68   25.93  112.63  325.78   26.24  325.78   79.44  145.78  0.90 
1 1 1  -60    8   15 o   66.76   25.98   71.17  221.55   40.54  221.55   25.26   41.55  0.80 
1 1 1  -60    8   16 o   56.42   24.69   42.97  243.50   27.14  243.50   11.95   63.50  0.59 
1 1 1  -60    8   17 o   56.43   25.94   37.49   17.16   23.29   17.16   10.30  197.16  0.50 
1 1 1  -60    8   18 o   60.13   25.72   51.75   65.56   30.82   65.56   14.85  245.56  0.64 
1 1 1  -60    8   19 o   73.93   28.94   28.54  254.74   50.03  254.74   24.66  254.74  0.51 
1 1 1  -60    8   20 o   73.60   29.09   13.53  257.76   28.82  257.76   16.99  257.76  0.28 
1 1 1  -60    8   21 o   55.26   27.02   71.21   41.33   20.08   41.33   39.36  221.33  0.72 
1 1 1  -60    8   22 f   77.71   34.40   44.51  221.06   34.04  221.02    0.00    0.00  0.00 
1 1 1  -60    8   23 o   63.59   28.99   25.44  286.10   25.60  286.05    7.85  286.05  0.34 
1 1 1  -60    8   24 o   99.45   31.61   38.32  121.83   76.04  121.79   54.83  121.79  0.49 
1 1 1  -60    8   25 o   88.56   32.05   39.47  213.25   47.31  212.97   29.83  212.97  0.37 
1 1 1  -60    8   26 o   74.39   33.30   78.17    9.58   58.48    9.58   18.46    9.58  0.66 
1 1 1  -60   10    1 o   51.23   19.00   53.81  283.23   20.95  283.23   30.06  103.23  0.70 
1 1 1  -60   10    2 o   34.75   15.83   30.69  142.17    2.08  322.17   31.24  322.17  0.39 
1 1 1  -60   10    3 o   46.78   19.28   34.33  357.06   13.68  357.06   18.99  177.06  0.50 
1 1 1  -60   10    4 o   55.64   20.45   41.72   42.56   28.24   42.56   11.47  222.56  0.61 
1 1 1  -60   10    5 o  115.06   14.25   88.27  235.83  131.08  235.83   47.05  235.83  0.93 
1 1 1  -60   10    6 o   48.41   21.26   55.94  124.38   10.12  124.38   43.12  304.38  0.65 
1 1 1  -60   10    7 o   46.67   19.63   36.88  284.61   12.52  284.61   22.58  104.61  0.51 
1 1 1  -60   10    8 o   66.67   19.87   70.34  354.13   43.79  354.13   23.13  174.13  0.83 
1 1 1  -60   10    9 o   59.86   21.34   61.39  345.46   33.29  345.46   25.01  165.46  0.76 
1 1 1  -60   10   10 o   69.68   21.83   90.89   54.00   35.70   54.00   50.39  234.00  0.87 
1 1 1  -60   10   11 o   46.91   20.92   55.18  269.84   10.56  269.84   41.54   89.84  0.67 
1 1 1  -60   10   12 o   45.22   20.61   53.72   77.93    8.73   77.93   41.80  257.93  0.66 
1 1 1  -60   10   13 o   89.53   23.69  137.54  110.81   39.29  110.81   88.91  290.81  0.94 
1 1 1  -60   10   14 o  183.78   13.14  176.38  113.12  198.72  113.12   36.45  113.12  0.98 
1 1 1  -60   10   15 f   49.06   22.06   40.69  337.40   36.90  337.40    0.00    0.00  0.00 
1 1 1  -60   10   16 o   55.58   24.64   73.80   59.69   17.19   59.69   48.81  239.69  0.75 
1 1 1  -60   10   17 o   90.88   29.70  110.85  310.64   63.59  310.64   34.23  130.64  0.89 
1 1 1  -60   10   18 o   72.41   28.73   32.44  241.33   50.73  241.33   21.90  241.33  0.55 
1 1 1  -60   10   19 o   58.25   26.25   44.86  328.97   35.68  328.98    3.78  148.98  0.64 
1 1 1  -60   10   20 o   77.90   29.86   87.56    0.24   56.61    0.24   17.23  180.24  0.84 
1 1 1  -60   10   21 o  137.25   25.30   50.32  203.40  195.92  203.37  156.62  203.37  0.86 
1 1 1  -60   10   22 o   64.01   30.50   25.32  345.60   24.23  345.65    6.07  345.65  0.33 
1 1 1  -60   10   23 o   59.45   27.12   60.43  108.84   32.91  108.84    4.68  288.84  0.59 
1 1 1  -60   10   24 o   57.09   27.81   20.98  175.77    6.53  175.10    2.22  355.10  0.13 
1 1 1  -60   10   25 o   50.67   24.30   17.17    1.05    8.05    1.03    0.28  181.03  0.16 
1 1 1  -60   12    1 o   88.41   13.82   78.69  112.07   88.00  112.07   14.09  112.07  0.92 
1 1 1  -60   12    2 o  158.40    8.46  152.24  345.06  166.77  345.06   23.43  345.06  0.98 
1 1 1  -60   12    3 o   42.49   17.70   62.36  210.45    1.54  210.45   57.28   30.45  0.71 
1 1 1  -60   12    4 o  143.90   10.49  135.98  181.22  151.43  181.22   23.04  181.22  0.97 
1 1 1  -60   12    5 o  120.67   12.30  127.10   42.05  112.32   42.05    7.76  222.05  0.96 
1 1 1  -60   12    6 o  130.80   11.70  148.18  234.58  114.09  234.58   25.89   54.58  0.97 
1 1 1  -60   12    7 o  127.92   12.19  131.80  173.40  122.88  173.40    1.53  353.40  0.97 
1 1 1  -60   12    8 o   92.17   18.21   44.94   58.10  109.57   58.10   67.20   58.10  0.82 
1 1 1  -60   12    9 o   85.24   20.25   65.40  307.82   86.27  307.82   24.73  307.82  0.87 
1 1 1  -60   12   10 o   64.74   22.39   80.68  237.26   33.90  237.26   41.71   57.26  0.85 
1 1 1  -60   12   11 f   53.52   21.58  111.66  343.61  103.79  343.61    0.00    0.00  0.00 
1 1 1  -60   12   12 o  127.20   15.97   85.38   17.43  160.86   17.43   82.28   17.43  0.94 
1 1 1  -60   12   13 o   53.15   23.44   77.15  331.31   11.99  331.31   58.20  151.31  0.77 
1 1 1  -60   12   14 o   89.64   25.20   92.42   46.51   75.97   46.51    7.17  226.51  0.89 
1 1 1  -60   12   15 o   80.25   26.23  100.10  269.57   51.38  269.57   37.54   89.57  0.87 
1 1 1  -60   12   16 o   92.34   29.28   98.22  286.11   75.99  286.11   10.89  106.11  0.88 
1 1 1  -60   12   17 o   89.03   28.58   38.39   71.23   90.26   71.23   56.09   71.23  0.70 
1 1 1  -60   12   18 o   48.91   22.77   32.33   43.24   20.79   43.24    7.50  223.24  0.50 
1 1 1  -60   12   19 o   52.52   24.47   49.30  223.77   22.76  223.77   18.71   43.77  0.61 
1 1 1  -60   12   20 o   76.39   29.53  121.54  157.11   39.16  157.11   55.85  337.11  0.88 
1 1 1  -60   12   21 o   47.65   22.85   47.63   91.51   17.65   91.53   16.64  271.53  0.54 
1 1 1  -60   12   22 o   75.68   33.45   82.21  143.45   56.55  143.43    3.33  143.43  0.73 
1 1 1  -60   12   23 o   74.31   32.75   28.99  301.74   19.94  301.37    7.03  301.37  0.22 
1 1 1  -60   12   24 o   39.76   19.85   13.97   44.60    2.24   44.59    4.35  224.59  0.11 
1 1 1  -60   14    1 o   61.16   18.86   55.56  158.76   42.62  158.76    8.10  338.76  0.76 
1 1 1  -60   14    2 o  104.16   12.40   85.46   82.00  116.09   82.00   37.60   82.00  0.93 
1 1 1  -60   14    3 o  137.69   10.41  136.56  249.79  141.41  249.79   15.40  249.79  0.97 
1 1 1  -60   14    4 o   96.45   15.20  142.67  173.53   52.26  173.53   79.77  353.53  0.96 
1 1 1  -60   14    5 o   48.73   19.50   29.26  158.18   18.16  158.18    8.96  338.18  0.46 
1 1 1  -60   14    6 o   85.37   18.50   54.33  182.16   93.51  182.16   43.18  182.16  0.84 
1 1 1  -60   14    7 o   81.89   17.51   99.20   98.94   58.50   98.94   33.25  278.94  0.92 
1 1 1  -60   14    8 o   58.34   20.80   70.43  220.62   28.52  220.62   36.39   40.62  0.80 
1 1 1  -60   14    9 o   70.53   21.46   70.32  239.04   53.17  239.04   11.32   59.04  0.83 
1 1 1  -60   14   10 o   48.80   20.33   54.15   98.94   16.01   98.94   33.31  278.94  0.67 
1 1 1  -60   14   11 o   71.72   22.18   38.86  260.29   59.60  260.29   24.46  260.29  0.66 
1 1 1  -60   14   12 o   72.57   22.61   48.60  171.21   61.60  171.21   18.02  171.21  0.72 
1 1 1  -60   14   13 o   71.07   23.35   50.25  276.27   56.52  276.27   11.91  276.27  0.71 
1 1 1  -60   14   14 o   51.32   21.84   42.70   99.04   20.06   99.04   17.67  279.04  0.56 
1 1 1  -60   14   15 o   73.89   26.55   71.41  152.16   58.21  152.16    5.22  332.16  0.82 
1 1 1  -60   14   16 o   58.22   24.42   40.43  285.48   39.41  285.48    3.47  285.48  0.65 
1 1 1  -60   14   17 o   74.57   27.33   23.14   46.67   47.20   46.66   27.29   46.66  0.45 
1 1 1  -60   14   18 o   66.44   27.04   48.87   95.55   46.42   95.57    6.20   95.57  0.65 
1 1 1  -60   14   19 o   92.97   29.27   70.24  270.27   98.15  270.39   44.31  270.39  0.82 
1 1 1  -60   14   20 f   58.63   25.91   21.83  271.77   15.49  271.66    0.00    0.00  0.00 
1 1 1  -60   14   21 o   78.77   31.79   61.85   73.02   63.23   73.06   24.40   73.06  0.65 
1 1 1  -60   14   22 o   54.05   25.84   60.19    0.11   14.95    0.10   11.50  180.10  0.38 
1 1 1  -60   14   23 o       ?       ?   69.13  351.59   32.51  351.57    0.00    0.00  0.00 
1 1 1  -60   16    1 o   49.86   18.37   61.46  186.14   16.15  186.14   38.36    6.14  0.71 
1 1 1  -60   16    2 o   60.33   19.27   24.79  251.65   31.82  251.65    9.72  251.65  0.45 
1 1 1  -60   16    3 o   49.00   18.81   28.88  120.17   16.96  120.17    8.89  300.17  0.44 
1 1 1  -60   16    4 o  116.17   13.21  138.01   99.11   99.32   99.11   24.52  279.11  0.96 
1 1 1  -60   16    5 o  108.32   14.00   80.28  275.98  128.16  275.98   56.04  275.98  0.92 
1 1 1  -60   16    6 o  156.75   10.55  149.95   66.39  170.94   66.39   36.25   66.39  0.97 
1 1 1  -60   16    7 o   43.96   18.87   53.80  343.49    6.94  343.49   41.31  163.49  0.63 
1 1 1  -60   16    8 o   40.74   19.38   30.51  160.81    4.19  160.82   23.09  340.82  0.39 
1 1 1  -60   16    9 o   56.43   24.03   39.58   53.49   25.67   53.49    9.57  233.49  0.54 
1 1 1  -60   16   10 o   79.94   27.74   23.26  353.48   47.26  353.48   26.67  353.48  0.42 
1 1 1  -60   16   11 o   73.67   21.14   95.13   28.69   45.37   28.69   38.65  208.69  0.88 
1 1 1  -60   16   12 o  201.66   10.58  186.63   56.72  232.12   56.72   66.71   56.72  0.99 
1 1 1  -60   16   13 o   87.96   21.48   97.17  277.42   75.32  277.42   11.15   97.42  0.92 
1 1 1  -60   16   14 o   50.12   22.22   21.74  339.42   20.33  339.42    1.07  339.42  0.39 
1 1 1  -60   16   15 o   57.65   23.10   47.85  109.21   37.31  109.21    3.94  289.21  0.68 
1 1 1  -60   16   16 o   45.43   20.83   54.92  247.20   12.12  247.20   33.75   67.20  0.64 
1 1 1  -60   16   17 o   70.05   25.72   24.37  144.41   40.18  144.46   21.04  144.46  0.42 
1 1 1  -60   16   18 o   77.67   32.93   84.18  110.62   59.20  110.58    2.68  290.58  0.78 
1 1 1  -60   16   19 o   51.61   23.71   59.64  106.46   24.46  106.46   16.52  286.46  0.63 
1 1 1  -60   16   20 o   61.86   26.37  118.80  290.37   29.67  290.33   37.53  110.33  0.78 
1 1 1  -60   16   21 o   43.07   21.07   21.76  130.87    2.22  130.79    7.04  310.79  0.13 
1 1 1  -60   16   22 o   72.13   30.34   51.27  111.34   43.96  111.34   19.27  111.34  0.48 
1 1 1  -60   18    1 o  211.34    7.41  188.21  136.50  250.70  136.50   82.89  136.50  0.99 
1 1 1  -60   18    2 o   86.76   16.49   80.12  328.12   87.75  328.12   16.46  328.12  0.92 
1 1 1  -60   18    3 o   43.57   18.12   30.70   16.38   14.23   16.38   13.04  196.38  0.48 
1 1 1  -60   18    4 o   42.53   18.48   92.48  223.27   12.79   43.27   94.85   43.27  0.81 
1 1 1  -60   18    5 o   67.45   20.27   57.04  188.16   56.33  188.17    5.74  188.17  0.79 
1 1 1  -60   18    6 o   84.28   18.84   58.41   85.20   91.94   85.20   40.13   85.20  0.85 
1 1 1  -60   18    7 o   45.67   19.27   55.85  209.84   13.36  209.84   36.21   29.84  0.69 
1 1 1  -60   18    8 o   79.74   24.46   77.12  274.33   69.48  274.33    0.95  274.33  0.87 
1 1 1  -60   18    9 o   40.09   19.37   52.85   20.68    5.47   20.68   41.58  200.68  0.66 
1 1 1  -60   18   10 o   51.43   23.35   65.47  162.67   21.17  162.67   37.25  342.67  0.77 
1 1 1  -60   18   11 o   49.81   23.80   17.41  143.21   14.61  143.21    0.73  323.21  0.30 
1 1 1  -60   18   12 o  145.94   12.83  147.70  276.59  157.17  276.59   29.34  276.59  0.98 
1 1 1  -60   18   13 o   85.07   38.79   31.92  247.26   49.53  247.26   22.49  247.26  0.45 
1 1 1  -60   18   14 o   77.23   23.86   32.66   90.49   65.95   90.54   39.22   90.54  0.60 
1 1 1  -60   18   15 o   78.34   24.75   61.60  242.87   75.49  242.87   27.60  242.87  0.79 
1 1 1  -60   18   16 o   39.94   18.94   32.68  333.73    7.99  333.93   15.96  153.93  0.40 
1 1 1  -60   18   17 o   48.74   21.83   31.60  275.73   17.98  275.71    3.98   95.71  0.41 
1 1 1  -60   18   18 o   86.85   26.11   44.61  343.11   81.10  343.18   53.82  343.18  0.62 
1 1 1  -60   18   19 o   48.81   22.46   27.24  212.36    6.62  212.79    5.90   32.79  0.20 
1 1 1  -60   18   20 o   46.87   22.12   49.71  170.05   11.21  170.00   11.33  350.00  0.36 
1 1 1  -60   18   21 f   68.26   29.50   61.10  134.38   30.89  134.38    0.00    0.00  0.00 
1 1 1  -60   20    1 o   80.12   17.29  118.48  353.99   50.63  353.99   47.32  173.99  0.93 
1 1 1  -60   20    2 o  126.28   11.24  107.98  259.83  151.39  259.83   60.57  259.83  0.96 
1 1 1  -60   20    3 o   45.49   18.38   45.90   86.60   17.52   86.60   21.43  266.60  0.62 
1 1 1  -60   20    4 o   43.20   18.68    9.27  217.05    5.36  217.05    2.55   37.05  0.15 
1 1 1  -60   20    5 o   39.09   17.71   10.52  192.99    3.85  192.99    5.14   12.99  0.16 
1 1 1  -60   20    6 o   51.68   20.92   40.24  268.85   27.36  268.85    7.04   88.85  0.60 
1 1 1  -60   20    7 o   59.56   22.83   66.15   70.47   36.39   70.47   19.97  250.47  0.78 
1 1 1  -60   20    8 o   61.42   23.92  146.87  185.02   12.93    5.02  137.25    5.02  0.91 
1 1 1  -60   20    9 o   62.44   24.06   37.67   92.22   40.50   92.22    8.92   92.22  0.58 
1 1 1  -60   20   10 o   53.75   23.72   52.32  212.59   26.08  212.58   16.86   32.58  0.64 
1 1 1  -60   20   11 o   58.65   25.82   66.52  138.17   31.56  138.17   21.53  318.17  0.72 
1 1 1  -60   20   12 o   77.31   36.97   33.07  121.19   39.45  121.29   13.95  121.29  0.42 
1 1 1  -60   20   13 o   99.16   18.01   82.70  168.75  118.69  168.69   57.35  168.69  0.91 
1 1 1  -60   20   14 o   44.83   19.66   45.52   23.45   16.51   23.50   15.87  203.50  0.55 
1 1 1  -60   20   15 o   49.01   20.59   24.22  312.48   16.49  312.47    0.08  312.47  0.34 
1 1 1  -60   20   16 o   74.59   23.79   17.32  161.73   28.61  161.85   18.55  161.85  0.26 
1 1 1  -60   20   17 o   42.03   19.43   31.13  156.29    3.14  156.44   10.93  336.44  0.20 
1 1 1  -60   20   18 o   56.27   23.40   51.90  290.19   23.04  290.14    0.40  110.14  0.41 
1 1 1  -60   20   19 o   44.95   21.02   73.67   42.40   17.27   42.40   19.15  222.40  0.60 
1 1 1  -60   22    1 o   45.76   18.45   48.21  269.96   19.79  269.97   14.36   89.97  0.59 
1 1 1  -60   22    2 o   41.80   17.74   10.68  117.24    5.07  117.22    2.67  297.22  0.15 
1 1 1  -60   22    3 o   64.41   19.17   47.34  314.75   55.78  314.69   21.05  314.69  0.70 
1 1 1  -60   22    4 o   49.19   19.87   18.77  144.48   14.53  144.51    0.61  144.51  0.29 
1 1 1  -60   22    5 o   48.91   19.81   73.33  141.05   18.66  141.13   35.87  321.13  0.75 
1 1 1  -60   22    6 o  104.13   16.11   82.73  280.88  129.80  280.92   68.38  280.92  0.92 
1 1 1  -60   22    7 o   48.57   20.82   57.92  353.70   21.04  353.66   21.80  173.66  0.66 
1 1 1  -60   22    8 o  105.84   20.98  110.14   37.97  116.00   37.97   35.49   37.97  0.93 
1 1 1  -60   22    9 f  106.94   20.65  112.23  215.53   80.67  215.53    0.00    0.00  0.00 
1 1 1  -60   22   10 o   41.36   19.95   14.11  276.64    5.06  276.68    4.91   96.68  0.18 
1 1 1  -60   22   11 o   98.98   38.02   96.02   26.57   94.93   26.57   29.23   26.57  0.81 
1 1 1  -60   22   12 f   51.38   24.17   44.55  186.79   28.99  186.80    0.00    0.00  0.00 
1 1 1  -60   22   13 o   78.27   32.01   73.42   52.17   59.91   52.06   18.31   52.06  0.65 
1 1 1  -60   22   14 o   79.35   22.04   83.48  226.33   73.76  226.42   34.47  226.42  0.71 
1 1 1  -60   22   15 o   42.45   19.21   34.99  319.45    4.29  319.54   10.87  139.54  0.23 
1 1 1  -60   22   16 o   33.65   16.41   34.01  280.45    0.46  280.51   15.45  100.51  0.24 
1 1 1  -60   22   17 o   36.37   17.36   59.27   26.90    8.14   26.90   21.84  206.90  0.52 
1 1 1  -60   24    1 o   33.11   15.52   45.75   31.82    3.67  211.90   23.26  211.90  0.24 
1 1 1  -60   24    2 o   46.20   18.49   28.21  222.34    7.39  222.36    6.00   42.36  0.22 
1 1 1  -60   24    3 o   66.31   19.36   38.47  338.27   38.65  337.84   19.19  337.84  0.44 
1 1 1  -60   24    4 o   47.33   19.37   23.06  117.05    8.52  116.39    3.69  296.39  0.22 
1 1 1  -60   24    5 o   52.90   20.13   28.61   44.88   16.21   45.35    0.78   45.35  0.30 
1 1 1  -60   24    6 o   61.24   26.36   68.04  179.97   33.46  180.04    3.14    0.04  0.57 
1 1 1  -60   24    7 o   52.59   25.13   32.83  344.25   12.29  344.56    5.03  164.56  0.28 
1 1 1  -60   24    8 o   55.16   22.69   46.80  301.08   20.79  301.33    2.61  121.33  0.40 
1 1 1  -60   24    9 o   37.40   18.10   34.62   46.11    0.24   46.14   15.93  226.14  0.22 
1 1 1  -60   24   10 o  113.36   35.27   98.09   62.20  117.09   62.10   76.06   62.10  0.70 
1 1 1  -60   24   11 o   48.93   23.05    7.99  318.30    2.00  318.76    1.45  138.76  0.06 
1 1 1  -60   24   12 o   60.13   26.60   57.96  328.87   27.91  328.91    1.36  328.91  0.45 
1 1 1  -60   24   13 o   46.90   22.69   50.68  242.78   14.99  242.77    9.43   62.77  0.42 
1 1 1  -60   24   14 o   73.72   31.43   35.07   97.48   39.76   97.48   21.91   97.48  0.39 
1 1 1  -60   26    2 o   44.51   18.66   28.26   51.89   16.78   51.89    2.16   51.89  0.35 
1 1 1  -60   26    3 o   82.84   17.03   91.59  255.06   99.26  255.06   52.76  255.06  0.88 
1 1 1  -60   26    4 o   54.62   20.20   46.65  159.18   34.62  159.18   11.23  159.18  0.53 
1 1 1  -60   26    5 f   42.70   18.55   45.47  141.79   22.67  141.79    0.00    0.00  0.00 
1 1 1  -60   26    6 o   48.30   19.92   50.79  239.25   24.32  239.25    1.03   59.25  0.51 
1 1 1  -60   26    7 o   46.14   20.36   39.48   12.72   18.17   12.72    1.69  192.72  0.41 
1 1 1  -60   26    8 o   46.71   22.97   25.82  132.41   12.35  132.41    0.82  312.41  0.27 
1 1 1  -60   26    9 o   73.53   30.74   46.12  130.87   52.63  130.87   28.61  130.87  0.52 
1 1 1  -59    1    1 o   35.26   16.46  111.81  174.00   54.74  354.00  164.02  354.00  0.77 
1 1 1  -59    1    2 o   42.14   18.35   87.14  289.77   22.51  109.76  108.20  109.76  0.75 
1 1 1  -59    1    3 o  209.13    8.79  208.20  128.88  206.51  128.88    0.93  128.88  0.99 
1 1 1  -59    1    4 o  121.60   13.87  204.24  207.10   34.13  207.10  167.88   27.10  0.97 
1 1 1  -59    1    5 o  108.73   15.14  157.60  163.37   51.92  163.37  104.06  343.37  0.96 
1 1 1  -59    1    6 o   49.91   20.29   16.99   25.70    7.98   25.70    8.83  205.70  0.25 
1 1 1  -59    1    7 o  154.85   12.23  230.13  146.65   76.24  146.65  151.21  326.65  0.98 
1 1 1  -59    1    8 o   51.82   21.67   21.20  247.53   11.51  247.53    9.39   67.53  0.31 
1 1 1  -59    1    9 o   80.20   23.39   30.18   64.99   59.93   64.99   30.34   64.99  0.56 
1 1 1  -59    1   10 o  116.74   16.15  132.67   74.50   92.32   74.50   36.88  254.50  0.95 
1 1 1  -59    1   11 o   75.09   25.34   83.02    9.79   42.68    9.79   37.48  189.79  0.82 
1 1 1  -59    1   12 o   88.80   24.28   95.94  251.20   62.98  251.20   28.69   71.20  0.87 
1 1 1  -59    1   13 o  180.08   13.87  157.20  205.43  200.60  205.43   50.89  205.43  0.97 
1 1 1  -59    1   14 o   51.66   23.50   64.39  353.12    9.25  353.12   52.05  173.12  0.68 
1 1 1  -59    1   15 o  187.00   15.11  197.48  133.20  179.89  133.20    7.87  313.20  0.98 
1 1 1  -59    1   16 o  155.83   17.67  200.85  157.17  115.41  157.17   74.37  337.17  0.98 
1 1 1  -59    1   17 o   92.07   29.26   63.07   83.33   92.18   83.33   33.10   83.33  0.82 
1 1 1  -59    1   18 o   72.39   27.41   79.51  267.05   46.48  267.05   26.56   87.05  0.83 
1 1 1  -59    1   19 o   77.83   28.78   78.47  119.29   56.89  119.29   13.79  299.29  0.82 
1 1 1  -59    1   20 o   81.25   36.31   38.22  101.65   48.95  101.65   15.19  101.65  0.51 
1 1 1  -59    1   21 o   61.63   28.99   53.04    6.47   35.54    6.47   11.62  186.47  0.67 
1 1 1  -59    1   22 o   77.00   31.00   45.69   29.18   63.72   29.18   24.02   29.18  0.67 
1 1 1  -59    1   23 o   72.25   30.43  105.46  242.22   36.39  242.21   49.62   62.21  0.85 
1 1 1  -59    1   24 o   66.61   29.21   64.81  246.49   45.19  246.59    2.71   66.59  0.70 
1 1 1  -59    1   25 o   68.35   29.91   76.31  301.06   48.33  301.06    2.55  121.06  0.73 
1 1 1  -59    1   26 o   58.05   28.51   43.63  271.39   13.52  271.03    5.29   91.03  0.28 
1 1 1  -59    1   27 o   54.81   26.99   31.34  218.71   15.73  218.73    0.47  218.73  0.28 
1 1 1  -59    3    1 o   55.43   19.95   63.17   27.06   17.10   27.06   44.35  207.06  0.71 
1 1 1  -59    3    2 o   42.15   18.57   42.10    0.81    0.31  180.81   41.52  180.81  0.49 
1 1 1  -59    3    3 o   61.34   21.49   74.80  312.33   23.13  312.33   50.43  132.33  0.79 
1 1 1  -59    3    4 o  389.83    6.33  369.41   98.93  411.98   98.93   47.63   98.93  1.00 
1 1 1  -59    3    5 o   44.83   21.02   57.07  245.58    1.65   65.58   57.99   65.58  0.61 
1 1 1  -59    3    6 o   80.54   24.86  141.34   93.40    8.08   93.40  131.41  273.40  0.92 
1 1 1  -59    3    7 o  132.80   17.77  159.55  107.38   98.72  107.38   58.47  287.38  0.96 
1 1 1  -59    3    8 o  234.99    9.04  273.07  198.56  197.15  198.56   70.86   18.56  0.99 
1 1 1  -59    3    9 o   69.11   22.84   93.95   42.86   25.37   42.86   66.35  222.86  0.85 
1 1 1  -59    3   10 f  170.64   13.10  227.52   57.93  220.57   57.93    0.00    0.00  0.00 
1 1 1  -59    3   11 o   53.37   22.77   67.65  307.28    7.46  307.27   57.55  127.27  0.68 
1 1 1  -59    3   12 o  233.73   11.70  283.65  246.53  191.75  246.53   78.44   66.53  0.99 
1 1 1  -59    3   13 o   47.67   21.69   97.46  351.18   18.55  171.18  111.36  171.18  0.78 
1 1 1  -59    3   14 o   66.23   25.57  141.23  306.10   15.45  126.10  149.89  126.10  0.90 
1 1 1  -59    3   15 o  131.58   29.38   48.18  255.63  173.32  255.63  127.59  255.63  0.83 
1 1 1  -59    3   16 o  101.15   27.00  154.91  215.79   44.76  215.79  101.37   35.79  0.94 
1 1 1  -59    3   17 o   54.29   24.33   44.44   68.74   24.38   68.74   17.07  248.74  0.61 
1 1 1  -59    3   18 o   83.28   28.47   90.32  137.32   61.48  137.32   21.12  317.32  0.87 
1 1 1  -59    3   19 o   67.88   29.46   25.00   22.05   30.22   22.05    7.79   22.05  0.39 
1 1 1  -59    3   20 o   79.08   30.31   52.13  178.42   62.53  178.42   16.51  178.42  0.69 
1 1 1  -59    3   21 o   82.79   33.62   48.40  278.69   71.53  278.69   28.43  278.69  0.69 
1 1 1  -59    3   22 f  136.20   29.45  139.32   70.32  120.09   70.32    0.00    0.00  0.00 
1 1 1  -59    3   23 o   62.42   28.07   46.37  184.80   36.58  184.82    0.69    4.82  0.59 
1 1 1  -59    3   24 o  138.54   31.69  172.06  290.74  137.59  290.72   12.34  290.72  0.95 
1 1 1  -59    3   25 o   60.97   28.03   40.34   48.32   29.56   48.30    3.97   48.30  0.45 
1 1 1  -59    3   26 o   77.41   35.03   68.08   79.79   39.13   79.80   10.23   79.80  0.44 
1 1 1  -59    3   27 o   53.09   25.61   16.64  273.14    9.50  273.14    1.25  273.14  0.17 
1 1 1  -59    5    1 o   58.23   20.63   78.51   51.29   14.09   51.30   61.60  231.30  0.77 
1 1 1  -59    5    2 o   45.81   19.04   70.28  107.64    5.50  287.64   73.68  287.64  0.68 
1 1 1  -59    5    3 o  219.76    7.88  240.71  302.83  199.36  302.83   35.23  122.83  0.99 
1 1 1  -59    5    4 o   82.30   17.42  101.66   54.47   48.95   54.47   50.41  234.47  0.90 
1 1 1  -59    5    5 o  209.71   10.31  195.80  295.37  220.84  295.37   29.22  295.37  0.98 
1 1 1  -59    5    6 o  130.80   15.92  212.44  192.31   46.59  192.31  161.23   12.31  0.97 
1 1 1  -59    5    7 f   83.87   25.60   99.18  339.71   96.82  339.71    0.00    0.00  0.00 
1 1 1  -59    5    8 o   52.39   23.00   72.34  123.33    3.95  123.33   66.42  303.33  0.71 
1 1 1  -59    5    9 o  215.03   14.46  233.36  201.89  197.65  201.89   28.12   21.89  0.98 
1 1 1  -59    5   10 o  131.48   16.09  126.96  183.26  127.71  183.26    5.74  183.26  0.95 
1 1 1  -59    5   11 o   82.87   24.23   43.85  268.94   67.11  268.94   25.35  268.94  0.66 
1 1 1  -59    5   12 o  219.72   11.06  200.49   12.87  241.31   12.87   50.38   12.87  0.98 
1 1 1  -59    5   13 o  103.35   23.01  102.40  220.59   91.63  220.59    5.86   40.59  0.91 
1 1 1  -59    5   14 o  216.18   12.78  232.75  202.89  205.85  202.89   15.59   22.89  0.99 
1 1 1  -59    5   15 o   86.76   26.60  118.31  130.85   46.37  130.85   65.56  310.85  0.91 
1 1 1  -59    5   16 o   49.42   22.91   12.80  236.92    8.64  236.93    3.39   56.93  0.21 
1 1 1  -59    5   17 o   55.71   24.41   77.90  303.08   15.68  303.08   56.35  123.08  0.79 
1 1 1  -59    5   18 o   63.78   26.88   83.09   42.79   27.55   42.79   47.80  222.79  0.81 
1 1 1  -59    5   19 o  161.73   22.41  110.66  241.59  209.65  241.59  111.10  241.59  0.95 
1 1 1  -59    5   20 o   96.85   31.50   73.26  281.98   96.85  281.98   31.97  281.98  0.83 
1 1 1  -59    5   21 o   88.39   33.76   46.62   97.68   84.41   97.68   42.92   97.68  0.71 
1 1 1  -59    5   22 o   49.72   23.79    9.54  302.64    6.72  302.64    1.36  122.64  0.15 
1 1 1  -59    5   23 o   93.27   32.51  115.45  320.29   74.74  320.24   15.31  140.24  0.88 
1 1 1  -59    5   24 o   69.34   30.32   53.89   57.01   48.23   57.04   10.10   57.04  0.62 
1 1 1  -59    5   25 o   59.06   27.61   12.42   18.48    8.15   19.06    1.04   19.06  0.13 
1 1 1  -59    5   26 o   54.71   27.10   57.72  356.68   16.46  356.65    9.15  176.65  0.38 
1 1 1  -59    5   27 o   55.77   26.36   36.74  235.85   25.14  235.85    6.24  235.85  0.39 
1 1 1  -59    7    1 o   59.20   21.11   55.62   76.82   24.20   76.82   28.78  256.82  0.65 
1 1 1  -59    7    2 o   98.70   17.82   70.87  159.57  102.93  159.56   35.10  159.56  0.87 
1 1 1  -59    7    3 o  119.58   11.85   85.02  131.64  138.82  131.64   57.08  131.64  0.92 
1 1 1  -59    7    4 f  216.71    9.79  194.20  140.21  187.26  140.21    0.00    0.00  0.00 
1 1 1  -59    7    5 o  110.91   16.86   62.88   53.26  132.99   53.26   72.28   53.26  0.87 
1 1 1  -59    7    6 o   75.27   23.57   15.19  190.80   28.37  190.80   13.71  190.80  0.29 
1 1 1  -59    7    7 o   89.18   24.12  121.10    2.87   44.61    2.87   72.03  182.87  0.90 
1 1 1  -59    7    8 o   77.43   23.81  125.32  124.86   17.80  124.86  102.45  304.86  0.89 
1 1 1  -59    7    9 o   87.37   24.87   74.80  257.25   72.11  257.25    0.71  257.25  0.82 
1 1 1  -59    7   10 o   74.42   23.58   78.98  211.77   45.40  211.77   29.82   31.77  0.81 
1 1 1  -59    7   11 o   97.48   20.52   38.03  295.36  104.93  295.36   68.72  295.36  0.72 
1 1 1  -59    7   12 o  112.94   20.67   89.13  280.84  122.34  280.84   37.49  280.84  0.92 
1 1 1  -59    7   13 o  160.61   14.49  182.03   83.17  141.23   83.17   31.96  263.17  0.98 
1 1 1  -59    7   14 o   56.09   23.94   43.72  256.77   27.06  256.77   14.33   76.77  0.61 
1 1 1  -59    7   15 o  200.31   13.77  190.07  354.92  215.71  354.92   36.79  354.92  0.99 
1 1 1  -59    7   16 o   48.41   22.71   12.46  164.90    7.58  164.90    4.00  344.90  0.20 
1 1 1  -59    7   17 o  111.40   25.32  138.65  169.33   83.77  169.33   42.75  349.33  0.94 
1 1 1  -59    7   18 o   69.98   28.81   26.76    1.22   35.86    1.22   11.86    1.22  0.43 
1 1 1  -59    7   19 o  108.87   30.07   76.54  172.97  119.72  172.97   52.18  172.97  0.86 
1 1 1  -59    7   20 o   68.38   28.21   18.20   51.77   30.93   51.77   14.73   51.77  0.34 
1 1 1  -59    7   21 o   95.09   30.20   34.66  112.90   95.21  112.90   65.11  112.90  0.66 
1 1 1  -59    7   22 o   82.68   35.04   26.23  220.45   44.99  220.53   23.49  220.53  0.40 
1 1 1  -59    7   23 o   52.70   25.15   28.98  146.63   18.69  146.50    2.86  326.50  0.38 
1 1 1  -59    7   24 o   57.27   26.09   31.70  338.59   24.97  338.60    3.49  338.60  0.41 
1 1 1  -59    7   25 o   53.73   26.67   12.67  221.09    4.12  221.26    1.95   41.26  0.09 
1 1 1  -59    7   26 o   53.99   25.39   48.64  149.44   19.89  149.46    2.96  329.46  0.40 
1 1 1  -59    9    1 o  173.83   10.16  170.71  176.56  177.41  176.56   14.88  176.56  0.98 
1 1 1  -59    9    2 o   75.13   26.22  136.74   37.27    4.56   37.27  125.65  217.27  0.90 
1 1 1  -59    9    3 o   96.56   20.58  101.73   39.48   77.83   39.48   19.06  219.48  0.90 
1 1 1  -59    9    4 o  204.64    9.51  223.74  205.01  189.62  205.01   23.47   25.01  0.98 
1 1 1  -59    9    5 o   94.61   19.94   80.99  236.85   88.07  236.85   10.94  236.85  0.87 
1 1 1  -59    9    6 o  104.40   19.41  127.57   47.84   72.89   47.84   48.61  227.84  0.93 
1 1 1  -59    9    7 o  159.56   13.34  185.62   41.28  133.96   41.28   42.82  221.28  0.97 
1 1 1  -59    9    8 o   95.06   22.12  152.52   83.86   32.54   83.86  112.71  263.86  0.94 
1 1 1  -59    9    9 o   34.48   17.11   28.90  201.13    6.34   21.13   33.86   21.13  0.31 
1 1 1  -59    9   10 o   64.38   26.25   62.05   75.30   33.39   75.30   25.69  255.30  0.72 
1 1 1  -59    9   11 o  102.23   20.51  109.66  169.50   85.98  169.50   18.39  349.50  0.93 
1 1 1  -59    9   12 o   83.12   23.96   50.52   65.25   81.55   65.25   33.60   65.25  0.78 
1 1 1  -59    9   13 o  143.61   16.22   95.32  339.01  183.85  339.01   93.77  339.01  0.95 
1 1 1  -59    9   14 f   77.49   24.88   76.26   37.91   71.72   37.91    0.00    0.00  0.00 
1 1 1  -59    9   15 o  122.34   22.36  111.64   74.17  127.39   74.17   23.78   74.17  0.94 
1 1 1  -59    9   16 o   47.91   22.41    2.86  165.30    1.68  165.32    0.93  345.32  0.04 
1 1 1  -59    9   17 o   81.60   29.93   42.92  335.80   66.79  335.80   28.24  335.80  0.65 
1 1 1  -59    9   18 o   78.04   30.76  113.99  281.38   34.43  281.38   66.28  101.38  0.87 
1 1 1  -59    9   19 f   59.96   26.32   94.54   29.68   83.96   29.68    0.00    0.00  0.00 
1 1 1  -59    9   20 o   63.71   27.28   63.72  226.11   42.22  226.11   13.83   46.11  0.77 
1 1 1  -59    9   21 o   77.70   30.03   67.29  262.71   63.75  262.71    7.19  262.71  0.77 
1 1 1  -59    9   22 o   83.77   33.69   50.35   39.29   69.33   39.27   30.42   39.27  0.65 
1 1 1  -59    9   23 o   68.71   29.80   48.60  320.29   46.45  320.20   12.22  320.20  0.59 
1 1 1  -59    9   24 o   65.42   29.07   31.85  349.76   25.12  349.63    6.98  349.63  0.33 
1 1 1  -59    9   25 o   65.61   29.08   47.74   37.73   25.47   37.54    4.57   37.54  0.35 
1 1 1  -59    9   26 o   57.06   26.28   23.52  195.42   17.80  195.42    5.87  195.42  0.26 
1 1 1  -59   11    1 o   56.98   19.13   14.50  124.57   19.06  124.57    5.29  124.57  0.29 
1 1 1  -59   11    2 o   39.46   17.69   68.78   41.17    9.92  221.17   75.36  221.17  0.70 
1 1 1  -59   11    3 o  115.74   12.55   52.59  228.25  156.74  228.25  106.69  228.25  0.89 
1 1 1  -59   11    4 o   63.70   20.56   64.08   84.19   38.62   84.19   22.38  264.19  0.78 
1 1 1  -59   11    5 o   73.85   20.90   67.68  271.39   57.26  271.39    7.16   91.39  0.82 
1 1 1  -59   11    6 o  161.78   11.94  168.22  197.02  155.94  197.02    4.19   17.02  0.98 
1 1 1  -59   11    7 o  104.62   19.31   73.72  168.37  117.99  168.37   47.82  168.37  0.90 
1 1 1  -59   11    8 o  109.14   22.21   93.79  352.19  111.77  352.19   22.51  352.19  0.92 
1 1 1  -59   11    9 o   77.71   33.35   15.81  323.98   27.35  323.98   12.32  323.98  0.27 
1 1 1  -59   11   10 f  102.58   38.27  109.29  322.67  103.61  322.67    0.00    0.00  0.00 
1 1 1  -59   11   11 o  159.72   17.18  161.01  359.31  159.30  359.31    7.15  359.31  0.98 
1 1 1  -59   11   12 o   36.09   17.60   31.83  218.68    0.02   38.69   29.99   38.68  0.41 
1 1 1  -59   11   13 o  125.40   16.45  118.66  340.96  129.50  340.96   18.71  340.96  0.96 
1 1 1  -59   11   14 o   58.89   23.96   15.94  280.45   18.83  280.45    4.14  280.45  0.28 
1 1 1  -59   11   15 o   63.64   24.86   54.15  309.64   40.89  309.64    8.28  129.64  0.71 
1 1 1  -59   11   16 o   52.02   23.21   53.49  206.82   18.40  206.82   29.49   26.82  0.64 
1 1 1  -59   11   17 o   80.05   29.91   86.74  143.16   55.86  143.16   20.65  323.16  0.83 
1 1 1  -59   11   18 o   81.22   28.49   73.29  238.80   70.24  238.80    5.14  238.80  0.83 
1 1 1  -59   11   19 o   57.71   25.13   19.41  137.54   24.47  137.54    7.37  137.54  0.36 
1 1 1  -59   11   20 o  149.21   21.21   89.86  147.31  205.81  147.31  129.92  147.31  0.94 
1 1 1  -59   11   21 o   99.49   30.03   79.86  253.51  107.03  253.53   44.52  253.53  0.85 
1 1 1  -59   11   22 o   49.29   23.41   43.44  279.40   19.57  279.40   11.62   99.40  0.51 
1 1 1  -59   11   23 o   92.42   38.76   96.77  107.74   80.24  107.77   19.76  107.77  0.76 
1 1 1  -59   11   24 o  119.01   37.44   41.11   76.89   72.75   76.54   55.76   76.54  0.38 
1 1 1  -59   11   25 o   65.00   28.82   64.93  335.34   40.50  335.34    8.99  335.34  0.55 
1 1 1  -59   13    1 o   40.60   17.48   14.04  108.65    4.96  108.64    8.23  288.64  0.22 
1 1 1  -59   13    2 o   55.04   19.03   68.55   95.76   23.41   95.76   41.16  275.76  0.80 
1 1 1  -59   13    3 o   45.03   18.34   53.87  254.67    9.87  254.67   40.95   74.67  0.67 
1 1 1  -59   13    4 o  190.38    8.02  183.96  182.28  201.40  182.28   27.65  182.28  0.99 
1 1 1  -59   13    5 o  120.97   14.72  114.19  269.24  123.39  269.24   15.48  269.24  0.96 
1 1 1  -59   13    6 o   86.48   21.22  129.66  234.00   39.00  234.00   83.51   54.00  0.93 
1 1 1  -59   13    7 o   58.72   22.87   81.28   30.27   19.80   30.27   56.94  210.27  0.82 
1 1 1  -59   13    8 o   51.08   21.88   71.86  247.14   10.79  247.14   56.96   67.14  0.77 
1 1 1  -59   13    9 o  115.86   22.60  111.33  149.24  113.35  149.24    8.59  149.24  0.94 
1 1 1  -59   13   10 o   49.10   22.34  104.73  331.12   15.34  151.12  113.50  151.12  0.84 
1 1 1  -59   13   11 o   48.59   22.15   83.59  299.29    0.77  119.30   78.46  119.29  0.79 
1 1 1  -59   13   12 o   61.76   27.53   50.95  256.58   33.99  256.58   12.89   76.58  0.65 
1 1 1  -59   13   13 o  138.98   15.45  156.75   73.24  127.30   73.24   15.27  253.24  0.97 
1 1 1  -59   13   14 o   69.66   24.73   52.50  269.16   52.82  269.16    5.61  269.16  0.72 
1 1 1  -59   13   15 o   97.13   23.43   97.33   45.78   89.21   45.78    2.79   45.78  0.90 
1 1 1  -59   13   16 o   59.28   25.74   52.33    2.36   31.30    2.36   14.99  182.36  0.65 
1 1 1  -59   13   17 o   49.54   23.63   14.56  123.51   11.75  123.51    1.22  303.51  0.25 
1 1 1  -59   13   18 o  109.95   30.39   80.42   19.38  125.31   19.38   55.10   19.38  0.89 
1 1 1  -59   13   19 o   71.85   27.66   62.91   27.06   55.86   27.06    3.08   27.06  0.76 
1 1 1  -59   13   20 o   53.88   24.47   27.70  101.23   20.65  101.27    0.90  281.27  0.39 
1 1 1  -59   13   21 f   71.33   28.11   56.43  122.44   40.48  122.41    0.00    0.00  0.00 
1 1 1  -59   13   22 o   70.89   28.38   34.88   70.04   41.65   69.96   19.51   69.96  0.45 
1 1 1  -59   13   23 o   76.80   37.39   26.33   95.81   15.48   95.29    4.08   95.29  0.18 
1 1 1  -59   13   24 o   50.02   23.99   22.21  318.82    8.93  318.77    1.63  138.77  0.19 
1 1 1  -59   15    1 o   81.31   16.87   43.93  197.81   88.53  197.81   48.46  197.81  0.79 
1 1 1  -59   15    2 o   60.47   18.63   16.37   37.39   26.70   37.39   11.68   37.39  0.34 
1 1 1  -59   15    3 o   61.50   19.99   97.50  159.34   17.70  159.34   72.15  339.34  0.87 
1 1 1  -59   15    4 o   86.86   17.17   54.89    8.35   97.51    8.35   46.78    8.35  0.85 
1 1 1  -59   15    5 o   88.91   19.31   54.24  358.91  100.01  358.92   49.82  358.92  0.84 
1 1 1  -59   15    6 o  111.03   15.92   74.87  141.13  135.74  141.13   66.48  141.13  0.92 
1 1 1  -59   15    7 f  140.59   15.10   86.60  147.74   79.95  147.74    0.00    0.00  0.00 
1 1 1  -59   15    8 o  124.44   16.99   99.86  214.40  143.88  214.40   52.02  214.40  0.95 
1 1 1  -59   15    9 o  133.60   18.36  155.13  160.50  116.45  160.50   25.51  340.50  0.97 
1 1 1  -59   15   10 o   50.87   22.67   12.37  139.82    8.94  139.82    2.30  319.82  0.20 
1 1 1  -59   15   11 o   66.61   25.95   84.76   21.98   33.22   21.98   43.26  201.98  0.82 
1 1 1  -59   15   12 o   64.19   27.42   71.94  267.90   32.83  267.90   31.53   87.90  0.76
[truncated: 9,045,411 more chars]
