# Supplementary material for: Accelerating drug target inhibitor discovery with a deep generative foundation model
Source: Sci Adv. 2023 Jun 21;9(25):eadg7865. doi: 10.1126/sciadv.adg7865 (PMC10284550; doi:10.1126/sciadv.adg7865)
Supplement: Supplementary file 5 — Supplementary code [file sciadv.adg7865_supplementary_code.zip]

Archive with 164 entries (149 files):
- cogmol_science_advances-science_advances/
- __MACOSX/._cogmol_science_advances-science_advances
- cogmol_science_advances-science_advances/requirements.txt
- __MACOSX/cogmol_science_advances-science_advances/._requirements.txt
- cogmol_science_advances-science_advances/pyproject.toml
- __MACOSX/cogmol_science_advances-science_advances/._pyproject.toml
- cogmol_science_advances-science_advances/.whitesource
- __MACOSX/cogmol_science_advances-science_advances/._.whitesource
- cogmol_science_advances-science_advances/dev_requirements.txt
- __MACOSX/cogmol_science_advances-science_advances/._dev_requirements.txt
- cogmol_science_advances-science_advances/README.md
- __MACOSX/cogmol_science_advances-science_advances/._README.md
- cogmol_science_advances-science_advances/setup.py
- __MACOSX/cogmol_science_advances-science_advances/._setup.py
- cogmol_science_advances-science_advances/.gitignore
- __MACOSX/cogmol_science_advances-science_advances/._.gitignore
- cogmol_science_advances-science_advances/scripts/
- __MACOSX/cogmol_science_advances-science_advances/._scripts
- cogmol_science_advances-science_advances/inference/
- __MACOSX/cogmol_science_advances-science_advances/._inference
- cogmol_science_advances-science_advances/setup.cfg
- __MACOSX/cogmol_science_advances-science_advances/._setup.cfg
- cogmol_science_advances-science_advances/regression/
- __MACOSX/cogmol_science_advances-science_advances/._regression
- cogmol_science_advances-science_advances/non_inference_requirements.txt
- __MACOSX/cogmol_science_advances-science_advances/._non_inference_requirements.txt
- cogmol_science_advances-science_advances/.travis.yml
- __MACOSX/cogmol_science_advances-science_advances/._.travis.yml
- cogmol_science_advances-science_advances/cogmol_non_inference/
- __MACOSX/cogmol_science_advances-science_advances/._cogmol_non_inference
- cogmol_science_advances-science_advances/scripts/pickle_gaussian_mixture.py
- __MACOSX/cogmol_science_advances-science_advances/scripts/._pickle_gaussian_mixture.py
- cogmol_science_advances-science_advances/scripts/test_sampling.py
- __MACOSX/cogmol_science_advances-science_advances/scripts/._test_sampling.py
- cogmol_science_advances-science_advances/inference/cog/
- __MACOSX/cogmol_science_advances-science_advances/inference/._cog
- cogmol_science_advances-science_advances/inference/cogmol_moses/
- __MACOSX/cogmol_science_advances-science_advances/inference/._cogmol_moses
- cogmol_science_advances-science_advances/inference/pag/
- __MACOSX/cogmol_science_advances-science_advances/inference/._pag
- cogmol_science_advances-science_advances/regression/dump_tape_embeddings.py
- __MACOSX/cogmol_science_advances-science_advances/regression/._dump_tape_embeddings.py
- cogmol_science_advances-science_advances/regression/add_qed_sa_ic50.py
- __MACOSX/cogmol_science_advances-science_advances/regression/._add_qed_sa_ic50.py
- cogmol_science_advances-science_advances/regression/models.py
- __MACOSX/cogmol_science_advances-science_advances/regression/._models.py
- cogmol_science_advances-science_advances/regression/filter_smiles.py
- __MACOSX/cogmol_science_advances-science_advances/regression/._filter_smiles.py
- cogmol_science_advances-science_advances/regression/dataset_builder.py
- __MACOSX/cogmol_science_advances-science_advances/regression/._dataset_builder.py
- cogmol_science_advances-science_advances/regression/dataset.py
- __MACOSX/cogmol_science_advances-science_advances/regression/._dataset.py
- cogmol_science_advances-science_advances/regression/filter_molecules.py
- __MACOSX/cogmol_science_advances-science_advances/regression/._filter_molecules.py
- cogmol_science_advances-science_advances/regression/reg.py
- __MACOSX/cogmol_science_advances-science_advances/regression/._reg.py
- cogmol_science_advances-science_advances/regression/check_generated_smiles_in_train.py
- __MACOSX/cogmol_science_advances-science_advances/regression/._check_generated_smiles_in_train.py
- cogmol_science_advances-science_advances/regression/filter_smiles_by_ba.py
- __MACOSX/cogmol_science_advances-science_advances/regression/._filter_smiles_by_ba.py
- cogmol_science_advances-science_advances/regression/add_chirality.py
- __MACOSX/cogmol_science_advances-science_advances/regression/._add_chirality.py
- cogmol_science_advances-science_advances/regression/merge_files.py
- __MACOSX/cogmol_science_advances-science_advances/regression/._merge_files.py
- cogmol_science_advances-science_advances/regression/remove_fields_from_generated_smiles.py
- __MACOSX/cogmol_science_advances-science_advances/regression/._remove_fields_from_generated_smiles.py
- cogmol_science_advances-science_advances/cogmol_non_inference/cog/
- __MACOSX/cogmol_science_advances-science_advances/cogmol_non_inference/._cog
- cogmol_science_advances-science_advances/cogmol_non_inference/__init__.py
- __MACOSX/cogmol_science_advances-science_advances/cogmol_non_inference/.___init__.py
- cogmol_science_advances-science_advances/cogmol_non_inference/cogmol_moses/
- __MACOSX/cogmol_science_advances-science_advances/cogmol_non_inference/._cogmol_moses
- cogmol_science_advances-science_advances/cogmol_non_inference/fitting.py
- __MACOSX/cogmol_science_advances-science_advances/cogmol_non_inference/._fitting.py
- cogmol_science_advances-science_advances/inference/cog/z_classifier.py
- __MACOSX/cogmol_science_advances-science_advances/inference/cog/._z_classifier.py
- cogmol_science_advances-science_advances/inference/cog/__init__.py
- __MACOSX/cogmol_science_advances-science_advances/inference/cog/.___init__.py
- cogmol_science_advances-science_advances/inference/cog/core.py
- __MACOSX/cogmol_science_advances-science_advances/inference/cog/._core.py
- cogmol_science_advances-science_advances/inference/cog/sample_pipeline.py
- __MACOSX/cogmol_science_advances-science_advances/inference/cog/._sample_pipeline.py
- cogmol_science_advances-science_advances/inference/cog/errors.py
- __MACOSX/cogmol_science_advances-science_advances/inference/cog/._errors.py
- cogmol_science_advances-science_advances/inference/cogmol_moses/__init__.py
- __MACOSX/cogmol_science_advances-science_advances/inference/cogmol_moses/.___init__.py
- cogmol_science_advances-science_advances/inference/cogmol_moses/utils.py
- __MACOSX/cogmol_science_advances-science_advances/inference/cogmol_moses/._utils.py
- cogmol_science_advances-science_advances/inference/cogmol_moses/vae/
- __MACOSX/cogmol_science_advances-science_advances/inference/cogmol_moses/._vae
- cogmol_science_advances-science_advances/inference/pag/z_classifier.py
- __MACOSX/cogmol_science_advances-science_advances/inference/pag/._z_classifier.py
- cogmol_science_advances-science_advances/inference/pag/__init__.py
- __MACOSX/cogmol_science_advances-science_advances/inference/pag/.___init__.py
- cogmol_science_advances-science_advances/inference/pag/core.py
- __MACOSX/cogmol_science_advances-science_advances/inference/pag/._core.py
- cogmol_science_advances-science_advances/inference/pag/sample_pipeline.py
- __MACOSX/cogmol_science_advances-science_advances/inference/pag/._sample_pipeline.py
- cogmol_science_advances-science_advances/cogmol_non_inference/cog/z_classifier.py
- __MACOSX/cogmol_science_advances-science_advances/cogmol_non_inference/cog/._z_classifier.py
- cogmol_science_advances-science_advances/cogmol_non_inference/cog/__init__.py
- __MACOSX/cogmol_science_advances-science_advances/cogmol_non_inference/cog/.___init__.py
- cogmol_science_advances-science_advances/cogmol_non_inference/cog/utils.py
- __MACOSX/cogmol_science_advances-science_advances/cogmol_non_inference/cog/._utils.py
- cogmol_science_advances-science_advances/cogmol_non_inference/cogmol_moses/interfaces.py
- __MACOSX/cogmol_science_advances-science_advances/cogmol_non_inference/cogmol_moses/._interfaces.py
- cogmol_science_advances-science_advances/cogmol_non_inference/cogmol_moses/metrics/
- __MACOSX/cogmol_science_advances-science_advances/cogmol_non_inference/cogmol_moses/._metrics
- cogmol_science_advances-science_advances/cogmol_non_inference/cogmol_moses/__init__.py
- __MACOSX/cogmol_science_advances-science_advances/cogmol_non_inference/cogmol_moses/.___init__.py
- cogmol_science_advances-science_advances/cogmol_non_inference/cogmol_moses/script_utils.py
- __MACOSX/cogmol_science_advances-science_advances/cogmol_non_inference/cogmol_moses/._script_utils.py
- cogmol_science_advances-science_advances/cogmol_non_inference/cogmol_moses/utils.py
- __MACOSX/cogmol_science_advances-science_advances/cogmol_non_inference/cogmol_moses/._utils.py
- cogmol_science_advances-science_advances/cogmol_non_inference/cogmol_moses/models_storage.py
- __MACOSX/cogmol_science_advances-science_advances/cogmol_non_inference/cogmol_moses/._models_storage.py
- cogmol_science_advances-science_advances/cogmol_non_inference/cogmol_moses/vae/
- __MACOSX/cogmol_science_advances-science_advances/cogmol_non_inference/cogmol_moses/._vae
- cogmol_science_advances-science_advances/inference/cogmol_moses/vae/__init__.py
- __MACOSX/cogmol_science_advances-science_advances/inference/cogmol_moses/vae/.___init__.py
- cogmol_science_advances-science_advances/inference/cogmol_moses/vae/model.py
- __MACOSX/cogmol_science_advances-science_advances/inference/cogmol_moses/vae/._model.py
- cogmol_science_advances-science_advances/inference/cogmol_moses/vae/README.md
- __MACOSX/cogmol_science_advances-science_advances/inference/cogmol_moses/vae/._README.md
- cogmol_science_advances-science_advances/cogmol_non_inference/cogmol_moses/metrics/metrics.py
- __MACOSX/cogmol_science_advances-science_advances/cogmol_non_inference/cogmol_moses/metrics/._metrics.py
- cogmol_science_advances-science_advances/cogmol_non_inference/cogmol_moses/metrics/wehi_pains.csv
- __MACOSX/cogmol_science_advances-science_advances/cogmol_non_inference/cogmol_moses/metrics/._wehi_pains.csv
- cogmol_science_advances-science_advances/cogmol_non_inference/cogmol_moses/metrics/mcf.csv
- __MACOSX/cogmol_science_advances-science_advances/cogmol_non_inference/cogmol_moses/metrics/._mcf.csv
- cogmol_science_advances-science_advances/cogmol_non_inference/cogmol_moses/metrics/__init__.py
- __MACOSX/cogmol_science_advances-science_advances/cogmol_non_inference/cogmol_moses/metrics/.___init__.py
- cogmol_science_advances-science_advances/cogmol_non_inference/cogmol_moses/metrics/utils.py
- __MACOSX/cogmol_science_advances-science_advances/cogmol_non_inference/cogmol_moses/metrics/._utils.py
- cogmol_science_advances-science_advances/cogmol_non_inference/cogmol_moses/metrics/SA_Score/
- __MACOSX/cogmol_science_advances-science_advances/cogmol_non_inference/cogmol_moses/metrics/._SA_Score
- cogmol_science_advances-science_advances/cogmol_non_inference/cogmol_moses/metrics/NP_Score/
- __MACOSX/cogmol_science_advances-science_advances/cogmol_non_inference/cogmol_moses/metrics/._NP_Score
- cogmol_science_advances-science_advances/cogmol_non_inference/cogmol_moses/vae/misc.py
- __MACOSX/cogmol_science_advances-science_advances/cogmol_non_inference/cogmol_moses/vae/._misc.py
- cogmol_science_advances-science_advances/cogmol_non_inference/cogmol_moses/vae/config.py
- __MACOSX/cogmol_science_advances-science_advances/cogmol_non_inference/cogmol_moses/vae/._config.py
- cogmol_science_advances-science_advances/cogmol_non_inference/cogmol_moses/vae/__init__.py
- __MACOSX/cogmol_science_advances-science_advances/cogmol_non_inference/cogmol_moses/vae/.___init__.py
- cogmol_science_advances-science_advances/cogmol_non_inference/cogmol_moses/vae/trainer.py
- __MACOSX/cogmol_science_advances-science_advances/cogmol_non_inference/cogmol_moses/vae/._trainer.py
- cogmol_science_advances-science_advances/cogmol_non_inference/cogmol_moses/metrics/SA_Score/UnitTestSAScore.py
- __MACOSX/cogmol_science_advances-science_advances/cogmol_non_inference/cogmol_moses/metrics/SA_Score/._UnitTestSAScore.py
- cogmol_science_advances-science_advances/cogmol_non_inference/cogmol_moses/metrics/SA_Score/__init__.py
- __MACOSX/cogmol_science_advances-science_advances/cogmol_non_inference/cogmol_moses/metrics/SA_Score/.___init__.py
- cogmol_science_advances-science_advances/cogmol_non_inference/cogmol_moses/metrics/SA_Score/fpscores.pkl.gz
- __MACOSX/cogmol_science_advances-science_advances/cogmol_non_inference/cogmol_moses/metrics/SA_Score/._fpscores.pkl.gz
- cogmol_science_advances-science_advances/cogmol_non_inference/cogmol_moses/metrics/SA_Score/README
- __MACOSX/cogmol_science_advances-science_advances/cogmol_non_inference/cogmol_moses/metrics/SA_Score/._README
- cogmol_science_advances-science_advances/cogmol_non_inference/cogmol_moses/metrics/SA_Score/sascorer.py
- __MACOSX/cogmol_science_advances-science_advances/cogmol_non_inference/cogmol_moses/metrics/SA_Score/._sascorer.py
- cogmol_science_advances-science_advances/cogmol_non_inference/cogmol_moses/metrics/NP_Score/publicnp.model.gz
- __MACOSX/cogmol_science_advances-science_advances/cogmol_non_inference/cogmol_moses/metrics/NP_Score/._publicnp.model.gz
- cogmol_science_advances-science_advances/cogmol_non_inference/cogmol_moses/metrics/NP_Score/__init__.py
- __MACOSX/cogmol_science_advances-science_advances/cogmol_non_inference/cogmol_moses/metrics/NP_Score/.___init__.py
- cogmol_science_advances-science_advances/cogmol_non_inference/cogmol_moses/metrics/NP_Score/README
- __MACOSX/cogmol_science_advances-science_advances/cogmol_non_inference/cogmol_moses/metrics/NP_Score/._README
- cogmol_science_advances-science_advances/cogmol_non_inference/cogmol_moses/metrics/NP_Score/npscorer.py
- __MACOSX/cogmol_science_advances-science_advances/cogmol_non_inference/cogmol_moses/metrics/NP_Score/._npscorer.py
