# Supplementary material for: Accelerating drug target inhibitor discovery with a deep generative foundation model
Source: Sci Adv. 2023 Jun 21;9(25):eadg7865. doi: 10.1126/sciadv.adg7865 (PMC10284550; doi:10.1126/sciadv.adg7865)
Supplement: Supplementary file 5 — Supplementary code [file sciadv.adg7865_supplementary_code.zip › cogmol_science_advances-science_advances/requirements.txt]

numpy>=1.16.5
torch<1.5
pandas==1.1.3
scikit-learn==0.24.1
loguru>=0.6.0
rdkit-pypi==2021.3.2.3
tqdm
