# Supplementary material for: Accelerating drug target inhibitor discovery with a deep generative foundation model
Source: Sci Adv. 2023 Jun 21;9(25):eadg7865. doi: 10.1126/sciadv.adg7865 (PMC10284550; doi:10.1126/sciadv.adg7865)
Supplement: Supplementary file 5 — Supplementary code [file sciadv.adg7865_supplementary_code.zip › cogmol_science_advances-science_advances/README.md]

[![Build Status](https://travis.ibm.com/GT4SD/cogmol_inference.svg?token=xpL9AKxpNBFpJzLTfSTv&branch=master)](https://travis.ibm.com/GT4SD/cogmol_inference)

# CogMol inference pipeline

Everything not needed for the inference use case has been pruned from the installed modules `cog` and `moses` situated in the "inference" directory from which packages are installed.  
However files used for training were not deleted, but can be found in respective subdirectories under `cogmol_non_inference`. The reason for that is that writing of a pickle file for the fitted Gaussian mixture model required by the inference pipeline does depend on parts of that code.

## development with artifacts available

```bash
pip install -r dev_requirements.txt
pip install -r requirements.txt
pip install -e .
```

This installs the package "cogmol_inference", making modules `cog` and `moses` available for import.
Now we can test the molecule generation via

```bash
python scripts/test_sampling.py 
```

This depends on having the artifacts locally in the gitignored `models` directory in the repo root, like this:

```console
$ tree ./models
./models
└── CLaSS
    └── CogMol
        └── v0
            ├── artifacts_config.ini
            ├── ba.csv
            ├── bepler_full.map
            ├── model_060.pt
            ├── mog.pkl
            ├── qed_regressor_model.pt.49
            ├── run_h.config
            ├── run_h.vocab
            └── z_ba_model.pt.863
```

Note that the actual file names can be changed as long as `artifacts_config.ini` maps the file names correctly.  
