# Supplementary material for: Accelerating drug target inhibitor discovery with a deep generative foundation model
Source: Sci Adv. 2023 Jun 21;9(25):eadg7865. doi: 10.1126/sciadv.adg7865 (PMC10284550; doi:10.1126/sciadv.adg7865)
Supplement: Supplementary file 5 — Supplementary code [file sciadv.adg7865_supplementary_code.zip › cogmol_science_advances-science_advances/setup.py]

"""Install cog and moses packages."""

from setuptools import find_packages, setup

setup(
    name="cogmol_inference",
    version="0.6.0",
    description=("Implementation of controlled Sampling using CogMol"),
    long_description="",
    url="https://github.ibm.com/GT4SD/cogmol_inference",
    author="See https://arxiv.org/abs/2004.01215",
    author_email=(
        "ecvijil@us.ibm.com",
        "inkpad@ibm.com",
        "dow@zurich.ibm.com",
        "tte@zurich.ibm.com",
        "Ashish.Dave1@ibm.com",
    ),
    install_requires=["numpy", "torch", "pandas", "scikit-learn<1.0"],
    extras_require={"test": ["pytest", "pytest-cov"]},
    packages=find_packages(where="./inference"),
    package_dir={"": "inference"},
    zip_safe=False,
)
