# Supplementary material for: Accelerating drug target inhibitor discovery with a deep generative foundation model
Source: Sci Adv. 2023 Jun 21;9(25):eadg7865. doi: 10.1126/sciadv.adg7865 (PMC10284550; doi:10.1126/sciadv.adg7865)
Supplement: Supplementary file 5 — Supplementary code [file sciadv.adg7865_supplementary_code.zip › cogmol_science_advances-science_advances/scripts/pickle_gaussian_mixture.py]

"""Creating pickle of fitted Gaussian mixture."""
import argparse
from pathlib import Path

from cog.sample_pipeline import CogMolFiles

from cogmol_non_inference.cog.utils import load_model
from cogmol_non_inference.fitting import FittingMogQ, get_train_mu_sigma


def fit_and_store_gaussian_mixture(device, opt: CogMolFiles):
    """
    Write a fitted Gaussian mixture to disk.

    Fitting the Gaussian mixture requires encoding training samples from .csv to
    latent space, and subsequent fitting.
    This is done here once, that the resulting file can be reloaded for repeated
    sampling from the Gaussian mixture.
    """
    model, trainer = load_model(opt.vae_model, opt.vae_config, opt.vae_vocab, device)
    mu_tensor, logvar_tensor = get_train_mu_sigma(opt, model, device, trainer)
    QKwargs = {"covariance_type": "diag", "n_components": 100, "z_num_samples": 10}
    QClass = FittingMogQ
    Q_xi_a = QClass(mu_tensor, logvar_tensor, **QKwargs, device=device)
    Q_xi_a.store_fitted_gaussian_mixture(filepath=opt.mog_model_file)


parser = argparse.ArgumentParser(description="Pickle fitted Gaussian mixture.")
parser.add_argument(
    "model_dir",
    type=str,
    help="directory with artifacts containing bindingdb_train_file and where to write mog_model_file",
)
parser.add_argument(
    "--device",
    type=str,
    default="cpu",
    required=False,
    help="training device string, defaults to 'cpu'",
)


if __name__ == "__main__":
    args = parser.parse_args()
    model_root_path = str(Path(args.model_dir).resolve())
    model_paths = CogMolFiles.from_directory_with_config(model_root_path)
    fit_and_store_gaussian_mixture(device=args.device, opt=model_paths)
