# Supplementary material for: Accelerating drug target inhibitor discovery with a deep generative foundation model
Source: Sci Adv. 2023 Jun 21;9(25):eadg7865. doi: 10.1126/sciadv.adg7865 (PMC10284550; doi:10.1126/sciadv.adg7865)
Supplement: Supplementary file 5 — Supplementary code [file sciadv.adg7865_supplementary_code.zip › cogmol_science_advances-science_advances/regression/dump_tape_embeddings.py]

import fire
import torch
from tape import ProteinBertModel, TAPETokenizer, UniRepModel
from dataset_builder import debug
from dataset import ProteinDataset
from dataset_builder import build_dataset, get_test_dataloader, debug


def dump_tape_embeddings(output_filename, model_name, data_root, batch_size=256):
    """

    Arguments:
        output_filename {[type]} -- [description]
        model_name {[type]} -- one of transformer, lstm, resnet, unirep, onehot, trrosetta
    """

    dataset = ProteinDataset(
        ProteinDataset.get_filenames(
            data_root,
            #['ibm']),
            #['train_32']),
            [
                'channel', 'ER', 'GPCR', 'kinase', 'ibm', 'train', 'test', 'train_joint',
                'test_joint', 'train_gpcr_kinase_er_channel_ic50_ki',
                'train_gpcr_kinase_er_channel_ic50'
            ]),
        #['train_gpcr_kinase_er_channel_ic50_ki']),
        #['ibm']),
        True)

    print('Dataset Length:', len(dataset))
    dl = torch.utils.data.DataLoader(dataset, batch_size=batch_size)
    model = UniRepModel.from_pretrained('babbler-1900').cuda()
    tokenizer = TAPETokenizer(
        vocab='unirep')  # iupac is the vocab for TAPE models, use unirep for the UniRep model

    embeddings_map = get_protein_embeddings(dl, model, tokenizer)
    torch.save(embeddings_map, output_filename)


def get_protein_embeddings(this_dataloader, model, tokenizer):
    #debug()

    this_iter = iter(this_dataloader)
    retval = {}
    i = 0
    with torch.no_grad():
        while True:
            try:
                batch = next(this_iter)
            except StopIteration:
                break

            seqs_batch = torch.autograd.Variable(batch[1]).cuda()
            num_items = len(seqs_batch)
            protein_strings = batch[0]
            token_id_list = [torch.tensor([tokenizer.encode(s)]) for s in protein_strings]
            for s in protein_strings:

                token_ids = torch.tensor([tokenizer.encode(s)]).cuda()
                output = model(token_ids)
                pooled_output = output[1]
                retval[s] = pooled_output[0].cpu()
                i = i + 1
                if i % 100 == 0:
                    print(i)
                    print(s)
    return retval


def test():

    model = UniRepModel.from_pretrained('babbler-1900')
    tokenizer = TAPETokenizer(
        vocab='unirep')  # iupac is the vocab for TAPE models, use unirep for the UniRep model

    # Pfam Family: Hexapep, Clan: CL0536
    sequence = 'GCTVEDRCLIGMGAILLNGCVIGSGSLVAAGALITQ'
    token_ids = torch.tensor([tokenizer.encode(sequence)])
    output = model(token_ids)
    sequence_output = output[0]
    pooled_output = output[1]
    i = 1


print('H')
if __name__ == "__main__":
    print('Hello')
    fire.Fire(dump_tape_embeddings)
