# Supplementary material for: Accelerating drug target inhibitor discovery with a deep generative foundation model
Source: Sci Adv. 2023 Jun 21;9(25):eadg7865. doi: 10.1126/sciadv.adg7865 (PMC10284550; doi:10.1126/sciadv.adg7865)
Supplement: Supplementary file 5 — Supplementary code [file sciadv.adg7865_supplementary_code.zip › cogmol_science_advances-science_advances/regression/add_qed_sa_ic50.py]

from moses.utils import get_mol
from moses.metrics.SA_Score import sascorer
import pandas as pd
from moses.utils import *
from moses.metrics.utils import *
from rdkit.Chem.QED import qed
import fire

def add_qed_sa(inputfile, outputfile):
    df = pd.read_csv(inputfile)
    if 'smiles' in df.columns:
        smiles = 'smiles'
    else:
        smiles = 'SMILES'
    df['MCF_PASS'] =  df[smiles].apply(lambda x: mol_passes_filters(x))
    df['QED'] = df[smiles].apply(lambda x: qed(get_mol(x)))
    #df['IC50'] = df['IC50'].apply(lambda x: eval(x)[0])
    df['SA']=df[smiles].apply(lambda x: sascorer.calculateScore(get_mol(x)))
    df['LogP'] = df[smiles].apply(lambda x: logP(get_mol(x)))
    df['MolW'] = df[smiles].apply(lambda x: weight(get_mol(x)))
    df.to_csv(outputfile, index=False, header=True)

fire.Fire(add_qed_sa)
