# Supplementary material for: Accelerating drug target inhibitor discovery with a deep generative foundation model
Source: Sci Adv. 2023 Jun 21;9(25):eadg7865. doi: 10.1126/sciadv.adg7865 (PMC10284550; doi:10.1126/sciadv.adg7865)
Supplement: Supplementary file 5 — Supplementary code [file sciadv.adg7865_supplementary_code.zip › cogmol_science_advances-science_advances/regression/models.py]

import torch
import torch.nn as nn
from torch.autograd import Variable
from torch.nn import functional as F


def model_init(
        model_type,
        args,
        protein_vocab_size,
        smiles_vocab_size,
        embs=None,
        device=None,
        num_layers=1,
        bidirectional=False,
):
    model = None
    n_vocab = protein_vocab_size
    if model_type == "BiLSTM":
        model = BiLSTMClassifier(
            args.output_size,
            args.hidden_size,
            n_vocab,
            args.emb_dim,
            embs,
            device,
            args.dropout,
            args.pool_type,
            args.no_of_tasks,
        )
    elif model_type == "LSTM":
        model = LSTMClassifier(
            args.output_size,
            args.hidden_size,
            n_vocab,
            args.emb_dim,
            embs,
            device,
            args.dropout,
        )

    elif model_type == "LSTM_ATTN":
        model = AttentionModel(
            args.output_size,
            args.hidden_size,
            n_vocab,
            args.emb_dim,
            embs,
            device,
            args.dropout,
        )

    elif model_type == "CNN":
        model = CNN(
            args.output_size,
            1,
            args.hidden_size,
            [2, 3, 4],
            1,
            0,
            1 - args.dropout,
            n_vocab,
            args.emb_dim,
            embs,
            device,
        )

    elif model_type == "TWOSEQREG":
        model = TwoSeqRegressor(
            args.hidden_size,
            protein_vocab_size,
            smiles_vocab_size,
            args.emb_dim,
            embs,
            device,
            num_layers=num_layers,
            dropout=args.dropout,
            bidirectional=bidirectional,
            use_relu = args.use_relu
        )

    elif model_type == "TAPETWOSEQREG":
        model = TapeTwoSeqRegressor(
            args.hidden_size,
            protein_vocab_size,
            smiles_vocab_size,
            args.emb_dim,
            embs,
            device,
            num_layers=num_layers,
            dropout=args.dropout,
            bidirectional=bidirectional,
            use_relu = args.use_relu
        )

    else:
        print("Error Model Type Name.")

    print(model)
    return model


class LSTMClassifier(nn.Module):
    def __init__(
            self,
            output_size,
            hidden_size,
            vocab_size,
            embedding_length,
            weights,
            device,
            dropout=0.0,
    ):
        super(LSTMClassifier, self).__init__()
        self.device = device
        self.output_size = output_size
        self.hidden_size = hidden_size
        self.vocab_size = vocab_size
        self.embedding_length = embedding_length

        # Initializing the look-up table.
        self.word_embeddings = nn.Embedding(vocab_size, embedding_length)
        if not isinstance(weights, type(None)):
            # Assigning the look-up table to the pre-trained GloVe word embedding.
            self.word_embeddings.weight = nn.Parameter(weights, requires_grad=False)
        self.lstm = nn.LSTM(embedding_length, hidden_size, dropout=dropout)
        self.dropout = nn.Dropout(dropout)
        self.label = nn.Linear(hidden_size, output_size)

    def forward(self, input_sentence):

        # embedded input of shape = (batch_size, num_sequences,  embedding_length)
        input = self.word_embeddings(input_sentence)
        # input.size() = (num_sequences, batch_size, embedding_length)
        input = input.permute(1, 0, 2)
        batch_size = input.size()[1]

        h_0 = Variable(torch.zeros(1, batch_size, self.hidden_size).to(self.device))
        c_0 = Variable(torch.zeros(1, batch_size, self.hidden_size).to(self.device))

        output, (final_hidden_state, final_cell_state) = self.lstm(input, (h_0, c_0))

        # final_hidden_state.size() = (1, batch_size, hidden_size) & final_output.size() = (batch_size, output_size)
        final_output = self.label(self.dropout(final_hidden_state[-1]))

        return final_output


class TwoSeqRegressor(nn.Module):
    def __init__(
            self,
            hidden_size,
            protein_vocab_size,
            smiles_vocab_size,
            embedding_length,
            weights,
            device,
            num_layers=1,
            dropout=0.2,
            bidirectional=False,
            use_relu=True
    ):
        super(TwoSeqRegressor, self).__init__()
        self.device = device
        self.hidden_size = hidden_size
        self.protein_vocab_size = protein_vocab_size
        self.smiles_vocab_size = smiles_vocab_size
        self.embedding_length = embedding_length
        self.num_layers = num_layers
        self.bidirectional = bidirectional
        if bidirectional:
            self.num_directions = 2
        else:
            self.num_directions = 1
        self.use_relu = use_relu
        print("Protein Vocab size:", protein_vocab_size)
        print("Smiles Vocab size:", smiles_vocab_size)
        # Initializing the look-up table.
        self.protein_embeddings = nn.Embedding(protein_vocab_size, embedding_length)
        self.smiles_embeddings = nn.Embedding(smiles_vocab_size, embedding_length)
        if not isinstance(weights, type(None)):
            # Assigning the look-up table to the pre-trained GloVe word embedding.
            self.word_embeddings.weight = nn.Parameter(weights, requires_grad=False)

        self.seq = nn.LSTM(
            embedding_length,
            hidden_size,
            num_layers=num_layers,
            bidirectional=bidirectional,
        )
        self.smile = nn.LSTM(
            embedding_length,
            hidden_size,
            num_layers=num_layers,
            bidirectional=bidirectional,
        )
        self.dropout = nn.Dropout(0.2)
        self.fc1 = nn.Linear(self.num_directions * hidden_size * 2, 300)
        self.output = nn.Linear(300, 1)

    def forward(self, input_seq, input_smile, emb=None):

        # embedded input of shape = (batch_size, num_sequences,  embedding_length)
        input_seq = self.protein_embeddings(input_seq)
        input_smile = self.smiles_embeddings(input_smile)
        # input.size() = (num_sequences, batch_size, embedding_length)
        input_seq, input_smile = (
            input_seq.permute(1, 0, 2),
            input_smile.permute(1, 0, 2),
        )
        batch_size = input_seq.size()[1]

        h_0_0 = Variable(
            torch.zeros(self.num_layers * self.num_directions, batch_size,
                        self.hidden_size).to(self.device))
        c_0_0 = Variable(
            torch.zeros(self.num_layers * self.num_directions, batch_size,
                        self.hidden_size).to(self.device))

        h_0_1 = Variable(
            torch.zeros(self.num_layers * self.num_directions, batch_size,
                        self.hidden_size).to(self.device))
        c_0_1 = Variable(
            torch.zeros(self.num_layers * self.num_directions, batch_size,
                        self.hidden_size).to(self.device))

        output_seq, (final_hidden_state_seq, _) = self.seq(input_seq, (h_0_0, c_0_0))
        output_smile, (final_hidden_state_smile, _) = self.smile(input_smile, (h_0_1, c_0_1))
        final_hidden_state = torch.cat((output_seq[-1], output_smile[-1]), dim=1)

        if self.use_relu:
            final_hidden_state = F.relu(final_hidden_state)

        final_hidden_state = self.fc1(final_hidden_state)
        final_hidden_state = self.dropout(final_hidden_state)
        
        if self.use_relu:
            final_hidden_state = F.relu(final_hidden_state)

        final_output = self.output(final_hidden_state)
        return final_output, output_seq[-1].detach(), output_smile[-1].detach()

class TapeTwoSeqRegressor(nn.Module):
    def __init__(
            self,
            hidden_size,
            protein_vocab_size,
            smiles_vocab_size,
            embedding_length,
            weights,
            device,
            tape_emb_size=3800,
            num_layers=1,
            dropout=0.0,
            bidirectional=False,
            use_relu=True
    ):
        super(TapeTwoSeqRegressor, self).__init__()
        self.device = device
        self.hidden_size = hidden_size
        self.protein_vocab_size = protein_vocab_size
        self.smiles_vocab_size = smiles_vocab_size
        self.embedding_length = embedding_length
        self.num_layers = num_layers
        self.bidirectional = bidirectional
        if bidirectional:
            self.num_directions = 2
        else:
            self.num_directions = 1
        self.use_relu = use_relu
        print("Protein Vocab size:", protein_vocab_size)
        print("Smiles Vocab size:", smiles_vocab_size)
        # Initializing the look-up table.
        self.smiles_embeddings = nn.Embedding(smiles_vocab_size, embedding_length)
        if not isinstance(weights, type(None)):
            # Assigning the look-up table to the pre-trained GloVe word embedding.
            self.word_embeddings.weight = nn.Parameter(weights, requires_grad=False)

        self.smile = nn.LSTM(
            embedding_length,
            hidden_size,
            num_layers=num_layers,
            bidirectional=bidirectional,
        )
        self.dropout = nn.Dropout(dropout)
        self.seqFC = nn.Linear(tape_emb_size, self.num_directions * hidden_size)
        self.fc1 = nn.Linear(self.num_directions * hidden_size * 2, 300)
        self.output = nn.Linear(300, 1)

    def forward(self, input_seq, input_smile, seq_emb):

        input_smile = self.smiles_embeddings(input_smile)
        input_smile = input_smile.permute(1, 0, 2)
        batch_size = input_smile.size()[1]

        h_0_1 = Variable(
            torch.zeros(self.num_layers * self.num_directions, batch_size,
                        self.hidden_size).to(self.device))
        c_0_1 = Variable(
            torch.zeros(self.num_layers * self.num_directions, batch_size,
                        self.hidden_size).to(self.device))

        output_seq = self.seqFC(seq_emb)
        output_smile, (_, _) = self.smile(input_smile, (h_0_1, c_0_1))
        final_hidden_state = torch.cat((output_seq, output_smile[-1]), dim=1)

        if self.use_relu:
            final_hidden_state = F.relu(final_hidden_state)

        final_hidden_state = self.fc1(final_hidden_state)
        final_hidden_state = self.dropout(final_hidden_state)
        
        if self.use_relu:
            final_hidden_state = F.relu(final_hidden_state)

        final_output = self.output(final_hidden_state)

        return final_output, output_seq[-1].detach(), output_smile[-1].detach()

class SmilesRegressor(nn.Module):
    def __init__(
            self,
            hidden_size,
            smiles_vocab_size,
            embedding_length,
            device,
            num_layers=1,
            dropout=0.0,
            bidirectional=False,
            use_relu=True
    ):
        super(SmilesRegressor, self).__init__()
        self.device = device
        self.hidden_size = hidden_size
        self.smiles_vocab_size = smiles_vocab_size
        self.embedding_length = embedding_length
        self.num_layers = num_layers
        self.bidirectional = bidirectional
        if bidirectional:
            self.num_directions = 2
        else:
            self.num_directions = 1
        self.use_relu = use_relu
        print("Smiles Vocab size:", smiles_vocab_size)
        # Initializing the look-up table.
        self.smiles_embeddings = nn.Embedding(smiles_vocab_size, embedding_length)

        self.smile = nn.LSTM(
            embedding_length,
            hidden_size,
            num_layers=num_layers,
            bidirectional=bidirectional,
        )
        self.dropout = nn.Dropout(dropout)
        self.fc1 = nn.Linear(self.num_directions * hidden_size, 300)
        self.output = nn.Linear(300, 1)

    def forward(self, input_smile):

        input_smile = self.smiles_embeddings(input_smile)
        input_smile = input_smile.permute(1, 0, 2)
        batch_size = input_smile.size()[1]

        h_0_1 = Variable(
            torch.zeros(self.num_layers * self.num_directions, batch_size,
                        self.hidden_size).to(self.device))
        c_0_1 = Variable(
            torch.zeros(self.num_layers * self.num_directions, batch_size,
                        self.hidden_size).to(self.device))

        output_smile, (_, _) = self.smile(input_smile, (h_0_1, c_0_1))
        #final_hidden_state = torch.cat((output_seq, output_smile[-1]), dim=1)
        final_hidden_state = output_smile[-1]

        if self.use_relu:
            final_hidden_state = F.relu(final_hidden_state)

        final_hidden_state = self.fc1(final_hidden_state)
        final_hidden_state = self.dropout(final_hidden_state)
        
        if self.use_relu:
            final_hidden_state = F.relu(final_hidden_state)

        final_output = self.output(final_hidden_state)

        return final_output, output_smile[-1].detach()

class BiLSTMClassifier(nn.Module):
    def __init__(
            self,
            output_size,
            hidden_size,
            vocab_size,
            embedding_length,
            weights,
            device,
            dropout=0.0,
            pool_type="max",
            no_of_tasks=1,
    ):
        super(BiLSTMClassifier, self).__init__()

        self.device = device
        self.output_size = output_size
        self.hidden_size = hidden_size
        self.vocab_size = vocab_size
        self.embedding_length = embedding_length
        self.bidirectional = True
        # Initializing the look-up table.
        self.word_embeddings = nn.Embedding(vocab_size, embedding_length)
        self.pool_type = pool_type
        self.no_of_tasks = no_of_tasks

        if not isinstance(weights, type(None)):
            # Assigning the look-up table to the pre-trained GloVe word embedding.
            self.word_embeddings.weight = nn.Parameter(weights, requires_grad=False)
        self.lstm = nn.LSTM(
            embedding_length,
            hidden_size,
            bidirectional=self.bidirectional,
            dropout=dropout,
        )
        self.dropout = nn.Dropout(dropout)

        if no_of_tasks == 1:
            self.label = nn.Linear(hidden_size * (2 if self.bidirectional else 1), output_size)
        else:
            self.labels = torch.nn.ModuleList([
                nn.Linear(hidden_size * (2 if self.bidirectional else 1), output_size)
                for _ in range(no_of_tasks)
            ])

    def forward(self, input_sentence, task_no=0):

        # embedded input of shape = (batch_size, num_sequences,  embedding_length)
        input = self.word_embeddings(input_sentence)
        # input.size() = (num_sequences, batch_size, embedding_length)
        input = input.permute(1, 0, 2)
        batch_size = input.size()[1]

        h_0 = Variable(
            torch.zeros(1 * (2 if self.bidirectional else 1), batch_size,
                        self.hidden_size).to(self.device))
        c_0 = Variable(
            torch.zeros(1 * (2 if self.bidirectional else 1), batch_size,
                        self.hidden_size).to(self.device))

        output, (final_hidden_state, final_cell_state) = self.lstm(input, (h_0, c_0))

        output = output.permute(1, 2, 0)
        if self.pool_type == "max":
            m = nn.MaxPool1d(output.shape[0], stride=1)
        else:
            m = nn.AvgPool1d(output.shape[0], stride=1)
        output = m(output)
        output = output.permute(2, 0, 1)

        if self.no_of_tasks == 1:
            # final_hidden_state.size() = (1, batch_size, hidden_size) & final_output.size() = (batch_size, output_size)
            final_output = self.label(self.dropout(output[-1]))

        else:
            final_output = self.labels[task_no](self.dropout(output[-1]))
        return final_output


class AttentionModel(torch.nn.Module):
    def __init__(
            self,
            output_size,
            hidden_size,
            vocab_size,
            embedding_length,
            weights,
            device,
            dropout=0.0,
    ):
        super(AttentionModel, self).__init__()
        self.device = device
        self.output_size = output_size
        self.hidden_size = hidden_size
        self.vocab_size = vocab_size
        self.embedding_length = embedding_length

        self.word_embeddings = nn.Embedding(vocab_size, embedding_length)
        if not isinstance(weights, type(None)):
            self.word_embeddings.weight = nn.Parameter(weights, requires_grad=False)
        self.lstm = nn.LSTM(embedding_length, hidden_size, dropout=dropout)
        self.dropout = nn.Dropout(dropout)
        self.label = nn.Linear(hidden_size, output_size)
        # self.attn_fc_layer = nn.Linear()

    def attention_net(self, lstm_output, final_state):

        hidden = final_state.squeeze(0)
        attn_weights = torch.bmm(lstm_output, hidden.unsqueeze(2)).squeeze(2)
        soft_attn_weights = F.softmax(attn_weights, 1)
        new_hidden_state = torch.bmm(lstm_output.transpose(1, 2),
                                     soft_attn_weights.unsqueeze(2)).squeeze(2)

        return new_hidden_state

    def forward(self, input_sentences):

        input = self.word_embeddings(input_sentences)
        input = input.permute(1, 0, 2)
        batch_size = input.size()[1]

        h_0 = Variable(torch.zeros(1, batch_size, self.hidden_size).to(self.device))
        c_0 = Variable(torch.zeros(1, batch_size, self.hidden_size).to(self.device))

        # final_hidden_state.size() = (1, batch_size, hidden_size)
        output, (final_hidden_state, final_cell_state) = self.lstm(input, (h_0, c_0))
        # output.size() = (batch_size, num_seq, hidden_size)
        output = output.permute(1, 0, 2)

        attn_output = self.dropout(self.attention_net(output, final_hidden_state))
        logits = self.label(attn_output)

        return logits


class CNN(nn.Module):
    def __init__(
            self,
            output_size,
            in_channels,
            out_channels,
            kernel_heights,
            stride,
            padding,
            keep_probab,
            vocab_size,
            embedding_length,
            weights,
    ):
        super(CNN, self).__init__()

        self.output_size = output_size
        self.in_channels = in_channels
        self.out_channels = out_channels
        self.kernel_heights = kernel_heights
        self.stride = stride
        self.padding = padding
        self.vocab_size = vocab_size
        self.embedding_length = embedding_length

        self.word_embeddings = nn.Embedding(vocab_size, embedding_length)
        if not isinstance(weights, type(None)):
            self.word_embeddings.weight = nn.Parameter(weights, requires_grad=False)
        self.conv1 = nn.Conv2d(
            in_channels,
            out_channels,
            (kernel_heights[0], embedding_length),
            stride,
            padding,
        )
        self.conv2 = nn.Conv2d(
            in_channels,
            out_channels,
            (kernel_heights[1], embedding_length),
            stride,
            padding,
        )
        self.conv3 = nn.Conv2d(
            in_channels,
            out_channels,
            (kernel_heights[2], embedding_length),
            stride,
            padding,
        )
        self.dropout = nn.Dropout(keep_probab)
        self.label = nn.Linear(len(kernel_heights) * out_channels, output_size)

    def conv_block(self, input, conv_layer):
        # conv_out.size() = (batch_size, out_channels, dim, 1)
        conv_out = conv_layer(input)
        # activation.size() = (batch_size, out_channels, dim1)
        activation = F.relu(conv_out.squeeze(3))
        max_out = F.max_pool1d(activation,
                               activation.size()[2]).squeeze(
                                   2)  # maxpool_out.size() = (batch_size, out_channels)

        return max_out

    def forward(self, input_sentences):

        input = self.word_embeddings(input_sentences)
        # input.size() = (batch_size, num_seq, embedding_length)
        input = input.unsqueeze(1)
        # input.size() = (batch_size, 1, num_seq, embedding_length)
        batch_size = input.size()[0]

        max_out1 = self.conv_block(input, self.conv1)
        max_out2 = self.conv_block(input, self.conv2)
        max_out3 = self.conv_block(input, self.conv3)

        all_out = torch.cat((max_out1, max_out2, max_out3), 1)

        fc_in = self.dropout(all_out)
        # fc_in.size()) = (batch_size, num_kernels*out_channels)
        logits = self.label(fc_in)

        return logits
