# Supplementary material for: Accelerating drug target inhibitor discovery with a deep generative foundation model
Source: Sci Adv. 2023 Jun 21;9(25):eadg7865. doi: 10.1126/sciadv.adg7865 (PMC10284550; doi:10.1126/sciadv.adg7865)
Supplement: Supplementary file 5 — Supplementary code [file sciadv.adg7865_supplementary_code.zip › cogmol_science_advances-science_advances/regression/filter_smiles.py]

from rdkit import Chem
from rdkit.Chem import Descriptors
import tqdm
import os
from moses.metrics import mol_passes_filters
#from dataset_builder import debug
import pandas as pd


def get_mol(smiles_or_mol):
    """
    Loads SMILES/molecule into RDKit's object
    """
    if isinstance(smiles_or_mol, str):
        if len(smiles_or_mol) == 0:
            return None
        mol = Chem.MolFromSmiles(smiles_or_mol)
        if mol is None:
            return None
        try:
            Chem.SanitizeMol(mol)
        except ValueError:
            return None
        return mol
    else:
        return smiles_or_mol

def moses_filters(smiles):
    mol = get_mol(smiles)
    num_rotational_bonds = Descriptors.NumRotatableBonds(Chem.MolFromSmiles(smiles))
    mol_wt = Descriptors.MolWt(mol)
    logP = Chem.Crippen.MolLogP(mol)
    return ((num_rotational_bonds <= 7) & (logP <= 3.5) & (mol_wt >= 250) & (mol_wt <= 350)), logP, mol_wt

    

def process_molecule(smiles, isomeric):
    [passed, logP, mol_wt] = moses_filters(smiles)
    passed = mol_passes_filters(smiles) & passed
    smiles = Chem.MolToSmiles(Chem.MolFromSmiles(smiles),
                              isomericSmiles=isomeric)
    return [passed, logP, mol_wt, smiles]


if __name__ == "__main__":
    #debug()
    data_dir = "/dccstor/medscan7/smallmolecule/DeepAffinity/data/dataset/IC50"
    baseline_dir = "baseline"
    sps_dir = "SPS"
    dataset_name = "train"
    measure = "ic50"
    protein_seq_file = os.path.join(data_dir, baseline_dir,
                                    dataset_name + "_protein_seq")
    smile_seq_file = os.path.join(data_dir, sps_dir, dataset_name + "_smile")
    measure_file = os.path.join(data_dir, baseline_dir,
                                dataset_name + "_" + measure)
    combined_file_filtered = os.path.join(data_dir, baseline_dir, dataset_name + '_logp_molwt_filtered.csv')
    combined_file = os.path.join(data_dir, baseline_dir, dataset_name + '_logp_molwt.csv')
   
    data, data_filtered = [], []

    with open(protein_seq_file, "r") as p:
        with open(smile_seq_file, "r") as s:
            with open(measure_file, "r") as m:
                with open(
                        os.path.join(data_dir, baseline_dir,
                                     dataset_name + "_logp_molwt_filtered_protein_seq"),
                        "w",
                ) as pw:
                    with open(
                            os.path.join(data_dir, sps_dir,
                                         dataset_name + "_logp_molwt_filtered_smile"),
                            "w",
                    ) as sw:
                        with open(
                                os.path.join(
                                    data_dir,
                                    baseline_dir,
                                    dataset_name + "_logp_molwt_filtered_" + measure,
                                ),
                                "w",
                        ) as mw:
                            for protein, smiles, measure in zip(p, s, m):
                                #data.append([protein, smiles, measure])
                                passed, logP, mol_wt, smiles = process_molecule(smiles, True)
                                data.append([protein.strip(), smiles.strip(), float(measure), logP, mol_wt])
                                if passed:
                                    pw.write(protein)
                                    sw.write(smiles)
                                    mw.write(measure)
                                    data_filtered.append([protein.strip(), smiles.strip(), float(measure), logP, mol_wt])
                            df_filtered = pd.DataFrame(data_filtered, columns=['protein', 'smiles', 'measure', 'logP', 'mol_wt'])
                            df_filtered.to_csv(combined_file_filtered, header=True, index=False)
                            df = pd.DataFrame(data, columns=['protein', 'smiles', 'measure', 'logP', 'mol_wt'])
                            df.to_csv(combined_file, header=True, index=False)
