# Supplementary material for: Accelerating drug target inhibitor discovery with a deep generative foundation model
Source: Sci Adv. 2023 Jun 21;9(25):eadg7865. doi: 10.1126/sciadv.adg7865 (PMC10284550; doi:10.1126/sciadv.adg7865)
Supplement: Supplementary file 5 — Supplementary code [file sciadv.adg7865_supplementary_code.zip › cogmol_science_advances-science_advances/regression/dataset_builder.py]

import socket
import sys
#import ptvsd

from torch.utils.data import DataLoader
from torch.utils.data.dataset import random_split
from torch.utils.data.sampler import WeightedRandomSampler

from regression.dataset import DeepAffinity

def build_dataset(opt):
    if opt.dataset == "deepaffinity":
        ds_train = DeepAffinity(
            opt.data_root,
            opt.train_dataset_prefix,
            vocab={},
            seed=opt.seed,
            min_seq_len=None,
            max_seq_lens=opt.max_seq_lens,
            tape_emb_file=opt.tape_emb_file,
            dry_run=opt.dry_run
        )
        validation_length = int(len(ds_train) * opt.validation_percent / 100)
        train_length = len(ds_train) - validation_length
        ds_train, ds_valid = random_split(ds_train, [train_length, validation_length])

        ds_train, ds_valid = (
            __set_dataset_attrs(ds_train, True), # get sampling weights for Train
            __set_dataset_attrs(ds_valid, False),
        )

        ds_test = {}

        for test_name in opt.test_dataset_prefix:

            ds_test[test_name] = DeepAffinity(
                opt.data_root,
                test_name,
                vocab=ds_train.vocab,
                seed=opt.seed,
                min_seq_len=ds_train.min_seq_len,
                max_seq_lens=ds_train.max_seq_lens,
                tape_emb_file=opt.tape_emb_file,
                dry_run=opt.dry_run
            )

        ds_test["smile_shuffled"] = DeepAffinity(
                opt.data_root,
                opt.test_dataset_prefix[0], #todo: hardcoded to first `test` prefix
                vocab=ds_train.vocab,
                seed=opt.seed,
                min_seq_len=ds_train.min_seq_len,
                max_seq_lens=ds_train.max_seq_lens,
                tape_emb_file=opt.tape_emb_file,
                dry_run=opt.dry_run,
                shuffle_key="smile"
            )

        ds_test["protein_shuffled"] = DeepAffinity(
                opt.data_root,
                opt.test_dataset_prefix[0], #todo: hardcoded to first `test` prefix
                vocab=ds_train.vocab,
                seed=opt.seed,
                min_seq_len=ds_train.min_seq_len,
                max_seq_lens=ds_train.max_seq_lens,
                tape_emb_file=opt.tape_emb_file,
                dry_run=opt.dry_run,
                shuffle_key="protein"
            )
    else:
        raise ValueError("Please use one of the following for dataset: deepaffinity.")

    print("Train Size: {}".format(len(ds_train)))
    print("Valid Size: {}".format(len(ds_valid)))
    for key in ds_test:
        print("Test {} Size: {}".format(key, len(ds_test[key])))

    
    if opt.upsampling:
        total_samples = opt.nsamples if opt.nsamples else len(ds_train)
        train_sampler = WeightedRandomSampler(ds_train.dataset.map_weights, total_samples)
        train = DataLoader(
                            ds_train,
                            batch_size=opt.bsize,
                            num_workers=opt.num_workers,
                            sampler=train_sampler,
                            drop_last=True,
                            )
    else:
        train = DataLoader(
                            ds_train,
                            batch_size=opt.bsize,
                            num_workers=opt.num_workers,
                            shuffle=True,
                            drop_last=True,
                            )
    valid = DataLoader(ds_valid, batch_size=opt.bsize, shuffle=True, num_workers=opt.num_workers)
    test = {}
    for key in ds_test:
        test[key] = DataLoader(ds_test[key], batch_size=opt.bsize, shuffle=True, num_workers=opt.num_workers)

    return {
        "train": train,
        "valid": valid,
        "test": test,
        "vocab": ds_train.vocab,
        "protein_alphabet": ds_train.protein_vocab.alphabet,
    }


def __set_dataset_attrs(ds_train, sampling_wts_required=False):
    ds_train.vocab = ds_train.dataset.vocab
    ds_train.protein_vocab = ds_train.dataset.protein_vocab
    ds_train.min_seq_len = ds_train.dataset.min_seq_len
    ds_train.max_seq_lens = ds_train.dataset.max_seq_lens
    
    if sampling_wts_required:
        ds_train.dataset.update_map_weights(ds_train.indices)
    return ds_train


def get_test_dataloader(opt, vocab, dataset_name, return_original_sequences=False, return_original_smiles=False, ba_df=None):
    """Creates the test dataloader using a predefined vocab
    
    Arguments:
        opt {dict} -- options
        vocab {Vocabulary} -- vocab
        dataset_name {str} -- [Name of the dataset. One of ['test', ']]
    
    Returns:
        [type] -- [description]
    """
    #data_root = "/dccstor/medscan7/smallmolecule/DeepAffinity/data/dataset/IC50"
    #data_root = "/data/smallmolecule/DeepAffinity/data/dataset/IC50"
    # If a dataframe is passed, ignore the dataroot and dataset names
    if ba_df is not None:
        data_root = None
        dataset_name = None
    else:
        data_root = opt.data_root
    ds_test = DeepAffinity(data_root,
                           dataset_name,
                           vocab=vocab,
                           seed=opt.seed,
                           min_seq_len=None,
                           max_seq_lens=opt.max_seq_lens,
                           dry_run = opt.dry_run,
                           tape_emb_file=opt.tape_emb_file,
                           return_original_sequences=return_original_sequences,
                           return_original_smiles=return_original_smiles,
                           ba_df=ba_df)
    test = DataLoader(ds_test, batch_size=opt.test_bsize, shuffle=False, num_workers=opt.num_workers)
    return test


if __name__ == "__main__":
    import argparse

    #debug()
    parser = argparse.ArgumentParser()

    parser.add_argument("--data_root", type=str, default="/dccstor/medscan7/smallmolecule/DeepAffinity/data/dataset/IC50/")
    parser.add_argument("--dataset", type=str, default="deepaffinity")
    parser.add_argument("--bsize", type=int, default=5)
    parser.add_argument("--test_bsize", type=int, default=5)
    parser.add_argument("--train_dataset_prefix", type=str, default="train")
    parser.add_argument("--test_dataset_prefix", type=str, default="test")

    parser.add_argument("--max_seq_lens", type=int, nargs="+", default=[2000, 200])
    parser.add_argument("--num_workers", type=int, default=0)
    parser.add_argument("--validation_percent", type=float, default=5)
    #options for upsampling
    parser.add_argument("--upsampling", action='store_true', help="")
    parser.add_argument("--nsamples", default=0, type=int, help="")

    opt = parser.parse_args()
    dataset = build_dataset(opt)
    i = 0
    print("*" * 100)
    train_iter = iter(dataset["train"])
    print(
        "Dataset sizes:",
        len(dataset["train"]),
        len(dataset["valid"]),
        len(dataset["test"]),
    )
    while True:
        try:
            data = next(train_iter)
            print("data", len(data), type(data))
            print("data[0]", data[0].shape)
            print("data[1]", data[1].shape)
            print("data[2]", data[2].shape)

        except StopIteration:
            break
        break
        print(i)
        i += 1
"""
data = [B*100, B*40, B*1]

"""
