# Supplementary material for: Accelerating drug target inhibitor discovery with a deep generative foundation model
Source: Sci Adv. 2023 Jun 21;9(25):eadg7865. doi: 10.1126/sciadv.adg7865 (PMC10284550; doi:10.1126/sciadv.adg7865)
Supplement: Supplementary file 5 — Supplementary code [file sciadv.adg7865_supplementary_code.zip › cogmol_science_advances-science_advances/regression/dataset.py]

from __future__ import division

import csv
import os
import sys
import random
import re

import statistics
import numpy as np
import pandas as pd
import torch
import torch.utils.data
from scipy import stats


def get_sequences(filename, unique):
    seqs = pd.read_csv(filename, names=['protein'])
    if unique:
        seqs = seqs["protein"].unique().tolist()
    else:
        seqs = seqs["protein"].tolist()
    return seqs


class ProteinDataset(torch.utils.data.Dataset):
    def __init__(self, filenames, unique):
        seqs = []
        for file in filenames:
            seqs = seqs + get_sequences(file, unique)
        self.seqs = seqs
        self.protein_vocab = ProteinVocab()
        self.tensors = torch.LongTensor(
            list(map(lambda x: self.protein_vocab.get_vocab_ids(x, 1500), self.seqs)))

    def __getitem__(self, index):
        return self.seqs[index], self.tensors[index]

    def __len__(self):
        return len(self.seqs)

    @staticmethod
    def get_filenames(datadir, dataset_names):
        return [os.path.join(datadir, d + '_protein_seq') for d in dataset_names]


class DockingDataset(torch.utils.data.Dataset):
    def __init__(self,
                 data_root=None,
                 dataset_name=None,
                 vocab={},
                 seed=9,
                 min_seq_len=None,
                 max_seq_lens=None,
                 tape_emb_file='',
                 dry_run = False,
                 shuffle_key=None,
                 return_original_smiles = False,
                 ba_df=None):
        self.seed = seed
        self.dry_run = dry_run
        self.min_seq_len = min_seq_len
        self.max_seq_lens = max_seq_lens

        self.smiles = []
        self.targets = []
        
        self.dataset_name = dataset_name
        self.return_original_smiles = return_original_smiles
        if vocab:
            self.vocab = vocab
            self.extend_vocab = False
        else:
            self.vocab = Vocabulary()
            self.extend_vocab = True

        if data_root:
            self.df_dataset = self.get_bindingdb_df(data_root, dataset_name, dry_run=dry_run, measure='ic50')
        elif ba_df is not None:
            self.df_dataset = ba_df
        else:
            print('Atleast one of dataset_name or ba_df parameters should be specified')
            sys.exit(0)
        self.smiles, self.targets, self.rawseqs, self.df_dataset = self.get_data_for_dataset(
            self.df_dataset)
        self.raw_smiles = self.df_dataset['smiles'].to_list()
        self.shuffle_attr(shuffle_key)

    def __getitem__(self, index):
        emb = torch.zeros(3800)
        if self.tape_embs is not None:
            emb = self.tape_embs[self.rawseqs[index]]
        
        if self.return_original_sequences:
            return self.seqs[index], self.smiles[index], self.targets[index], emb, self.df_dataset[
                "protein"][index]
        elif self.return_original_smiles:
            return self.seqs[index], self.smiles[index], self.targets[index], emb, self.raw_smiles[index]
        else:
            return self.seqs[index], self.smiles[index], self.targets[index], emb

    def __len__(self):
        return len(self.seqs)

    def __repr__(self):
        _str = "Split Type : %s\n" % self.dataset_name
        _str += "Seqs : %d\n" % len(self.seqs)
        _str += "Smiles : %d\n" % len(self.smiles)
        _str += "Targets : %d\n" % len(self.targets)
        _str += "Vocab Size : %d\n" % len(self.vocab.id2token)
        _str += "Some Sequences:\n"
        _str += "Max Seqs Len:%d and Max Smiles Len:%d\n" % (
            len(self.seqs[0]),
            len(self.smiles[0]),
        )
        _str += "seqs: %s\n" % (self.seqs[0])
        _str += "smiles: %s\n" % (self.smiles[0])
        _str += "targets: %s\n" % (self.targets[0])
        return _str

 
    def get_data_for_dataset(self, df_dataset, measure="ic50", filter="drop"):
        
        df_dataset = df_dataset[~df_dataset.duplicated(keep='first')]
        
        #df_dataset['embs'] = None
        #if self.tape_embs:
        #    df_dataset['embs'] = df_dataset['protein'].apply(lambda x: self.tape_embs[x])
        #else:
        #    df_dataset['embs'] = df_dataset['embs'].apply(lambda x: torch.zeros(3800))

        len_before_filtering = len(df_dataset)
        if filter == "drop":
            mask = (df_dataset["protein"].str.len() <=
                    self.max_seq_lens[0]) & (df_dataset["smiles"].str.len() <= self.max_seq_lens[1])
            df_dataset = df_dataset.loc[mask]
            print("Dropped", len_before_filtering - len(df_dataset), "records")
        elif filter == "trim":
            df_dataset["protein"] = df_dataset["protein"].map(lambda x: x[:self.max_seq_lens[0]])
            df_dataset["smiles"] = df_dataset["smiles"].map(lambda x: x[:self.max_seq_lens[1]])

        seqs = torch.LongTensor(df_dataset["protein"].map(lambda x: self.protein_vocab.
                                                          get_vocab_ids(x, self.max_seq_lens[0])))
        smiles = torch.LongTensor(df_dataset["smiles"].map(lambda x: self.vocab.get_vocab_ids(
            x, self.extend_vocab, self.max_seq_lens[1], "smiles")))
        targets = torch.FloatTensor(df_dataset["measure"].map(lambda x: float(x)))
        rawseqs = df_dataset["protein"].tolist()
        
        return seqs, smiles, targets, rawseqs, df_dataset

    @staticmethod
    def get_bindingdb_df(data_dir, dataset_name, dry_run=False, measure='ic50'):
        baseline_dir = "baseline"
        sps_dir = "SPS"
        protein_seq_file = os.path.join(data_dir, baseline_dir, dataset_name + "_protein_seq")
        smile_seq_file = os.path.join(data_dir, sps_dir, dataset_name + "_smile")
        measure_file = os.path.join(data_dir, baseline_dir, dataset_name + "_" + measure)

        df_protein_seq = pd.read_csv(protein_seq_file, names=["protein"])
        df_smile_seq = pd.read_csv(smile_seq_file, names=["smiles"])
        df_measure = pd.read_csv(measure_file, names=["measure"])

        if dry_run:
            df_protein_seq = df_protein_seq.head(1000)
            df_smile_seq = df_smile_seq.head(1000)
            df_measure = df_measure.head(1000)


        df_dataset = df_protein_seq.join([df_smile_seq, df_measure])
        assert len(df_dataset) == len(df_protein_seq)

        print("seqs size : {}".format(df_protein_seq.shape))
        print("smiles size : {}".format(df_smile_seq.shape))
        print("targets size : {}".format(df_measure.shape))
        print("df_dataset size : {}".format(df_dataset.shape))

        return df_dataset


class DeepAffinity(torch.utils.data.Dataset):
    def __init__(self,
                 data_root=None,
                 dataset_name=None,
                 vocab={},
                 seed=9,
                 min_seq_len=None,
                 max_seq_lens=None,
                 tape_emb_file='',
                 dry_run = False,
                 shuffle_key=None,
                 return_original_sequences=False,
                 return_original_smiles = False,
                 ba_df=None):
        self.seed = seed
        self.dry_run = dry_run
        self.min_seq_len = min_seq_len
        self.max_seq_lens = max_seq_lens

        self.seqs = []
        self.rawseqs = []
        self.smiles = []
        self.targets = []
        self.tape_embs = self.load_emb(tape_emb_file)
        self.map_weights = []
        
        self.dataset_name = dataset_name
        self.protein_vocab = ProteinVocab()
        self.return_original_sequences = return_original_sequences
        self.return_original_smiles = return_original_smiles
        if vocab:
            self.vocab = vocab
            self.extend_vocab = False
        else:
            self.vocab = Vocabulary()
            self.extend_vocab = True

        if data_root:
            self.df_dataset = self.get_bindingdb_df(data_root, dataset_name, dry_run=dry_run, measure='ic50')
        elif ba_df is not None:
            self.df_dataset = ba_df
        else:
            print('Atleast one of dataset_name or ba_df parameters should be specified')
            sys.exit(0)
        self.seqs, self.smiles, self.targets, self.rawseqs, self.df_dataset = self.get_data_for_dataset(
            self.df_dataset)
        self.raw_smiles = self.df_dataset['smiles'].to_list()
        self.shuffle_attr(shuffle_key)

    def __getitem__(self, index):
        emb = torch.zeros(3800)
        if self.tape_embs is not None:
            emb = self.tape_embs[self.rawseqs[index]]
        
        if self.return_original_sequences:
            return self.seqs[index], self.smiles[index], self.targets[index], emb, self.df_dataset[
                "protein"][index]
        elif self.return_original_smiles:
            return self.seqs[index], self.smiles[index], self.targets[index], emb, self.raw_smiles[index]
        else:
            return self.seqs[index], self.smiles[index], self.targets[index], emb

    def __len__(self):
        return len(self.seqs)

    def __repr__(self):
        _str = "Split Type : %s\n" % self.dataset_name
        _str += "Seqs : %d\n" % len(self.seqs)
        _str += "Smiles : %d\n" % len(self.smiles)
        _str += "Targets : %d\n" % len(self.targets)
        _str += "Vocab Size : %d\n" % len(self.vocab.id2token)
        _str += "Some Sequences:\n"
        _str += "Max Seqs Len:%d and Max Smiles Len:%d\n" % (
            len(self.seqs[0]),
            len(self.smiles[0]),
        )
        _str += "seqs: %s\n" % (self.seqs[0])
        _str += "smiles: %s\n" % (self.smiles[0])
        _str += "targets: %s\n" % (self.targets[0])
        return _str

    def shuffle_attr(self, key):
        if key=='protein':
            indices = [i for i in range(self.seqs.size(0))] 
            random.Random(self.seed+1).shuffle(indices)
            self.seqs = self.seqs[indices]
           
        if key=='smile':
            indices = [i for i in range(self.smiles.size(0))]
            random.Random(self.seed+2).shuffle(indices)
            self.smiles = self.smiles[indices]

    def load_emb(self, fname):
        if len(fname)>0:
            return torch.load(fname)
        else:
            return None

    def update_map_weights(self, subset_indices):
        smile_mapper = {}
        seqs_mapper = {}

        subset_smiles = [self.smiles[idx] for idx in subset_indices]
        subset_seqs = [self.seqs[idx] for idx in subset_indices]
        subset_targets = [self.targets[idx] for idx in subset_indices]

        for idx, smile in enumerate(subset_smiles):
            seq = subset_seqs[idx]
            target = subset_targets[idx]
            
            seq = ",".join(map(str,seq.tolist())) #todo: need to look at raw-seq level
            smile = ",".join(map(str,smile.tolist())) #todo: need to look at raw-seq level
            
            if smile not in smile_mapper:
                smile_mapper[smile] = [[seq, target]]
            else:
                smile_mapper[smile].append([seq, target])

            if seq not in seqs_mapper:
                seqs_mapper[seq] = [[smile, target]]
            else:
                seqs_mapper[seq].append([smile, target])
        
        stddev_smiles_map={}    
        for smile in smile_mapper.keys():
            stddev_smiles_map[smile] = None
            if len(smile_mapper[smile]) > 1:
                stddev_smiles_map[smile] = statistics.stdev([ele[1].item() for ele in smile_mapper[smile]])

        for idx, smile in enumerate(subset_smiles):
            seq = subset_seqs[idx]

            seq = ",".join(map(str,seq.tolist()))
            smile = ",".join(map(str,smile.tolist()))
            
            smile_w = len(smile_mapper[smile]) # weight of a smile with multiple protein, smile to X ~ mean , smiles ~=1
            
            weight = None
            
            if stddev_smiles_map[smile] is not None:
                smile_tar_w = stddev_smiles_map[smile]
                weight = smile_w*smile_tar_w

            self.map_weights.append(weight)

        self.map_weights = np.array(self.map_weights, dtype=np.float)
        deno = np.nanmax(self.map_weights) - np.nanmin(self.map_weights)
        
        #self.map_weights = (self.map_weights-np.nanmean(self.map_weights))/deno
        #self.map_weights = 1+self.map_weights
        self.map_weights[
                        np.array([val<1.0 if ~np.isnan(val) else False for val in self.map_weights], dtype=bool)
                        ] = 1.0

        #sub_weight = np.nanmedian(self.map_weights)
        sub_weight = np.nanmean(self.map_weights)

        self.map_weights[np.isnan(self.map_weights)] = sub_weight
        self.map_weights = self.map_weights.tolist()

        print(stats.describe(self.map_weights))
        print("substitution weight for smile (1-to-1) mapping used : %f"%sub_weight)


    def get_data_for_dataset(self, df_dataset, measure="ic50", filter="drop"):
        
        df_dataset = df_dataset[~df_dataset.duplicated(keep='first')]
        
        #df_dataset['embs'] = None
        #if self.tape_embs:
        #    df_dataset['embs'] = df_dataset['protein'].apply(lambda x: self.tape_embs[x])
        #else:
        #    df_dataset['embs'] = df_dataset['embs'].apply(lambda x: torch.zeros(3800))

        len_before_filtering = len(df_dataset)
        if filter == "drop":
            mask = (df_dataset["protein"].str.len() <=
                    self.max_seq_lens[0]) & (df_dataset["smiles"].str.len() <= self.max_seq_lens[1])
            df_dataset = df_dataset.loc[mask]
            print("Dropped", len_before_filtering - len(df_dataset), "records")
        elif filter == "trim":
            df_dataset["protein"] = df_dataset["protein"].map(lambda x: x[:self.max_seq_lens[0]])
            df_dataset["smiles"] = df_dataset["smiles"].map(lambda x: x[:self.max_seq_lens[1]])

        seqs = torch.LongTensor(df_dataset["protein"].map(lambda x: self.protein_vocab.
                                                          get_vocab_ids(x, self.max_seq_lens[0])))
        smiles = torch.LongTensor(df_dataset["smiles"].map(lambda x: self.vocab.get_vocab_ids(
            x, self.extend_vocab, self.max_seq_lens[1], "smiles")))
        targets = torch.FloatTensor(df_dataset["measure"].map(lambda x: float(x)))
        rawseqs = df_dataset["protein"].tolist()
        
        return seqs, smiles, targets, rawseqs, df_dataset

    @staticmethod
    def get_bindingdb_df(data_dir, dataset_name, dry_run=False, measure='ic50'):
        baseline_dir = "baseline"
        sps_dir = "SPS"
        protein_seq_file = os.path.join(data_dir, baseline_dir, dataset_name + "_protein_seq")
        smile_seq_file = os.path.join(data_dir, sps_dir, dataset_name + "_smile")
        measure_file = os.path.join(data_dir, baseline_dir, dataset_name + "_" + measure)

        df_protein_seq = pd.read_csv(protein_seq_file, names=["protein"])
        df_smile_seq = pd.read_csv(smile_seq_file, names=["smiles"])
        df_measure = pd.read_csv(measure_file, names=["measure"])

        if dry_run:
            df_protein_seq = df_protein_seq.head(1000)
            df_smile_seq = df_smile_seq.head(1000)
            df_measure = df_measure.head(1000)


        df_dataset = df_protein_seq.join([df_smile_seq, df_measure])
        assert len(df_dataset) == len(df_protein_seq)

        print("seqs size : {}".format(df_protein_seq.shape))
        print("smiles size : {}".format(df_smile_seq.shape))
        print("targets size : {}".format(df_measure.shape))
        print("df_dataset size : {}".format(df_dataset.shape))

        return df_dataset


class Vocabulary:
    def __init__(self):
        self.unknown_token = "<unk>"
        self.pad_token = "<pad>"
        self.bos_token = "<bos>"
        self.eos_token = "<eos>"
        self.smile_tokenizer = SMILESTokenizer()

        self.token2id = {
            self.bos_token: 0,
            self.eos_token: 1,
            self.unknown_token: 2,
            self.pad_token: 3,
        }
        self.id2token = [
            self.bos_token,
            self.eos_token,
            self.unknown_token,
            self.pad_token,
        ]

    def get_vocab_ids(self, seq, extend_vocab, max_seq_len, tokenize_type=""):
        tokens = self.tokenize(seq, tokenize_type)
        tokens = [self.get_vocab_id(token, extend_vocab) for token in tokens]
        tokens = ([self.token2id[self.bos_token]] + tokens + [self.token2id[self.eos_token]])
        if len(tokens) > max_seq_len:
            tokens = None
        else:
            tokens = tokens + [
                self.token2id[self.pad_token] for i in range(max_seq_len - len(tokens))
            ]
        return tokens

    def get_vocab_id(self, token, extend_vocab):
        if extend_vocab:
            if token in self.token2id:
                pass
            else:
                self.token2id[token] = len(self.id2token)
                self.id2token.append(token)
        else:
            # Shouldn't extend the vocab
            if token in self.token2id:
                pass
            else:
                token = self.unknown_token

        return self.token2id[token]

    def tokenize(self, seq, tokenize_type):
        if tokenize_type == " ":
            return seq.split()

        elif tokenize_type == "":
            return list(seq)

        elif tokenize_type == "smiles":
            return self.smile_tokenizer.tokenize(seq, False)
        else:
            return None


class Alphabet:
    def __init__(self, chars, encoding=None, mask=False, missing=255):
        self.chars = np.frombuffer(chars, dtype=np.uint8)
        self.encoding = np.zeros(256, dtype=np.uint8) + missing
        if encoding is None:
            self.encoding[self.chars] = np.arange(len(self.chars))
            self.size = len(self.chars)
        else:
            self.encoding[self.chars] = encoding
            self.size = encoding.max() + 1
        self.mask = mask
        if mask:
            self.size -= 1

    def __len__(self):
        return self.size

    def __getitem__(self, i):
        return chr(self.chars[i])

    def encode(self, x):
        """ encode a byte string into alphabet indices """
        x = np.frombuffer(x, dtype=np.uint8)
        return self.encoding[x]

    def decode(self, x):
        """ decode index array, x, to byte string of this alphabet """
        string = self.chars[x]
        return string.tobytes()

    def unpack(self, h, k):
        """ unpack integer h into array of this alphabet with length k """
        n = self.size
        kmer = np.zeros(k, dtype=np.uint8)
        for i in reversed(range(k)):
            c = h % n
            kmer[i] = c
            h = h // n
        return kmer

    def get_kmer(self, h, k):
        """ retrieve byte string of length k decoded from integer h """
        kmer = self.unpack(h, k)
        return self.decode(kmer)


class Uniprot21(Alphabet):
    def __init__(self, mask=False):
        chars = alphabet = b"ARNDCQEGHILKMFPSTWYVXOUBZ"
        encoding = np.arange(len(chars))
        encoding[21:] = [11, 4, 20, 20]  # encode 'OUBZ' as synonyms
        super(Uniprot21, self).__init__(chars, encoding=encoding, mask=mask, missing=20)


class ProteinVocab(Vocabulary):
    def __init__(self):
        super().__init__()
        self.alphabet = Uniprot21()

    def encode_sequence(self, x, alphabet):
        # convert to bytes and uppercase
        x = x.encode("utf-8").upper()
        # convert to alphabet index
        x = alphabet.encode(x)
        return x

    def get_vocab_ids(self, seq, max_seq_len):
        tokens = self.encode_sequence(seq, self.alphabet).tolist()
        # tokens = [self.get_vocab_id(token, split_type) for token in tokens]
        tokens = ([self.token2id[self.bos_token]] + tokens + [self.token2id[self.eos_token]])
        if len(tokens) > max_seq_len:
            tokens = None
        else:
            tokens = tokens + [
                self.token2id[self.pad_token] for i in range(max_seq_len - len(tokens))
            ]
        return tokens


class SMILESTokenizer:
    """Deals with the tokenization and untokenization of SMILES."""

    REGEXPS = {
        "brackets": re.compile(r"(\[[^\]]*\])"),
        "2_ring_nums": re.compile(r"(%\d{2})"),
        "brcl": re.compile(r"(Br|Cl)"),
    }
    REGEXP_ORDER = ["brackets", "2_ring_nums", "brcl"]

    def tokenize(self, smiles, with_begin_and_end=True):
        """
        Tokenizes a SMILES string.
        :param smiles: A SMILES string.
        :param with_begin_and_end: Appends a begin token and prepends an end token.
        :return : A list with the tokenized version.
        """

        def split_by(smiles, regexps):
            if not regexps:
                return list(smiles)
            regexp = self.REGEXPS[regexps[0]]
            splitted = regexp.split(smiles)
            tokens = []
            for i, split in enumerate(splitted):
                if i % 2 == 0:
                    tokens += split_by(split, regexps[1:])
                else:
                    tokens.append(split)
            return tokens

        tokens = split_by(smiles, self.REGEXP_ORDER)
        if with_begin_and_end:
            tokens = ["^"] + tokens + ["$"]
        return tokens

    def untokenize(self, tokens):
        """
        Untokenizes a SMILES string.
        :param tokens: List of tokens.
        :return : A SMILES string.
        """
        smi = ""
        for token in tokens:
            if token == "$":
                break
            if token != "^":
                smi += token
        return smi
