# Supplementary material for: Accelerating drug target inhibitor discovery with a deep generative foundation model
Source: Sci Adv. 2023 Jun 21;9(25):eadg7865. doi: 10.1126/sciadv.adg7865 (PMC10284550; doi:10.1126/sciadv.adg7865)
Supplement: Supplementary file 5 — Supplementary code [file sciadv.adg7865_supplementary_code.zip › cogmol_science_advances-science_advances/regression/filter_molecules.py]

import pandas as pd
import fire

MIN_INDEX = 0
MAX_INDEX = 1

def parse_parameters(params):
    records = params.split(',')
    retval = dict()
    for rec in records:
        print(rec)
        key, min, max = rec.split(':')
        retval[key] = [float(min), float(max)]
    print(retval)
    return retval

def filter_smiles(inputfile,
                   outputfile,
                   filter_params
):
    params = parse_parameters(filter_params)
    qed = params['QED'][MIN_INDEX]
    sa = params['SA'][MAX_INDEX]
    logp = params['LogP'][MAX_INDEX]

    df = pd.read_csv(inputfile)
    df = df[df['QED'] > qed]
    df = df[df['SA'] < sa]
    df = df[df['LogP'] < logp]

    df.to_csv(outputfile, index=False, header=True)


if __name__ == "__main__":
    fire.Fire(filter_smiles)
