# Supplementary material for: Accelerating drug target inhibitor discovery with a deep generative foundation model
Source: Sci Adv. 2023 Jun 21;9(25):eadg7865. doi: 10.1126/sciadv.adg7865 (PMC10284550; doi:10.1126/sciadv.adg7865)
Supplement: Supplementary file 5 — Supplementary code [file sciadv.adg7865_supplementary_code.zip › cogmol_science_advances-science_advances/regression/reg.py]

import datetime
import json
import os
import pickle
import random
import sys
from collections import namedtuple

import numpy as np
import pandas as pd
import torch
import torch.nn.functional as F
import tqdm
#from torch.utils.tensorboard import SummaryWriter
from rdkit import Chem


from rdkit import Chem, RDLogger
RDLogger.logger().setLevel(RDLogger.CRITICAL)  # suppress error messages

from regression.dataset import ProteinDataset
from regression.dataset_builder import build_dataset, get_test_dataloader
from regression.models import model_init
from regression import dataset

# The models were saved as using the dataset class. This will allow us to load old models when run using -m regression.reg
sys.modules['dataset'] = dataset

class CLF:
    def __init__(self, source, test_mode=False, runtime_bsize=1):
        self.model = None
        self.criterion = None
        self.args = source
        self.tb_write = None

        if test_mode:
            pass
        else:
            self.dataset = build_dataset(self.args)
            self.model_load(self.args, None, False)
            #self.tb_write = SummaryWriter(os.path.join(self.args.save_dir),"tb")

    def model_load(self, args, embs, test_mode=False, saved_epoch_to_load=90):
        if test_mode:
            self.dataset = {}
            print("Loading model from : %s" % args.save_dir, ' epoch:', saved_epoch_to_load)
            with open(os.path.join(args.save_dir, "model.pt." + str(saved_epoch_to_load)),
                      "rb") as f:
                checkpoint = torch.load(f, map_location=lambda storage, loc: storage)
                self.dataset["protein_alphabet"] = checkpoint["protein_vocab"]
                self.dataset["vocab"] = checkpoint["smiles_vocab"]

        print("Protein Vocab:", self.dataset["vocab"].id2token)
        
        self.model = model_init(
            args.model_type,
            args,
            len(self.dataset["protein_alphabet"]),
            len(self.dataset["vocab"].id2token),
            embs,
            self.args.device,
            args.num_layers,
            args.bidirectional, 
        )
        self.criterion = torch.nn.MSELoss(reduction="sum")

        if test_mode:
            self.model.load_state_dict(checkpoint["model"])
            self.model.to(self.args.device)

    def model_save(self, path_name):
        with open(path_name, "wb") as f:
            torch.save(
                {
                    "model": self.model.state_dict(),
                    "smiles_vocab": self.dataset["vocab"],
                    "protein_vocab": self.dataset["protein_alphabet"],
                },
                f,
            )

    def eval_model(self, this_dataloader, get_raw_smiles=False):
        total_epoch_loss = 0
        total_epoch_samples = 0
        steps = 0

        self.model.eval()
        this_iter = iter(this_dataloader)
        prediction_outputs = None
        raw_smiles = []
        with torch.no_grad():
            while True:
                try:
                    batch = next(this_iter)
                except StopIteration:
                    break

                seqs_batch = torch.autograd.Variable(batch[0]).to(self.args.device)
                smiles_batch = torch.autograd.Variable(batch[1]).to(self.args.device)
                targets_batch = torch.autograd.Variable(batch[2]).to(self.args.device)
                embs_batch = torch.autograd.Variable(batch[3]).to(self.args.device)
                if get_raw_smiles:
                    raw_smiles = raw_smiles + list(batch[4])

                predictions_batch, _, _ = self.model(seqs_batch, smiles_batch, embs_batch)
                if prediction_outputs is None:
                    prediction_outputs = predictions_batch.clone().squeeze().cpu().numpy()
                else:
                    prediction_outputs = np.concatenate((prediction_outputs,predictions_batch.clone().squeeze().cpu().numpy()))

                loss = self.criterion(predictions_batch.squeeze(), targets_batch)
                total_epoch_samples += len(seqs_batch)
                total_epoch_loss += loss.item()

                steps += 1

        return total_epoch_loss / total_epoch_samples, prediction_outputs, raw_smiles

    def get_protein_embeddings(self, this_dataloader):
        steps = 0
        self.model.eval()
        this_iter = iter(this_dataloader)
        retval = {}

        with torch.no_grad():
            while True:
                try:
                    batch = next(this_iter)
                except StopIteration:
                    break

                seqs_batch = torch.autograd.Variable(batch[1]).to(self.args.device)
                num_items = len(seqs_batch)
                smiles_batch = torch.autograd.Variable(
                    torch.zeros([num_items, 110], dtype=torch.long)).to(self.args.device)

                protein_strings = batch[0]

                _, protein_emb, _ = self.model(seqs_batch, smiles_batch)
                for i, protein in enumerate(protein_strings):
                    if protein not in retval:
                        retval[protein] = protein_emb[i].cpu()

        return retval

    def train_model(self, epoch, optim):
        sys.stdout.flush()
        total_epoch_loss = 0
        total_epoch_samples = 0

        self.model.to(self.args.device)

        
        steps = 0
        self.model.train()
        train_iter = iter(self.dataset["train"])

        while True:
            try:
                batch = next(train_iter)
            except StopIteration:
                break

            seqs_batch = torch.autograd.Variable(batch[0]).to(self.args.device)
            smiles_batch = torch.autograd.Variable(batch[1]).to(self.args.device)
            targets_batch = torch.autograd.Variable(batch[2]).to(self.args.device)
            embs_batch = torch.autograd.Variable(batch[3]).to(self.args.device)
            num_items = len(seqs_batch)

            optim.zero_grad()

            predictions_batch, _, _ = self.model(seqs_batch, smiles_batch, embs_batch)
            loss = self.criterion(predictions_batch.squeeze(), targets_batch)
            total_epoch_loss += loss.item()
            total_epoch_samples += num_items
            loss = loss / num_items
            
            loss.backward()
            optim.step()

            steps += 1

            if steps % 100 == 0:
                print("%s Epoch: %d, Steps: %d, Training Loss: %.4f" %
                      (str(datetime.datetime.now()), epoch + 1, steps, loss.item()))
                sys.stdout.flush()

        return total_epoch_loss / total_epoch_samples

    def start_train(self):
        optim = torch.optim.Adam(filter(lambda p: p.requires_grad, self.model.parameters()), lr=self.args.lr)
        for epoch in range(self.args.max_epoch):

            train_loss = self.train_model(epoch, optim)
            val_loss, _, _ = self.eval_model(self.dataset["valid"])

            print("\n%s Epoch: %d, Train Loss: %.3f, Val. Loss: %.3f" %
                  (str(datetime.datetime.now()), epoch + 1, train_loss, val_loss))

            #self.tb_write.add_scalar('loss/train', train_loss, epoch+1)
            #self.tb_write.add_scalar('loss/valid', val_loss, epoch+1)
            
            shuffled_predictions = None
            for test_prefix in self.dataset["test"]:
                test_loss, predictions, _ = self.eval_model(self.dataset["test"][test_prefix])
                if test_prefix.endswith("_shuffled"):
                    predictions = predictions.reshape((1,predictions.size))
                    if shuffled_predictions is None:
                        shuffled_predictions = predictions
                    else:
                        shuffled_predictions = np.concatenate((shuffled_predictions,predictions),axis=0)

                print("Epoch: %d, %s , Test Loss: %.3f" % (epoch+1, test_prefix, test_loss))
                #self.tb_write.add_scalar('loss/%s'%test_prefix, val_loss, epoch+1)

            shuffled_corre = np.corrcoef(shuffled_predictions)[0][1]
            #self.tb_write.add_scalar('loss/shuffled_corre', shuffled_corre, epoch+1)
            print("Epoch: %d, Shuffled Correlation: %.3f" % (epoch+1, shuffled_corre))

            self.model_save(os.path.join(self.args.save_dir, "model.pt." + str(epoch + 1)))

def get_protein_sequence(protein_sequence_file, protein_id):
    df=pd.read_csv(protein_sequence_file)
    df.set_index('PROTEIN_ID', inplace=True)
    id_seq_map = df.to_dict()['SEQUENCE']
    return id_seq_map[protein_id]

def get_generated_smiles_file(generated_smiles_file, protein_sequence, keep_only_smiles=True):
    df = pd.read_csv(generated_smiles_file)
    if 'peptide' in df.columns:
        df = df.rename(columns={'peptide': 'smiles'})
    if 'SMILES' in df.columns:
        df = df.rename(columns={'SMILES': 'smiles'})
    if keep_only_smiles:
        df = df[['smiles']] #keep only the smiles field
    len_smiles = len(df)
    df = df[~df.duplicated(keep='first')]
    
    df = df.assign(protein=protein_sequence)
    df = df.assign(measure=0.0)
    df['valid']=df['smiles'].apply(get_mol)
    df = df[df['valid'].notna()]
    df = df.drop(columns=['valid'])
    print('Num of generated smiles:', len_smiles)
    print('Num after duplicate and invalid removal:', len(df))

    return df


#TODO: Fix all imports and use this function from moses.utils
def get_mol(smiles_or_mol):
    """
    Loads SMILES/molecule into RDKit's object
    """
    if isinstance(smiles_or_mol, str):
        if len(smiles_or_mol) == 0:
            return None
        mol = Chem.MolFromSmiles(smiles_or_mol)
        if mol is None:
            return None
        try:
            Chem.SanitizeMol(mol)
        except ValueError:
            return None
        return mol
    else:
        return smiles_or_mol

def get_predictions(clf_test, opt, df):
    print('Number of records passed to dataloader:', len(df))
    test_dl = get_test_dataloader(opt, clf_test.dataset["vocab"], opt.test_dataset_prefix[0], return_original_smiles=True, ba_df=df)
    test_loss, predictions, raw_smiles = clf_test.eval_model(tqdm.tqdm(test_dl), get_raw_smiles=True)
    return df, predictions, raw_smiles 

if __name__ == "__main__":

    import argparse

    #debug()

    parser = argparse.ArgumentParser()
    parser.add_argument("--runtime", action="store_true", help="is it runtime?")
    parser.add_argument("--bugfix", action="store_true", help="temp code for bugfix")
    parser.add_argument("--load_runtime_sent", required=False, help="Runtime file?")
    parser.add_argument(
        "--save_dir",
        required=False,
        default="/dccstor/creativeai/inkpad/generative_drug/regression/models/test/",
        type=str,
        help="",
    )
    parser.add_argument("--save_protein_embeddings_file",
                        required=False,
                        default='',
                        type=str,
                        help="")

    parser.add_argument(
        "--data_root",
        type=str,
        default="/dccstor/medscan7/smallmolecule/DeepAffinity/data/dataset/IC50/")
        #default="/dccstor/medscan7/smallmolecule/DeepAffinity/data/dataset/IC50/baseline")
        #default="/data/smallmolecule/DeepAffinity/data/dataset/IC50/baseline")
    parser.add_argument("--saved_epoch_to_load", required=False, default=90, type=int, help="")
    parser.add_argument("--dataset", type=str, default="deepaffinity")
    parser.add_argument("--train_dataset_prefix",  type=str, default="train")
    parser.add_argument("--test_dataset_prefix", nargs='+', default="test test_std_0_5 test_std_1_0 test_std_1_5".split())
    parser.add_argument("--tape_emb_file", type=str, default="/dccstor/medscan7/smallmolecule/runs/moses-run-2019-09-22/protein_embeddings/bepler_with_ki.map")
    parser.add_argument("--dry_run", action='store_true')
    parser.add_argument("--seed", type=int, default=9)

    parser.add_argument("--model_type", required=False, default="TWOSEQREG", type=str, help="")
    parser.add_argument("--emb_dim", required=False, default=128, type=int, help="")
    parser.add_argument("--hidden_size", required=False, default=400, type=int, help="")
    parser.add_argument("--num_layers", required=False, default=2, type=int, help="")
    parser.add_argument("--bidirectional", required=False, default=True, type=bool, help="")
    parser.add_argument("--dropout", required=False, default=0.0, type=float, help="")
    parser.add_argument("--bsize", required=False, default=128, type=int, help="")
    parser.add_argument("--test_bsize", type=int, default=512)
    parser.add_argument("--max_seq_lens", type=int, nargs="+", default=[1500, 110])
    parser.add_argument("--min_seq_len", required=False, default=1, type=int, help="")
    parser.add_argument("--max_epoch", required=False, default=1000, type=int, help="")
    parser.add_argument("--output_size", required=False, default=1, type=int, help="")
    parser.add_argument("--device", required=False, default="cuda", type=str, help="")
    parser.add_argument("--num_workers", type=int, default=0)
    parser.add_argument("--validation_percent", type=float, default=5)
    parser.add_argument("--eval_interval", type=int, default=10)
    parser.add_argument("--use_relu", default=True, type=bool, help="")
    parser.add_argument("--lr", default=0.001, type=float, help="")


    #options for upsampling
    parser.add_argument("--upsampling", action='store_true', help="")
    parser.add_argument("--nsamples", default=0, type=int, help="")

    #options for selectivity
    parser.add_argument("--selectivity", action="store_true", help="is it selectivity analysis")
    parser.add_argument("--protein_sequence_file", type=str, 
                        default="models/protein_embeddings/proteins_of_interest.csv")
    parser.add_argument("--binding_protein", type=str, default="COVID_19_CHIMERIC_RBD")
    parser.add_argument("--generated_smiles_file", type=str)
    parser.add_argument("--num_proteins_selectivity", type=int, default=10)
    parser.add_argument("--output_file", type=str, required=True)
    opt = parser.parse_args()
    opt.device = (torch.device("cuda") if torch.cuda.is_available() else torch.device("cpu"))
    print(opt)

    torch.manual_seed(opt.seed)
    if torch.cuda.is_available():
        torch.cuda.manual_seed_all(opt.seed)
        #torch.backends.cudnn.deterministic = True

    if opt.runtime or opt.selectivity or opt.bugfix:
        opt_saved = pickle.load(open(os.path.join(opt.save_dir, "opt.pt"), "rb"))
        opt_saved.runtime = opt.runtime
        opt_saved.selectivity = opt.selectivity
        opt_saved.test_dataset_prefix = opt.test_dataset_prefix
        opt_saved.test_bsize = opt.test_bsize
        opt_saved.saved_epoch_to_load = opt.saved_epoch_to_load
        opt_saved.save_dir = opt.save_dir
        opt_saved.device = opt.device
        opt_saved.generated_smiles_file = opt.generated_smiles_file
        opt_saved.binding_protein = opt.binding_protein
        opt_saved.num_proteins_selectivity = opt.num_proteins_selectivity
        opt_saved.output_file = opt.output_file
        opt_saved.tape_emb_file = opt.tape_emb_file
        opt_saved.protein_sequence_file = opt.protein_sequence_file    
        opt = opt_saved
    

    protein_embedding_map = torch.load(opt.tape_emb_file)
    proteins_for_selectivity_keys = random.sample(protein_embedding_map.keys(), opt.num_proteins_selectivity)

    if opt.runtime:
        clf_test = CLF(opt, True, opt.bsize)
        clf_test.model_load(opt, None, test_mode=True, saved_epoch_to_load=opt.saved_epoch_to_load)
    #    test_dl = get_test_dataloader(opt, clf_test.dataset["vocab"], opt.test_dataset_prefix[0], return_original_smiles=False)
    #    test_loss, _, _ = clf_test.eval_model(tqdm.tqdm(test_dl))
    #    print("Test Loss:", test_loss)
        print('PROTEIN_ID:', opt.binding_protein)
        #input("Press Enter to continue...")
        protein_sequence = get_protein_sequence(opt.protein_sequence_file, opt.binding_protein)
        df = get_generated_smiles_file(opt.generated_smiles_file, protein_sequence, keep_only_smiles=False)
        df, predictions, raw_smiles = get_predictions(clf_test, opt, df)
        df['x_predictions'] = predictions
        df['raw_smiles'] = raw_smiles
        df['binding_protein'] = df['protein']
        df.to_csv(opt.output_file, index=False, header=True)

    elif opt.selectivity:
        clf_test = CLF(opt, True, opt.bsize)
        clf_test.model_load(opt, None, test_mode=True, saved_epoch_to_load=opt.saved_epoch_to_load)
        print('Num proteins for selectivity:', opt.num_proteins_selectivity)
        print('PROTEIN_ID:', opt.binding_protein)
        #input("Press Enter to continue...")
        protein_sequence = get_protein_sequence(opt.protein_sequence_file, opt.binding_protein)
        df = get_generated_smiles_file(opt.generated_smiles_file, protein_sequence, keep_only_smiles=False)
        df, predictions, raw_smiles = get_predictions(clf_test, opt, df)
        df['x_predictions'] = predictions
        df['raw_smiles'] = raw_smiles
        df['binding_protein'] = df['protein']
        # df = get_generated_smiles_file(opt.generated_smiles_file, protein_sequence)
        # print('Number of records passed to dataloader:', len(df))
        # test_dl = get_test_dataloader(opt, clf_test.dataset["vocab"], opt.test_dataset_prefix[0], return_original_smiles=True, ba_df=df)
        # test_loss, predictions, raw_smiles = clf_test.eval_model(tqdm.tqdm(test_dl), get_raw_smiles=True)
        all_preds = np.zeros((len(df), opt.num_proteins_selectivity))
        for i, p_seq in enumerate(proteins_for_selectivity_keys):
            df = df.assign(protein=p_seq)
            #df['sel_protein_'+ str(i)] = df['protein']
            df, preds, raw_smiles = get_predictions(clf_test, opt, df)
            all_preds[:, i] = preds
            df['ba_sel_protein_'+str(i)] = preds
            df['diff_' + str(i)] = df['x_predictions'] - df['ba_sel_protein_'+str(i)]
        avg_preds = all_preds.mean(axis=1)
        std_preds = all_preds.std(axis=1)
 
        df['avg_binding_affinity'] = avg_preds
        df['selectivity'] = df['x_predictions'] - df['avg_binding_affinity']
#        df['selectivity_std'] = df
        #print('Selectivity stats:')
        #print(df['selectivity'].describe())

        df.to_csv(opt.output_file, index=False, header=True)
        #print("Test Loss:", test_loss)
 
    elif opt.bugfix:
        pickle.dump(opt, open(os.path.join(opt.save_dir, "opt.pt"), "wb"))
        clf = CLF(opt)
        clf.start_train()
        test_dl1 = get_test_dataloader(opt, clf.dataset["vocab"], opt.test_dataset_prefix)
        test_loss_orig = clf.eval_model(test_dl1)
        print('Original Test Loss:', test_loss_orig)

        clf_test = CLF(opt, True, opt.bsize)
        clf_test.model_load(opt, None, test_mode=True, saved_epoch_to_load=opt.saved_epoch_to_load)
        test_dl = get_test_dataloader(opt, clf_test.dataset["vocab"], opt.test_dataset_prefix)

        test_loss = clf_test.eval_model(test_dl)
        print("Test Loss:", test_loss)

    else:
        try:
            os.makedirs(opt.save_dir)
        except OSError:
            pass
        
        pickle.dump(opt, open(os.path.join(opt.save_dir, "opt.pt"), "wb"))
        clf = CLF(opt)
        clf.start_train()
