# Supplementary material for: Accelerating drug target inhibitor discovery with a deep generative foundation model
Source: Sci Adv. 2023 Jun 21;9(25):eadg7865. doi: 10.1126/sciadv.adg7865 (PMC10284550; doi:10.1126/sciadv.adg7865)
Supplement: Supplementary file 5 — Supplementary code [file sciadv.adg7865_supplementary_code.zip › cogmol_science_advances-science_advances/regression/check_generated_smiles_in_train.py]

from rdkit import Chem
import pandas as pd
import os
import fire
from moses.utils import debug


input_files = ['/dccstor/creativeai/inkpad/affinity/moses-data/train.csv', 
                '/dccstor/creativeai/inkpad/affinity/moses-data/binding_db/bindingdb.train.csv']

def read_train(input_files):
    #debug()
    retval = set()
    for f in input_files:
        df = pd.read_csv(f)
        print(df.head())
        for index, row in df.iterrows():
            retval.add(Chem.MolToSmiles(Chem.MolFromSmiles(row['SMILES'])))
    return retval

def main(input_file):
    train_smiles = read_train(input_files)
    df = pd.read_csv(input_file)
    df['is_train'] = df['smiles'].apply(lambda x: x in train_smiles)
    df.to_csv(os.path.splitext(input_file)[0]+'.is_train.csv')

if __name__ == "__main__":
    fire.Fire(main)
