# Supplementary material for: Accelerating drug target inhibitor discovery with a deep generative foundation model
Source: Sci Adv. 2023 Jun 21;9(25):eadg7865. doi: 10.1126/sciadv.adg7865 (PMC10284550; doi:10.1126/sciadv.adg7865)
Supplement: Supplementary file 5 — Supplementary code [file sciadv.adg7865_supplementary_code.zip › cogmol_science_advances-science_advances/regression/filter_smiles_by_ba.py]

import pandas as pd
import fire


def process_smiles(input_file,
                   output_file,
                   ba):
    df = pd.read_csv(input_file)
    df = df[df['x_predictions'] > ba]

    print(f'Number of molecules after filtering: {len(df)}')
    df.to_csv(output_file, header=True, index=False, float_format='%.3f')

if __name__ == "__main__":
    fire.Fire(process_smiles)


    
