# Supplementary material for: Accelerating drug target inhibitor discovery with a deep generative foundation model
Source: Sci Adv. 2023 Jun 21;9(25):eadg7865. doi: 10.1126/sciadv.adg7865 (PMC10284550; doi:10.1126/sciadv.adg7865)
Supplement: Supplementary file 5 — Supplementary code [file sciadv.adg7865_supplementary_code.zip › cogmol_science_advances-science_advances/regression/add_chirality.py]

from moses.utils import get_mol
from moses.metrics.SA_Score import sascorer
import pandas as pd
from moses.utils import *
from moses.metrics.utils import *
from rdkit.Chem.QED import qed
import fire

from rdkit import Chem
from rdkit.Chem.EnumerateStereoisomers import EnumerateStereoisomers
def estimated_chirality(smiles):
    mol = Chem.MolFromSmiles(smiles)
    if mol is None:
        return None
    molh = Chem.AddHs(mol)
    stereo_isomers = tuple(EnumerateStereoisomers(molh))
    raw_chiral_centers = [Chem.FindMolChiralCenters(si) for si in stereo_isomers]
    return len(raw_chiral_centers[0]) > 0

def add_chirality(inputfile, outputfile):
    df = pd.read_csv(inputfile)
    if 'smiles' in df.columns:
        smiles = 'smiles'
    else:
        smiles = 'SMILES'
    df['estimated_chirality'] = df[smiles].apply(lambda x: estimated_chirality(x))
    df.to_csv(outputfile, index=False, header=True)

fire.Fire(add_chirality)
