# Supplementary material for: Accelerating drug target inhibitor discovery with a deep generative foundation model
Source: Sci Adv. 2023 Jun 21;9(25):eadg7865. doi: 10.1126/sciadv.adg7865 (PMC10284550; doi:10.1126/sciadv.adg7865)
Supplement: Supplementary file 5 — Supplementary code [file sciadv.adg7865_supplementary_code.zip › cogmol_science_advances-science_advances/regression/merge_files.py]

import pandas as pd
import glob

version_files = glob.glob('/dccstor/medscan7/smallmolecule/data/emolecules/emolecules_with_binding_affinity_gt_7/parent*_sel_2')
dfs = [pd.read_csv(v) for v in version_files]
df_c = pd.concat(dfs)
df_c.to_csv('/dccstor/medscan7/smallmolecule/data/emolecules/emolecules_with_binding_affinity_gt_7/parent_gt_7.smi', header=True, index=False)
