# Supplementary material for: Accelerating drug target inhibitor discovery with a deep generative foundation model
Source: Sci Adv. 2023 Jun 21;9(25):eadg7865. doi: 10.1126/sciadv.adg7865 (PMC10284550; doi:10.1126/sciadv.adg7865)
Supplement: Supplementary file 5 — Supplementary code [file sciadv.adg7865_supplementary_code.zip › cogmol_science_advances-science_advances/regression/remove_fields_from_generated_smiles.py]

import pandas as pd
import fire

def remove_fields(input_file, output_file):
    df = pd.read_csv(input_file)
    cols=['sel_protein_' + str(i) for i in range(10) if 'sel_protein_' + str(i) in df.columns]
    df = df.drop(columns = cols)
    cols=['ba_sel_protein_' + str(i) for i in range(10) if 'ba_sel_protein_' + str(i) in df.columns]
    df = df.drop(columns = cols)
    cols=['diff_' + str(i) for i in range(10) if 'diff_' + str(i) in df.columns]
    df = df.drop(columns = cols)
    df = df.drop(columns = ['protein']) 
    df.to_csv(output_file, header=True, index=False)


if __name__ == "__main__":
    fire.Fire(remove_fields)
    
