# Supplementary material for: Accelerating drug target inhibitor discovery with a deep generative foundation model
Source: Sci Adv. 2023 Jun 21;9(25):eadg7865. doi: 10.1126/sciadv.adg7865 (PMC10284550; doi:10.1126/sciadv.adg7865)
Supplement: Supplementary file 5 — Supplementary code [file sciadv.adg7865_supplementary_code.zip › cogmol_science_advances-science_advances/cogmol_non_inference/fitting.py]

import logging

import torch
from cog.sample_pipeline import CogMolFiles, mogQ
from sklearn.mixture import GaussianMixture

from cogmol_non_inference.cog.utils import create_collate_fn, read_smiles_csv

logger = logging.getLogger(__name__)
logger.addHandler(logging.NullHandler())


def get_train_mu_sigma(opt: CogMolFiles, model, device, trainer, num_samples=10000):
    """Get mu and sigma for train data"""
    train_load = opt.bindingdb_train_file
    fields_to_read = ["SMILES", "SMILES"]
    train_data = read_smiles_csv(train_load, fields_to_read, normalize=False)

    trainer.set_collate_fn(create_collate_fn(model, device))

    train_loader = trainer.get_dataloader(model, train_data, shuffle=True)
    mu_list, logvar_list = [], []
    samples_processed = 0

    for i, input_batch in enumerate(train_loader):
        sequences, smiles = zip(*input_batch)
        # Check this call
        mu, logvar, z, kl_loss, recon_loss = model(sequences)
        mu_list.append(mu.cpu().detach())
        logvar_list.append(logvar.cpu().detach())
        samples_processed += len(input_batch)
        if samples_processed > num_samples:
            break
    mu_tensor = torch.cat(mu_list, dim=0)
    logvar_tensor = torch.cat(logvar_list, dim=0)
    return mu_tensor, logvar_tensor


class FittingMogQ(mogQ):
    def __init__(
        self,
        mu,
        logvar,
        n_components=10,
        z_num_samples=10,
        device="cpu",
        **mog_kwargs,
    ):
        self.mog = self.fit_gaussian_mixture(
            mu=mu,
            logvar=logvar,
            n_components=n_components,
            z_num_samples=z_num_samples,
            **mog_kwargs,
        )
        self.device = device

    def fit_gaussian_mixture(
        self, mu, logvar, n_components=10, z_num_samples=10, **mog_kwargs
    ) -> GaussianMixture:
        z = torch.cat(
            [
                mu + (0.5 * logvar).exp() * torch.randn_like(logvar)
                for s in range(z_num_samples)
            ],
            dim=0,
        )
        # self.n_components = n_components
        mog = GaussianMixture(n_components=n_components, **mog_kwargs)

        logger.debug("Start fitting mog with {} components".format(n_components))
        mog.fit(z.cpu().numpy())
        logger.debug(
            "mog-{}. Converged: {} in {} iters, log likelihood lower bound: {:.4f}".format(
                n_components,
                mog.converged_,
                mog.n_iter_,
                mog.lower_bound_,
            )
        )
        return mog
