# Supplementary material for: Accelerating drug target inhibitor discovery with a deep generative foundation model
Source: Sci Adv. 2023 Jun 21;9(25):eadg7865. doi: 10.1126/sciadv.adg7865 (PMC10284550; doi:10.1126/sciadv.adg7865)
Supplement: Supplementary file 5 — Supplementary code [file sciadv.adg7865_supplementary_code.zip › cogmol_science_advances-science_advances/inference/cog/z_classifier.py]

import torch
import torch.nn as nn
from cogmol_moses.utils import RegressionNet


class Net(nn.Module):
    dims = [150, 50, 50, 2]

    def __init__(self, protein_emb_dim, smiles_embed_dim, dims=dims, dropout=0.2):
        super().__init__()
        self.fcs = []  # nn.ModuleList()
        # self.dropout = nn.Dropout(p=dropout)
        dims = [protein_emb_dim + smiles_embed_dim] + dims

        for i in range(len(dims) - 2):
            self.fcs.append(nn.Linear(dims[i], dims[i + 1]))
            self.fcs.append(nn.BatchNorm1d(dims[i + 1]))
            self.fcs.append(nn.Dropout(dropout))
            self.fcs.append(nn.ReLU())
        self.fcs.append(nn.Linear(dims[i + 1], dims[i + 2]))
        self.layers = nn.Sequential(*self.fcs)

    def forward(self, protein_emb, smiles_emb):
        x = torch.cat([protein_emb, smiles_emb], dim=1)
        x = self.layers(x)
        return x


def load_z_ba_regressor_with_tape_embeddings(model_path, device, dims, dropout):
    z_reg = Net(3800, 128, dims=dims, dropout=dropout).to(device)
    z_reg.load_state_dict(torch.load(model_path, map_location=device))
    z_reg.to(device)
    return z_reg


def load_zregressor_model(model_path, device):
    z_regressor = RegressionNet(128)
    z_regressor.load_state_dict(torch.load(model_path, map_location=device))
    z_regressor.to(device)
    return z_regressor
