# Supplementary material for: Accelerating drug target inhibitor discovery with a deep generative foundation model
Source: Sci Adv. 2023 Jun 21;9(25):eadg7865. doi: 10.1126/sciadv.adg7865 (PMC10284550; doi:10.1126/sciadv.adg7865)
Supplement: Supplementary file 5 — Supplementary code [file sciadv.adg7865_supplementary_code.zip › cogmol_science_advances-science_advances/inference/cog/core.py]

import torch
import logging
from typing import Optional, List
from cog.sample_pipeline import CogMolFiles, get_new_samples, load_vae, mogQ
from cog.z_classifier import (
    load_z_ba_regressor_with_tape_embeddings,
    load_zregressor_model,
)
from cog.errors import UnsupportedTargetError

logger = logging.getLogger(__name__)
logger.addHandler(logging.NullHandler())


class CogMolGenerator:
    def __init__(
        self,
        protein_sequence: str,
        model_files: CogMolFiles,
        n_samples_per_round: int = 32,
        device: str = "cpu",
        # dropout: float = 0.2,
        # dropout: Dropout is disabled in eval mode. Defaults to 0.2.
        num_proteins_selectivity: int = 10,
        temp: float = 1.0,
        max_len: int = 100,
        bindingdb_date: Optional[str] = None,
    ) -> None:
        """CogMol generator.
        Args:
            protein_sequence: the target sequence for which to generate molecules.
            n_samples_per_round: batch size.
            model_files: dedicated NamedTuple for artifact filepaths.
            device: for example 'cpu'.
            num_proteins_selectivity: number of random samples for measuring
                selectivity. Defaults to 10.
        Raises:
            RuntimeError: in the case extras are disabled.
        """
        self.n_samples_per_round = n_samples_per_round
        self.temp = temp
        self.max_len = max_len
        self.num_proteins_selectivity = num_proteins_selectivity
        self.bindingdb_date = bindingdb_date
        self.device = device

        self.model = load_vae(
            model_files.vae_model,
            model_files.vae_config,
            model_files.vae_vocab,
            device,
        )

        self.clf = load_z_ba_regressor_with_tape_embeddings(
            model_path=model_files.ba_model_path,
            device=device,
            dims=[2048, 1],
            dropout=0.2,
        )
        self.reg = load_zregressor_model(
            model_path=model_files.qed_regressor_model_path, device=device
        )

        self.protein_z_map = torch.load(f=model_files.protein_z_map)  # device?
        self.protein_emb = self.get_target_embedding(
            protein_sequence=protein_sequence
        )
        self.protein_sequence = protein_sequence

        # set all models to eval
        self.model.eval()
        self.clf.eval()
        self.reg.eval()

        self.Q_xi_a = mogQ(model_files.mog_model_file, device=device)

        self.Q_xi_a.init_attr_classifiers(
            attr_clfs={
                "binding": self.clf,
                "qed": self.reg,
                "non_binding": self.clf,
            },
            clf_targets={
                "binding": 1,
                "qed": 0,
                "non_binding": 0,
            },
            protein_emb_binding=self.protein_emb,
            protein_embedding_map=self.protein_z_map,
            num_proteins_selectivity=self.num_proteins_selectivity,
        )

    def sample_accepted(self, target: Optional[str] = None) -> List[str]:
        if target is not None and target != self.protein_sequence:
            self.protein_sequence = target
            self.protein_emb = self.get_target_embedding(protein_sequence=target)
            self.Q_xi_a.init_attr_classifiers(
                attr_clfs={
                    "binding": self.clf,
                    "qed": self.reg,
                    "non_binding": self.clf,
                },
                clf_targets={
                    "binding": 1,
                    "qed": 0,
                    "non_binding": 0,
                },
                protein_emb_binding=self.protein_emb,
                protein_embedding_map=self.protein_z_map,
                num_proteins_selectivity=self.num_proteins_selectivity,
            )

        samples = get_new_samples(
            model=self.model,
            Q=self.Q_xi_a,
            n_samples=self.n_samples_per_round,
            max_len=self.max_len,
            temp=self.temp,
        )
        return samples[samples["accept_z"] == 1]["smiles"].tolist()

    def get_target_embedding(self, protein_sequence: str) -> torch.Tensor:
        """Retrieve embedding of target or raise a dedicated exception.
        Args:
            protein_sequence: target amino acid sequence.
        Raises:
            UnsupportedTargetError: in case the embedding is not available in
                `self.protein_z_map`.
        Returns:
            The protein embedding.
        """
        try:
            return self.protein_z_map[protein_sequence]
        except KeyError:
            detail = (
                "The provided target is not available in this version: \n"
                f"{protein_sequence}"
            )
            # prepend a hint on the supported target proteins
            if self.bindingdb_date is not None:
                detail = (
                    f"Only protein sequences published in BindingDB until {self.bindingdb_date} are supported. "
                ) + detail

            logger.warning(detail)
            raise UnsupportedTargetError(
                title="The target protein sequence is not supported.", detail=detail
            )
