# Supplementary material for: Accelerating drug target inhibitor discovery with a deep generative foundation model
Source: Sci Adv. 2023 Jun 21;9(25):eadg7865. doi: 10.1126/sciadv.adg7865 (PMC10284550; doi:10.1126/sciadv.adg7865)
Supplement: Supplementary file 5 — Supplementary code [file sciadv.adg7865_supplementary_code.zip › cogmol_science_advances-science_advances/inference/cog/errors.py]

class UnsupportedTargetError(RuntimeError):
    """Error for target sequence with unknown embedding."""

    def __init__(self, title: str, detail: str) -> None:
        """Initialize UnsupportedTargetError.
        Args:
            title: title of the error.
            detail: description of the error.
        """
        self.type = "UnsupportedTargetError"
        self.title = title
        self.detail = detail
        super().__init__(detail)
