# Supplementary material for: Accelerating drug target inhibitor discovery with a deep generative foundation model
Source: Sci Adv. 2023 Jun 21;9(25):eadg7865. doi: 10.1126/sciadv.adg7865 (PMC10284550; doi:10.1126/sciadv.adg7865)
Supplement: Supplementary file 5 — Supplementary code [file sciadv.adg7865_supplementary_code.zip › cogmol_science_advances-science_advances/inference/cogmol_moses/utils.py]

from collections import UserList, defaultdict, deque

import pandas as pd
import torch
import torch.nn as nn
import torch.nn.functional as F


class SS:
    bos = "<bos>"
    eos = "<eos>"
    pad = "<pad>"
    unk = "<unk>"


class CharVocab:
    @classmethod
    def from_data(cls, data, *args, **kwargs):
        chars = set()
        for string in data:
            chars.update(string)

        return cls(chars, *args, **kwargs)

    def __init__(self, chars, ss=SS):
        if (
            (ss.bos in chars)
            or (ss.eos in chars)
            or (ss.pad in chars)
            or (ss.unk in chars)
        ):
            raise ValueError("SS in chars")

        all_syms = sorted(list(chars)) + [ss.bos, ss.eos, ss.pad, ss.unk]

        self.ss = ss
        self.c2i = {c: i for i, c in enumerate(all_syms)}
        self.i2c = {i: c for i, c in enumerate(all_syms)}

    def __len__(self):
        return len(self.c2i)

    @property
    def bos(self):
        return self.c2i[self.ss.bos]

    @property
    def eos(self):
        return self.c2i[self.ss.eos]

    @property
    def pad(self):
        return self.c2i[self.ss.pad]

    @property
    def unk(self):
        return self.c2i[self.ss.unk]

    def char2id(self, char):
        if char not in self.c2i:
            return self.unk

        return self.c2i[char]

    def id2char(self, id):
        if id not in self.i2c:
            return self.ss.unk

        return self.i2c[id]

    def string2ids(self, string, add_bos=False, add_eos=False):
        ids = [self.char2id(c) for c in string]

        if add_bos:
            ids = [self.bos] + ids
        if add_eos:
            ids = ids + [self.eos]

        return ids

    def ids2string(self, ids, rem_bos=True, rem_eos=True):
        if len(ids) == 0:
            return ""
        if rem_bos and ids[0] == self.bos:
            ids = ids[1:]
        if rem_eos and ids[-1] == self.eos:
            ids = ids[:-1]

        string = "".join([self.id2char(id) for id in ids])

        return string


class OneHotVocab(CharVocab):
    def __init__(self, *args, **kwargs):
        super(OneHotVocab, self).__init__(*args, **kwargs)
        self.vectors = torch.eye(len(self.c2i))


class Logger(UserList):
    def __init__(self, data=None):
        super().__init__()
        self.sdata = defaultdict(list)
        for step in data or []:
            self.append(step)

    def __getitem__(self, key):
        if isinstance(key, int):
            return self.data[key]
        elif isinstance(key, slice):
            return Logger(self.data[key])
        else:
            ldata = self.sdata[key]
            if isinstance(ldata[0], dict):
                return Logger(ldata)
            else:
                return ldata

    def append(self, step_dict):
        super().append(step_dict)
        for k, v in step_dict.items():
            self.sdata[k].append(v)

    def save(self, path):
        df = pd.DataFrame(list(self))
        df.to_csv(path, index=None)


class AveragingBuffer(object):
    def __init__(self, maxlen):
        assert maxlen > 1
        self.q = deque(maxlen=maxlen)
        self.xbar = 0.0

    def add(self, x):
        if len(self.q) == self.q.maxlen:
            # remove first item, update running average
            d = self.q.popleft()
            self.xbar = self.xbar + (self.xbar - d) / float(len(self.q))
        # append new item, update running average
        self.q.append(x)
        self.xbar = self.xbar + (x - self.xbar) / float(len(self.q))

    def mean(self):
        return self.xbar


class RegressionNet(nn.Module):
    dims = [50, 50, 50, 50, 1]

    def __init__(self, smiles_embed_dim, dims=dims, dropout=0.2):
        super().__init__()
        self.fcs = nn.ModuleList()
        self.dropout = nn.Dropout(p=dropout)

        dims = [smiles_embed_dim] + dims

        for i in range(len(dims) - 1):
            self.fcs.append(nn.Linear(dims[i], dims[i + 1]))

    def forward(self, smiles_emb):
        x = smiles_emb
        act = F.relu
        for i in range(len(self.fcs) - 1):
            x = self.dropout(act(self.fcs[i](x)))
        x = self.fcs[len(self.fcs) - 1](x)
        return x
