# Supplementary material for: Accelerating drug target inhibitor discovery with a deep generative foundation model
Source: Sci Adv. 2023 Jun 21;9(25):eadg7865. doi: 10.1126/sciadv.adg7865 (PMC10284550; doi:10.1126/sciadv.adg7865)
Supplement: Supplementary file 5 — Supplementary code [file sciadv.adg7865_supplementary_code.zip › cogmol_science_advances-science_advances/inference/pag/z_classifier.py]

import joblib
import torch


class SKLearnNet:
    def __init__(self, clf, target=1):
        self.clf = clf
        self.target = target

    def __call__(self, z):
        np_res = self.clf.predict_proba(z)[:, [self.target]]
        return torch.as_tensor(np_res, dtype=torch.float32)

    def to(self, device):
        return self

    def eval(self):
        pass


def load_lumo_clf_model(model_path: str) -> SKLearnNet:
    """Load classifier model for PAG.

    Args:
        model_path: Path to model.

    Returns:
        Wrapped model to be used in sampling pipeline.
    """
    skl_clf = joblib.load(model_path)
    return SKLearnNet(skl_clf)
