# Supplementary material for: Accelerating drug target inhibitor discovery with a deep generative foundation model
Source: Sci Adv. 2023 Jun 21;9(25):eadg7865. doi: 10.1126/sciadv.adg7865 (PMC10284550; doi:10.1126/sciadv.adg7865)
Supplement: Supplementary file 5 — Supplementary code [file sciadv.adg7865_supplementary_code.zip › cogmol_science_advances-science_advances/inference/pag/core.py]

import logging
from typing import List
from cog.sample_pipeline import get_new_samples, load_vae, mogQ
from pag.sample_pipeline import PAGFiles, filter_heuristic
from pag.z_classifier import load_lumo_clf_model

logger = logging.getLogger(__name__)
logger.addHandler(logging.NullHandler())


class PAGGenerator:
    def __init__(
        self,
        model_files: PAGFiles,
        n_samples_per_round: int = 32,
        device: str = "cpu",
        temp: float = 1.0,
        max_len: int = 100,
    ) -> None:
        """PAG generator.
        Args:
            n_samples_per_round: batch size.
            model_files: dedicated NamedTuple for artifact filepaths.
            device: for example 'cpu'.
        Raises:
            RuntimeError: in the case extras are disabled.
        """

        self.n_samples_per_round = n_samples_per_round
        self.temp = temp
        self.max_len = max_len
        self.device = device

        self.model = load_vae(
            model_files.vae_model,
            model_files.vae_config,
            model_files.vae_vocab,
            device,
        )

        self.clf = load_lumo_clf_model(model_path=model_files.lumo_clf_model_path)

        # set all models to eval
        self.model.eval()
        self.clf.eval()

        self.Q_xi_a = mogQ(model_files.mog_model_file, device=device)

        self.Q_xi_a.init_attr_classifiers(
            attr_clfs={
                "LUMO": self.clf,
            },
            clf_targets={
                "LUMO": 1,
            },
        )

    def sample_accepted(self) -> List[str]:
        samples = get_new_samples(
            model=self.model,
            Q=self.Q_xi_a,
            n_samples=self.n_samples_per_round,
            max_len=self.max_len,
            temp=self.temp,
        )
        # TODO: allow user input to heuristics?
        samples = filter_heuristic(samples)
        return samples[samples.accept_z & samples.accept].smiles.tolist()
