# Supplementary material for: Accelerating drug target inhibitor discovery with a deep generative foundation model
Source: Sci Adv. 2023 Jun 21;9(25):eadg7865. doi: 10.1126/sciadv.adg7865 (PMC10284550; doi:10.1126/sciadv.adg7865)
Supplement: Supplementary file 5 — Supplementary code [file sciadv.adg7865_supplementary_code.zip › cogmol_science_advances-science_advances/inference/pag/sample_pipeline.py]

import logging
import os
from pathlib import Path
from typing import List, NamedTuple, Optional

import pandas as pd
from rdkit import Chem, RDLogger
from cog.sample_pipeline import (
    Args,
    load_vae,
    mogQ,
    one_sampling_round,
    read_artifacts_config,
)
from pag.z_classifier import load_lumo_clf_model
from rdkit.Chem.rdchem import Mol

logger = logging.getLogger(__name__)
logger.addHandler(logging.NullHandler())

RDLogger.logger().setLevel(RDLogger.CRITICAL)  # suppress error messages
CONFIG_FILENAME = "artifacts_config.ini"


args = Args()


# NamedTuple does not support inheritance...
class PAGFiles(NamedTuple):
    """Represents the models needed for generating PAG samples."""

    vae_model: str
    vae_vocab: str
    vae_config: str
    mog_model_file: str
    lumo_clf_model_path: str

    @classmethod
    def from_directory_with_config(cls, artifacts_dir: str) -> "PAGFiles":
        config = read_artifacts_config(directory=artifacts_dir)
        filepaths = config["pag inference filepaths"]
        relative_files = cls(**dict(filepaths.items()))
        return cls.from_relative(
            relative_files=relative_files, model_directory=artifacts_dir
        )

    @classmethod
    def from_relative(
        cls, relative_files: "PAGFiles", model_directory: str
    ) -> "PAGFiles":
        """Absolute filepaths from relative ones."""

        root = Path(model_directory).resolve()

        def make_relative(key: str) -> str:
            return str(root / getattr(relative_files, key))

        return cls(**{key: make_relative(key) for key in relative_files._fields})


def has_any_matches(mol: Mol, substructs: List[Mol]) -> bool:
    """Approve molecules which match any of the substructures provided.

    Args:
        mol: Molecule.
        substructs: Substructures to allow.

    Returns:
        Molecule matches a substructure from the list.
    """
    return any(mol.HasSubstructMatch(m) for m in substructs)


def filter_heuristic(
    samples_df: pd.DataFrame,
    allow: Optional[List[str]] = ["[#16v3+]"],
    reject: Optional[List[str]] = ["[SD+0]", "[ND{1-3}+0]", "[ND{2-3}+1]", "F.F.F.F"],
) -> pd.DataFrame:
    """Apply various heuristic functions to filter samples.

    Samples must match an allowed substructure and not match any rejected ones
    to be accepted.

    Args:
        samples_df: Samples so far from rejection sampling. Must include
            "smiles" column.
        allow: SMARTS strings. If molecule does not match any substructure in
            this list it is rejected. If ``None``, skip filtering. Default:
            sulfonium.
        reject: SMARTS strings. If molecule matches any substructure in this
            list it is rejected. If ``None``, skip filtering. Default: neutral
            sulfur degree 1; primary, secondary, tertiary amines; secondary or
            tertiary ammonium cations; fluorine-rich molecules.

    Returns:
        samples_df with additional "accept" column indicating heuristics approval.
    """
    samples_df["accept"] = [True] * len(samples_df)
    mols = samples_df["smiles"].apply(Chem.MolFromSmiles).dropna()
    samples_df = samples_df.loc[mols.index]  # drop invalid mols
    if allow is not None:
        allsubs = [Chem.MolFromSmarts(s) for s in allow]
        # allow if molecule matches any of the substructures
        samples_df["accept"] &= mols.apply(has_any_matches, substructs=allsubs)
    if reject is not None:
        rejsubs = [Chem.MolFromSmarts(s) for s in reject]
        # reject if molecule matches any of the substructures
        samples_df["accept"] &= ~mols.apply(has_any_matches, substructs=rejsubs)
    return samples_df


def generate_molecules(device, num_samples: int, opt: PAGFiles):
    model = load_vae(opt.vae_model, opt.vae_config, opt.vae_vocab, device)
    Q_xi_a = mogQ(opt.mog_model_file, device=device)
    z_clfs = {
        "LUMO": load_lumo_clf_model(opt.lumo_clf_model_path),
        #   'NOV': load_nov_clf_model(opt.nov_clf_model_path),
    }

    Q_xi_a.init_attr_classifiers(z_clfs, clf_targets={"LUMO": 1})

    samples = pd.DataFrame(columns=["smiles"])
    round_ix = 0

    def is_finished(df, min_accepted):
        logger.debug(f"len(df): {len(df)}")
        if "accept" in df.keys():
            logger.debug(f"df[accept].sum(): {df['accept'].sum()}")
        else:
            logger.debug(f"df[accept].sum(): {0}")
        unfinished = len(df) < min_accepted or df["accept"].sum() < min_accepted
        logger.debug(f"is_finished: {not unfinished}")
        return not unfinished

    logger.debug(f"Number of samples to accept: {num_samples}")
    while not is_finished(samples, num_samples):
        round_ix += 1
        logger.debug("Round #{}".format(round_ix))
        new_samples = one_sampling_round(model, Q_xi_a, args.n_samples_per_round)
        new_samples = filter_heuristic(new_samples)
        new_samples["accept"] &= new_samples["accept_z"]
        # Remove duplicates with already generated
        new_samples = new_samples.loc[new_samples.smiles.drop_duplicates().index]
        new_samples = new_samples[~new_samples["smiles"].isin(samples["smiles"])]
        samples = pd.concat([samples, new_samples], ignore_index=True, sort=False)
        dropped_num = args.n_samples_per_round - new_samples.shape[0]
        if dropped_num > 0:
            logger.info("Dropped {} duplicate samples".format(dropped_num))
        logger.info(
            "Q_xi(z|a) rejection sampling acceptance rate: {}/{} = {:.4f}".format(
                samples["accept_z"].sum(),
                len(samples),
                100.0 * samples["accept_z"].sum() / len(samples),
            )
        )
        logger.info(
            "     - full filter pipeline accepted: {}/{} = {:.4f}".format(
                samples["accept"].sum(),
                len(samples),
                100.0 * samples["accept"].sum() / len(samples),
            )
        )
    return samples[samples["accept"] == 1]["smiles"].tolist()


if __name__ == "__main__":
    model_path = os.getenv("MODEL_DIR")
    if not model_path:
        model_path = os.path.dirname(__file__)
    molecules = generate_molecules(
        "cpu", 25, PAGFiles.from_directory_with_config(model_path)
    )
    logger.debug(f"Number of molecules: {len(molecules)}")
