# Supplementary material for: Accelerating drug target inhibitor discovery with a deep generative foundation model
Source: Sci Adv. 2023 Jun 21;9(25):eadg7865. doi: 10.1126/sciadv.adg7865 (PMC10284550; doi:10.1126/sciadv.adg7865)
Supplement: Supplementary file 5 — Supplementary code [file sciadv.adg7865_supplementary_code.zip › cogmol_science_advances-science_advances/cogmol_non_inference/cog/z_classifier.py]

import argparse
import datetime
import logging
import os
import statistics
import sys

import numpy as np
import torch
import torch.nn as nn
import torch.nn.functional as F
import torch.optim as optim
from cog.z_classifier import Net
from cogmol_moses.utils import RegressionNet
from joblib import dump
from sklearn.linear_model import LogisticRegression
from torch.utils.data import WeightedRandomSampler

from cogmol_non_inference.cog.utils import (
    add_sample_args,
    create_smiles_dataloader,
    load_model,
    set_seed,
)
from cogmol_non_inference.cogmol_moses.models_storage import ModelsStorage

logger = logging.getLogger(__name__)
logger.addHandler(logging.NullHandler())

IC_50_THRESHOLD = 6
SAVE_MODELS_IF_LOSS_BELOW = 2.0
MODELS = ModelsStorage()


class NetA(nn.Module):
    dims = [150, 50, 50, 2]

    def __init__(self, protein_emb_dim, smiles_embed_dim, dims=dims, dropout=0.2):
        super().__init__()
        self.fcs = nn.ModuleList()
        self.dropout = nn.Dropout(p=dropout)
        dims = [protein_emb_dim + smiles_embed_dim] + dims

        for i in range(len(dims) - 1):
            self.fcs.append(nn.Linear(dims[i], dims[i + 1]))

    def forward(self, protein_emb, smiles_emb):
        x = torch.cat([protein_emb, smiles_emb], dim=1)
        for i in range(len(self.fcs) - 1):
            x = self.dropout(F.relu(self.fcs[i](x)))
        x = self.fcs[len(self.fcs) - 1](x)
        return x


class ZClassifierDataset(torch.utils.data.Dataset):
    def __init__(self, df, protein_z_map, is_measure_available=True):
        self.df = df
        self.proteins = df["protein"].tolist()
        self.smiles = df["smiles"].tolist()
        self.protein_z_map = protein_z_map
        self.is_measure_available = is_measure_available
        if is_measure_available:
            self.measure = df["measure"].tolist()

    def __getitem__(self, index):

        if self.is_measure_available:
            return (
                self.proteins[index],
                self.protein_z_map[self.proteins[index]],
                self.smiles[index],
                self.measure[index],
            )
        else:
            return (
                self.proteins[index],
                self.protein_z_map[self.proteins[index]],
                self.smiles[index],
            )

    def __len__(self):
        return len(self.proteins)

    def collate(self, data):
        samples_list = []
        for s in data:
            samples_list.append(s)
        samples_list.sort(key=lambda x: len(x[2]), reverse=True)

        # data.sort(key=len, reverse=True)
        # tensors = [model.string2tensor(string, device=device) for string in data]

        return zip(*samples_list)


def get_parser():
    parser = argparse.ArgumentParser()
    subparsers = parser.add_subparsers(
        title="Models sampler script", description="available models"
    )
    for model in MODELS.get_model_names():
        add_sample_args(subparsers.add_parser(model))
    parser.add_argument("--measure_name", type=str, required=True)
    parser.add_argument("--save_dir", type=str, required=True)
    parser.add_argument("--dataset_length", type=int, default=None, required=False)
    parser.add_argument("--lr", type=float, default=0.0001, required=False)
    return parser


def convert_dl_to_numpy(dataloader, vae_model, config):
    X = []
    y = []

    with torch.no_grad():
        for i, input_batch in enumerate(dataloader):
            protein_seq, protein_emb, smiles, measures = input_batch
            smiles_tensors = [
                vae_model.string2tensor(string, device=config.device)
                for string in smiles
            ]

            mu, logvar, z, kl_loss = vae_model.forward_encoder_with_mu_logvar(
                smiles_tensors
            )
            z = mu
            # z, kl_loss = vae_model.forward_encoder(smiles_tensors)
            # z=torch.randn(len(smiles), 128)
            protein_emb = torch.stack(protein_emb, dim=0)
            features = torch.cat([protein_emb, z.cpu().detach()], dim=1)
            X.append(features)
            y = y + list(measures)

        X = torch.cat(X, dim=0).numpy()
        y = np.array(y)
    return X, y


def create_logistic_regression_classifier(
    train_dataloader, test_dataloader, vae_model, config
):

    X, y = convert_dl_to_numpy(train_dataloader, vae_model, config)

    logger.debug(f"X size: {X.shape}, Y size: {y.shape}")
    clf = LogisticRegression(verbose=10, solver="lbfgs", max_iter=300).fit(X, y)
    logger.debug(f"Train Accuracy: {clf.score(X, y)}")
    X, y = convert_dl_to_numpy(test_dataloader, vae_model, config)
    logger.debug(f"Test Accuracy: {clf.score(X, y)}")
    dump(clf, "logistic_regression_run_n_end003_b256.clf.pkl")

    return clf


def eval_zclassifier(dataloader, vae_model, z_classifier, config):
    total_loss = 0
    total_samples = 0
    correct = 0
    with torch.no_grad():
        for i, input_batch in enumerate(dataloader):
            protein_seq, protein_emb, smiles, measures = input_batch
            smiles_tensors = [
                vae_model.string2tensor(string, device=config.device)
                for string in smiles
            ]
            # z, kl_loss = vae_model.forward_encoder(smiles_tensors)
            mu, logvar, z, kl_loss = vae_model.forward_encoder_with_mu_logvar(
                smiles_tensors
            )
            z = mu

            protein_emb = torch.stack(protein_emb, dim=0)
            measures = torch.LongTensor(measures).to(config.device)
            output = z_classifier(protein_emb.to(config.device), z.detach())
            _, predicted_classes = torch.max(output.data, 1)
            correct += (predicted_classes == measures).sum().item()

            loss = F.cross_entropy(output, measures, reduction="sum")
            total_loss += loss
            total_samples += len(protein_seq)
    test_loss = total_loss / total_samples
    accuracy = correct / total_samples
    logger.debug(f"Eval loss: {test_loss}, Accuracy: {accuracy}")
    return test_loss, accuracy


def eval_zregressor(dataloader, vae_model, z_regressor, config, loss_fn):
    total_loss = 0
    total_samples = 0
    correct = 0
    with torch.no_grad():
        for i, input_batch in enumerate(dataloader):
            smiles, measures = input_batch
            smiles_tensors = [
                vae_model.string2tensor(string, device=config.device)
                for string in smiles
            ]
            mu, logvar, z, kl_loss = vae_model.forward_encoder_with_mu_logvar(
                smiles_tensors
            )
            z = mu
            # z, kl_loss = vae_model.forward_encoder(smiles_tensors)

            measures = torch.FloatTensor(measures).to(config.device)
            output = z_regressor(z.detach()).squeeze(1)
            loss = loss_fn(output, measures, reduction="sum")
            total_loss += loss
            total_samples += len(smiles)
    test_loss = total_loss / total_samples
    logger.debug(
        f"Eval loss: {total_loss / total_samples}, Accuracy: {correct / total_samples}"
    )
    return test_loss


def load_zclassifier_model(model_path, device, config):
    z_classifier = Net(800, 128)
    z_classifier.load_state_dict(torch.load(model_path, map_location=device))
    z_classifier.to(config.device)
    return z_classifier


def load_z_ba_regressor_with_tape_embeddings(model_path, device, dims, dropout):
    z_reg = Net(3800, 128, dims=dims, dropout=dropout).to(device)
    z_reg.load_state_dict(torch.load(model_path, map_location=device))
    z_reg.to(device)
    return z_reg


def load_zregressor_model(model_path, device):
    z_regressor = RegressionNet(128)
    z_regressor.load_state_dict(torch.load(model_path, map_location=device))
    z_regressor.to(device)
    return z_regressor


class RandomVAEModel:
    def __init__(self, z_dim, device):
        self.z_dim = z_dim
        self.device = device
        logger.debug("Warning using Random encoder")

    def forward_encoder(self, smiles_tensors):
        return torch.randn((len(smiles_tensors), self.z_dim)).to(self.device), 0

    def string2tensor(self, string, device=None):
        return 1

    def forward_encoder_with_mu_logvar(self, smiles_tensors):
        # logger.debug('Warning: Using Random encoder')
        return torch.randn((len(smiles_tensors), self.z_dim)).to(self.device), 0, 0, 0


def regressor(model, config, measure_name):
    set_seed(config.seed)
    device = torch.device(config.device)
    # debug()
    # For CUDNN to work properly:
    if device.type.startswith("cuda"):
        torch.cuda.set_device(device.index or 0)

    model, trainer = load_model(config)
    model.eval()
    # model = RandomVAEModel(128, config.device)

    # create_logistic_regression_classifier(dl_train, dl_test, model, config)
    evaluate_z_on(measure_name, config, model)


def train_smiles_regressor(
    config, model, dl_train, dl_test, measure_name, loss_fn=F.l1_loss
):
    z_regressor = RegressionNet(128).to(config.device)
    # optimizer = optim.Adam(z_classifier.parameters(), 0.01)
    optimizer = optim.Adam(z_regressor.parameters(), config.lr)
    # scheduler = ReduceLROnPlateau(optimizer, mode='min', factor=0.5, patience=10, verbose=True)
    best_test_loss = 10000
    best_test_epoch = 0
    for param in model.parameters():
        param.requires_grad = False

    for j in range(100000):
        for i, input_batch in enumerate(dl_train):
            smiles, measures = input_batch
            smiles_tensors = [
                model.string2tensor(string, device=config.device) for string in smiles
            ]
            # z, kl_loss = model.forward_encoder(smiles_tensors)
            mu, logvar, z, kl_loss = model.forward_encoder_with_mu_logvar(
                smiles_tensors
            )
            z = mu

            optimizer.zero_grad()
            measures = torch.FloatTensor(measures)
            output = z_regressor(z.detach()).squeeze(1)
            loss = loss_fn(output, measures.to(config.device))
            loss.backward()
            optimizer.step()
            if i % 100 == 0:
                logger.debug(
                    f"{str(datetime.datetime.now())}, Epoch: {j}, Iter: {i}, {loss}"
                )
                sys.stdout.flush()

        test_loss = eval_zregressor(
            dl_test, model, z_regressor, config, loss_fn=loss_fn
        )
        logger.debug(f"Test loss: {test_loss}")
        if test_loss < best_test_loss:
            best_test_loss = test_loss
            os.makedirs(config.save_dir, exist_ok=True)
            torch.save(
                z_regressor.state_dict(),
                open(config.save_dir + "/model.pt." + str(j), "wb"),
            )
            best_test_epoch = j
        logger.debug(f"Best Test loss: {best_test_loss}, at epoch {best_test_epoch}")

        # scheduler.step(test_loss)


def train_classifier(config, model, dl_train, dl_test):
    z_classifier = Net(800, 128).to(config.device)
    # optimizer = optim.Adam(z_classifier.parameters(), 0.01)
    optimizer = optim.Adam(z_classifier.parameters(), config.lr)
    # scheduler = ReduceLROnPlateau(optimizer, mode='min', factor=0.5, patience=10, verbose=True)

    for param in model.parameters():
        param.requires_grad = False

    best_test_accuracy = 0
    best_test_epoch = 0
    for j in range(10000):
        for i, input_batch in enumerate(dl_train):
            protein_seq, protein_emb, smiles, measures = input_batch
            smiles_tensors = [
                model.string2tensor(string, device=config.device) for string in smiles
            ]

            # z, kl_loss = model.forward_encoder(smiles_tensors)
            mu, logvar, z, kl_loss = model.forward_encoder_with_mu_logvar(
                smiles_tensors
            )
            z = mu
            optimizer.zero_grad()
            protein_emb = torch.stack(protein_emb, dim=0)
            measures = torch.LongTensor(measures)
            output = z_classifier(protein_emb.to(config.device), z.detach())
            loss = F.cross_entropy(output, measures.to(config.device))
            loss.backward()
            optimizer.step()
            if i % 100 == 0:
                logger.debug(
                    f"{str(datetime.datetime.now())}, Epoch: {j}, Iter: {i}, {loss}"
                )
                sys.stdout.flush()
        # torch.save(z_classifier.state_dict(), open('zclassifier_models_01/model.pt.' + str(j), 'wb'))
        test_loss, test_accuracy = eval_zclassifier(
            dl_test, model, z_classifier, config
        )
        if test_accuracy > best_test_accuracy:
            best_test_accuracy = test_accuracy
            os.makedirs(config.save_dir, exist_ok=True)
            torch.save(
                z_classifier.state_dict(),
                open(config.save_dir + "/model.pt." + str(j), "wb"),
            )
            best_test_epoch = j
        logger.debug(
            f"Best Test Accuracy: {best_test_accuracy}, at epoch {best_test_epoch}"
        )


def get_map_weights(subset_indices, seqs, smiles, targets):
    smile_mapper = {}
    seqs_mapper = {}

    subset_smiles = [smiles[idx] for idx in subset_indices]
    subset_seqs = [seqs[idx] for idx in subset_indices]
    subset_targets = [targets[idx] for idx in subset_indices]
    map_weights = []

    for idx, smile in enumerate(subset_smiles):
        seq = subset_seqs[idx]
        target = subset_targets[idx]

        # seq = ",".join(map(str,seq.tolist())) #todo: need to look at raw-seq level
        # smile = ",".join(map(str,smile.tolist())) #todo: need to look at raw-seq level

        if smile not in smile_mapper:
            smile_mapper[smile] = [[seq, target]]
        else:
            smile_mapper[smile].append([seq, target])

        if seq not in seqs_mapper:
            seqs_mapper[seq] = [[smile, target]]
        else:
            seqs_mapper[seq].append([smile, target])

    stddev_seq_map = {}
    stddev_smiles_map = {}

    for seq in seqs_mapper.keys():
        stddev_seq_map[seq] = 0.0
        if len(seqs_mapper[seq]) > 1:
            stddev_seq_map[seq] = statistics.stdev(
                [ele[1].item() for ele in seqs_mapper[seq]]
            )

    for smile in smile_mapper.keys():
        stddev_smiles_map[smile] = 0.0
        if len(smile_mapper[smile]) > 1:
            stddev_smiles_map[smile] = statistics.stdev(
                [ele[1].item() for ele in smile_mapper[smile]]
            )

    for idx, smile in enumerate(subset_smiles):
        seq = subset_seqs[idx]

        #    seq = ",".join(map(str,seq.tolist()))
        #    smile = ",".join(map(str,smile.tolist()))

        seq_w = len(seqs_mapper[seq])
        smile_w = len(smile_mapper[smile])

        seq_tar_w, smile_tar_w = 0.0, 0.0
        if len(seqs_mapper[seq]) > 1:
            # seq_tar_w = statistics.stdev([ele[1].item() for ele in seqs_mapper[seq]])
            seq_tar_w = stddev_seq_map[seq]

        if len(smile_mapper[smile]) > 1:
            # smile_tar_w = statistics.stdev([ele[1].item() for ele in smile_mapper[smile]])
            smile_tar_w = stddev_smiles_map[smile]

        weight = ((seq_w * seq_tar_w) + (smile_w * smile_tar_w)) / 2.0

        # making sure we don't weight a sample less than a unique (smile,seq) pair
        weight = max(1, weight)

        map_weights.append(weight)

    return map_weights


def train_z_ba_regressor(
    config,
    vae_model,
    dl_train,
    test_dls,
    dims=[1024, 512, 256, 128, 64, 1],
    dropout=0.0,
):
    # d = [512,1]
    z_classifier = Net(3800, 128, dims=dims, dropout=dropout).to(config.device)
    logger.debug(z_classifier)
    logger.debug([x.size() for x in z_classifier.parameters()])
    # optimizer = optim.Adam(z_classifier.parameters(), 0.01)
    optimizer = optim.Adam(z_classifier.parameters(), config.lr)
    scheduler = optim.lr_scheduler.ReduceLROnPlateau(
        optimizer, "min", verbose=True, patience=50, min_lr=1e-5
    )
    # scheduler = optim.lr_scheduler.CosineAnnealingWarmRestarts(optimizer, 1)
    # scheduler = ReduceLROnPlateau(optimizer, mode='min', factor=0.5, patience=10, verbose=True)
    # Filter both train and test data to include only those strings that contain the vocab
    # Combine the train and test evaluations
    #

    for param in vae_model.parameters():
        param.requires_grad = False

    best_test_losses = {}
    best_test_epochs = {}
    for key in test_dls.keys():
        best_test_losses[key] = 100
        best_test_epochs[key] = 0

    for j in range(10000):
        for i, input_batch in enumerate(dl_train):
            protein_seq, protein_emb, smiles, measures = input_batch
            smiles_tensors = [
                vae_model.string2tensor(string, device=config.device)
                for string in smiles
            ]

            # z, kl_loss = model.forward_encoder(smiles_tensors)
            mu, logvar, z, kl_loss = vae_model.forward_encoder_with_mu_logvar(
                smiles_tensors
            )

            # optimizer.zero_grad()
            # measures = torch.FloatTensor(measures)
            # output = z_regressor(z.detach()).squeeze(1)
            # loss = loss_fn(output, measures.to(config.device))
            z = mu
            optimizer.zero_grad()
            protein_emb = torch.stack(protein_emb, dim=0)
            measures = torch.FloatTensor(measures)
            output = z_classifier(protein_emb.to(config.device), z.detach()).squeeze()
            loss = F.mse_loss(output, measures.to(config.device))
            loss.backward()
            optimizer.step()
            if i % 100 == 0:
                logger.debug(
                    f"{str(datetime.datetime.now())}, Epoch: {j}, Iter: {i}, {loss}"
                )

                sys.stdout.flush()
        # torch.save(z_classifier.state_dict(), open('zclassifier_models_01/model.pt.' + str(j), 'wb'))
        current_model_saved = False
        for key in test_dls:
            test_loss = eval_z_ba_regressor(
                test_dls[key], vae_model, z_classifier, config, F.mse_loss
            )
            logger.debug(f"Test loss for {key},at epoch {j}: {test_loss}")
            if test_loss < best_test_losses[key]:
                best_test_losses[key] = test_loss
                best_test_epochs[key] = j
                if test_loss < SAVE_MODELS_IF_LOSS_BELOW and not current_model_saved:
                    os.makedirs(config.save_dir, exist_ok=True)
                    torch.save(
                        z_classifier.state_dict(),
                        open(config.save_dir + "/model.pt." + str(j), "wb"),
                    )
                    current_model_saved = True

            logger.debug(
                f"Best Test Loss for {key}: {best_test_losses[key]} "
                f"at epoch {best_test_epochs[key]}, Location: {config.save_dir}"
            )
        # scheduler.step(test_loss)

        scheduler.step(test_loss)
        for param_group in optimizer.param_groups:
            logger.debug(f"LR: {param_group['lr']}")


def eval_z_ba_regressor(dataloader, vae_model, z_regressor, config, loss_fn):
    total_loss = 0
    total_samples = 0
    with torch.no_grad():
        for i, input_batch in enumerate(dataloader):
            protein_seq, protein_emb, smiles, measures = input_batch
            smiles_tensors = [
                vae_model.string2tensor(string, device=config.device)
                for string in smiles
            ]
            mu, logvar, z, kl_loss = vae_model.forward_encoder_with_mu_logvar(
                smiles_tensors
            )
            z = mu
            # z, kl_loss = vae_model.forward_encoder(smiles_tensors)
            protein_emb = torch.stack(protein_emb, dim=0)
            measures = torch.FloatTensor(measures).to(config.device)
            output = z_regressor(protein_emb.to(config.device), z.detach()).squeeze(1)
            loss = loss_fn(output, measures, reduction="sum")
            total_loss += loss
            total_samples += len(smiles)
    test_loss = total_loss / total_samples
    return test_loss


def random_protein_z_map(real_protein_z_map):
    retval = {}
    for k in real_protein_z_map:
        retval[k] = torch.randn(800)
    return retval


def create_logp_dataloader(data_root, batch_size, shuffle=False):
    pass


# def create_smiles_dataloader(batch_size, measure_name, config):
#     df = pd.read_csv('/dccstor/medscan7/smallmolecule/runs/moses-run-2019-08-27/data/ZINC_310k.csv')
#     df[measure_name] = df[measure_name].map(lambda x: float(x))
#     dataset = SmilesDataset(df, measure_name=measure_name, is_measure_available=True, dataset_length=config.dataset_length)
#     train_length = int(0.95 * len(dataset))
#     test_length = len(dataset) - train_length
#     train_dataset, test_dataset = random_split(dataset, [train_length, test_length])

#     train_dataloader = torch.utils.data.DataLoader(train_dataset,
#                                              batch_size=batch_size,
#                                              collate_fn=SmilesDataset.collate,
#                                              shuffle=True)

#     test_dataloader = torch.utils.data.DataLoader(test_dataset,
#                                              batch_size=batch_size,
#                                              collate_fn=SmilesDataset.collate,
#                                              shuffle=False)

#     return train_dataloader, test_dataloader


def evaluate_z_on(measure_name, config, model):
    # TODO: Remove hardcoding
    bindingdb_train_file = "/dccstor/medscan7/smallmolecule/runs/moses-run-2019-09-22/data/bindingdb_train_with_logp_qed_sa.csv"
    bindingdb_test_file = "/dccstor/medscan7/smallmolecule/runs/moses-run-2019-09-22/data/bindingdb_test_with_logp_qed_sa.csv"
    train_dl, test_dl = create_smiles_dataloader(
        bindingdb_train_file, bindingdb_test_file, 512, measure_name, config
    )
    train_smiles_regressor(config, model, train_dl, test_dl, measure_name)


def is_string_covered_by_vocab(vocab_keys, test_string):
    return all([char in vocab_keys for char in test_string])


def create_dataloader(
    data_root,
    dataset,
    batch_size,
    protein_z_map,
    upsampling,
    dataset_len=None,
    shuffle=False,
    threshold=True,
    filter_using_vae_vocab=False,
):

    df = DeepAffinity.get_bindingdb_df(data_root, dataset)

    # da = DeepAffinity(data_root, dataset)
    logger.debug(f"Length of dataset: {len(df)}")
    # logger.debug(df.head(1))
    if threshold:
        df["measure"] = df["measure"].map(lambda x: 1 if x > IC_50_THRESHOLD else 0)

    if dataset_len:
        df = df.head(dataset_len)

    if filter_using_vae_vocab:
        vae_vocab_keys = set(
            [
                "#",
                "(",
                ")",
                "-",
                "1",
                "2",
                "3",
                "4",
                "5",
                "6",
                "=",
                "B",
                "C",
                "F",
                "H",
                "N",
                "O",
                "S",
                "[",
                "]",
                "c",
                "l",
                "n",
                "o",
                "r",
                "s",
                "<bos>",
                "<eos>",
                "<pad>",
                "<unk>",
            ]
        )
        df = df[[is_string_covered_by_vocab(vae_vocab_keys, s) for s in df["smiles"]]]
    logger.debug(f"Length of dataset after filtering: {len(df)}")

    #    train_data = read_smiles_csv(
    #        '/dccstor/creativeai/inkpad/affinity/moses-data/train.csv')  #list of smiles

    # protein_z_map = torch.load(
    #     '/dccstor/medscan7/smallmolecule/runs/moses-run-2019-08-27/regression/savedir_full/protein_emb1.pt'
    # )

    # TODO Fix hardcoding of protein embedding
    # protein_z_map = torch.load(
    #     '/dccstor/medscan7/smallmolecule/runs/moses-run-2019-09-22/savedir_new_epoch20.emb'
    # )

    # protein_z_map = random_protein_z_map(protein_z_map)
    dataset_train = ZClassifierDataset(df, protein_z_map)
    logger.debug(f"Upsampling: {upsampling}")
    if upsampling:
        weights = get_map_weights(
            list(range(len(df))), df["protein"], df["smiles"], df["measure"]
        )
        train_sampler = WeightedRandomSampler(weights, len(df))
        dataloader = torch.utils.data.DataLoader(
            dataset_train,
            batch_size=batch_size,
            sampler=train_sampler,
            collate_fn=ZClassifierDataset.collate,
        )
    else:
        dataloader = torch.utils.data.DataLoader(
            dataset_train,
            batch_size=batch_size,
            collate_fn=ZClassifierDataset.collate,
            shuffle=shuffle,
        )
    return dataloader


if __name__ == "__main__":
    parser = get_parser()
    config = parser.parse_args()
    model = sys.argv[1]
    # measure_name = sys.argv[2]
    regressor("vae", config, config.measure_name)
