# Supplementary material for: Accelerating drug target inhibitor discovery with a deep generative foundation model
Source: Sci Adv. 2023 Jun 21;9(25):eadg7865. doi: 10.1126/sciadv.adg7865 (PMC10284550; doi:10.1126/sciadv.adg7865)
Supplement: Supplementary file 5 — Supplementary code [file sciadv.adg7865_supplementary_code.zip › cogmol_science_advances-science_advances/cogmol_non_inference/cogmol_moses/interfaces.py]

from abc import ABC, abstractmethod

from torch.utils.data import DataLoader

from cogmol_non_inference.cogmol_moses.utils import set_torch_seed_to_all_gens


class MosesTrainer(ABC):
    @property
    def n_workers(self):
        n_workers = self.config.n_workers
        return n_workers if n_workers != 1 else 0

    def get_collate_device(self, model):
        n_workers = self.n_workers
        return "cpu" if n_workers > 0 else model.device

    def get_dataloader(self, model, data, collate_fn=None, shuffle=True):
        if collate_fn is None:
            collate_fn = self.get_collate_fn(model)
        return DataLoader(
            data,
            batch_size=self.config.n_batch,
            shuffle=shuffle,
            num_workers=self.n_workers,
            collate_fn=collate_fn,
            worker_init_fn=set_torch_seed_to_all_gens if self.n_workers > 0 else None,
        )

    def get_collate_fn(self, model):
        return None

    @abstractmethod
    def get_vocabulary(self, data):
        pass

    @abstractmethod
    def fit(self, model, train_data, val_data=None):
        pass
