# Supplementary material for: Accelerating drug target inhibitor discovery with a deep generative foundation model
Source: Sci Adv. 2023 Jun 21;9(25):eadg7865. doi: 10.1126/sciadv.adg7865 (PMC10284550; doi:10.1126/sciadv.adg7865)
Supplement: Supplementary file 5 — Supplementary code [file sciadv.adg7865_supplementary_code.zip › cogmol_science_advances-science_advances/cogmol_non_inference/cogmol_moses/script_utils.py]

import logging
import os
import random

import numpy as np
import pandas as pd
import torch
from rdkit import Chem

from cogmol_non_inference.cogmol_moses.models_storage import ModelsStorage

logger = logging.getLogger(__name__)
logger.addHandler(logging.NullHandler())

MODELS = ModelsStorage()


class SmilesDataset(torch.utils.data.Dataset):
    def __init__(
        self,
        df,
        smiles_header_name="SMILES",
        measure_name=None,
        is_measure_available=True,
        dataset_length=None,
        isomeric_smiles=True,
        randomize_smiles=False,
    ):
        """SmilesDataset

        Arguments:
            df {[type]} -- [description]

        Keyword Arguments:
            measure_name {[type]} -- [description] (default: {None})
            is_measure_available {bool} -- [description] (default: {True})
            dataset_length {[type]} -- [description] (default: {None})
            isomeric_smiles {bool} -- if True, returns isomeric smiles when randomizing each epoch (default: {True})
            randomize_smiles {bool} -- Randomize the smiles each epoch
        """
        self.df = df
        self.smiles = df[smiles_header_name].tolist()
        self.dataset_length = dataset_length
        self.isomeric_smiles = isomeric_smiles
        self.randomize_smiles = randomize_smiles

        self.is_measure_available = is_measure_available
        if is_measure_available:
            self.measure = df[measure_name].tolist()

    def __getitem__(self, index):
        smiles = self.smiles[index]
        if self.randomize_smiles:
            smiles = self.randomize_smiles(smiles, self.isomeric_smiles)
        if self.is_measure_available:
            return smiles, self.measure[index]
        else:
            return self.smiles

    def __len__(self):
        if self.dataset_length:
            logger.debug("Warning: Entire dataset not used for training.")
            return self.dataset_length
        else:
            return len(self.smiles)

    def randomize_smiles(self, smiles, isomeric_smiles):
        """Perform a randomization of a SMILES string
        must be RDKit sanitizable"""
        m = Chem.MolFromSmiles(smiles)
        if m is None:
            return None  # Invalid SMILES
        ans = list(range(m.GetNumAtoms()))
        np.random.shuffle(ans)
        nm = Chem.RenumberAtoms(m, ans)
        return Chem.MolToSmiles(nm, canonical=False, isomericSmiles=isomeric_smiles)

    def collate(self, data):
        samples_list = []
        for s in data:
            samples_list.append(s)
        samples_list.sort(key=lambda x: len(x[0]), reverse=True)

        # data.sort(key=len, reverse=True)
        # tensors = [model.string2tensor(string, device=device) for string in data]
        return list(zip(*samples_list))
        # return zip(*samples_list)


def create_collate_fn(model, device):
    def collate(data):
        # data.sort(key=len, reverse=True)
        data.sort(key=lambda x: len(x[0]), reverse=True)
        tensors = [
            (model.string2tensor(string[0], device=device), string[1])
            for string in data
        ]  # TODO: Assumes there are 3 numeric fields. Fix it
        return tensors

    return collate


def get_protein_sequence(protein_sequence_file, protein_id):
    df = pd.read_csv(protein_sequence_file)
    df.set_index("PROTEIN_ID", inplace=True)
    id_seq_map = df.to_dict()["SEQUENCE"]
    return id_seq_map[protein_id]


def create_smiles_dataloader(
    train_file, test_file, batch_size, measure_name, config, val_file=None
):
    # TODO: Remove hardcoding of filenames
    df = pd.read_csv(train_file)
    df[measure_name] = df[measure_name].map(lambda x: float(x))
    train_dataset = SmilesDataset(
        df,
        measure_name=measure_name,
        is_measure_available=True,
        dataset_length=config.dataset_length,
    )

    df_test = pd.read_csv(test_file)
    df_test[measure_name] = df_test[measure_name].map(lambda x: float(x))
    test_dataset = SmilesDataset(
        df_test,
        measure_name=measure_name,
        is_measure_available=True,
        dataset_length=config.dataset_length,
    )

    train_dataloader = torch.utils.data.DataLoader(
        train_dataset,
        batch_size=batch_size,
        collate_fn=SmilesDataset.collate,
        shuffle=True,
    )

    test_dataloader = torch.utils.data.DataLoader(
        test_dataset,
        batch_size=batch_size,
        collate_fn=SmilesDataset.collate,
        shuffle=False,
    )

    return train_dataloader, test_dataloader


def load_model1(config, model_name):
    MODELS = ModelsStorage()

    set_seed(config.seed)
    device = torch.device(config.device)

    # For CUDNN to work properly:
    if device.type.startswith("cuda"):
        torch.cuda.set_device(device.index or 0)

    # model_config = torch.load(config.config_load)
    model_vocab = torch.load(config.vocab_load)
    model_state = torch.load(config.model_load)

    model = MODELS.get_model_class(model_name)(model_vocab, config)
    model.load_state_dict(model_state)
    model = model.to(device)
    return model


def load_model(config, model_name="vae"):
    """Loads a saved VAE Model
    Arguments:
        config {dict} -- The following keys should be defined.
                            config_load, config_vocab, model_load, device
    Keyword Arguments:
        model {str} -- The model to load] (default: {'vae'})
    Returns:
        nn.Module -- the loaded model
        ModelTrainer -- a trainer for the model
    """

    device = torch.device(config.device)
    # debug()

    # For CUDNN to work properly:
    if device.type.startswith("cuda"):
        torch.cuda.set_device(device.index or 0)

    model_config = torch.load(config.config_load)
    logger.debug(f"Model Config {model_config}")
    model_vocab = torch.load(config.vocab_load)
    model_state = torch.load(config.model_load)

    model = MODELS.get_model_class(model_name)(model_vocab, model_config)
    model.load_state_dict(model_state)
    model = model.to(device)
    trainer = MODELS.get_model_trainer(model_name)(model_config)

    return model, trainer


def add_common_arg(parser):
    def torch_device(arg):
        """if re.match('^(cuda(:[0-9]+)?|cpu)$', arg) is None:
            raise argparse.ArgumentTypeError(
                'Wrong device format: {}'.format(arg)
            )

        if arg != 'cpu':
            splited_device = arg.split(':')

            if (not torch.cuda.is_available()) or \
                    (len(splited_device) > 1 and
                     int(splited_device[1]) > torch.cuda.device_count()):
                raise argparse.ArgumentTypeError(
                    'Wrong device: {} is not available'.format(arg)
                )"""

        return arg

    # Base
    parser.add_argument(
        "--device",
        type=torch_device,
        default="cuda",
        help='Device to run: "cpu" or "cuda:<device number>"',
    )
    parser.add_argument("--seed", type=int, default=0, help="Seed")

    return parser


def add_train_args(parser):
    # Common
    common_arg = parser.add_argument_group("Common")
    add_common_arg(common_arg)
    common_arg.add_argument(
        "--train_load",
        type=str,
        required=True,
        help="Input data in csv format to train",
    )
    common_arg.add_argument(
        "--val_load", type=str, help="Input data in csv format to validation"
    )
    common_arg.add_argument(
        "--model_save_dir",
        type=str,
        required=True,
        default="./models_dump/",
        help="Where to save the models/log/config/vocab",
    )
    common_arg.add_argument(
        "--model_save",
        type=str,
        required=False,
        default="model.pt",
        help="Where to save the model",
    )
    common_arg.add_argument(
        "--save_frequency", type=int, default=20, help="How often to save the model"
    )
    common_arg.add_argument(
        "--log_file", type=str, required=False, help="Where to save the log"
    )
    common_arg.add_argument(
        "--tb_loc",
        type=str,
        required=False,
        help="Where to save the tensorflow location",
    )
    common_arg.add_argument(
        "--config_save", type=str, required=False, help="Where to save the config"
    )
    common_arg.add_argument("--vocab_save", type=str, help="Where to save the vocab")
    common_arg.add_argument(
        "--vocab_load",
        type=str,
        help="Where to load the vocab; " "otherwise it will be evaluated",
    )
    return parser


def make_abs_paths(config):
    root_dir = config.model_save_dir

    if not os.path.exists(config.model_save_dir):
        os.makedirs(root_dir)
    else:
        raise FileExistsError("Model dump directory already exists.")

    config.vocab_save = os.path.join(root_dir, "vocab.nb")
    config.model_save = os.path.join(root_dir, "model.pt")
    config.log_file = os.path.join(root_dir, "log.txt")
    config.config_save = os.path.join(root_dir, "config.nb")
    config.tb_loc = os.path.join(root_dir, "tb/")
    config.opt_save = os.path.join(root_dir, "opt.pt")
    config.regression_model_save = os.path.join(root_dir, "regression_model.pt")

    return config


def add_sample_args(parser):
    # Common
    common_arg = parser.add_argument_group("Common")
    add_common_arg(common_arg)
    common_arg.add_argument(
        "--model_load", type=str, required=True, help="Where to load the model"
    )
    common_arg.add_argument(
        "--config_load", type=str, required=True, help="Where to load the config"
    )
    common_arg.add_argument(
        "--vocab_load", type=str, required=True, help="Where to load the vocab"
    )
    common_arg.add_argument(
        "--n_samples", type=int, required=True, help="Number of samples to sample"
    )
    common_arg.add_argument(
        "--gen_save", type=str, required=True, help="Where to save the gen molecules"
    )
    common_arg.add_argument("--n_batch", type=int, default=32, help="Size of batch")
    common_arg.add_argument(
        "--max_len", type=int, default=100, help="Max of length of SMILES"
    )
    # add_common_arg(common_arg)
    common_arg.add_argument(
        "--train_load", type=str, required=False, help="Where to load the model"
    )
    common_arg.add_argument(
        "--val_load", type=str, required=False, help="Where to load the model"
    )
    common_arg.add_argument(
        "--n_workers",
        type=int,
        required=False,
        default=1,
        help="Where to load the model",
    )

    return parser


def read_smiles_csv(path, fields, normalize=True):
    df = pd.read_csv(path)
    if normalize:
        df["SA"] = (df["SA"] - df["SA"].min()) / (df["SA"].max() - df["SA"].min())
    # if normalize:
    #     for f in fields:
    #         if f == 'SMILES':
    #             continue
    #         mean = df[f].mean()
    #         std = df[f].std()
    #         df[f] = (df[f] - mean)/std
    data = [df[field].to_list() for field in fields]
    return list(zip(*data))
    # return list(zip(df['SMILES'].to_list(), df['logP'].to_list(), df['SA'].to_list(), df['QED'].to_list()))
    # return pd.read_csv(path,
    #                    usecols=['SMILES'],
    #                    squeeze=True).astype(str).tolist()


def read_smiles_csv_eval(path):
    # TODO: Fix read_smiles_csv. Currently there are two different similar methods, one used for scripts.eval and one everywhere else
    # return list(zip(df['SMILES'].to_list(), df['logP'].to_list()))
    return pd.read_csv(path, usecols=["SMILES"], squeeze=True).astype(str).tolist()


def set_seed(seed):
    torch.manual_seed(seed)
    torch.cuda.manual_seed_all(seed)
    random.seed(seed)
    np.random.seed(seed)
    torch.backends.cudnn.deterministic = True
    torch.backends.cudnn.benchmark = False
