# Supplementary material for: Accelerating drug target inhibitor discovery with a deep generative foundation model
Source: Sci Adv. 2023 Jun 21;9(25):eadg7865. doi: 10.1126/sciadv.adg7865 (PMC10284550; doi:10.1126/sciadv.adg7865)
Supplement: Supplementary file 5 — Supplementary code [file sciadv.adg7865_supplementary_code.zip › cogmol_science_advances-science_advances/cogmol_non_inference/cogmol_moses/utils.py]

import random
import socket
from multiprocessing import Pool

import numpy as np
import torch
from rdkit import Chem, rdBase
from matplotlib import pyplot as plt


def debug():
    import ptvsd

    if socket.getfqdn().startswith("dcc") or socket.getfqdn().startswith("mol"):
        ptvsd.enable_attach(address=(getipaddress(), 3000), redirect_output=True)
        ptvsd.wait_for_attach()


def getipaddress():
    return socket.gethostbyname(socket.getfqdn())


# https://pytorch.org/docs/stable/data.html#torch.utils.data.DataLoader
def set_torch_seed_to_all_gens(_):
    seed = torch.initial_seed() % (2 ** 32 - 1)
    random.seed(seed)
    np.random.seed(seed)


def mapper(n_jobs):
    """
    Returns function for map call.
    If n_jobs == 1, will use standard map
    If n_jobs > 1, will use multiprocessing pool
    If n_jobs is a pool object, will return its map function
    """
    if n_jobs == 1:

        def _mapper(*args, **kwargs):
            return list(map(*args, **kwargs))

        return _mapper
    elif isinstance(n_jobs, int):
        pool = Pool(n_jobs)

        def _mapper(*args, **kwargs):
            try:
                result = pool.map(*args, **kwargs)
            finally:
                pool.terminate()
            return result

        return _mapper
    else:
        return n_jobs.map


class LogPlotter:
    def __init__(self, log):
        self.log = log

    def line(self, ax, name):
        if isinstance(self.log[0][name], dict):
            for k in self.log[0][name]:
                ax.plot(self.log[name][k], label=k)
            ax.legend()
        else:
            ax.plot(self.log[name])

        ax.set_ylabel("value")
        ax.set_xlabel("epoch")
        ax.set_title(name)

    def grid(self, names, size=7):
        _, axs = plt.subplots(
            nrows=len(names) // 2, ncols=2, figsize=(size * 2, size * (len(names) // 2))
        )

        for ax, name in zip(axs.flatten(), names):
            self.line(ax, name)


class CircularBuffer:
    def __init__(self, size):
        self.max_size = size
        self.data = np.zeros(self.max_size)
        self.size = 0
        self.pointer = -1

    def add(self, element):
        self.size = min(self.size + 1, self.max_size)
        self.pointer = (self.pointer + 1) % self.max_size
        self.data[self.pointer] = element
        return element

    def last(self):
        assert self.pointer != -1, "Can't get an element from an empty buffer!"
        return self.data[self.pointer]

    def mean(self):
        return self.data.mean()


def disable_rdkit_log():
    rdBase.DisableLog("rdApp.*")


def enable_rdkit_log():
    rdBase.EnableLog("rdApp.*")


def get_mol(smiles_or_mol):
    """
    Loads SMILES/molecule into RDKit's object
    """
    if isinstance(smiles_or_mol, str):
        if len(smiles_or_mol) == 0:
            return None
        mol = Chem.MolFromSmiles(smiles_or_mol)
        if mol is None:
            return None
        try:
            Chem.SanitizeMol(mol)
        except ValueError:
            return None
        return mol
    else:
        return smiles_or_mol
