# Supplementary material for: Accelerating drug target inhibitor discovery with a deep generative foundation model
Source: Sci Adv. 2023 Jun 21;9(25):eadg7865. doi: 10.1126/sciadv.adg7865 (PMC10284550; doi:10.1126/sciadv.adg7865)
Supplement: Supplementary file 5 — Supplementary code [file sciadv.adg7865_supplementary_code.zip › cogmol_science_advances-science_advances/cogmol_non_inference/cogmol_moses/models_storage.py]

# from cogmol_moses.organ import ORGAN, ORGANTrainer, organ_parser
# from cogmol_moses.aae import AAE, AAETrainer, aae_parser
# from cogmol_moses.char_rnn import CharRNN, CharRNNTrainer, char_rnn_parser
from cogmol_moses.vae.model import VAE

from cogmol_non_inference.cogmol_moses.vae import VAETrainer, vae_parser


class ModelsStorage:
    def __init__(self):
        self._models = {}
        # self.add_model('aae', AAE, AAETrainer, aae_parser)
        # self.add_model('char_rnn', CharRNN, CharRNNTrainer, char_rnn_parser)
        self.add_model("vae", VAE, VAETrainer, vae_parser)
        # self.add_model('organ', ORGAN, ORGANTrainer, organ_parser)

    def add_model(self, name, class_, trainer_, parser_):
        self._models[name] = {"class": class_, "trainer": trainer_, "parser": parser_}

    def get_model_names(self):
        return list(self._models.keys())

    def get_model_trainer(self, name):
        return self._models[name]["trainer"]

    def get_model_class(self, name):
        return self._models[name]["class"]

    def get_model_train_parser(self, name):
        return self._models[name]["parser"]
