# Supplementary material for: Accelerating drug target inhibitor discovery with a deep generative foundation model
Source: Sci Adv. 2023 Jun 21;9(25):eadg7865. doi: 10.1126/sciadv.adg7865 (PMC10284550; doi:10.1126/sciadv.adg7865)
Supplement: Supplementary file 5 — Supplementary code [file sciadv.adg7865_supplementary_code.zip › cogmol_science_advances-science_advances/cogmol_non_inference/cogmol_moses/metrics/mcf.csv]

names	smarts
MCF1	[#6]=&!@[#6]-[#6]#[#7]
MCF2	[#6]=&!@[#6]-[#16](=[#8])=[#8]
MCF3	[#6]=&!@[#6&!H0]-&!@[#6](=[#8])-&!@[#7]
MCF4	[H]C([H])([#6])[F,Cl,Br,I]
MCF5	[#6]1-[#8]-[#6]-1
MCF6	[#6]-[#7]=[#6]=[#8]
MCF7	[#6&!H0]=[#8]
MCF8	[#6](=&!@[#7&!H0])-&!@[#6,#7,#8,#16]
MCF9	[#6]1-[#7]-[#6]-1
MCF10	[#6]~&!@[#7]~&!@[#7]~&!@[#6]
MCF11	[#7]=&!@[#7]
MCF12	[H][#6]-1=[#6]([H])-[#6]=[#6](-*)-[#8]-1
MCF13	[H][#6]-1=[#6]([H])-[#6]=[#6](-*)-[#16]-1
MCF14	[#17,#35,#53]-c(:*):[!#1!#6]:*
MCF15	[H][#7]([H])-[#6]-1=[#6]-[#6]=[#6]-[#6]=[#6]-1
MCF16	[#16]~[#16]
MCF17	[#7]~&!@[#7]~&!@[#7]
MCF18	[#7]-&!@[#6&!H0&!H1]-&!@[#7]
MCF19	[#6&!H0](-&!@[#8])-&!@[#8]
MCF20	[#35].[#35].[#35]
MCF21	[#17].[#17].[#17].[#17]
MCF22	[#9].[#9].[#9].[#9].[#9].[#9].[#9]
