# Supplementary material for: Accelerating drug target inhibitor discovery with a deep generative foundation model
Source: Sci Adv. 2023 Jun 21;9(25):eadg7865. doi: 10.1126/sciadv.adg7865 (PMC10284550; doi:10.1126/sciadv.adg7865)
Supplement: Supplementary file 5 — Supplementary code [file sciadv.adg7865_supplementary_code.zip › cogmol_science_advances-science_advances/cogmol_non_inference/cogmol_moses/metrics/__init__.py]

from .metrics import (
    NP,
    QED,
    SA,
    FCDMetric,
    FragMetric,
    FrechetMetric,
    ScafMetric,
    SNNMetric,
    compute_intermediate_statistics,
    fraction_passes_filters,
    fraction_unique,
    fraction_valid,
    get_all_metrics,
    internal_diversity,
    logP,
    remove_invalid,
    weight,
)
from .utils import compute_scaffold, mol_passes_filters

__all__ = [
    "get_all_metrics",
    "compute_intermediate_statistics",
    "fraction_passes_filters",
    "internal_diversity",
    "fraction_unique",
    "fraction_valid",
    "remove_invalid",
    "compute_scaffold",
    "mol_passes_filters",
    "FrechetMetric",
    "NP",
    "weight",
    "logP",
    "SA",
    "QED",
    "FCDMetric",
    "SNNMetric",
    "FragMetric",
    "ScafMetric",
]
