# Supplementary material for: Accelerating drug target inhibitor discovery with a deep generative foundation model
Source: Sci Adv. 2023 Jun 21;9(25):eadg7865. doi: 10.1126/sciadv.adg7865 (PMC10284550; doi:10.1126/sciadv.adg7865)
Supplement: Supplementary file 5 — Supplementary code [file sciadv.adg7865_supplementary_code.zip › cogmol_science_advances-science_advances/cogmol_non_inference/cogmol_moses/vae/misc.py]

import math

from torch.optim.lr_scheduler import _LRScheduler


class KLAnnealer:
    def __init__(self, n_epoch, config):
        self.i_start = config.kl_start
        self.w_start = config.kl_w_start
        self.w_max = config.kl_w_end
        self.n_epoch = n_epoch

        self.inc = (self.w_max - self.w_start) / (self.n_epoch - self.i_start)

    def __call__(self, i):
        k = (i - self.i_start) if i >= self.i_start else 0
        return self.w_start + k * self.inc


class CosineAnnealingLRWithRestart(_LRScheduler):
    def __init__(self, optimizer, config):
        self.n_period = config.lr_n_period
        self.n_mult = config.lr_n_mult
        self.lr_end = config.lr_end

        self.current_epoch = 0
        self.t_end = self.n_period

        # Also calls first epoch
        super().__init__(optimizer, -1)

    def get_lr(self):
        return [
            self.lr_end
            + (base_lr - self.lr_end)
            * (1 + math.cos(math.pi * self.current_epoch / self.t_end))
            / 2
            for base_lr in self.base_lrs
        ]

    def step(self, epoch=None):
        if epoch is None:
            epoch = self.last_epoch + 1
        self.last_epoch = epoch
        self.current_epoch += 1

        for param_group, lr in zip(self.optimizer.param_groups, self.get_lr()):
            param_group["lr"] = lr

        if self.current_epoch == self.t_end:
            self.current_epoch = 0
            self.t_end = self.n_mult * self.t_end
