# Supplementary material for: Accelerating drug target inhibitor discovery with a deep generative foundation model
Source: Sci Adv. 2023 Jun 21;9(25):eadg7865. doi: 10.1126/sciadv.adg7865 (PMC10284550; doi:10.1126/sciadv.adg7865)
Supplement: Supplementary file 5 — Supplementary code [file sciadv.adg7865_supplementary_code.zip › cogmol_science_advances-science_advances/cogmol_non_inference/cogmol_moses/vae/config.py]

import argparse


def get_parser(parser=None):
    if parser is None:
        parser = argparse.ArgumentParser()

    # Model
    model_arg = parser.add_argument_group("Model")
    model_arg.add_argument(
        "--q_cell",
        type=str,
        default="gru",
        choices=["gru"],
        help="Encoder rnn cell type",
    )
    model_arg.add_argument(
        "--q_bidir",
        default=False,
        action="store_true",
        help="If to add second direction to encoder",
    )
    model_arg.add_argument(
        "--q_d_h", type=int, default=256, help="Encoder h dimensionality"
    )
    model_arg.add_argument(
        "--q_n_layers", type=int, default=1, help="Encoder number of layers"
    )
    model_arg.add_argument(
        "--q_dropout", type=float, default=0.5, help="Encoder layers dropout"
    )
    model_arg.add_argument(
        "--d_cell",
        type=str,
        default="gru",
        choices=["gru"],
        help="Decoder rnn cell type",
    )
    model_arg.add_argument(
        "--d_n_layers", type=int, default=3, help="Decoder number of layers"
    )
    model_arg.add_argument(
        "--d_dropout", type=float, default=0, help="Decoder layers dropout"
    )
    model_arg.add_argument(
        "--d_z", type=int, default=128, help="Latent vector dimensionality"
    )
    model_arg.add_argument(
        "--d_d_h", type=int, default=512, help="Decoder hidden dimensionality"
    )
    model_arg.add_argument(
        "--freeze_embeddings",
        default=False,
        action="store_true",
        help="If to freeze embeddings while training",
    )
    model_arg.add_argument(
        "--fc_h", type=int, default=512, help="Fully connected hidden dimensionality"
    )
    model_arg.add_argument(
        "--fc_use_relu",
        default=False,
        action="store_true",
        help="should use relu in fc layer",
    )
    model_arg.add_argument(
        "--fc_use_bn",
        default=False,
        action="store_true",
        help="should use bn in fc layer",
    )
    model_arg.add_argument(
        "--regression_loss_weights",
        type=str,
        default="",
        help="Weight to be used for regression loss",
    )
    model_arg.add_argument(
        "--regression_field_names",
        type=str,
        default="",
        help="Weight to be used for regression loss",
    )

    # Train
    train_arg = parser.add_argument_group("Train")
    train_arg.add_argument("--n_batch", type=int, default=512, help="Batch size")
    train_arg.add_argument(
        "--clip_grad", type=int, default=50, help="Clip gradients to this value"
    )
    train_arg.add_argument(
        "--kl_start", type=int, default=0, help="Epoch to start change kl weight from"
    )
    train_arg.add_argument(
        "--kl_w_start", type=float, default=0, help="Initial kl weight value"
    )
    train_arg.add_argument(
        "--kl_w_end", type=float, default=0.05, help="Maximum kl weight value"
    )
    train_arg.add_argument(
        "--lr_start", type=float, default=3 * 1e-4, help="Initial lr value"
    )
    train_arg.add_argument(
        "--lr_n_period",
        type=int,
        default=10,
        help="Epochs before first restart in SGDR",
    )
    train_arg.add_argument(
        "--lr_n_restarts", type=int, default=10, help="Number of restarts in SGDR"
    )
    train_arg.add_argument(
        "--lr_n_mult",
        type=int,
        default=1,
        help="Mult coefficient after restart in SGDR",
    )
    train_arg.add_argument(
        "--lr_end", type=float, default=3 * 1e-4, help="Maximum lr weight value"
    )
    train_arg.add_argument(
        "--n_last", type=int, default=1000, help="Number of iters to smooth loss calc"
    )
    train_arg.add_argument("--n_jobs", type=int, default=1, help="Number of threads")
    train_arg.add_argument(
        "--n_workers", type=int, default=1, help="Number of workers for DataLoaders"
    )

    resume_arg = parser.add_argument_group("Resume")
    resume_arg.add_argument(
        "--resume", default=False, action="store_true", help="Resume from a saved model"
    )
    resume_arg.add_argument(
        "--model_load", type=str, required=False, help="Where to load the model"
    )
    resume_arg.add_argument(
        "--config_load", type=str, required=False, help="Where to load the config"
    )
    resume_arg.add_argument(
        "--start_epoch",
        type=int,
        required=False,
        default=0,
        help="Where to load the config",
    )

    return parser
