# Supplementary material for: Accelerating drug target inhibitor discovery with a deep generative foundation model
Source: Sci Adv. 2023 Jun 21;9(25):eadg7865. doi: 10.1126/sciadv.adg7865 (PMC10284550; doi:10.1126/sciadv.adg7865)
Supplement: Supplementary file 5 — Supplementary code [file sciadv.adg7865_supplementary_code.zip › cogmol_science_advances-science_advances/cogmol_non_inference/cogmol_moses/vae/__init__.py]

from cogmol_moses.vae.model import VAE

from .config import get_parser as vae_parser
from .trainer import VAETrainer

__all__ = ["vae_parser", "VAE", "VAETrainer"]
