# Supplementary material for: Accelerating drug target inhibitor discovery with a deep generative foundation model
Source: Sci Adv. 2023 Jun 21;9(25):eadg7865. doi: 10.1126/sciadv.adg7865 (PMC10284550; doi:10.1126/sciadv.adg7865)
Supplement: Supplementary file 5 — Supplementary code [file sciadv.adg7865_supplementary_code.zip › cogmol_science_advances-science_advances/cogmol_non_inference/cogmol_moses/vae/trainer.py]

import sys
from functools import partial

import torch
import torch.nn.functional as F
import torch.optim as optim
from cogmol_moses.utils import AveragingBuffer, Logger, OneHotVocab
from tensorboardX import SummaryWriter
from torch.nn.utils import clip_grad_norm_
from tqdm.auto import tqdm

from cogmol_non_inference.cogmol_moses.interfaces import MosesTrainer
from cogmol_non_inference.cogmol_moses.vae.misc import (
    CosineAnnealingLRWithRestart,
    KLAnnealer,
)


class VAETrainer(MosesTrainer):
    def __init__(self, config):
        self.config = config
        self.tb_writer = None
        self.collate_fn = None

    def get_vocabulary(self, data):
        return OneHotVocab.from_data(data)

    def set_collate_fn(self, collate_fn):
        self.collate_fn = collate_fn

    def get_collate_fn(self, model):
        device = self.get_collate_device(model)

        def collate(data):
            sort_fn = lambda x: len(x[0])
            # data.sort(key=len, reverse=True)
            data.sort(key=sort_fn, reverse=True)
            tensors = [
                (model.string2tensor(string[0], device=device),)
                + tuple(map(partial(torch.tensor, device=device), string[1:]))
                for string in data
            ]

            return tensors

        if self.collate_fn:
            return self.collate_fn
        else:
            return collate

    def _train_epoch(
        self, model, regression_models, epoch, tqdm_data, kl_weight=0, optimizer=None
    ):
        if optimizer is None:
            model.eval()
        else:
            model.train()

        kl_loss_values = AveragingBuffer(self.config.n_last)
        recon_loss_values = AveragingBuffer(self.config.n_last)
        loss_values = AveragingBuffer(self.config.n_last)

        regression_field_names = self.config.regression_field_names
        regresson_loss_weights = self.config.regression_loss_weights
        regression_loss_values = []

        for i in range(len(regresson_loss_weights)):
            regression_loss_values.append(AveragingBuffer(self.config.n_last))

        for input_batch in tqdm_data:
            # input_batch = tuple(data.to(model.device) for data in input_batch)
            sequences, *regression_targets = zip(*input_batch)
            regression_targets = [
                torch.tensor(r, device=model.device) for r in regression_targets
            ]

            # Forward
            mu, logvar, z, kl_loss, recon_loss = model(sequences)
            loss = kl_weight * kl_loss + recon_loss

            tqdm_regr_loss_str = ""

            loss_dict = {}
            for i in range(len(regression_field_names)):
                if regression_models[i]:
                    predicted = regression_models[i](mu)
                    sys.stdout.flush()
                    regression_loss = F.l1_loss(
                        predicted.squeeze(), regression_targets[i]
                    )
                else:
                    regression_loss = torch.tensor(0, device=model.device)
                regression_loss_values[i].add(regression_loss.item())
                loss += regresson_loss_weights[i] * regression_loss
                tqdm_regr_loss_str += ":".join(
                    [
                        " ",
                        regression_field_names[i],
                        "wt",
                        f"{regresson_loss_weights[i]:.2f}",
                        "loss",
                        f"{regression_loss_values[i].mean():.5f}",
                    ]
                )
                loss_dict[regression_field_names[i]] = regression_loss.item()

            # Backward
            if optimizer is not None:
                optimizer.zero_grad()
                loss.backward()
                clip_grad_norm_(
                    self.get_optim_params(model, regression_models),
                    self.config.clip_grad,
                )
                optimizer.step()

            # Log
            kl_loss_values.add(kl_loss.item())
            recon_loss_values.add(recon_loss.item())
            # regression_loss_values.add(regression_loss.item())
            loss_values.add(loss.item())
            lr = optimizer.param_groups[0]["lr"] if optimizer is not None else 0.0

            # Update tqdm
            kl_loss_value = kl_loss_values.mean()
            recon_loss_value = recon_loss_values.mean()
            loss_value = loss_values.mean()
            # regression_loss_value = regression_loss_values.mean()
            postfix = [
                f"loss={loss_value:.3f}",
                f"(kl={kl_loss_value:.5f}",
                f"recon={recon_loss_value:.5f})",
                # f'regr={regression_loss_value:.5f})',
                f"klw={kl_weight:.5f} lr={lr:.4f}",
                tqdm_regr_loss_str,
            ]
            tqdm_data.set_postfix_str(" ".join(postfix))

        postfix = {
            "epoch": epoch,
            "kl_weight": kl_weight,
            "lr": lr,
            "kl_loss": kl_loss_value,
            "recon_loss": recon_loss_value,
            #'regression_loss': regression_loss_value,
            "loss": loss_value,
            "mode": "Eval" if optimizer is None else "Train",
        }
        postfix.update(loss_dict)
        return postfix

    # def get_optim_params(self, model, regression_model):
    #     return (p for p in model.vae.parameters() if p.requires_grad)

    def get_optim_params(self, model, regression_models):
        params = [p for p in model.vae.parameters() if p.requires_grad]
        for i in range(len(regression_models)):
            if regression_models[i]:
                params = params + [
                    p for p in regression_models[i].parameters() if p.requires_grad
                ]
        return params
        # if regression_model:
        #     return [p for p in model.vae.parameters() if p.requires_grad] + [p for p in regression_model.parameters() if p.requires_grad]
        # else:
        #     return [p for p in model.vae.parameters() if p.requires_grad]

    def _train(
        self, model, regression_models, train_loader, val_loader=None, logger=None
    ):
        device = model.device
        n_epoch = self._n_epoch()

        optimizer = optim.Adam(
            self.get_optim_params(model, regression_models), lr=self.config.lr_start
        )
        kl_annealer = KLAnnealer(n_epoch, self.config)
        lr_annealer = CosineAnnealingLRWithRestart(optimizer, self.config)
        for i in range(self.config.start_epoch):
            lr_annealer.step()

        model.zero_grad()
        for epoch in range(self.config.start_epoch, n_epoch):
            # Epoch start
            kl_weight = kl_annealer(epoch)
            tqdm_data = tqdm(
                train_loader, desc="Training (epoch #{}) of #{}".format(epoch, n_epoch)
            )
            postfix = self._train_epoch(
                model,
                regression_models,
                epoch,
                tqdm_data,
                kl_weight=kl_weight,
                optimizer=optimizer,
            )
            if logger is not None:
                logger.append(postfix)
                self.tb_log(postfix, epoch)
                logger.save(self.config.log_file)

            if val_loader is not None:
                tqdm_data = tqdm(
                    val_loader, desc="Validation (epoch #{})".format(epoch)
                )
                postfix = self._train_epoch(
                    model, regression_models, epoch, tqdm_data, kl_weight=kl_weight
                )
                if logger is not None:
                    logger.append(postfix)
                    self.tb_log(postfix, epoch)
                    logger.save(self.config.log_file)

            if (self.config.model_save is not None) and (
                epoch % self.config.save_frequency == 0
            ):
                model = model.to("cpu")
                torch.save(
                    model.state_dict(),
                    self.config.model_save[:-3] + "_{0:03d}.pt".format(epoch),
                )
                torch.save(
                    optimizer.state_dict(),
                    self.config.opt_save[:-3] + "_{0:03d}.pt".format(epoch),
                )
                model = model.to(device)

            # Epoch end
            lr_annealer.step()

    def tb_log(self, data, epoch):
        print(f"{data}, {epoch}")
        for k in data:
            if not (k == "mode"):
                self.tb_writer.add_scalar("%s/%s" % (data["mode"], k), data[k], epoch)

        # print('%s/KL-loss'%data["mode"], data["kl_loss"], epoch)
        # print('%s/Recon-loss'%data["mode"], data["recon_loss"], epoch)
        # print('%s/loss'%data["mode"], data["loss"], epoch)
        # print('%s/Regression-loss'%data["mode"], data["regression_loss"], epoch)
        # print('%s/kl-weight'%data["mode"], data["kl_weight"], epoch)

        # self.tb_writer.add_scalar('%s/KL-loss'%data["mode"], data["kl_loss"], epoch)
        # self.tb_writer.add_scalar('%s/Recon-loss'%data["mode"], data["recon_loss"], epoch)
        # self.tb_writer.add_scalar('%s/loss'%data["mode"], data["loss"], epoch)
        # self.tb_writer.add_scalar('%s/Regression-loss'%data["mode"], data["regression_loss"], epoch)
        # self.tb_writer.add_scalar('%s/kl-weight'%data["mode"], data["kl_weight"], epoch)

    def fit(self, model, regression_models, train_data, val_data=None):
        logger = Logger() if self.config.log_file is not None else None
        if self.tb_writer is None:
            self.tb_writer = SummaryWriter(log_dir=self.config.tb_loc)

        train_loader = self.get_dataloader(model, train_data, shuffle=True)
        val_loader = (
            None
            if val_data is None
            else self.get_dataloader(model, val_data, shuffle=False)
        )

        self._train(model, regression_models, train_loader, val_loader, logger)
        self.tb_writer.close()
        return model

    def _n_epoch(self):
        return sum(
            self.config.lr_n_period * (self.config.lr_n_mult ** i)
            for i in range(self.config.lr_n_restarts)
        )
