# Supplementary material for: Accelerating drug target inhibitor discovery with a deep generative foundation model
Source: Sci Adv. 2023 Jun 21;9(25):eadg7865. doi: 10.1126/sciadv.adg7865 (PMC10284550; doi:10.1126/sciadv.adg7865)
Supplement: Supplementary file 5 — Supplementary code [file sciadv.adg7865_supplementary_code.zip › cogmol_science_advances-science_advances/cogmol_non_inference/cogmol_moses/metrics/SA_Score/UnitTestSAScore.py]

from __future__ import print_function

import unittest

import sascorer
from rdkit import Chem

print(sascorer.__file__)


class TestCase(unittest.TestCase):
    def test1(self):
        with open("data/zim.100.txt") as f:
            testData = [x.strip().split("\t") for x in f]
        testData.pop(0)
        for row in testData:
            smi = row[0]
            m = Chem.MolFromSmiles(smi)
            tgt = float(row[2])
            val = sascorer.calculateScore(m)
            self.assertAlmostEqual(tgt, val, 3)


if __name__ == "__main__":
    import getopt
    import re
    import sys

    doLong = 0
    if len(sys.argv) > 1:
        args, extras = getopt.getopt(sys.argv[1:], "l")
        for arg, val in args:
            if arg == "-l":
                doLong = 1
            sys.argv.remove("-l")
    if doLong:
        for methName in dir(TestCase):
            if re.match("_test", methName):
                newName = re.sub("_test", "test", methName)
                exec("TestCase.%s = TestCase.%s" % (newName, methName))

    unittest.main()
