# Supplementary material for: Accelerating drug target inhibitor discovery with a deep generative foundation model
Source: Sci Adv. 2023 Jun 21;9(25):eadg7865. doi: 10.1126/sciadv.adg7865 (PMC10284550; doi:10.1126/sciadv.adg7865)
Supplement: Supplementary file 5 — Supplementary code [file sciadv.adg7865_supplementary_code.zip › cogmol_science_advances-science_advances/cogmol_non_inference/cogmol_moses/metrics/SA_Score/README]

RDKit-based implementation of the method described in:

Estimation of Synthetic Accessibility Score of Drug-like Molecules based on Molecular Complexity and Fragment Contributions
Peter Ertl and Ansgar Schuffenhauer
Journal of Cheminformatics 1:8 (2009)
http://www.jcheminf.com/content/1/1/8

Contribution from Peter Ertl and Greg Landrum
