# Supplementary material for: Accelerating drug target inhibitor discovery with a deep generative foundation model
Source: Sci Adv. 2023 Jun 21;9(25):eadg7865. doi: 10.1126/sciadv.adg7865 (PMC10284550; doi:10.1126/sciadv.adg7865)
Supplement: Supplementary file 5 — Supplementary code [file sciadv.adg7865_supplementary_code.zip › cogmol_science_advances-science_advances/cogmol_non_inference/cogmol_moses/metrics/SA_Score/sascorer.py]

#
# calculation of synthetic accessibility score as described in:
#
# Estimation of Synthetic Accessibility Score of Drug-like Molecules based on
# Molecular Complexity and Fragment Contributions
# Peter Ertl and Ansgar Schuffenhauer
# Journal of Cheminformatics 1:8 (2009)
# http://www.jcheminf.com/content/1/1/8
#
# several small modifications to the original paper are included
# particularly slightly different formula for marocyclic penalty
# and taking into account also molecule symmetry (fingerprint density)
#
# for a set of 10k diverse molecules the agreement between the original method
# as implemented in PipelinePilot and this implementation is r2 = 0.97
#
# peter ertl & greg landrum, september 2013
#
from __future__ import print_function

import math
import os.path as op
import pickle

from rdkit import Chem
from rdkit.Chem import rdMolDescriptors
from rdkit.six import iteritems

_fscores = None


def readFragmentScores(name="fpscores"):
    import gzip

    global _fscores
    # generate the full path filename:
    if name == "fpscores":
        name = op.join(op.dirname(__file__), name)
    _fscores = pickle.load(gzip.open("%s.pkl.gz" % name))
    outDict = {}
    for i in _fscores:
        for j in range(1, len(i)):
            outDict[i[j]] = float(i[0])
    _fscores = outDict


def numBridgeheadsAndSpiro(mol, ri=None):
    nSpiro = rdMolDescriptors.CalcNumSpiroAtoms(mol)
    nBridgehead = rdMolDescriptors.CalcNumBridgeheadAtoms(mol)
    return nBridgehead, nSpiro


def calculateScore(m):
    if _fscores is None:
        readFragmentScores()

    # fragment score
    fp = rdMolDescriptors.GetMorganFingerprint(
        m, 2  # <- 2 is the *radius* of the circular fingerprint
    )
    fps = fp.GetNonzeroElements()
    score1 = 0.0
    nf = 0
    for bitId, v in iteritems(fps):
        nf += v
        sfp = bitId
        score1 += _fscores.get(sfp, -4) * v
    score1 /= nf

    # features score
    nAtoms = m.GetNumAtoms()
    nChiralCenters = len(Chem.FindMolChiralCenters(m, includeUnassigned=True))
    ri = m.GetRingInfo()
    nBridgeheads, nSpiro = numBridgeheadsAndSpiro(m, ri)
    nMacrocycles = 0
    for x in ri.AtomRings():
        if len(x) > 8:
            nMacrocycles += 1

    sizePenalty = nAtoms ** 1.005 - nAtoms
    stereoPenalty = math.log10(nChiralCenters + 1)
    spiroPenalty = math.log10(nSpiro + 1)
    bridgePenalty = math.log10(nBridgeheads + 1)
    macrocyclePenalty = 0.0
    # ---------------------------------------
    # This differs from the paper, which defines:
    #  macrocyclePenalty = math.log10(nMacrocycles+1)
    # This form generates better results when 2 or more macrocycles are present
    if nMacrocycles > 0:
        macrocyclePenalty = math.log10(2)

    score2 = (
        0.0
        - sizePenalty
        - stereoPenalty
        - spiroPenalty
        - bridgePenalty
        - macrocyclePenalty
    )

    # correction for the fingerprint density
    # not in the original publication, added in version 1.1
    # to make highly symmetrical molecules easier to synthetise
    score3 = 0.0
    if nAtoms > len(fps):
        score3 = math.log(float(nAtoms) / len(fps)) * 0.5

    sascore = score1 + score2 + score3

    # need to transform "raw" value into scale between 1 and 10
    min = -4.0
    max = 2.5
    sascore = 11.0 - (sascore - min + 1) / (max - min) * 9.0
    # smooth the 10-end
    if sascore > 8.0:
        sascore = 8.0 + math.log(sascore + 1.0 - 9.0)
    if sascore > 10.0:
        sascore = 10.0
    elif sascore < 1.0:
        sascore = 1.0

    return sascore


def processMols(mols):
    print("smiles\tName\tsa_score")
    for i, m in enumerate(mols):
        if m is None:
            continue

        s = calculateScore(m)

        smiles = Chem.MolToSmiles(m)
        print(smiles + "\t" + m.GetProp("_Name") + "\t%3f" % s)


if __name__ == "__main__":
    import sys
    import time

    t1 = time.time()
    readFragmentScores("fpscores")
    t2 = time.time()

    suppl = Chem.SmilesMolSupplier(sys.argv[1])
    t3 = time.time()
    processMols(suppl)
    t4 = time.time()

    print(
        "Reading took %.2f seconds. Calculating took %.2f seconds"
        % ((t2 - t1), (t4 - t3)),
        file=sys.stderr,
    )

#
#  Copyright (c) 2013, Novartis Institutes for BioMedical Research Inc.
#  All rights reserved.
#
# Redistribution and use in source and binary forms, with or without
# modification, are permitted provided that the following conditions are
# met:
#
#     * Redistributions of source code must retain the above copyright
#       notice, this list of conditions and the following disclaimer.
#     * Redistributions in binary form must reproduce the above
#       copyright notice, this list of conditions and the following
#       disclaimer in the documentation and/or other materials provided
#       with the distribution.
#     * Neither the name of Novartis Institutes for BioMedical Research Inc.
#       nor the names of its contributors may be used to endorse or promote
#       products derived from this software without specific prior written
#       permission.
#
# THIS SOFTWARE IS PROVIDED BY THE COPYRIGHT HOLDERS AND CONTRIBUTORS
# "AS IS" AND ANY EXPRESS OR IMPLIED WARRANTIES, INCLUDING, BUT NOT
# LIMITED TO, THE IMPLIED WARRANTIES OF MERCHANTABILITY AND FITNESS FOR
# A PARTICULAR PURPOSE ARE DISCLAIMED. IN NO EVENT SHALL THE COPYRIGHT
# OWNER OR CONTRIBUTORS BE LIABLE FOR ANY DIRECT, INDIRECT, INCIDENTAL,
# SPECIAL, EXEMPLARY, OR CONSEQUENTIAL DAMAGES (INCLUDING, BUT NOT
# LIMITED TO, PROCUREMENT OF SUBSTITUTE GOODS OR SERVICES; LOSS OF USE,
# DATA, OR PROFITS; OR BUSINESS INTERRUPTION) HOWEVER CAUSED AND ON ANY
# THEORY OF LIABILITY, WHETHER IN CONTRACT, STRICT LIABILITY, OR TORT
# (INCLUDING NEGLIGENCE OR OTHERWISE) ARISING IN ANY WAY OUT OF THE USE
# OF THIS SOFTWARE, EVEN IF ADVISED OF THE POSSIBILITY OF SUCH DAMAGE.
#
