# Supplementary material for: Accelerating drug target inhibitor discovery with a deep generative foundation model
Source: Sci Adv. 2023 Jun 21;9(25):eadg7865. doi: 10.1126/sciadv.adg7865 (PMC10284550; doi:10.1126/sciadv.adg7865)
Supplement: Supplementary file 5 — Supplementary code [file sciadv.adg7865_supplementary_code.zip › cogmol_science_advances-science_advances/cogmol_non_inference/cogmol_moses/metrics/NP_Score/README]

RDKit-based implementation of the method described in:

Natural Product-likeness Score and Its Application for Prioritization of Compound Libraries 
Peter Ertl, Silvio Roggo, and Ansgar Schuffenhauer
Journal of Chemical Information and Modeling, 48, 68-74 (2008)
http://pubs.acs.org/doi/abs/10.1021/ci700286x

Contribution from Peter Ertl
