# Supplementary material for: Accelerating drug target inhibitor discovery with a deep generative foundation model
Source: Sci Adv. 2023 Jun 21;9(25):eadg7865. doi: 10.1126/sciadv.adg7865 (PMC10284550; doi:10.1126/sciadv.adg7865)
Supplement: Supplementary file 5 — Supplementary code [file sciadv.adg7865_supplementary_code.zip › cogmol_science_advances-science_advances/cogmol_non_inference/cogmol_moses/metrics/NP_Score/npscorer.py]

#
# calculation of natural product-likeness as described in:
#
# Natural Product-likeness Score and Its Application for Prioritization of
# Compound Libraries
# Peter Ertl, Silvio Roggo, and Ansgar Schuffenhauer
# Journal of Chemical Information and Modeling, 48, 68-74 (2008)
# http://pubs.acs.org/doi/abs/10.1021/ci700286x
#
# for the training of this model only openly available data have been used
# ~50,000 natural products collected from various open databases
# ~1 million drug-like molecules from ZINC as a "non-NP background"
#
# peter ertl, august 2015
#

from __future__ import print_function

import gzip
import math
import os.path
import pickle
import sys
from collections import namedtuple

from rdkit import Chem
from rdkit.Chem import rdMolDescriptors

_fscores = None


def readNPModel(filename=os.path.join(os.path.dirname(__file__), "publicnp.model.gz")):
    """Reads and returns the scoring model,
    which has to be passed to the scoring functions."""
    global _fscores
    _fscores = pickle.load(gzip.open(filename))
    return _fscores


def scoreMolWConfidence(mol, fscore):
    """Next to the NP Likeness Score, this function outputs a confidence value
    between 0..1 that descibes how many fragments of the tested molecule
    were found in the model data set (1: all fragments were found).

    Returns namedtuple NPLikeness(nplikeness, confidence)"""

    if mol is None:
        raise ValueError("invalid molecule")
    fp = rdMolDescriptors.GetMorganFingerprint(mol, 2)
    bits = fp.GetNonzeroElements()

    # calculating the score
    score = 0.0
    bits_found = 0
    for bit in bits:
        if bit in fscore:
            bits_found += 1
            score += fscore[bit]

    score /= float(mol.GetNumAtoms())
    confidence = float(bits_found / len(bits))

    # preventing score explosion for exotic molecules
    if score > 4:
        score = 4.0 + math.log10(score - 4.0 + 1.0)
    elif score < -4:
        score = -4.0 - math.log10(-4.0 - score + 1.0)
    NPLikeness = namedtuple("NPLikeness", "nplikeness,confidence")
    return NPLikeness(score, confidence)


def scoreMol(mol, fscore=None):
    """Calculates the Natural Product Likeness of a molecule.

    Returns the score as float in the range -5..5."""
    if _fscores is None:
        readNPModel()
    fscore = fscore or _fscores
    return scoreMolWConfidence(mol, fscore).nplikeness


def processMols(fscore, suppl):
    print("calculating ...", file=sys.stderr)
    n = 0
    for i, m in enumerate(suppl):
        if m is None:
            continue

    n += 1
    score = "%.3f" % scoreMol(m, fscore)

    smiles = Chem.MolToSmiles(m, True)
    name = m.GetProp("_Name")
    print(smiles + "\t" + name + "\t" + score)

    print("finished, " + str(n) + " molecules processed", file=sys.stderr)


if __name__ == "__main__":
    fscore = readNPModel()  # fills fscore

    suppl = Chem.SmilesMolSupplier(
        sys.argv[1], smilesColumn=0, nameColumn=1, titleLine=False
    )
    processMols(fscore, suppl)

#
# Copyright (c) 2015, Novartis Institutes for BioMedical Research Inc.
# All rights reserved.
#
# Redistribution and use in source and binary forms, with or without
# modification, are permitted provided that the following conditions are
# met:
#
#     * Redistributions of source code must retain the above copyright
#       notice, this list of conditions and the following disclaimer.
#     * Redistributions in binary form must reproduce the above
#       copyright notice, this list of conditions and the following
#       disclaimer in the documentation and/or other materials provided
#       with the distribution.
#     * Neither the name of Novartis Institutes for BioMedical Research Inc.
#       nor the names of its contributors may be used to endorse or promote
#       products derived from this software without specific prior written
#       permission.
#
# THIS SOFTWARE IS PROVIDED BY THE COPYRIGHT HOLDERS AND CONTRIBUTORS
# "AS IS" AND ANY EXPRESS OR IMPLIED WARRANTIES, INCLUDING, BUT NOT
# LIMITED TO, THE IMPLIED WARRANTIES OF MERCHANTABILITY AND FITNESS FOR
# A PARTICULAR PURPOSE ARE DISCLAIMED. IN NO EVENT SHALL THE COPYRIGHT
# OWNER OR CONTRIBUTORS BE LIABLE FOR ANY DIRECT, INDIRECT, INCIDENTAL,
# SPECIAL, EXEMPLARY, OR CONSEQUENTIAL DAMAGES (INCLUDING, BUT NOT
# LIMITED TO, PROCUREMENT OF SUBSTITUTE GOODS OR SERVICES; LOSS OF USE,
# DATA, OR PROFITS; OR BUSINESS INTERRUPTION) HOWEVER CAUSED AND ON ANY
# THEORY OF LIABILITY, WHETHER IN CONTRACT, STRICT LIABILITY, OR TORT
# (INCLUDING NEGLIGENCE OR OTHERWISE) ARISING IN ANY WAY OUT OF THE USE
# OF THIS SOFTWARE, EVEN IF ADVISED OF THE POSSIBILITY OF SUCH DAMAGE.
#
