# Supplementary material for: Accelerating drug target inhibitor discovery with a deep generative foundation model
Source: Sci Adv. 2023 Jun 21;9(25):eadg7865. doi: 10.1126/sciadv.adg7865 (PMC10284550; doi:10.1126/sciadv.adg7865)
Supplement: Supplementary file 6 — COVID-19 Molecule Explorer (Mpro) [file sciadv.adg7865_covid-19_molecule_explorer_mpro.zip]

Archive with 1 entries (1 files):
- adg7865_COVID-19_molecule _explorer_(Mpro).csv
