# Supplementary material for: Accelerating drug target inhibitor discovery with a deep generative foundation model
Source: Sci Adv. 2023 Jun 21;9(25):eadg7865. doi: 10.1126/sciadv.adg7865 (PMC10284550; doi:10.1126/sciadv.adg7865)
Supplement: Supplementary file 6 — COVID-19 Molecule Explorer (Mpro) [file sciadv.adg7865_covid-19_molecule_explorer_mpro.zip › adg7865_COVID-19_molecule _explorer_(Mpro).csv]

	ORIG_INDEX	SMILES	AFF	TOX	SEL	QED	SA	LogP	MolW	pubchemID	NOV	NID	ID	IN_TRAIN	CHIRAL	Dock	cx	cy	cz	VERSION	cluster	rxn_info_fname
0	0	O=S(=O)(NCc1cn(C2CC2)nc1-c1ccccc1)c1ccccc1	6.4188943	0	1.2825684070587158	0.7389253466660233	2.1297993130997206	3.363500000000002	353.4470000000002	42347371	0.06779659	1	GEN1	False	False	-7.6	-11.382730769230768	15.251	68.34065384615386	GEN
1	1	CCCCc1ccc(NC(=O)C(C#N)(CC)c2ccccc2)cc1	7.8637185	0	1.1609273910522455	0.7933723774594728	2.6824055581672948	4.839280000000004	320.436	61831571	0.09375	2	GEN2	False	True					GEN
2	2	CCN1CCC(CCOc2ccc(CC3=CC=NC4=NC=CC3N4)cc2F)CC1	8.238552	0	1.1819064140319826	0.7642082319511525	4.512915974088624	3.7213000000000016	396.51000000000016	68891961	0.18181819	3	GEN3	False	True					GEN
3	3	COc1ccc(C=Cc2cc3c(oc2=O)-c2cc(F)cc(c2)OC3)cc1F	7.8977426999999985	1	1.1897311210632324	0.6748785017414343	3.597855291549761	4.656400000000001	368.33500000000015	7485406	0.10526317	4	GEN4	False	False	-8.1	-11.694444444444445	12.790740740740745	69.65211111111114	GEN
4	4	CC(CCCc1cnc2[nH]ccc2n1)NCc1cncn1Cc1cccc(F)c1	9.1122265	0	1.1654533386230472	0.453952465263381	3.2257497118975973	3.8428000000000018	392.48200000000014	82149977	0.039215624	5	GEN5	False	True					GEN
5	5	Cc1cnc2[nH]ccc2c1-c1ccccc1N	6.1568255	1	1.3771332740783695	0.6226155876954402	2.36991022391277	3.12052	223.27900000000002	49801487	0.0	6	GEN6	False	False	-6.7	-35.5022	15.937900000000004	54.8547	GEN
6	6	CC1(c2ccc(Cl)cc2)C(=O)C(N)C(=O)N1CCC(=O)NC(c1ccccc1)c1ccccc1	7.463789500000002	0	1.215149164199829	0.5106193409771033	3.3222037912656246	3.589700000000001	475.97600000000017	45901160	0.140625	7	GEN7	False	True					GEN
7	7	O=C(CC(NC(=O)CCCC1CCCC1)C1CC1)NCCS(=O)(=O)c1cccs1	7.451577	1	1.3043996810913088	0.5216354890966408	3.1038601125156315	3.2834000000000017	440.63100000000014	55735933	0.07017541	8	GEN8	False	True					GEN
8	8	CCCCCCCNC(=O)Oc1cccc(C(=O)N(CCc2ccccc2)C(=O)NC)c1	8.037633	0	1.2426233291625977	0.4938422811017618	2.351451345100924	4.769700000000004	439.55600000000015	144804303	0.10169494	9	GEN9	False	False	-7.0	-37.992735294117644	13.039264705882351	55.690676470588244	GEN
9	9	CN(C)CCNC(=O)c1ccccc1Oc1ccc(NC(=O)Nc2ccc(F)c(F)c2F)cc1	8.179412	1	1.3799849510192868	0.41032340088050057	2.226776072180101	4.8316000000000034	472.46700000000016	69667237	0.04918027	10	GEN10	False	False	-7.6	-11.168756756756757	10.116891891891893	70.93748648648648	GEN
10	10	CCCOc1ccc(OC2CCC(C(=O)O)c3ccccc3C2=O)cc1F	7.8104505999999985	0	1.2218633174896238	0.7693367538916379	3.197793650559173	4.206800000000003	372.39200000000005	137733350	0.09523809	11	GEN11	False	True					GEN
11	11	COc1ccc(Oc2ccc(CC(C#N)NC(=O)C3(C(N)=O)CC3)c(F)c2)cc1C	8.899047999999997	0	1.3753825664520267	0.6484642153477848	3.101615752813272	2.751400000000001	411.4330000000003	117875322	0.13207543	12	GEN12	False	True					GEN
12	12	CNC(=O)c1cn(Cc2cc(Cl)cc(OC(F)(F)F)c2)c2ccc(OC)cc2c1=O	7.241627	0	1.2370360374450682	0.6515169874046177	2.425444576828248	3.9700000000000033	440.80500000000006	56847337	0.055555522	13	GEN13	False	False	-7.6	-10.658322580645164	14.56087096774193	67.98158064516129	GEN
13	13	C1=Nc2ccc(-c3c[nH]n4ccc(-c5ccncn5)c34)cc2C1	8.316804	0	1.1799900054931642	0.6139454225625411	3.3514086692949037	3.6498000000000017	299.337	139231001	0.08571428	14	GEN14	False	False	-7.5	-35.468416666666656	16.823833333333333	56.057875	GEN
14	14	COc1cc(Nc2ncc3cc(F)ccc3c2O)cc(-c2cncc(S(C)(=O)=O)c2)c1	7.973464999999999	0	1.2814669609069824	0.4780996917034474	2.637305825618313	4.297200000000003	439.4680000000001	141267265	0.104477584	15	GEN15	False	False	-8.5	-11.780878787878786	11.939848484848484	70.26578787878789	GEN
15	15	NS(=O)(=O)Nc1cccc(-c2ncncc2-n2cnnc2)c1	8.148264	1	1.211056518554687	0.7136044717985528	2.78091017037357	0.3396999999999994	317.334	112573571	0.05660379	16	GEN16	False	False	-6.5	-11.478000000000002	13.880720000000002	67.74072	GEN
16	16	Cc1ccnc(-c2cc(F)ccc2N2CCN(CCN3CCNC(=O)C3)CC2)c1Cl	8.215391	0	1.1756170272827149	0.7874827285765481	2.6567302044734333	2.40332	431.94300000000015	71730519	0.055555522	17	GEN17	False	False	-7.4	-9.57641935483871	15.852451612903224	67.694	GEN
17	17	Cn1ccc(C(=O)NC2CCC(CNc3ccnc(NCc4ccc(Cl)c(F)c4)n3)CC2)n1	8.041047	1	1.2542260169982908	0.4589452452293688	2.664767685074233	4.015400000000001	471.9680000000001	90022992	0.06349199999999999	18	GEN18	False	False	-8.3	-40.71655555555555	10.129694444444443	53.639444444444436	GEN
18	18	CN(CC1=NN2C=CC=NC2=NC=C1c1ccncc1)C1CC1	7.3607216	0	1.3343491554260254	0.8561520767176101	3.639755616831468	2.1424000000000003	306.3730000000001	135268410	0.19642854	19	GEN19	False	False	-6.8	-11.781217391304347	13.467000000000002	68.97465217391304	GEN
19	19	CCN1C(=O)C(=O)c2cc(Cl)ccc2Sc2ccccc21	7.031402000000001	1	1.351133489608765	0.7448818127511785	2.170969565673369	4.040400000000003	317.797	61355142	0.10416663	20	GEN20	False	False	-6.6	-36.309285714285714	-15.547666666666665	42.93714285714285	GEN
20	21	NCCCCC(CCN)C(=O)O	6.4288735	0	1.271010541915894	0.4796825766735913	2.7860999207887343	0.16500000000000076	174.24400000000003	13186165	0.0	22	GEN22	False	True					GEN
21	22	NC(=O)c1ccc2c3c(ccc2c1)CNC1CCCCC31	7.4742913	0	1.4720845222473145	0.8431742415354201	3.2170256351638087	3.068100000000001	280.37100000000004	18993693	0.029411733	23	GEN23	False	True					GEN
22	23	CN(Cc1cccc2ccccc12)Nc1ncc(C(=O)NO)cn1	8.0954	0	1.5893858909606935	0.4925352344951607	2.570761900979985	2.207699999999999	323.35600000000005	46842402	0.16129035	24	GEN24	False	False	-7.3	-11.127962962962961	10.811962962962964	67.55266666666665	GEN
23	24	COC(=O)C(Cc1ccccc1)C(N)CC(C(=O)NC(C)CC(=O)O)C(C)C	8.378641	0	1.3786144733428949	0.4956409163375208	3.6046730891279197	1.9873	392.49600000000015	44273093	0.11904758	25	GEN25	False	True					GEN
24	25	O=C1NCc2cc(N3CCN(CCCCOc4c(Cl)cccc4Cl)C3=O)ccc21	6.9889316999999975	1	1.2416301250457762	0.6600618665124203	2.6163954127167766	4.3380000000000045	434.32300000000015	56596955	0.07692307	26	GEN26	False	False	-7.1	-10.263133333333332	13.642333333333333	69.0708	GEN
25	26	COC(=O)c1cc(Cn2cc(CC(O)C(=O)O)c(=O)c3cc(OC)c(OC)cc32)ccc1C	8.053422	0	1.1765069961547852	0.4953537886363633	2.9989164240097868	2.15002	455.46300000000025	141141379	0.09803921	27	GEN27	False	True					GEN
26	27	O=C(c1ccccc1)c1cn(CCO)cc1-c1ccc(-c2ccccn2)cc1	8.273311999999999	0	1.3248636245727543	0.5120075522394061	2.248924430216133	4.440400000000005	368.43600000000015	50954273	0.13043475	28	GEN28	False	False	-8.1	-11.549827586206893	12.450137931034483	69.6873448275862	GEN
27	28	CCCCOc1ccc(C2(c3cccnc3)CCC2)cc1	7.874789999999999	0	1.366969966888428	0.7140370281598778	2.124580064316156	4.730500000000005	281.39899999999994	11322127	0.09677422	29	GEN29	False	False	-6.5	-37.13666666666667	15.514142857142856	54.60828571428571	GEN
28	29	CCCCCN(CCCC)C(=O)c1n[nH]c2cc3[nH]nc(OC)c3cc12	7.6472783	0	1.2309304714202884	0.5690046206962948	2.7378217971559686	3.880300000000002	357.45800000000014	22165973	0.0806452	30	GEN30	False	False	-6.5	-11.616285714285713	13.465035714285715	68.29371428571429	GEN
29	30	NC(=O)C1(n2cc(-c3ccccn3)nn2)CCC1	6.8318270000000005	0	1.5293940544128422	0.8593991223518112	2.8077611273493797	0.7045999999999998	243.26999999999992	124189078	0.0869565	31	GEN31	False	False	-6.9	-11.604899999999995	14.801849999999995	67.71315000000001	GEN
30	31	CC(c1ccc(C(=O)c2ccc(O)c(F)c2)cc1)N1CCCC1	7.4499283	0	1.1772755622863773	0.8698350683450271	2.4637642640115343	3.919100000000003	313.3720000000001	50955831	0.069767475	32	GEN32	False	True					GEN
31	32	Cn1cc(-c2ccnc(NC3CCC(CN)C3)c2)c(-c2ccc(F)cc2)n1	8.395342999999999	0	1.1876441955566408	0.7210147451439279	3.2120790600889144	3.827500000000001	365.45600000000013	139300139	0.07407409	33	GEN33	False	True					GEN
32	33	O=C(Nc1cnccc1N1CCCC(C(=O)NC2CCCCC2)C1)c1ccc(OC(F)(F)F)cc1	8.542921	0	1.3885291576385494	0.60209907109264	2.8541942106317624	4.897800000000005	490.5260000000003	60142495	0.0333333	34	GEN34	False	True					GEN
33	34	CC(=O)NC(C)C(=O)N1c2ccccc2CC1C(=O)N(C)C	7.514034	0	2.10454375743866	0.8867014760207327	3.017256828519587	0.5570999999999997	303.362	44014584	0.07499999	35	GEN35	False	True					GEN
34	35	CC(=O)c1nn(Nc2ccc(F)c(C3(C(F)F)N=C(N)OC4CC43)c2)c(=O)n1-c1ccncc1	7.067290299999999	0	1.2104134082794191	0.5228141559386451	4.6778834285937165	1.8397	473.41500000000013	118359393	0.15492958	36	GEN36	False	True					GEN
35	36	N#Cc1c(N)ncnc1NC(c1ncccn1)c1c[nH]c2ccc(F)cc12	7.714595299999999	1	1.3895654201507572	0.5097597570332938	3.2953686777277955	2.5423799999999988	360.35600000000017	135336184	0.0	37	GEN37	False	True					GEN
36	37	CC1(O)CCCN1S(=O)(=O)c1ccc(C(=O)NCc2c(Cl)cncc2Cl)cc1	8.442203999999998	1	1.5118720531463623	0.7391342602415446	3.112027498698904	2.811400000000001	444.34000000000015	23329098	0.12195122	38	GEN38	False	True					GEN
37	38	CCCCCCNS(=O)(=O)c1ccc(-c2noc3ccccc23)cc1	8.024918	0	1.1736883640289308	0.6075707778576085	2.0660012361766427	4.353400000000003	358.46300000000014	58615609	0.07246375	39	GEN39	False	False	-6.5	-37.273	15.211807692307689	54.88053846153846	GEN
38	39	CCOc1ccc2c(c1)CC(=Cc1ccc(F)cc1)C(=O)C2OCC	7.15636	1	1.2665767192840578	0.7513504322237642	2.983365141332188	4.510800000000004	340.3940000000001	124315283	0.08333331	40	GEN40	False	True					GEN
39	40	COc1cc(F)ccc1-c1cc(NC(=O)C2CNC(=O)C2)ncn1	9.983099	0	1.499506044387818	0.8829416881706061	2.9274499020586986	1.3658999999999997	330.31900000000013	53379882	0.0	41	GEN41	False	True					GEN
40	41	N#CC1CC1NC(=O)C1CN(c2ccc3ccccc3c2)C1	7.718832000000001	1	1.1820836544036863	0.9437909175692328	3.2095439955898066	2.3042799999999994	291.3540000000001	42581599	0.17073172	42	GEN42	False	True					GEN
41	42	Nc1ncc(-c2ccc(Cl)cc2SCCC(=O)O)c(N)n1	7.8239875	1	1.305547761917114	0.7235772319651337	2.536979694702726	2.5282	324.79300000000006	3698520	0.120000005	43	GEN43	False	False	-7.2	-12.027346153846155	13.748153846153848	67.993	GEN
42	43	Cc1ccc(C(=O)Nc2ccc3[nH]nc(-c4cncc(OCC(C)N)c4)c3c2)cn1	8.096822	1	1.22843222618103	0.4552349790008363	2.9929644024053133	3.306620000000001	402.45800000000014	58941587	0.09433961	44	GEN44	False	True					GEN
43	44	Cn1cncc1CN1CCC(n2ccc3cc(-n4nccn4)ccc32)C1	7.4840946	0	1.1802055358886725	0.5687971389493134	3.3382262666767266	2.4025	347.42600000000016	120430913	0.021739125	45	GEN45	False	True					GEN
44	45	COc1cc(C(=O)c2cn(C(C)C)c3ccncc23)cc(OC)c1OC	8.480141999999999	1	1.2695227622985836	0.6288652965210966	2.3761833356175064	3.8740000000000014	354.4060000000002	15321503	0.08510643	46	GEN46	False	False	-6.9	-11.580384615384615	11.66	70.35126923076925	GEN
45	46	O=C(NC1(c2ccc(F)cc2)CC1)N1CCc2cnc(NC3CCOCC3)nc2C1	7.9497933	0	1.2589819908142088	0.8087682696370085	2.8139212475923028	2.9636000000000013	411.48100000000017	92568484	0.04838711	47	GEN47	False	False	-8.3	-10.736624999999998	12.846593749999995	68.0120625	GEN
46	47	COc1ccc(C(=O)c2ccccc2)cc1OCCCN(C)C	6.89273	1	1.2103750228881838	0.5537676437305559	1.7655527907253123	3.2567000000000013	313.39700000000005	60094	0.045454502	48	GEN48	False	False	-6.2	-12.095521739130435	12.69108695652174	69.2565652173913	GEN
47	48	CC1c2nnc(-c3ccccc3)n2CCN1C(=O)c1cc(-c2ccc(C(=O)O)cc2)cs1	8.481278	0	1.1729219436645506	0.4974189244398069	2.973295415321985	4.588800000000004	444.5160000000001	121936095	0.09999996400000001	49	GEN49	False	True					GEN
48	49	COC(C)CCc1ccc(OCc2cnc(N)nc2N)c(C(C)(C)C)c1	7.968818700000001	0	1.2869701862335203	0.7863635478507353	3.0655579124956964	3.4850000000000017	358.48600000000016	145900684	0.07142854	50	GEN50	False	True					GEN
49	50	CC(C(=O)NCC(O)=S)=C1CN(Cc2ccc(F)cc2)c2cc(Br)ccc21	8.072528	0	1.1742890357971192	0.5256561019638776	2.988815192607253	4.383500000000004	449.34500000000014	90582139	0.22580647	51	GEN51	False	False	-7.2	-11.199551724137931	11.441689655172413	68.10793103448275	GEN
50	51	Fc1ccc2c(Cc3ccccc3)c[nH]c2c1	6.7377604999999985	0	1.1921869277954098	0.6804832182021011	1.7429807356867109	3.897800000000002	225.266	22037877	0.0	52	GEN52	False	False	-6.8	-35.71366666666667	16.04733333333333	55.77405555555557	GEN
51	52	Cc1ccc(C2C=C(C(=O)O)c3cccnc3N2)cc1	7.2429523	0	1.227571582794189	0.8766871916743216	3.0689986233958164	3.02482	266.3	52932002	0.11428571	53	GEN53	False	True					GEN
52	53	NC(=S)N(Cc1ccc2ccccc2c1)c1ccccc1	6.9070296	1	1.4491549491882318	0.7372481003917106	1.972798979826873	4.0900000000000025	292.4070000000001	2818421	0.03571427	54	GEN54	False	False	-7.2	-10.968652173913043	16.02782608695652	68.00773913043477	GEN
53	54	N#Cc1ccc(C2(C#N)N=C(N)OC=C2c2ccccc2)cc1F	7.3876295	0	1.2279284954071041	0.9206399655455044	3.669819585316617	2.8022600000000004	318.311	121478765	0.15909088	55	GEN55	False	True					GEN
54	55	COc1ccc(C)c(NC(=O)Nc2ccc(C)cc2OCC(=O)NCCc2ccccc2)c1	7.501961	1	1.2989749908447266	0.4438714320866595	2.012278197607614	4.6937400000000045	447.53500000000025	7805540	0.052631557	56	GEN56	False	False	-7.8	-11.212111111111104	11.544055555555556	69.71258333333334	GEN
55	56	Cc1ccc(Cl)cc1N1CCc2nc(N3CCCC(N)C3)nc(N3CCCC3C)c2C1	7.6540933	0	1.2044724941253664	0.7800670205825386	3.4338698661442284	3.917320000000003	441.02300000000025	16117601	0.051724136	57	GEN57	False	True					GEN
56	57	O=C(Nc1ccccc1OC1CCNC1)c1ccc2cc3n(c2c1)CCCNC3=O	7.854528399999999	1	1.1895909309387207	0.624379185034192	3.043255250510696	2.767800000000001	404.47000000000014	68323374	0.068965495	58	GEN58	False	True					GEN
57	58	Cc1cc(C)n2nc(CCc3cccc(N4CCCC4CO)c3)nc2n1	8.316609	1	1.405813074111938	0.7649101888986582	2.9927848680753275	2.4874400000000003	351.4540000000002	60724366	0.018518507	59	GEN59	False	True					GEN
58	59	CCc1c(C(=O)N2CCOCC2)c2ccc(F)cc2n1-c1ccccc1	7.3890944	0	1.2002852439880372	0.7184525657427997	2.2841267202328908	3.804400000000003	352.40900000000016	67302624	0.035087705	60	GEN60	False	False	-7.5	-11.149153846153846	14.131923076923075	68.2851923076923	GEN
59	60	Nc1[nH]c(NC2CCC(O)CC2)c2c1N(c1cccc(Cl)c1)C(=O)CCC2=O	7.734006	1	1.2073674678802488	0.6262531483882308	3.0316350032799964	3.6069000000000018	402.8820000000002	121253546	0.09090912	61	GEN61	False	False	-7.7	-9.859666666666664	15.90154545454545	66.36609090909091	GEN
60	61	O=c1[nH]c(=O)n(CCO)c2nc(-c3ccc(Cl)cc3Cl)[nH]c12	8.694726	0	1.2936141967773436	0.6694190307723962	2.502338489595332	1.3789999999999996	341.1540000000001	117794160	0.014925361000000003	62	GEN62	False	False	-6.9	-11.49572	13.397760000000005	67.56704	GEN
61	62	COc1ccc(C(C)N(C)C)cc1	7.362042	0	1.1835449695587157	0.7057069669611462	2.0829577659831298	2.3178	179.26299999999995	316419	0.0	63	GEN63	False	True					GEN
62	63	O=C1NC2CCC1CN(C(=O)c1ccc(Oc3ncnc4c3CN(C3CCCCC3)CC4)cc1)C2	8.226284	0	1.2047033786773678	0.7301283915567144	4.274060450018983	3.3103000000000016	475.5930000000003	11349516	0.084745765	64	GEN64	False	True					GEN
63	64	COCCc1cc(C(=O)Nc2c(Cl)cccc2Cl)c(O)cc1Cl	7.590439	0	1.3674337387084965	0.7905479772849641	2.206537575171636	4.793600000000001	374.65100000000007	102906472	0.041666627000000005	65	GEN65	False	False	-6.8	-11.870120000000002	13.032839999999998	68.33939999999998	GEN
64	65	OCC1OC(n2cnc3c(NC4CCCC4)ncnc32)C(O)C1O	7.984499	1	1.2410574913024899	0.6047937360507765	3.5647839136726667	-0.20770000000000005	335.3640000000001	4402	0.0	66	GEN66	False	True					GEN
65	66	CCCCSc1c(-c2ccc(NC(N)=O)cc2)cnn1C	7.390764999999999	0	1.3628924369812008	0.6337161516842976	2.4647497482027045	3.4699000000000013	304.4190000000001	661354	0.15517241	67	GEN67	False	False	-6.2	-11.847499999999998	13.632791666666668	69.524625	GEN
66	67	CCNC(=O)c1ccc(C2(N)CCN(c3ccccc3F)CC2)cc1	7.694050999999999	0	1.159978532791138	0.8986192914970457	2.228815483197227	3.0298000000000007	341.42999999999995	123564636	0.09090912	68	GEN68	False	False	-7.3	-10.909857142857142	13.617857142857135	68.17367857142857	GEN
67	68	CCCc1c(OC)c(O)cc2c1OCC=C2	7.621661	1	1.390452432632446	0.85082508887556	3.0457207830406405	2.758900000000001	220.268	85558165	0.13157892	69	GEN69	False	False	-5.8	-34.808411764705895	16.347411764705882	55.752764705882356	GEN
68	69	c1nncn1C1CNCC1Sc1n[nH]n2cnnc12	7.5759974	0	1.2050882339477536	0.6555344282964972	4.852934243581702	-0.6509000000000009	277.317	70766102	0.16363639	70	GEN70	False	True					GEN
69	70	NC1CCC(Nc2ncc(Cl)c(-c3ccncc3)n2)CC1	7.5562505999999985	1	1.4217842102050782	0.9114840632052874	2.449267832285889	2.873800000000001	303.797	68276256	0.026315808	71	GEN71	False	False	-7.1	-11.487	12.48375	67.849125	GEN
70	71	COC1=CC(Nc2ccncc2NC(=O)c2ccc3c(c2)OCO3)CC(C)C1	8.256149	1	1.3396613597869873	0.8198025919613372	3.5817566323941614	3.803300000000002	381.43200000000013	24056203	0.14925373	72	GEN72	False	True					GEN
71	72	Cc1nc2cc(OCC(O)CN3CCC(n4ccc5cc(F)ccc54)CC3)ccc2s1	7.4551973	0	1.89467089176178	0.4699976807248078	3.0042467745217567	4.775320000000005	439.55600000000015	24574385	0.049999952	73	GEN73	False	True					GEN
72	73	CCn1nc(Nc2ncnc3c(C(N)=O)cccc23)cc1C	8.485372	1	1.4194479942321774	0.7668393287758654	2.4585211239361366	1.99712	296.33400000000006	56836411	0.05769229	74	GEN74	False	False	-7.2	-11.960480000000002	13.468239999999998	68.33251999999999	GEN
73	74	CC1=C(CCO)C(C(=O)NCc2ccc(O)cc2)NC(=S)N1c1ccccc1C	7.117496000000001	0	1.202993679046631	0.5472651767571873	3.2088739753465667	2.736520000000002	411.52700000000016	91043664	0.16883117	75	GEN75	False	True					GEN
74	75	CC1CCCC(NC(=O)NC2CCCc3ccccc32)CC1	7.736252	0	1.451943969726562	0.78412450539213	2.9505862297947054	4.332000000000003	300.44599999999997	133781296	0.055555522	76	GEN76	False	True					GEN
75	76	COc1cc(-c2cc(=O)c3cc(C)cnc3[nH]2)cc(F)c1OC	8.342975	1	1.2753740787506107	0.806789283167519	2.4986623691276812	3.054820000000001	314.3160000000001	143303462	0.069767475	77	GEN77	False	False	-7.1	-11.580416666666665	14.345	69.13208333333333	GEN
76	77	N#Cc1ccc(C(F)(F)c2nc3ncc(C(F)(F)F)cc3[nH]2)c(F)c1	8.684312	1	1.4030655860900882	0.7024884756514491	3.011783362873476	4.12758	356.22900000000016	117899557	0.03125	78	GEN78	False	False	-7.7	-11.469384615384614	13.607999999999999	67.61873076923078	GEN
77	78	Cn1cc(CC(=O)Nc2cc(C(F)(F)F)ccc2NCC(=O)O)cn1	8.003867	1	1.4502316474914547	0.7367643329810755	2.3629749918327523	2.1166	356.30400000000014	132395669	0.068965495	79	GEN79	False	False	-7.0	-10.573214285714286	16.522535714285716	68.07457142857143	GEN
78	79	CCCN(C(=O)OCc1ccc(C(F)(F)F)cc1C#N)C1CC1	7.6879215	0	1.313220119476318	0.8187772979513429	2.459442998780286	4.088080000000003	326.318	61068158	0.13636363	80	GEN80	False	False	-6.4	-11.990086956521742	13.394739130434775	69.05691304347826	GEN
79	81	CCn1nnc2c1-c1nc(Nc3ccc(C(=O)Nc4nccs4)cc3)ncc1CC2	7.8876944	0	1.2141451835632324	0.5114645405619052	2.8061927390318964	3.3060000000000014	418.48600000000016	24238575	0.08771932	82	GEN82	False	False	-8.2	-9.675031250000002	15.27315625	69.37159375000002	GEN
80	82	CCc1ccc(Cc2cc(C3OC(O)C(O)C(O)C3O)c3c(c2Cc2ccccc2)OCC3)cc1	9.145458	0	1.1711759090423586	0.4367824964515862	3.9831919479359112	2.837900000000003	476.56900000000013	44275225	0.06818181	83	GEN83	False	True					GEN
81	83	CCCC(=O)N1CCc2nc(NC(=O)N3CCc4ccccc4C3C(N)=O)sc2C1	8.070239	0	1.1766108989715578	0.7810479575784711	3.1314808140647905	2.4445	427.53000000000014	56425574	0.061538458	84	GEN84	False	True					GEN
82	84	CC1NC(C)C(F)(F)C1O	8.222102	0	1.4363803386688234	0.5236963812709297	4.791692739283461	0.3628000000000001	151.15599999999995	122206025	0.16129035	85	GEN85	False	True					GEN
83	85	CCCCCCNc1nccc(C(NC(=O)C(C)C)C(=O)NC2(C#N)CC2)n1	7.842247	1	1.1901715278625489	0.5025662881980119	3.2726554707268773	2.4544799999999998	386.50000000000017	109311190	0.12727273	86	GEN86	False	True					GEN
84	86	CCNC1CCN(Cc2ccc(-c3cncc(C(=O)NCCc4ccccc4)c3)s2)C1	7.6726933000000015	0	1.2333533287048342	0.5351501680842579	2.8243396570238684	3.966400000000003	434.60900000000015	70757737	0.05769229	87	GEN87	False	True					GEN
85	87	O=C(Nc1ncc(CNC2CCNC2=O)s1)c1cc(N2CCOCC2)nc2ccccc12	8.477144000000001	1	1.3192723751068112	0.5229617847125525	3.1003513926933617	1.7582999999999993	452.5400000000003	136983811	0.05479455	88	GEN88	False	True					GEN
86	88	CCCCC1CCC(C(C)C(=O)N2CCCC2C#N)CC1	8.35902	0	1.271218013763428	0.7636979841998833	3.2815544059762143	4.1336800000000045	290.451	64412351	0.027777791	89	GEN89	False	True					GEN
87	89	Cc1[nH][nH]c(=O)c1C(O)(c1ccc2c(c1)ncn2C1CC1)C(F)(F)F	7.9685063	1	1.2177215099334715	0.6768458976138011	3.6079160718018835	2.4942200000000008	352.31600000000014	19535214	0.16393435	90	GEN90	False	True					GEN
88	90	O=C(O)C(NS(=O)(=O)c1ccc(-c2ccccc2)cc1)C1CCNCC1	6.529668	1	1.2434183359146118	0.7195397372641471	2.5931373420878003	2.0847	374.46200000000016	10894081	0.0	91	GEN91	False	True					GEN
89	91	CCn1cnc(C(=O)N2CCC3(CC2)c2ccc(Cl)cc2Oc2cc(OC)ccc23)c1	6.7565985	0	1.2212139606475834	0.5848223026344173	3.2674854262071484	4.893000000000005	437.9270000000001	139004685	0.102941155	92	GEN92	False	False	-7.6	-10.79216129032258	11.695612903225806	68.345	GEN
90	92	Cc1cnc(NC(C)(C)CCN2CCC3(CCC(C)C3)C2)c(=O)n1Cc1ccccc1	8.451527	0	1.1772951602935793	0.7030723515188866	3.97528165867905	4.692720000000004	422.61700000000036	71024576	0.046875	93	GEN93	False	True					GEN
91	93	COCC1CCCN1S(=O)(=O)c1ccc(-c2ccc(C(O)CN)cc2)cc1	7.107661200000001	0	1.3035044193267824	0.7556053905388078	2.9369703712069466	2.1452	390.50500000000017	24885893	0.10958904	94	GEN94	False	True					GEN
92	94	Cc1cnc2ncc(N3CCC(CNC(=O)c4ccn[nH]4)(c4ccccn4)CC3)n2c1	8.599642999999999	0	1.1612859725952145	0.5164991065316418	3.1896235683530314	2.124019999999999	416.489	133853836	0.06557369	95	GEN95	False	False	-8.1	-11.287939393939393	11.911121212121214	68.96184848484849	GEN
93	95	O=C(NO)c1cnc(NCc2cccc(Br)c2)nc1	7.7524380000000015	0	1.4365057468414308	0.5914381420567547	2.197002789678363	1.9701999999999995	323.1500000000001	56968097	0.042553245999999996	96	GEN96	False	False	-6.9	-11.804363636363636	13.788545454545455	69.15863636363638	GEN
94	96	CCN(c1nc(-c2ccc(F)cc2)cc(N2CCOCC2)n1)c1ncnc2c1ncn2C	7.8922690000000015	1	1.2661448478698727	0.4740502390154085	2.8558078962420907	2.954000000000001	434.47900000000016	59605776	0.051724136	97	GEN97	False	False	-8.3	-11.3465	11.32321875	69.49059375	GEN
95	97	COc1ccc(CNC(=O)c2ccc(NC(=O)CCCCCN3CCCCC3)cc2)cc1	7.5595174	1	1.2692305564880373	0.5038093717488161	1.904892759765664	4.610000000000004	437.5840000000005	16472352	0.019230723	98	GEN98	False	False	-6.8	-37.71249999999999	11.089647058823529	57.09667647058824	GEN
96	98	CC(Nc1ncc(C(=O)NO)cn1)C(=O)NC1CCCC(Cc2ccccc2)C1	7.9992523	0	1.2591681003570558	0.4208477578757103	3.3588525276787564	2.3137	397.47900000000016	145946418	0.12499994	99	GEN99	False	True					GEN
97	99	CC(=O)Nc1ccc(C2CC(=O)Nc3cc(N(C)CCN(C)C)ccc32)cc1	6.5642476	0	1.2886437654495235	0.8082229098331293	2.8843561777121987	3.116900000000002	380.49200000000013	103720857	0.11320752	100	GEN100	False	True					GEN
98	100	CC(C)CN(C(=O)C1CC1)c1ccc(C(N)c2ccccc2)cc1	7.521167299999999	0	1.1894371509552002	0.8687979386926872	2.5746040723835435	4.133700000000002	322.4520000000001	90751596	0.09677422	101	GEN101	False	True					GEN
99	101	CN1C2CCC1C(C)(C#N)c1ccccc1C2C(=O)OCc1ccccc1	7.086047	0	1.2613187313079832	0.7820539897634602	4.540109263587446	3.7712800000000017	360.45700000000016	69736437	0.1702128	102	GEN102	False	True					GEN
100	102	Cc1nc2c(C(=O)NC(C)CCC#N)cccn2c(=O)c1C(=O)c1ccccc1	7.9552298	1	1.1899381637573239	0.653868323818227	3.0000893599619514	2.6560000000000006	388.42700000000013	133918140	0.060000002000000004	103	GEN103	False	True					GEN
101	103	CCc1c(C#N)c(-c2ccc(S(N)(=O)=O)cc2)nn1-c1ccccc1	6.927869	0	1.719921350479126	0.7794456861605117	2.298155851561257	2.62078	352.41900000000015	59117279	0.017857075	104	GEN104	False	False	-6.7	-26.33951851851851	-4.949481481481481	54.699222222222225	GEN
102	104	COC(=O)C(NC(=O)Nc1ccc(C(F)(F)F)cc1)C1CCCCN1CC=Cc1cccc(O)c1	7.693772999999997	1	1.1771112918853763	0.4911411349001572	3.4159640575503047	4.642000000000005	491.51000000000016	122077735	0.1076923	105	GEN105	False	True					GEN
103	105	O=C(NC1CCN(Cc2ccc(Cl)cn2)CC1)NC12CC3CC(CC(C3)C1)C2	8.52234	0	1.8765773057937616	0.8006996809561591	3.6309941547939615	3.967400000000002	402.97000000000014	11796915	0.07407409	106	GEN106	False	False	-7.3	-10.592966666666666	12.184033333333335	68.68473333333333	GEN
104	107	O=C(NC1C(=O)N(C2CCC2)CC1c1cc(F)ccc1F)N1Cc2cccnc2C1	9.208442	0	1.6072583675384515	0.8431966380786597	3.5891720596351004	2.932100000000001	412.44000000000005	42613061	0.049999952	108	GEN108	False	True					GEN
105	108	COc1n[nH]c(OC)c1C(=O)c1ccc(-c2cccs2)c(-c2nnc3n2CCOC3C)c1	8.704575	0	1.6122751235961914	0.4454519786036033	3.7395716695025865	3.7361000000000018	451.50800000000015	128349573	0.09722221	109	GEN109	False	True					GEN
106	109	CC1(c2ccn(CCC(N)=O)n2)CCC(n2c(=O)[nH]c3cc(F)ccc32)CC1	7.9389443	0	1.1762611389160158	0.7061433621120441	3.0132301347308235	2.613599999999999	385.44300000000015	55819115	0.09722221	110	GEN110	False	False	-8.0	-11.634064516129033	12.419451612903226	70.14470967741934	GEN
107	110	COc1cc(C#N)cnc1C(F)c1cc(NC(=O)c2cc(C)on2)ccc1C	8.551128	1	1.4369670391082767	0.7208088315315239	3.2319514439843884	3.877920000000002	380.37900000000013	56260809	0.0754717	111	GEN111	False	True					GEN
108	111	COc1cnc2c(C#CCNC(=O)c3cccn(Cc4ccccc4)c3=O)ccnc2c1	7.240349	0	1.2193714618682865	0.4980018629604342	2.666675390038618	2.629900000000001	424.46000000000015	50808175	0.02000004	112	GEN112	False	False	-7.5	-37.33942424242425	13.057090909090904	58.26221212121212	GEN
109	112	CNc1cccc(-c2cc(C)cc(N)c2)c1	7.784945	1	1.2189430713653566	0.7495704947063484	1.9524930907329467	3.2859200000000013	212.296	145179763	0.052631557	113	GEN113	False	False	-6.6	-34.963947368421046	15.048789473684213	57.442578947368425	GEN
110	113	CCCCCNC(=O)Oc1ccc2ccccc2c1C1CCNCC1	7.359740299999999	1	1.4334235191345217	0.7565432344504545	2.2795553457656847	4.585400000000004	340.4670000000002	69702394	0.07142854	114	GEN114	False	False	-6.6	-10.901037037037039	13.780851851851851	67.64685185185186	GEN
111	114	O=C(NC1CCN(C(=O)COc2ccccc2)CC1)NC12CC3CC(C1)C(C3)C2	8.65392	0	1.6827415466308595	0.8025686096711604	4.213570284738593	2.9343000000000004	397.5190000000002	128295740	0.06451619	115	GEN115	False	True					GEN
112	115	O=C(Nc1ccccc1)Nc1cc2cc(c1)C(C1CC1)N(C1CC1)CC2	7.626635	1	1.2483841896057128	0.8340720968927888	3.640546605379476	4.8022000000000045	347.462	11739178	0.13333333	116	GEN116	False	True					GEN
113	116	CN1CCC(c2n[nH]c3ccnc(Nc4ccc(N5CCOCC5)cn4)c23)CC1	8.075606	0	1.1584505558013918	0.7051993650528363	2.82529443851586	2.742300000000001	393.4950000000002	136273082	0.017857075	117	GEN117	False	False	-7.7	-10.750161290322582	14.286451612903225	68.97177419354838	GEN
114	117	CC(C)(C)OC(=O)NC1CCc2onc(C(=O)O)c2C1	7.3689094	0	1.5759733676910397	0.8565052205933797	3.0698624560543863	1.7548	282.29599999999994	135397627	0.0	118	GEN118	False	True					GEN
115	118	O=C(NCc1ccccc1F)c1ccc2c(c1)N(S(=O)(=O)N1CCCCC1=O)CCC2	8.521839	0	1.1890658855438234	0.7668507600128791	2.5478201371688307	2.7656000000000014	445.51600000000013	142502321	0.11428571	119	GEN119	False	False	-7.6	-10.89053125	11.03134375	68.624	GEN
116	119	CSC(C)(C)c1ccc(-c2ccccc2)cc1	6.482717	0	1.3896214962005615	0.7333873110293166	1.966358889532863	4.951700000000003	242.387	130468824	0.0666666	120	GEN120	False	False	-5.9	-38.43700000000001	14.357235294117649	53.68317647058824	GEN
117	120	O=C(NC1C2CC3CC(C2)CC1C3)C1CCCCN1C(=O)Nc1ccccc1	8.264136	0	1.5762076854705809	0.8308403220475857	3.8471471319046886	4.013900000000001	381.52000000000015	54985219	0.06818181	121	GEN121	False	True					GEN
118	121	Cc1cccc(C)c1OCc1cnc(N)nc1N	7.806985000000001	0	1.4495864391326905	0.8597492747179676	2.2520695798380697	1.8368400000000005	244.298	57562872	0.04651165	122	GEN122	False	False	-6.6	-11.611954545454545	14.262636363636364	67.89554545454546	GEN
119	122	Cc1cnc(C2Cc3cc(C#N)ccc3NC2=O)nc1COc1ccc(F)cc1	7.8821	0	1.2452124595642091	0.7370266695187132	3.208458446564774	3.653200000000002	388.40200000000016	18967556	0.13461536	123	GEN123	False	True					GEN
120	123	COC(=O)c1c(C)n(CCO)c2ccc(-c3ccc(F)cc3)cc12	8.0308485	1	1.3134244918823246	0.7458812074835445	2.0844603585250354	3.534720000000002	327.35500000000013	118211683	0.05660379	124	GEN124	False	False	-7.3	-11.41048	12.73552	68.17608	GEN
121	124	N#Cc1ccc(C(Cc2nn[nH]n2)c2ccc(C(=O)N3CCCCC3)cc2)cc1	8.195361	1	1.5901837348937988	0.7264899985245457	2.871196951716602	3.072080000000001	386.4590000000002	53940800	0.02000004	125	GEN125	False	True					GEN
122	125	COc1ccc(Oc2ccc3[nH]c(=O)cc(C)c3c2)cc1	7.7707320000000015	0	1.250238370895386	0.7970973036632114	1.8686259281244784	3.6374200000000014	281.31100000000004	15658169	0.0	126	GEN126	False	False	-6.8	-38.603636363636376	14.46609090909091	52.81731818181819	GEN
123	126	O=C(NC1CCN(c2ccc(C(F)(F)F)nn2)CC1)NC12CC3CC(CC(C3)C1)C2	7.8257694	0	1.1986709117889405	0.7773450316997443	3.8500419814968283	3.7322000000000015	423.48300000000006	92128376	0.052631557	127	GEN127	False	False	-7.6	-26.7285625	2.3912500000000003	39.581875	GEN
124	127	CCc1nc2ccc(C(=O)CC(=O)N3CCOCC3)cn2c1-c1cccnc1	6.622714	0	1.3844917058944706	0.5032687444828801	2.6758246386797566	2.3903000000000008	378.43200000000013	137869020	0.035087705	128	GEN128	False	False	-7.7	-10.2945	16.240392857142858	68.9471071428571	GEN
125	128	c1coc(CNc2nccc(-c3ccc4c(c3)CCc3[nH]ncc3-4)n2)c1	7.2065244	1	1.3660099983215328	0.5884445281836386	2.6968318563275666	3.8374000000000015	343.3900000000001	42531849	0.125	129	GEN129	False	False	-7.9	-10.815249999999995	12.675214285714285	69.07682142857144	GEN
126	129	O=C1CCC2=C1C(=O)N(Cc1cccc(F)c1)c1c(F)cccc1N2C1CCCC1	8.294003	0	1.2076684474945072	0.680129436684611	2.780152565833003	4.877600000000003	408.44800000000015	110543980	0.10169494	130	GEN130	False	False	-8.2	-10.468133333333334	14.750933333333334	67.71493333333333	GEN
127	130	CC(C)C1CCc2c(C#N)c(N)c3cccnc3c21	8.023052999999999	1	1.1795687198638918	0.7902032502935538	3.388704118943151	3.374480000000001	251.333	45113514	0.09090912	131	GEN131	False	True					GEN
128	131	CN(c1nc(=O)c(C(F)(F)F)c[nH]1)C1CCC(CSc2nccs2)CC1	6.670472	0	1.2082231044769287	0.7626182243939258	3.2631363387787298	4.0325000000000015	404.48300000000006	136016045	0.13636369	132	GEN132	False	False	-6.7	-8.478592592592591	17.59837037037037	66.85381481481481	GEN
129	132	CC1=CS(C)=NC(C(F)(F)F)=C1CNC(=O)c1ncnc(N2CCC2C2CC2)c1C1CC1	7.839482	0	1.1668664932250978	0.6824419627772946	4.520652710469316	4.238000000000004	465.5450000000003	144014647	0.2368421000000001	133	GEN133	False	True					GEN
130	133	CC(c1ccccc1)N1C(=O)C(=O)C(c2ccc3ccccc3c2)=C1N1CCN(C(=O)CCN)CC1	7.618322	1	1.2036350727081295	0.5456349109454728	3.145246438784453	3.173900000000001	482.5840000000003	95808635	0.14492750000000001	134	GEN134	False	True					GEN
131	134	CN1CCC(c2ccccc2)C(NC(=O)c2ccnc(C(F)(F)F)c2)C1	8.039671	0	1.3481032371520998	0.910009815558545	3.0735057051661228	3.318100000000001	363.383	28767598	0.07843137	135	GEN135	False	True					GEN
132	135	N#Cc1cnc(C(=O)Nc2cncc(-c3ccc(C4CC(N5CCOCC5)CCC4N)cn3)c2)cn1	7.977967299999999	1	1.3728184223175048	0.5575891317695171	3.8911223721811385	2.35318	484.56400000000014	109226777	0.0754717	136	GEN136	False	True					GEN
133	136	COc1cc(-c2nc3ccc(C(=O)N4CCS(=O)(=O)CC4)cc3n2Cc2ccccc2)ccn1	8.152319	0	1.3681408882141115	0.4395436955980236	2.5473151583570828	3.025800000000001	476.5580000000003	26145338	0.06756759	137	GEN137	False	False	-8.5	-11.022205882352939	12.57238235294118	68.86938235294119	GEN
134	137	Nc1ncc2c(c1C(F)F)C(=O)N(S(=O)(=O)c1ccc(Nc3ccccc3CO)cc1)C2=O	7.825252499999999	1	1.1860087394714354	0.4630645231348045	2.872777309134383	2.8222000000000005	474.44500000000016	134501949	0.11688310000000005	138	GEN138	False	False	-8.4	-10.520054054054055	13.605243243243244	68.43281081081082	GEN
135	138	CCCCOc1ccc(S(=O)(=O)N(C)c2cn(CCC)c(-c3ccccc3)cc2=O)cc1	7.482394999999999	1	1.279704904556274	0.4074911976226632	2.5051925116267046	4.929300000000005	454.59200000000016	58115994	0.078947365	139	GEN139	False	False	-6.6	-39.01965625	6.560437499999999	59.33209375000001	GEN
136	139	CNCCCn1c2ccccc2n2c(-c3ccc(Cl)cc3)nnc12	6.7196455	0	1.3306613445281978	0.5649051851817158	2.2910556611328765	3.6139000000000014	339.8300000000001	101250967	0.11320752	140	GEN140	False	False	-7.1	-11.21776	15.155480000000004	68.53107999999999	GEN
137	140	NC(=O)c1c(-c2ccccc2)[nH]c2cc(Cl)c(O)cc12	7.625667599999999	0	1.9375861167907715	0.6756415668055692	2.250194366820008	3.292800000000002	286.718	67781821	0.0	141	GEN141	False	False	-7.0	-16.384791666666665	35.276708333333346	54.584875	GEN
138	141	CC(C)C(C)NC(=O)c1ccc(NC(=O)Nc2ccc(F)c(C(=O)N(C)C)c2)cc1	8.039259	1	1.292962217330933	0.6685866939894434	2.522654026734472	3.945800000000003	414.48100000000017	47041414	0.024999976	142	GEN142	False	True					GEN
139	142	Cc1cccc(C)c1NCc1[nH]c2ccccc2c1C(N)=O	6.456481	0	1.1621273279190063	0.6887181679398552	2.238001024680555	3.4957400000000005	293.37000000000006	141739468	0.10638302599999999	143	GEN143	False	False	-7.6	-35.664653846153854	15.865153846153849	56.834730769230774	GEN
140	143	CCOCC(NC(=O)Nc1cc2[nH]nc(N)c2cn1)c1ccccc1	8.719505999999999	1	1.1587103843688968	0.5495316465355503	2.997967768634462	2.4394	340.3870000000001	73504575	0.08620691	144	GEN144	False	True					GEN
141	144	CCOC1=C(C=Cc2n[nH]c(=O)c3ccccc23)C(=O)c2ccccc2C1=C(C)C=CC#N	8.163159	1	1.255537509918213	0.5705828807019377	3.2932389177385453	4.976680000000004	435.4830000000002	15082975	0.14000005	145	GEN145	False	False	-8.0	-9.525558823529412	15.420088235294118	68.33458823529408	GEN
142	146	CNC(=O)Nc1cc(C(=O)Nc2cccc3c2C(=O)CCC3)ccc1-c1cc(OC)cc(OC)c1	8.7893305	1	1.2727275848388668	0.4725649149705227	2.476465111740376	4.893400000000004	473.5290000000004	121332582	0.13725489999999999	147	GEN147	False	False	-8.3	-10.550263157894738	12.873421052631581	68.5975	GEN
143	147	O=C1NC(CC(F)(F)F)(c2cccnc2)CC(N2CCOCC2)=C1c1ccc(F)cc1F	7.293723	0	1.2169752597808836	0.7166743656159114	3.636363274853757	3.770900000000003	453.4110000000002	141061902	0.111111045	148	GEN148	False	True					GEN
144	148	O=C(CN1CCCC(C(=O)Nc2ccccc2)C1)NC1C2CC3CC(C2)CC1C3	8.525921	0	1.2305032730102543	0.8043335559573491	3.826577500706746	3.2780000000000014	395.54700000000014	127660210	0.021739125	149	GEN149	False	True					GEN
145	149	O=C(Nc1cccc2ccccc12)NC1CCN(Cc2ccccn2)CC1	8.331725	1	1.3225205898284909	0.7387393031970141	1.980694038761099	4.020900000000003	360.4610000000001	51115231	0.0	150	GEN150	False	False	-7.5	-26.079206896551728	-4.079379310344828	55.07582758620689	GEN
146	150	COc1cnc(C(=O)Nc2ccc(F)c(C3(C)CC(C(F)(F)F)OC(N)=N3)n2)cn1	7.1933669999999985	0	1.2327669143676756	0.7152203067996382	4.0137409858021895	2.1527000000000003	428.3460000000002	86296009	0.0	151	GEN151	False	True					GEN
147	151	Cc1nc2cccnc2n1C1C2=CCC=CC2=NC(=O)C12CCCNC2	7.4942875	0	1.2793214797973629	0.8603044543786527	4.7258761600353445	2.5181200000000006	347.42200000000014	144348550	0.109375	152	GEN152	False	True					GEN
148	152	Cc1cc(F)c(NC(=O)c2cc(N3CCCCC3)n3ncnc(N)c23)c(F)c1	9.149017	0	2.0881958484649656	0.7219810060647966	2.7306178659869094	3.14072	386.4060000000002	121419843	0.017543852	153	GEN153	False	False	-8.0	-11.200774193548384	13.024870967741938	67.85045161290324	GEN
149	153	CC1C(Nc2ncnc3nc[nH]c23)CCCN1C(=O)c1ccc(Cl)cc1F	8.292873	0	1.2536555290222164	0.7187996945593653	3.4613987480932176	3.2506000000000004	388.83400000000006	68007092	0.084745765	154	GEN154	False	True					GEN
150	154	CC(=O)NC(Cc1ccc(O)cc1)C(=O)c1ccc(OCc2ccccc2O)cc1	7.092282300000001	0	1.819246363639832	0.4977823708770632	2.5504408140647907	3.6069000000000018	405.45000000000016	58748867	0.09523809	155	GEN155	False	True					GEN
151	155	Cc1cn(C)c(C2CCN(C(=O)C3CN(c4ncnc(N)c4C#N)CC3N)CC2)n1	6.7927756	0	1.3063980817794798	0.7286711278600138	3.892931484328052	0.1421000000000031	409.49800000000016	138631730	0.07017541	156	GEN156	False	True					GEN
152	156	COc1ccc2c(c1)C(C)C=C(C)N2C(N)=O	8.165478	0	1.438983058929443	0.8087031418161879	3.1946967430609177	2.6012000000000004	232.283	129787310	0.10638302599999999	157	GEN157	False	True					GEN
153	157	CC1N(Cc2ccc(-c3ccccc3)cc2)C(=O)CNCc2nncn21	6.820788	0	1.4605845451354984	0.7909900677045624	3.0947770947959743	2.595600000000001	347.42199999999997	91127607	0.116666615	158	GEN158	False	True					GEN
154	158	Cc1noc(NS(=O)(=O)C(Cc2ccc(Cl)cc2Cl)C(C)N2CCCC2=O)c1Cl	7.417325	0	1.2339171886444094	0.6373786151200599	3.8319214202664647	4.307120000000004	480.80100000000016	17490298	0.125	159	GEN159	False	True					GEN
155	159	O=C1NNC2=C(CN(c3ncc(-c4ccc(F)cc4)s3)CC2)O1	8.637134	0	1.2088867664337162	0.8848630605663139	3.1947960301494955	2.6153000000000004	332.36	128727009	0.16666663	160	GEN160	False	False	-7.8	-26.403240000000004	-3.95416	55.00227999999999	GEN
156	160	COc1cccc(-c2cnc(C3CNC(O)(C(F)(F)F)C3)n2C)c1	8.397316	1	1.2001255035400389	0.9002235337115823	3.763230765070389	2.4235000000000007	341.333	138012827	0.171875	161	GEN161	False	True					GEN
157	161	CC1=C(C(=O)CN2C(=O)c3ccccc3C2=O)C(C(=O)O)C(C2=CCNCC2)=C(C)N1	7.995014	0	1.1913825511932377	0.618952729237533	3.5051294936630804	1.6233999999999995	421.45300000000015	84012908	0.09375	162	GEN162	False	True					GEN
158	162	O=C1CC(c2cncc(-c3ccc(O)c(C(=O)O)c3)c2)CCN1	6.8427789999999975	0	1.6401243686676024	0.8061321885584927	2.9023507728872766	2.1459999999999995	312.3250000000001	120549795	0.120000005	163	GEN163	False	True					GEN
159	163	CSc1nc(C(N)=O)c(-c2cccc(C)c2)[nH]1	6.774192	0	1.2734506607055662	0.8166930397991871	2.5236626538536484	2.20592	247.323	68558871	0.11904758	164	GEN164	False	False	-6.4	-35.26875	15.8499	55.0467	GEN
160	164	Clc1ccc(C(Nc2ccccc2)C2CCNCC2)cc1	7.441227400000002	1	1.6009177684783935	0.8689325231919677	2.473063316661701	4.492800000000003	300.83299999999997	19772043	0.057142854000000014	165	GEN165	False	True					GEN
161	165	CNC1CCC(S(C)(=O)=O)C2=C1C(C)=CC(c1ccc(Cl)cc1)C2	7.202887	0	1.242838358879089	0.8840454296137525	4.151243141632931	3.8652000000000033	365.92600000000016	91378896	0.14285707	166	GEN166	False	True					GEN
162	166	NS(=O)(=O)c1ccc(-c2cc(-c3ccccc3)[nH]c2-c2ccc(F)cc2)cc1	8.501641000000001	0	1.1924658298492428	0.5232530147025257	2.0877452369703544	4.8022000000000045	392.45500000000015	20658518	0.0	167	GEN167	False	False	-8.1	-40.9753870967742	11.183096774193547	54.54822580645162	GEN
163	167	N#Cc1c(Cl)ncc2cc(Oc3cccc(Br)c3)cnc12	7.732651	0	1.1694696426391598	0.6210010873089715	2.595844389662938	4.709680000000001	360.59800000000007	64205255	0.060606062	168	GEN168	False	False	-6.5	-10.926999999999998	15.416380952380953	68.81990476190478	GEN
164	168	O=C(c1ccc(NC(=O)C2CCCCN2c2ccccn2)cc1)c1ccc(S(=O)(=O)Cl)cc1	7.9953813999999985	0	1.3247785568237305	0.4158766416207311	2.707395180147264	4.237700000000003	483.97700000000015	51188699	0.14084506	169	GEN169	False	True					GEN
165	169	CNC1CCCC(N2CCc3ccc(OC)cc32)C1=O	7.130298599999999	0	1.1581338882446293	0.9118401161059106	3.2180658727765565	1.7673	274.36400000000003	143054512	0.13207543	170	GEN170	False	True					GEN
166	170	Nc1ncc(Cc2cccc(O)c2)c(N)n1	7.237206	0	1.2864139080047607	0.693476762682818	2.2163361676560243	0.9373999999999996	216.24400000000003	10608757	0.0	171	GEN171	False	False	-6.1	-12.104238095238097	14.26395238095238	68.52580952380951	GEN
167	172	CC1NC(NCC(C)(C)C)=Nc2c(C#N)ccc(O)c21	9.044836	0	1.4098271369934086	0.733629694561045	3.810116302208233	2.5512800000000007	272.35200000000003	136427441	0.20000005	173	GEN173	False	True					GEN
168	174	CN(CC#N)C1CCC(N)C(C(N)=O)N(S(=O)(=O)c2ccc(Oc3ccncc3)cc2)C1	8.736566999999999	0	2.0261275768280043	0.5733332141973957	3.799948696680637	0.6635800000000018	458.54400000000015	46260934	0.10588235	175	GEN175	False	True					GEN
169	175	CC1NC(CCCc2c[nH]c3ccccc23)C(c2ccc(O)cc2)C(O)C1O	8.353759	0	1.2367226123809818	0.4707005027100975	3.862242352886169	3.0621000000000023	380.48800000000017	135981961	0.17307687	176	GEN176	False	True					GEN
170	176	CC(NS(=O)(=O)c1ccccc1-c1ccc(-c2cc3ccccc3s2)cc1)C(N)=O	8.771168	1	1.3184325695037842	0.4697990885924379	2.6743899543362826	4.387400000000003	436.55800000000016	44574267	0.07142854	177	GEN177	False	True					GEN
171	177	CC(=O)c1cn(C(=O)Cc2cc(F)cc(F)c2)c2ccc(OCc3nnc(C)n3C)cc12	7.830996000000002	0	1.17091703414917	0.4250577930503383	2.716729244556697	4.020920000000003	438.43400000000014	18137385	0.09230769	178	GEN178	False	False	-8.5	-11.661687499999998	11.460343749999995	69.33603125	GEN
172	178	CCC(NC(=O)N1Cc2ccc(C#N)cc2C1)C(=O)NC1CC1c1ccccc1	8.625577999999999	0	1.3264989852905271	0.8255782980383535	3.3826078566870965	3.0343800000000014	388.4710000000002	57510843	0.16666669	179	GEN179	False	True					GEN
173	179	NS(=O)(=O)Oc1cccc(C(c2ccccc2)C2CCN(Cc3ccccc3)CC2)c1	7.436422	0	1.1739962577819822	0.5989144433322572	2.69011138990637	4.3130000000000015	436.57700000000017	88036877	0.08333331	180	GEN180	False	True					GEN
174	181	CC(NO)c1cccc(OCC2=CC=CC2=O)c1	7.690921	0	1.4509869098663328	0.7804730848067354	3.1210705331103683	2.1705	245.278	1626774	0.17500001	182	GEN182	False	True					GEN
175	182	CC(C(=O)O)N(C)C(=O)OCc1ccc(-c2ccccc2)cc1	6.827785499999999	1	1.1859227180480951	0.9184751648652356	2.3070644785085768	3.395100000000003	313.353	113235740	0.029411733	183	GEN183	False	True					GEN
176	183	Cc1c(Cl)cccc1C(O)(c1ccc(CN2CCC(F)C2=O)nc1)C(F)(F)F	8.091859	0	1.2719276428222654	0.768756383627522	3.6966088366226817	3.912020000000003	416.80199999999996	12069301	0.10526317	184	GEN184	False	True					GEN
177	184	COc1cccc(C(=O)NC(C(=O)NC(C)(C)C(=O)Nc2ccc(Cl)cn2)c2ccccc2)c1	7.793546000000001	1	1.2404182434082027	0.4546393296281727	2.8031819771075583	3.7482000000000015	480.95200000000017	51188707	0.06122452	185	GEN185	False	True					GEN
178	185	CNC1CCC(c2ccc(F)cc2)c2cc(C(=O)O)ccc21	6.1886153	0	1.7563178777694706	0.9080512732321684	2.9634527867985963	3.7101000000000015	299.345	17945492	0.08333331	186	GEN186	False	True					GEN
179	186	N#CN1CCC(NS(=O)(=O)c2ccc(OCc3ccccc3Cl)cc2)C1=O	8.001124	1	1.2015421390533447	0.7429971274576189	2.9617379396399723	2.27928	405.86300000000006	141194828	0.07407409	187	GEN187	False	True					GEN
180	187	CN1C2CCC1C(F)C(c1ccc(Cl)c(Cl)c1)C2	8.748003	0	1.230888223648071	0.7451495815840598	4.331766400069012	4.2816000000000045	288.193	19425913	0.028571427000000007	188	GEN188	False	True					GEN
181	188	CN1C2CCC(c3ccc4ccccc4c3)C1CC2	7.888134	0	1.2600352287292482	0.7346349208760823	3.7281889105794703	4.180000000000003	251.373	18689926	0.0	189	GEN189	False	True					GEN
182	189	CC(=O)c1ccc(C(=O)NC2OC(CO)C(O)C2O)cc1	7.992671499999997	0	1.3574740409851076	0.5326967020913549	3.201451480686901	-0.9419999999999996	295.291	131700940	0.04651165	190	GEN190	False	True					GEN
183	190	Cc1nc(C(F)F)c(-c2cccc(C(F)(F)F)c2)nc1N1CCc2ccn(CC(=O)O)c2C1	7.403133	0	1.4676581859588629	0.5443223228766004	3.150073167122549	4.857220000000003	466.4100000000003	57966193	0.053571403	191	GEN191	False	False	-7.5	-10.800117647058823	10.574970588235297	70.86544117647057	GEN
184	191	COCCN(CCOC)Cc1cc(Cl)ccc1S	7.9465504	0	1.303576326370239	0.7439130578776475	2.4388985029149914	2.723500000000002	289.828	59854624	0.07142854	192	GEN192	False	False	-5.0	-11.958368421052633	13.989894736842105	68.75263157894736	GEN
185	192	CCCCOC(=O)c1ccc(C2=C(C)c3c(N)nc(N)nc3C2)s1	7.847217	0	1.1644757270812989	0.6376250662441323	3.044372872876357	3.1462000000000003	344.44000000000005	132277370	0.13559324	193	GEN193	False	False	-6.8	-11.234142857142857	12.546821428571427	69.16878571428573	GEN
186	193	CC(C)CSc1ccc2c(c1)NC(=O)C2C(=O)NC1=C(C(F)=C2C=CC(=O)C=C2)N1C	8.3401575	0	1.4101912498474125	0.5229795556911154	4.25792311532515	3.6198000000000015	439.51200000000017	27026988	0.2352941000000001	194	GEN194	False	True					GEN
187	194	CNC1CC(F)(F)C(C(=O)O)C1c1ccc(OC)cc1	7.5500584	0	1.2525618076324463	0.8892570969617541	3.622675783384	2.1066	285.29	84150145	0.16666663	195	GEN195	False	True					GEN
188	195	CN(c1ccccc1)C(c1ccc(Cl)cc1)N1CCNCC1	8.2556715	0	1.8590075016021728	0.9328646988870888	2.8287634473368843	3.3802000000000016	315.8480000000001	123998400	0.069767475	196	GEN196	False	True					GEN
189	196	CNC(=O)CCC(C(c1ncc(-c2ccc(N(C)C(C)=O)cc2)o1)C(F)(F)F)C(F)(F)F	8.170192	0	1.2155862808227536	0.6032058054356845	3.8581435701978224	4.6749000000000045	465.39400000000006	56165518	0.13461536	197	GEN197	False	True					GEN
190	197	O=C(O)CC(Cc1ccccc1)c1ccc(S(=O)(=O)CCO)cc1	6.172631	0	1.3422034263610838	0.7633332565199553	2.52804586342832	2.253600000000001	348.42000000000013	21178240	0.047619045	198	GEN198	False	True					GEN
191	198	CCC(=O)NC1CCC(C2=NNN3C2=CC=CC=C3N2CCN(C)CC2)CC1	7.734037400000001	0	1.3441039085388178	0.773809425023606	3.3495596814148003	1.7900999999999998	384.52800000000013	144667603	0.125	199	GEN199	False	False	-7.7	-11.057266666666665	13.3546	68.9255	GEN
192	199	CCCCCCNC(=O)N1C=CC(=O)C1	7.435233599999999	0	1.2156036376953123	0.7016786815710562	2.681651800122598	1.6747	210.27700000000002	130973407	0.100000024	200	GEN200	False	False	-5.1	-12.310312499999998	13.7864375	68.3534375	GEN
193	200	N#CCNC(=O)C(CC1CC2CCC1C2)NC(=O)C1CC(C2CCCC2)CN1	8.340853	0	1.4671728610992432	0.5842321914318181	4.875680414294244	2.10558	386.54000000000013	115733611	0.09999996400000001	201	GEN201	False	True					GEN
194	201	Cc1cc(F)cc(Nc2ncnn3cc(C(=O)NCC4=CN5CCCC5C4)c(O)c23)c1	7.5838003	0	1.1643354892730713	0.5849723700809251	3.7550629542970366	3.1078200000000016	422.46400000000017	137239865	0.11538458	202	GEN202	False	True					GEN
195	202	NS(=O)(=O)c1cc(-n2ccc(OC(F)F)c2)ccc1Br	7.7735357	0	1.2772744178771969	0.9024917178147386	2.717528615904259	2.4886	367.171	2800365	0.078125	203	GEN203	False	False	-6.7	-12.41781818181818	11.567545454545455	71.5747272727273	GEN
196	203	CCc1c(Br)ccc2cc(OC)cc1n1c(OCCN)c1c2	7.753038	0	1.203627729415894	0.5873962478316741	4.785220715237812	3.7635000000000014	363.255	55789149	0.19672126	204	GEN204	False	True					GEN
197	204	COc1cc2c(C)cc(=O)oc2cc1Cc1cccnc1	6.762651400000001	0	1.179381942749023	0.6921898287305883	2.1901013127398605	3.0958200000000016	281.311	257624	0.11764705	205	GEN205	False	False	-7.0	-11.78709523809524	13.853619047619047	68.39857142857143	GEN
198	205	CCCSC(=O)NC1CC2CC(N(C)c3ncc(C(=O)NO)cn3)CC2C1	8.285419000000001	0	1.4085252285003662	0.5031659225054651	4.012555998737312	2.4418	393.513	143281039	0.16666669	206	GEN206	False	True					GEN
199	206	CNCCNCC1CCC(c2nnc3ccc(Br)cn23)CC1	6.8950586	0	1.1774327754974363	0.7720335821566816	2.637162539879064	2.5746	366.307	71058369	0.08928567	207	GEN207	False	False	-6.1	-26.717999999999996	-4.703041666666667	55.15029166666667	GEN
200	207	COc1cc(C(N)CCN2C(=O)CC(C#N)N(C)C2=NC(C)(C)C)ccc1O	7.5127570000000015	0	1.2057353973388674	0.7983851351299414	3.95612805119758	2.00148	387.48400000000015	44455036	0.14084506	208	GEN208	False	True					GEN
201	208	Cc1cccc(-c2noc3[nH]c(CC(=O)O)cc23)c1	6.8086100000000025	0	1.2213848114013668	0.7547550843235905	2.7691874050629792	2.7584199999999988	256.261	12256055	0.13953489	209	GEN209	False	False	-7.2	-11.908952380952382	14.178857142857137	67.70980952380953	GEN
202	209	Cc1ccc2nc(-c3cc(N4CCCS4)sc3C(=O)NCC#N)sc2n1	7.5747366	0	1.2400594711303707	0.5283122636706159	3.5450091817713534	3.8399000000000014	401.54200000000014	144620925	0.111111104	210	GEN210	False	False	-7.0	-10.751777777777775	13.441703703703705	67.53033333333333	GEN
203	210	Cc1ccc(C(=O)Nc2ccc(NS(C)(=O)=O)cc2)cc1-c1cc2cc(F)ccc2[nH]1	7.8595166	1	1.3723549365997316	0.4144631259814042	2.2280326160692407	4.906220000000003	437.49600000000015	141421659	0.0666666	211	GEN211	False	False	-8.0	-40.27826470588237	12.356705882352946	51.045823529411756	GEN
204	211	CN(C)CC(=O)N1CCC2(CC(N)C2c2ccncc2NC(=O)c2ccc(F)c(Cl)n2)C1	8.021386	1	1.315157175064087	0.6621218627291755	4.511609416692474	2.1163	460.941	44403598	0.11764705	212	GEN212	False	True					GEN
205	212	Cc1ccc(Cl)cc1NC(=O)c1sccc1C	7.087811500000001	0	1.1586559295654295	0.8631727763791733	1.8122472692382647	4.270640000000002	265.765	731668	0.0	213	GEN213	False	False	-6.1	-11.223555555555556	16.413722222222226	69.48899999999999	GEN
206	213	CC(NC(=O)c1cc2cc(Cl)ccc2o1)C(=O)N1Cc2ccsc2C1	7.4800844	0	1.1646672725677494	0.7578464553789444	2.938499702545622	3.8084000000000016	374.84900000000016	145895288	0.11538458	214	GEN214	False	True					GEN
207	214	Cc1ccc(Cl)cc1C1C(S(N)(=O)=O)=Nc2c(Cl)[nH]c(Cc3nc4ccccc4[nH]3)c21	8.032702	1	1.3083459377288822	0.4041049826329897	3.7451192413652574	4.561020000000003	474.37300000000016	142126892	0.11267608400000001	215	GEN215	False	True					GEN
208	215	CCNC(=O)Oc1cccc(C(=O)C2(Cc3ccccc3)CCCN(Cc3cccnc3)C2)c1	7.5419793	0	1.2022539138793942	0.4874466064456389	2.981861785719998	4.897700000000005	457.5740000000001	49688957	0.12727273	216	GEN216	False	True					GEN
209	216	C=CCN(Cc1ccc(F)cc1)Cc1ccc(S(=O)(=O)Cc2ccnc(OC)c2)cc1	7.459579	0	1.2618316650390629	0.4377552474362645	2.394389018287713	4.391400000000004	440.54000000000013	126805582	0.171875	217	GEN217	False	False	-6.9	-38.529806451612906	13.797516129032257	53.93806451612904	GEN
210	217	COc1cc(-c2ccc(-c3cnc4ccc(NCC5CC5)nn34)cn2)ccn1	7.713202499999999	0	1.37910795211792	0.5562508490680217	2.6626998523549705	3.6838000000000015	372.4320000000001	58857918	0.0	218	GEN218	False	False	-7.2	-38.64372413793104	10.254275862068967	56.600758620689646	GEN
211	218	Cc1cc(Oc2ccc(S(C)(=O)=O)cc2)cc(-c2ccc(C#N)c(F)c2)c1	8.081519	1	1.361639380455017	0.646646172015662	2.1607025772226383	4.868600000000003	381.42800000000017	59125670	0.022727251	219	GEN219	False	False	-7.3	-10.34825925925926	14.044481481481483	68.90840740740741	GEN
212	219	N#CCc1c(C(=O)O)ccc2ccn(CC3CNCCC3c3ccccc3)c12	8.190613	0	1.26284499168396	0.713042322753189	3.5047583417958696	3.798880000000002	373.4560000000001	53207104	0.060000002000000004	220	GEN220	False	True					GEN
213	220	CSC1CCCN(C(=O)C(C)NS(=O)(=O)c2ccccc2)C1C(=O)c1nccs1	7.817811	0	1.1753755092620848	0.6469917445249717	3.73502320011208	2.4154	453.61100000000016	86957514	0.09859156599999999	221	GEN221	False	True					GEN
214	221	Cn1cc2c(nc(NCc3cccnc3)n3nc(-c4ccco4)nc23)n1	6.7179947	0	1.2737769603729252	0.5327596638232512	2.834481437515608	2.2781	346.35400000000016	71453874	0.0	222	GEN222	False	False	-7.7	-10.361111111111109	15.989814814814816	67.5597037037037	GEN
215	222	CSc1ccc(S(=O)(=O)C2(C#N)CCN(Cc3cnc4c(c3)C(=O)NC4=O)CC2)cc1	8.573795	0	1.175130224227905	0.5359154219321022	3.1677917672628766	2.01918	456.54900000000015	46394249	0.111111104	223	GEN223	False	False	-7.6	-11.216187499999995	11.484875	69.14587499999999	GEN
216	223	CCC1(C)CN(S(=O)(=O)Nc2ncnc3[nH]ccc23)C(=O)N1c1cccc(C(C)F)c1	7.700489	0	1.2279253482818602	0.598941453687267	4.0637275875970635	3.756000000000002	446.50800000000015	68451187	0.17647058	224	GEN224	False	True					GEN
217	224	CCOCC1CCCN1S(=O)(=O)c1ccc(NC(=O)N2Cc3ccccc3C2)cc1	8.006525	0	1.2094726085662844	0.7631484156478889	2.749957962333756	3.423900000000001	429.54200000000014	16011837	0.09999996400000001	225	GEN225	False	True					GEN
218	225	COc1ccc(N2C(=O)N(Cc3cccc(Cl)c3)C(=O)C2C)cc1	6.7601185	0	1.3908978462219237	0.7944202481546304	2.456740237710756	3.7059000000000033	344.798	46696651	0.01818186	226	GEN226	False	True					GEN
219	226	CC(=O)NCc1ccc(NC(=S)NC(=O)c2ccccc2Br)cc1	7.316935000000001	0	1.3007037162780763	0.6824892347167092	1.9064711507179184	3.2120000000000006	406.30500000000006	28639025	0.024999976	227	GEN227	False	False	-6.5	-38.3017037037037	12.191296296296294	55.083	GEN
220	227	N#CC1=C(c2ccccc2)c2cc(C(F)(F)F)ccc2ON1	7.52313	1	1.410301685333252	0.8690430900482774	2.698224846020505	3.8853800000000014	302.255	129856147	0.18181813	228	GEN228	False	False	-7.3	-11.896695652173914	12.347999999999999	70.0594347826087	GEN
221	228	CC(N)Cc1cnc2c(n1)C(c1ccccc1)N(c1ncccn1)N2	7.4048690000000015	0	1.1801373958587646	0.7549146563448543	3.686200370741064	2.0928	333.39900000000006	80917045	0.0869565	229	GEN229	False	True					GEN
222	229	CC(O)CNC1=c2ccc(F)cc2=NC1=O	6.3623075	0	1.2469768047332763	0.6938705322923121	3.1920655322816764	-0.9359000000000004	222.219	43499302	0.16363639	230	GEN230	False	True					GEN
223	230	CCn1c(C(=O)OC(C)(C)C)cc2c(F)nc(N(C)S(C)(=O)=O)cc21	7.8351364000000014	0	1.2102922439575199	0.6093394383875851	2.9971523012654	2.546400000000001	371.43400000000014	87315395	0.11842102	231	GEN231	False	False	-6.3	-11.52108	12.544240000000002	69.55056000000002	GEN
224	231	CC(N)CC(F)C1CCC(=O)N1	7.1774619999999985	0	1.2242727279663086	0.6479200958811072	4.201084241708093	0.3404	174.21900000000005	67255419	0.15151519	232	GEN232	False	True					GEN
225	232	COc1ccc(CCNC(=O)C2CCCN2C(=O)CC(N)Cc2cc(F)c(F)cc2F)cc1	7.6810246	0	1.2021365642547606	0.5604312510842849	3.080778334541733	2.7223	463.50000000000017	59651688	0.016666591	233	GEN233	False	True					GEN
226	233	CC1(O)CC2CCCC(C1)C2NC(=O)C(C)(C)Oc1nc2ncccc2s1	8.048747	1	1.3299767971038818	0.8381580337251745	4.602424294745912	3.2946000000000017	389.52099999999996	138688228	0.123076916	234	GEN234	False	True					GEN
227	234	O=C(C=Cc1ccco1)C(=O)c1ccccc1O	6.7430325	0	1.2103371620178225	0.5076848017153359	2.4347701771231356	2.450400000000001	242.23	121293488	0.038461506	235	GEN235	False	False	-6.6	-11.629578947368426	15.39236842105263	67.81378947368421	GEN
228	235	CCNCc1[nH]nc(-c2ccccc2)c1Oc1cccc(NS(C)(=O)=O)c1	6.851732000000001	0	1.3377240657806393	0.5516822789862194	2.464356331468391	3.3500000000000014	386.47700000000015	106045004	0.106666684	236	GEN236	False	False	-7.1	-11.0787	14.634099999999998	67.36816666666667	GEN
229	236	O=C(Oc1cc(C(F)C2CC2O)ccc1O)c1cc(O)c(F)c(O)c1	9.148264	1	1.3820898056030275	0.4976125943996466	3.858798824628448	2.553100000000001	352.28899999999993	20513483	0.121212125	237	GEN237	False	True					GEN
230	237	CSc1ccccc1NS(=O)(=O)N1Cc2ccncc2C1	7.519052	0	1.2343516826629637	0.8789037215719128	2.5537959281244778	2.476000000000001	321.427	60019813	0.08333331	238	GEN238	False	False	-6.3	-11.119000000000002	15.516590909090905	69.1369090909091	GEN
231	238	Nc1ccc2[nH]cc(CCNC3CCNCCC3c3ccc(F)cc3F)c2n1	8.323307000000002	0	1.3106961250305176	0.5442805947771363	3.5128113332488624	3.0912000000000006	385.46200000000016	68101956	0.02000004	239	GEN239	False	True					GEN
232	239	CN1C=CNC(C2(c3ccc(F)cc3)CCC2)C1C(O)c1ccc(F)cc1	7.903466000000001	0	1.2197039127349854	0.8578449995485425	3.953397285862974	3.863500000000003	370.44300000000015	145182252	0.31481479999999995	240	GEN240	False	True					GEN
233	240	COC(=O)c1cc(F)cc(-c2cccc(F)c2)c1NS(=O)(=O)c1ccccc1C	7.985816000000002	0	1.2864943981170658	0.6194760529035085	2.2525366522904555	4.5276200000000015	417.43300000000016	986659	0.01886791	241	GEN241	False	False	-7.9	-10.82443333333333	14.795033333333338	67.51996666666668	GEN
234	241	CC(=NCc1cccc(-c2ccccc2)c1)N(C)C	8.247729	0	1.1990037918090817	0.5984595969807	2.109907917883492	3.8336000000000032	252.361	525613	0.07142854	242	GEN242	False	False	-6.4	-10.826789473684212	15.916368421052633	68.71726315789472	GEN
235	242	CCc1ccc(NCc2cc3ccccc3[nH]2)cc1	7.197185	1	1.4886409282684332	0.7078476702623407	1.873389053414627	4.342400000000001	250.345	20037787	0.0666666	243	GEN243	False	False	-7.0	-35.268047619047636	16.34109523809523	56.048428571428566	GEN
236	243	CCCN(CCC)C1CCc2ccccc2OC1=O	8.014515	0	1.1642139911651608	0.6025040344436531	2.8833340657259274	3.0288000000000013	261.365	67839661	0.14893621	244	GEN244	False	True					GEN
237	244	CC(NC(=O)c1cnc2ccccc2c1)C(=O)NC1C2CC3CC1CC(S(C)(=O)=O)(C3)C2	6.9581294000000025	0	1.6056801319122318	0.7206001715296029	4.803997121007604	2.4612	455.58000000000015	136523728	0.16071427	245	GEN245	False	True					GEN
238	245	CCCOC(=O)CN1c2ccccc2CCc2ccc(OC)cc21	7.6712985	0	1.4412442684173588	0.7820124735551449	2.111145847468279	3.885100000000003	325.40800000000013	114336738	0.12244898	246	GEN246	False	False	-6.6	-10.706375	15.431791666666667	67.77029166666667	GEN
239	246	CCCCCc1cn(CCNC)c(=O)c2cc(F)ccc12	8.118931	0	1.2344007968902586	0.7951130988171624	2.273109591748989	3.0927000000000016	290.382	145653323	0.03636366	247	GEN247	False	False	-6.4	-11.284681818181818	15.415954545454547	67.71440909090909	GEN
240	247	CC1CN(S(=O)(=O)c2ccc(Sc3ccccc3)cc2)C(C(=O)NO)CC1O	8.665892	0	1.2449504375457767	0.50325194357574	3.4482343965605513	2.1032	422.52800000000013	53979972	0.0958904	248	GEN248	False	True					GEN
241	248	CCc1cc(=O)oc2cc(OCc3cccc(Cl)c3)ccc12	7.967932000000001	1	1.2833347797393797	0.661249907856066	1.9538903901537918	4.587800000000003	314.76800000000014	688759	0.0	249	GEN249	False	False	-7.3	-38.40368181818182	14.352954545454548	52.77950000000001	GEN
242	249	CCn1c(-c2ccc(C)cc2)nc2cnc(N3CC(C(=O)NCCNO)CO3)cc21	8.1124735	0	1.436894941329956	0.40353987108468015	3.578988373782773	1.8894199999999992	410.4780000000002	90196720	0.125	250	GEN250	False	True					GEN
243	250	CCCCOC1CC2CN(C1)C(=O)NN2Cc1ccc(F)cc1	7.993529	0	1.3841224193572996	0.8190471726175604	4.1356734573723415	2.5255	321.396	9205462	0.16417909	251	GEN251	False	True					GEN
244	251	CC(C)(C)C(=O)NC1CC(CCC(=O)O)C(c2ccc(Cl)cc2)C2NC(c3ccncc3)=NC12	7.989160000000001	0	1.311957597732544	0.576516159058412	4.319614483642476	4.021400000000002	483.0120000000003	23936547	0.13432829999999998	252	GEN252	False	True					GEN
245	252	COc1ccc(C2Cc3ccccc3C(NC(=O)NC3CCCCC3)=N2)cc1	7.8983917	1	1.2763431072235107	0.8341770440255946	2.8524894148315525	4.371100000000003	377.48800000000017	22240335	0.11320752	253	GEN253	False	True					GEN
246	253	CN1CCC=C2CCCc3cc(c(O)cc32)OC1=O	6.9564095	1	1.2074476718902591	0.7789423503779367	4.404892533268106	2.946200000000001	259.305	70517017	0.18644070000000001	254	GEN254	False	False	-6.9	-35.5532	16.576150000000002	55.10464999999999	GEN
247	254	O=C1Nc2ccc(S(=O)(=O)N3CCCC3CNc3ccc(F)cc3)cc2C1=O	7.526375	0	1.423834419250488	0.7467580549611182	2.8472317450854288	2.2257	403.4350000000002	9800285	0.052631557	255	GEN255	False	True					GEN
248	255	CCN1CCC(Cc2ccc(Cl)c(Cl)c2)CC1	7.8795785999999985	0	1.4948257446289066	0.7939474878785919	1.876632927994404	4.267800000000004	272.21900000000005	130192288	0.0	256	GEN256	False	False	-5.7	-11.630647058823529	13.928823529411767	68.1694117647059	GEN
249	256	C#CCNC1CCCC2=C1C=C(C(=O)NCCOC)C=Cc1cccnc12	7.7509039999999985	0	1.1742574214935306	0.6014790580822353	3.7408846540591534	2.3263	363.461	70838057	0.107142806	257	GEN257	False	True					GEN
250	257	Cc1ccc(C(=O)Nc2ccc(Oc3ccc(S(N)(=O)=O)cc3)cc2)cc1C(F)(F)F	7.600826	1	1.1825634002685543	0.5884066616517041	2.0486101289417644	4.705820000000003	450.43800000000016	9076159	0.0	258	GEN258	False	False	-8.2	-37.75394117647058	10.773617647058826	56.54085294117648	GEN
251	258	CC#CCOc1ccc(S(=O)(=O)NC2(C(=O)CC(=O)Nc3ccccc3C#N)CC2)cc1	8.15213	1	1.3972437381744385	0.44537414326994895	2.824614119232584	2.36918	451.50400000000025	45583520	0.111111104	259	GEN259	False	False	-6.5	-37.614911764705894	15.374117647058828	55.535500000000006	GEN
252	259	COc1cc(C2Cc3cc(OC)c(OC)cc3C2=O)ccc1N	7.901488	1	1.2015717983245846	0.8789208643608567	2.7123414015854994	2.8172000000000006	313.353	10237068	0.027777791	260	GEN260	False	True					GEN
253	260	O=C(CCc1ccccc1)N1CCN(c2nccc3cccc(C(F)(F)F)c23)CC1	7.3749509999999985	1	1.5736495971679691	0.6304363451039289	2.2433597214680656	4.535000000000005	413.44300000000015	56198426	0.020833313	261	GEN261	False	False	-7.7	-9.218866666666663	15.695066666666666	65.37600000000002	GEN
254	261	CN1CCCC1c1c[nH]c2ccccc12	7.401664699999999	0	1.3165498256683348	0.7495391288237876	2.533226749163834	2.9346000000000005	200.285	23662	0.0	262	GEN262	False	True					GEN
255	262	CNC(=O)c1ccc(-c2cnc(Nc3ccc4[nH]ncc4c3)s2)cn1	8.260114999999999	0	1.226483249664307	0.5252618606828213	2.582353659780436	3.1846000000000005	350.40700000000015	33676856	0.065217376	263	GEN263	False	False	-7.9	-10.908107142857142	14.868785714285718	68.99889285714286	GEN
256	264	CC(=O)c1cccc(C(=O)Nc2ccc(Oc3ccccc3)cn2)c1	7.739497999999997	1	1.2242472171783447	0.7062040434325592	1.82271854386895	4.328800000000003	332.3590000000001	91255669	0.027777791	265	GEN265	False	False	-7.2	-11.71653846153846	8.364230769230769	72.1112307692308	GEN
257	265	Cc1c(-c2ccccc2F)c(=O)[nH]c(=O)n1-c1ccccc1OCC(F)F	7.688455599999997	0	1.2473490238189695	0.7433380958843766	2.507886577222637	3.2842200000000017	376.33400000000006	104370984	0.03636366	266	GEN266	False	False	-7.2	-35.83474999999999	16.29175	56.580571428571425	GEN
258	266	CC1(C)CC2=C(N)c3ccc(F)cc3N(C3CC3)C2=N1	7.6826296	0	1.27686915397644	0.8525890266848329	3.229748522664165	3.0587	271.339	123356960	0.18518520000000002	267	GEN267	False	False	-6.4	-36.28259090909091	18.003045454545454	56.79877272727272	GEN
259	267	N#CC1=C(N)NC(=C2C=CC(=O)C=C2)C2=C1CCCC2	7.6747355	0	1.3206436157226564	0.7027035327252774	3.3524461597639075	2.1032800000000003	265.31600000000003	86238939	0.13333333	268	GEN268	False	False	-7.3	-35.13469565217392	16.465434782608696	56.92847826086957	GEN
260	268	Fc1ccc(-c2cccc3c2CN(c2ccc(F)cc2)O3)cc1	6.9185295	1	1.241018581390381	0.6641704751961546	2.419417614535257	4.945800000000003	309.315	4580482	0.08888888	269	GEN269	False	False	-7.9	-10.753173913043478	16.165347826086958	68.54173913043478	GEN
261	269	CC(C1Cc2c(F)cccc2C(N2CCC(F)(F)CC2)C1)C1CCCCN1	7.8948417	0	1.2467615127563478	0.7991273913709737	4.206040473336246	4.938500000000005	380.49800000000016	81493668	0.10869562599999999	270	GEN270	False	True					GEN
262	270	CC1CN(Nc2ncnc3c(C(N)=O)cccc23)CC(c2cc(F)cc(F)c2)O1	7.620842	1	1.4535067558288572	0.7008530050407137	3.6080303736471375	2.7958	399.4010000000002	133330463	0.13333327	271	GEN271	False	True					GEN
263	271	O=C(NO)c1cnc(Nc2ccccc2C2CCCN2)nc1	7.798588799999999	0	1.5542363643646242	0.5070350185388506	2.9854889281061148	1.7636999999999996	299.334	57381420	0.12727273	272	GEN272	False	True					GEN
264	272	Cc1cc(C)n(-c2cccc(F)c2F)c(=O)c1NC(=O)C1CCN(C2CC2)CC1	8.200880999999999	1	1.2405511379241947	0.8526534903391871	2.495967613828917	3.545440000000002	401.4570000000003	127896642	0.055555522	273	GEN273	False	False	-7.1	-9.503166666666663	15.618366666666667	67.00766666666668	GEN
265	273	O=C(c1ccccc1OCCCOC(F)(F)F)N1CC2(C1)C(=O)Nc1ccccc12	8.448661999999999	1	1.2934024333953855	0.7283562355425441	3.0414133673938126	3.3378000000000023	420.38699999999994	137864602	0.123076916	274	GEN274	False	False	-7.2	-9.67390322580645	16.96816129032258	68.71867741935483	GEN
266	274	CC1CC(C)(c2ccccc2)C2CNCC1OC2=O	7.989841	0	1.3445950984954838	0.7850762152826926	4.55701376375546	2.1152999999999995	259.349	133657658	0.24390244	275	GEN275	False	True					GEN
267	275	CCC(CC)C(=O)N1CN(c2ccc3[nH]c(-c4cnc(NC)cn4)cc3n2)CCC2(CC2)C1	7.447564999999999	0	1.1615890979766847	0.5863861336800933	3.6763004174631417	4.274200000000002	447.58700000000016	68579201	0.10169494	276	GEN276	False	False	-7.5	-26.544914285714285	-6.3518285714285705	54.22314285714285	GEN
268	276	CN1CCN(S(=O)(=O)c2ccc3c(Nc4cccc(N5CCNCC5)c4)ccnc3c2)CC1	7.8492246	1	1.2744699954986576	0.5973580598007602	2.448714122321196	2.3241	466.61100000000016	9823683	0.057971	277	GEN277	False	False	-8.4	-10.559171428571428	14.082571428571427	68.40705714285713	GEN
269	277	CC(O)CC1CCC(NC(=O)NC23CC4CC(CC(C4)C2)C3)CC1	7.763439	0	1.2449946880340574	0.7356641471215148	4.168329125060253	3.5841000000000025	334.5040000000002	68898990	0.09302324	278	GEN278	False	True					GEN
270	278	Cc1ccc(CC(CN(C)C)Nc2ncc(C(=O)NO)cn2)cc1	7.2545767	0	1.2537732601165772	0.5265937724735402	2.8720545890310767	1.4888199999999996	329.40400000000005	142506237	0.14035088	279	GEN279	False	True					GEN
271	279	CCOC(=O)c1c(CCC(=O)N2CCCC2C#N)[nH]c2c1ccc1ccccc12	7.479245	1	1.175192642211914	0.669717290795746	3.09613277464633	3.944980000000003	389.45500000000015	70096942	0.10526317	280	GEN280	False	True					GEN
272	280	CN(C)C1CC(c2ccccc2)N(C(=O)N(Cl)CC(N)=O)C1	7.711094	0	1.3175957679748531	0.8516552976122541	3.566974325260136	1.4246999999999996	324.812	86283349	0.18644070000000001	281	GEN281	False	True					GEN
273	281	CC1=NC2(N=C1N1CCCC(N)C1)c1cc(F)ccc1CC21CCC(O)CC1	8.767704	0	1.2268638134002687	0.7222931426822223	4.677756596194035	2.752	384.49900000000014	110146671	0.13432829999999998	282	GEN282	False	True					GEN
274	282	COc1cccc(C(CC#N)Oc2cccc(-c3cccnc3)c2)c1	7.210766	0	1.235768747329712	0.6517911430772152	2.6689298603099108	4.790980000000004	330.38699999999994	86200404	0.13333327	283	GEN283	False	True					GEN
275	283	CCC(C)(C)S(=O)(=O)C(Cc1ccc(OCC(=O)O)cc1)c1ccccc1C	7.5168133	0	1.2992228984832763	0.6721176345542504	2.9606486722621845	4.345620000000004	404.5280000000001	139881028	0.12727273	284	GEN284	False	True					GEN
276	284	Nc1ccc(-c2nc3n(c2-c2cccnc2)N(CC2CC2)CC3)cn1	7.846508999999997	0	1.179969310760498	0.7945109174730669	3.0243816892851783	2.4933999999999994	332.41100000000006	83024882	0.021739125	285	GEN285	False	False	-7.8	-11.731000000000005	13.455518518518517	70.04551851851852	GEN
277	285	CCOC(=O)C(Cc1ccc2c(-c3ccccc3)noc2c1)N1CCCCC1	7.279387	0	1.1615922927856444	0.5930959264351712	2.772917932655192	4.454900000000004	378.47200000000015	138480296	0.07272732	286	GEN286	False	True					GEN
278	286	O=C(Nc1cc(-c2ccc(S(=O)(=O)N3CCCC3)cc2)nc2c(F)cnn12)c1ccno1	8.446738	1	1.5179916381835934	0.4895805404719967	2.7069517089511224	2.5602	456.4590000000002	55973973	0.07692307	287	GEN287	False	False	-8.0	-10.80960606060606	12.214757575757575	68.3479090909091	GEN
279	287	CCCCc1ncnc2c1C(c1ccc(CN3CCC(O)C3)cc1)N(c1nonc1N)C2=O	7.753951	0	1.3784089088439941	0.5557754286289593	3.692279381892552	2.1008	449.51500000000016	11258650	0.041666687	288	GEN288	False	True					GEN
280	288	COc1ccc(-c2nn3ncc(C(=O)N4CCN(CCO)CC4)cc3c2-c2cnccn2)cc1	7.5879455	1	1.170548057556152	0.4633184099388605	2.717922351164276	1.6119999999999994	459.51000000000033	53305008	0.04545456	289	GEN289	False	False	-7.9	-10.405714285714286	14.963485714285715	69.09697142857142	GEN
281	289	CC1=C2NN=CC=C2Sc2cc(C)ccc21	6.930789999999999	0	1.194508361816406	0.7364315807193527	3.527744796418567	3.3046200000000017	228.32	126516688	0.16216218	290	GEN290	False	False	-6.3	-35.27717647058824	16.447411764705883	56.897470588235294	GEN
282	290	COc1c(Cl)cc2ccc(C)cc2c1C(=O)O	7.5692663	0	1.1930078029632565	0.8872476553819151	2.059529458094735	3.508420000000002	250.681	10490939	0.0	291	GEN291	False	False	-5.9	-12.111444444444444	13.651666666666666	68.97733333333333	GEN
283	291	CC(NC(=O)NC12CCC(C(C)Cc3ccccc3)(C1)O2)C(=O)Nc1ccc(Cl)cc1	8.2130575	1	1.2488612174987797	0.5916740041449273	4.511997701552174	4.494200000000004	441.9590000000003	127829249	0.21212125	292	GEN292	False	True					GEN
284	292	O=C(O)c1cncc(-c2cc(CS(=O)(=O)c3ccc(O)c(C(=O)O)c3)ccc2O)c1	7.517324	0	1.6928309679031368	0.4610186912258842	2.4448764717625817	2.5301	429.4060000000002	1124121	0.07843137	293	GEN293	False	False	-8.3	-11.782529411764704	12.200382352941176	68.50579411764704	GEN
285	293	O=C(O)c1c(-c2ccccc2)[nH]c2nccc(Cl)c12	7.1327505	0	1.6632604122161867	0.7491972132643985	2.325795097370671	3.581500000000002	272.691	91046432	0.02702707	294	GEN294	False	False	-6.9	-12.632190476190472	11.354857142857144	70.92471428571426	GEN
286	294	O=C(NO)c1cnc(Nc2c(C3(CO)CC3)cc3cnccn23)nc1	7.761223299999997	1	1.3383768558502194	0.4034016327368472	3.34869240627415	1.0107999999999997	340.34300000000013	71280742	0.14925373	295	GEN295	False	False	-7.0	-11.599034482758624	12.170758620689659	68.80751724137932	GEN
287	295	CC(NS(=O)(=O)c1ccc(N2CCN(CCc3ccccc3)CC2)cc1)c1cccc(C(=O)O)c1	8.160299	1	1.322201538085937	0.4715074025609567	2.575138826016378	3.7890000000000015	493.62900000000036	145113161	0.015625	296	GEN296	False	True					GEN
288	296	CCOc1ccc(CSc2cnc(N)nc2N)cn1	7.248900999999999	0	1.202913761138916	0.80249713920498	2.608613046088619	1.7269999999999996	277.353	61296224	0.100000024	297	GEN297	False	False	-6.7	-12.099478260869565	13.878260869565215	67.5958260869565	GEN
289	297	COc1cc(OC)c(C(=O)Nc2cc(-c3ccn(C)c(=O)c3)ccc2C)cc1OC	7.9860773	1	1.2157255172729489	0.6737611606686399	2.1990695841747065	3.6388200000000017	408.4540000000002	71499605	0.04347825	298	GEN298	False	False	-7.5	-10.860935483870966	13.982451612903226	68.78429032258063	GEN
290	298	O=C(NC1C(=O)NC(c2cccc(Cl)c2)NC12CCCCC2)c1cnc2ccccc2c1	7.8060813	0	1.235584402084351	0.5627674723249589	4.02694932977577	4.107700000000002	448.9540000000002	71023230	0.122807026	299	GEN299	False	True					GEN
291	299	Cc1c2cc(NC3CCC(N)CC3N)ncc2c2n1C1CCCC1CC2	7.6113176	0	1.1785081863403324	0.7739055534710227	4.504838297687167	3.25112	353.5140000000002	86685549	0.08510643	300	GEN300	False	True					GEN
292	300	COC1CCCCC1NC(=O)COc1cccc2ccc(-c3nnc4ccccn34)nc12	7.515318400000001	1	1.5681560993194577	0.5032463938402159	3.2696173585871566	3.397100000000002	431.49600000000015	86772326	0.102941155	301	GEN301	False	True					GEN
293	301	Cc1cncn1Cc1nc(Cl)nc2c(NCCO)ncnc12	7.353698700000002	0	1.7626039505004885	0.6770927688852211	3.0747717088351076	1.0306199999999996	319.75600000000014	68786422	0.052631557	302	GEN302	False	False	-6.6	-11.749125	13.606791666666664	70.31320833333335	GEN
294	302	CC1CSC(=O)C(N)CC1=C(c1cncnc1)c1ccc2c(c1)CC(=O)N2C(C)C	8.78102	0	1.2269929885864261	0.8170561461311033	4.208046868943438	3.2029000000000005	422.55400000000014	132038235	0.19402981	303	GEN303	False	True					GEN
295	303	N#Cc1nc2c(c(=O)n1-c1ccccc1)C(C(N)=O)N(C(=O)CCN1CCOCC1)CC2	7.4434547	0	1.2945097446441651	0.6820984743218054	3.4121599950566317	-0.2624199999999979	436.4720000000004	44783225	0.04838711	304	GEN304	False	True					GEN
296	304	CN1N=C(c2cnc3cnccn23)c2cc(F)ccc2C=C1N1CCNCC1	8.4159565	0	1.4503083229064941	0.737649783876227	3.3321225540435258	1.7697999999999994	377.4270000000001	141313449	0.0806452	305	GEN305	False	False	-8.0	-9.922413793103447	15.389482758620687	67.03703448275864	GEN
297	305	Cc1ccc(CS(=O)(=O)c2ncc(-c3cnn(Cc4cscn4)c3)s2)cn1	7.756792	0	1.2008129119873043	0.4784942679886581	3.06430051805104	3.1887200000000018	417.54100000000017	19620959	0.12068963	306	GEN306	False	False	-6.6	-9.59151851851852	15.866111111111113	67.98007407407407	GEN
298	306	CC1CC(c2ccc(CS(N)(=O)=O)cc2)Nc2ccc(C(F)(F)C(F)(F)F)cc21	7.774086	0	1.1695272445678713	0.6800390498446338	3.5747050020206403	4.7896000000000045	434.4300000000002	56966061	0.11864406	307	GEN307	False	True					GEN
299	307	Cc1ccnc(CS(=O)(=O)N2CCNC(C(=O)NCC3=NC(=O)C4COCCC4=N3)C2)c1	7.270492599999999	0	1.2684649467468263	0.5535359491252437	4.274078576910567	-0.9739799999999958	462.5320000000003	135999664	0.12048191	308	GEN308	False	True					GEN
300	308	CCCC(N)C(=O)N1c2ccccc2CC1c1ccccc1	7.9386735	0	1.4969140529632572	0.9385454734538132	2.8169220175678285	3.4444000000000017	294.39799999999997	103793717	0.09523809	309	GEN309	False	True					GEN
301	309	CN(Cc1ccc(C(=O)O)cc1)C(=O)c1cc2c(-c3cccc(Cl)c3)nccc2[nH]1	7.268719	0	1.216322898864746	0.4836158225190889	2.289886340430499	4.853700000000003	419.86800000000005	58306401	0.13461536	310	GEN310	False	False	-8.6	-11.39103125	12.619562500000004	67.74368750000001	GEN
302	310	O=C1c2ccc3c(c2C(=CNCc2cccc(Br)c2)N1CCO)OCO3	8.177644	1	1.3855478763580322	0.7832721507793444	2.8697987202328914	2.714100000000001	417.2590000000001	1112538	0.13235295	311	GEN311	False	False	-7.3	-36.16024999999999	16.72785714285715	57.18917857142856	GEN
303	311	CNC(=O)c1ccc2c(c1)OC(c1ccc(F)c(-c3nc4ccccc4o3)c1)NC2	7.474761	1	1.2776683330535883	0.5368845741300583	3.1198991195726693	4.1743000000000015	403.4130000000001	68206568	0.08333331	312	GEN312	False	True					GEN
304	312	COc1cccc(N2CCNCC2C(=O)Nc2ccc3sc(CO)nc3c2)c1	8.016988000000001	0	1.2910541057586666	0.6109801593598578	2.9231892480606536	2.2141	398.48800000000017	21137098	0.042253554000000006	313	GEN313	False	True					GEN
305	313	COCCC(=O)NC1CNC(C(=O)Nc2ccc(Cl)cc2)C(c2ccc(F)cc2)C1	8.244750999999999	0	1.3465533733367918	0.6265990823566979	3.3431616225407086	3.084600000000002	433.9110000000002	119297223	0.11864406	314	GEN314	False	True					GEN
306	314	O=C1C=C(Nc2ncc(C(=O)NO)cn2)C=N1	7.595637299999999	0	1.1766689777374264	0.4784262979734831	3.2003252356867105	-0.4976000000000002	233.187	142506017	0.22448981	315	GEN315	False	False	-6.7	-12.230349999999998	14.1698	68.5304	GEN
307	315	CC1(C)C(=O)NC(C2CCC(C(=O)O)C2)c2ccccc2N1Cc1cccnc1	7.7078229999999985	0	1.2059030055999758	0.8302553222258522	3.6327639339040316	3.538600000000001	393.48699999999997	68749800	0.16129035	316	GEN316	False	True					GEN
308	316	NC(=O)N(Cc1ccc(Br)cc1)Cc1cc(-c2ccncc2)cc(F)c1N	7.4754047	0	1.3847339153289795	0.5930125643351218	2.458993573174053	4.313300000000003	429.29300000000006	4049738	0.113636315	317	GEN317	False	False	-7.7	-11.310193548387096	13.143193548387098	67.72774193548386	GEN
309	317	Cc1ccn2ncnc(SCc3cn(-c4ccnc(Nc5ccccc5)n4)nn3)c12	7.682411	1	1.2528179645538329	0.421186698824848	2.916600912599902	3.444320000000001	415.48600000000016	46457985	0.065217376	318	GEN318	False	False	-7.5	-10.75558064516129	10.904806451612904	68.87551612903225	GEN
310	318	CCCN(CCC)C(=O)COC(=O)c1ccc(Cc2nc(C)no2)cc1	7.7916875	0	1.2559631347656248	0.6400917983707589	2.26298691833616	2.774220000000001	359.42600000000016	87031115	0.05084747	319	GEN319	False	False	-5.8	-37.99319230769231	14.428615384615386	54.62319230769231	GEN
311	319	Cn1c(=O)c2ccc(Cl)cc2n2cc(C(=O)N3CCCC3C#N)cc12	7.748189	0	1.2211662292480463	0.6739834295885068	3.3306971642388574	2.5727800000000007	354.79700000000014	72871095	0.07272732	320	GEN320	False	True					GEN
312	320	COc1cccc(NC(=O)C(=O)c2cccc(C#N)c2)c1	6.547843	1	1.2070538997650146	0.6885431752020289	1.9066676100019235	2.38828	280.283	8537314	0.03125	321	GEN321	False	False	-6.6	-10.8485	16.494045454545454	69.41799999999999	GEN
313	321	NC(=O)C1CCCC(c2ccc3[nH]cc(-c4ccc(F)cc4)c3c2)C1	7.9022755999999985	0	1.2343254566192623	0.7133232062129973	2.9636768196346366	4.733100000000003	336.41	46334537	0.08108115	322	GEN322	False	True					GEN
314	322	CS(=O)(=O)c1ccc(C2=C(c3ccc(Cl)cc3)CC3(COC3)C2)cc1	8.414515	0	1.2016216754913334	0.7958907562809828	2.967455186216881	4.464700000000004	374.889	142235930	0.16981131	323	GEN323	False	False	-7.5	-11.385279999999998	12.15644	69.90756	GEN
315	323	COc1cc(C2=C(c3ccc(C(C)=O)cc3)C(=O)C(=O)N2)cc(OC)c1OC	8.632039	0	1.4475150108337402	0.6106628403793023	2.3868952569503747	2.4822000000000006	381.3840000000001	10893865	0.069767475	324	GEN324	False	False	-7.2	-10.226862068965517	15.563241379310346	68.15096551724136	GEN
316	324	COc1cnc(-c2cnc(N)c(-c3ccnc(NC(=O)NC4(C#N)CCOCC4)c3)c2)c(C)c1	8.237427	0	1.1893806934356688	0.5262408021798095	3.0435396967053325	3.299100000000001	459.51000000000033	128621339	0.1076923	325	GEN325	False	False	-8.4	-10.906894736842101	11.540684210526312	67.64381578947369	GEN
317	325	O=C1COc2ccc(C(c3cccnc3)C3CCNC3)cc2N1	8.488616	0	1.4055023193359375	0.9117824783794848	3.4267488405947235	2.1539	309.36900000000014	82279467	0.058823466	326	GEN326	False	True					GEN
318	326	CNC1CCC(Nc2ncc(-c3ccc(S(C)(=O)=O)cc3)cn2)CC1	7.222725	0	1.5799321174621586	0.8522085486022045	2.313618300098636	2.4896000000000003	360.4830000000002	46238878	0.054545462	327	GEN327	False	False	-7.3	-10.567999999999998	14.577740740740742	68.7487037037037	GEN
319	327	NC(CC(=O)N1CCCC1COc1ccc(C(F)(F)F)cc1)Cc1cc(F)c(F)cc1F	8.525875	0	1.3776629924774166	0.4907685486523639	3.226904283895889	4.452600000000004	460.4180000000002	59651692	0.037037015	328	GEN328	False	True					GEN
320	328	NS(=O)(=O)CCNC(=O)c1cc(O)cc2c(NCc3ccco3)ncnc12	8.175165	1	1.3576265811920172	0.4541763733707725	2.661752277627496	0.5587999999999997	391.40900000000016	135616486	0.10389608	329	GEN329	False	False	-7.5	-12.349531250000005	12.8671875	68.9043125	GEN
321	329	O=C(O)C1CCN(c2nccc3cc(C(=O)N4CCSCC4)sc23)CC1	7.584114599999999	0	1.1900845050811766	0.8673195712853362	2.6607457971559683	2.7863000000000007	391.51800000000014	120281804	0.037037015	330	GEN330	False	False	-7.0	-10.834185185185186	12.152185185185182	68.55592592592592	GEN
322	330	COc1cc(C(=O)O)ccc1Oc1ccc(C(=O)NCC(=O)N(C)CC2CNCC2=O)cc1	8.172925	0	1.2891444206237797	0.5129278115692187	3.0300939490933985	1.1624	455.46700000000016	121893138	0.09677422	331	GEN331	False	True					GEN
323	331	COC(=O)NCC(=O)N(Cc1ccc2c(c1)OCO2)Cc1cc2c(=O)nc(C)[nH]c2cc1C	7.791962599999999	1	1.161341905593872	0.5874754389862451	2.6898832290209502	2.153439999999999	452.46700000000016	132147874	0.10810816	332	GEN332	False	False	-7.9	-10.49562857142857	14.807657142857144	68.02514285714288	GEN
324	332	O=c1[nH]c2ccc(F)cc2cc1-c1ccccc1	7.322597999999997	0	1.2673087596893309	0.6937426402278979	1.791065721849904	3.334200000000002	239.249	11207171	0.0	333	GEN333	False	False	-7.1	-12.690263157894735	11.482052631578947	71.20684210526319	GEN
325	333	Cc1ccc(-c2cc(C(=O)NCc3ccc(S(N)(=O)=O)cc3)no2)cc1-c1ccccc1	7.956983599999999	0	1.257187843322754	0.4651801993997641	2.171098344255615	3.894420000000001	447.5160000000001	45839830	0.015872955	334	GEN334	False	False	-8.2	-40.35877142857142	-12.925257142857143	41.43157142857142	GEN
326	334	COc1cc(NC(=O)CCc2nc(=O)c3ccccc3[nH]2)cc(OC2CCOCC2)c1OC	8.288397999999999	1	1.4072380065917969	0.5390831250643636	2.4795338389203883	3.0694000000000017	453.4950000000002	135543298	0.0806452	335	GEN335	False	False	-7.7	-11.429914285714286	9.922257142857145	68.83142857142856	GEN
327	335	CCCn1cc(CCN2CCc3ccccc3C2)nc1-c1ccc(F)cc1	7.614583	0	1.1832718372344972	0.6328889282732152	2.3447538099392884	4.700000000000005	363.4800000000001	42170378	0.021276653	336	GEN336	False	False	-7.6	-11.245888888888887	13.872111111111114	69.23814814814814	GEN
328	336	CCOC(=O)C1CCN(C(=O)Nc2cc(-c3cnc(N)c(N(C)C)n3)ccc2C(C)C)CC1	8.319253999999999	1	1.365886306762695	0.6394955881961151	2.7051642913829035	3.7222000000000026	454.57500000000016	1030000	0.06557369	337	GEN337	False	False	-7.3	-10.520055555555556	10.406555555555556	67.39622222222222	GEN
329	337	CC(NC(=O)C1COCN1C(=O)Nc1ccccc1)c1ccc2oc3ccccc3c2c1	8.210026	1	1.5003234863281252	0.4944990651852431	3.169689435035072	4.653600000000004	429.47600000000017	1443505	0.1311475	338	GEN338	False	True					GEN
330	338	Cc1nsc(N2CCN(c3ncc(C(=O)NO)cn3)CC2)n1	8.462813	0	1.2181093215942385	0.6044916671156212	2.650798082461481	0.08212000000000008	321.3660000000001	143108164	0.059701443	339	GEN339	False	False	-7.1	-11.294291666666668	14.044833333333333	69.63233333333334	GEN
331	339	CNC(=O)C1(C)CC(O)(C(F)(F)F)C(c2cc3ccccc3n2-c2ccccc2)O1	7.889381399999999	0	1.250075483322144	0.6784987105859593	3.9362360596556836	3.8900000000000015	418.415	90932021	0.119402945	340	GEN340	False	True					GEN
332	340	COc1ccc(C(=O)C2(O)CC2)cc1Cl	7.941258	0	1.4317600250244142	0.8029111412761796	2.1935485034193007	2.0562	226.65900000000002	117305911	0.09375	341	GEN341	False	False	-5.4	-12.404125	14.203749999999998	69.51412499999999	GEN
333	341	CC(C)OC1=CC=Cc2cncn2C1c1cnc(Cl)nc1	8.475057000000001	0	1.2590126991271973	0.8167362304514166	3.9968813067361437	3.2516000000000025	302.765	118903799	0.1875	342	GEN342	False	True					GEN
334	342	CC(C)C1(CC(F)(F)F)CNc2[nH]c3c(c(=O)c21)C(=O)CC(C)(C)C3	8.346233	0	1.2168630123138424	0.8472128568057575	4.223458502900197	3.8017000000000016	356.38800000000015	88030622	0.22388059	343	GEN343	False	True					GEN
335	343	CN(C)C(=O)C12CC3CC(C1)C(NC(=O)C(C)(C)Oc1ccccc1)C(C3)C2	7.106521000000001	0	1.3797441482543942	0.8478183410134995	4.461867631165795	3.2433000000000014	384.52	51121622	0.111111104	344	GEN344	False	True					GEN
336	344	CCN(CCOC)Cc1ccc(NC(=O)Nc2ccc(Cl)cc2)cc1	7.2590704	0	1.1870810508728031	0.7298011548928419	1.841259686880868	4.452300000000003	361.87300000000016	233632	0.09433961	345	GEN345	False	False	-5.9	-10.672592592592594	13.817333333333332	69.18292592592593	GEN
337	345	CNCC1(C(=O)N2CCCC2C#N)Cc2ccc(F)cc2C1	8.117341999999999	0	1.3626502513885494	0.9232709884386426	3.66475154610381	1.64468	301.365	121714004	0.11320752	346	GEN346	False	True					GEN
338	346	CC1OC(OCC#N)C(F)C(n2ccnc2)C1O	8.591899	1	1.2297189235687256	0.845628188215376	4.6277916188308055	0.40818	255.249	104326700	0.20754719	347	GEN347	False	True					GEN
339	347	COC1CN(c2ncncc2F)CC(c2ccc(F)cc2)O1	7.137676	0	1.288657093048096	0.8706175250241815	3.3788363032821147	2.3052	307.3	88930988	0.13461536	348	GEN348	False	True					GEN
340	348	Cc1cc(-c2ccccn2)nc2nc(CCc3nc(-c4ccccn4)cn3C)nn12	7.9343080000000015	1	1.4013858318328856	0.4537430252126078	2.8278493823885387	3.075420000000001	396.458	44608605	0.0	349	GEN349	False	False	-7.7	-9.515966666666667	16.439799999999998	68.72256666666665	GEN
341	349	O=C(NC(C1CCC1)C(F)(F)F)c1cccc(Cl)c1	6.9800825	0	1.2536995887756346	0.901512579068222	2.760082331185957	3.8008000000000015	291.7000000000001	56792448	0.041666627000000005	350	GEN350	False	True					GEN
342	350	C=C1N=CC(C(=O)NC2=Cc3ccccc3CC3C=CC(=O)C=C3O2)=CN1CCCC(=O)OCC	7.736942999999999	0	1.2851651191711424	0.6099780637261564	4.294044672170226	3.3977000000000017	473.52900000000017	1242085	0.16666669	351	GEN351	False	True					GEN
343	351	NC1CCC(Nc2cc(-c3cccc(NCc4cccc(F)c4)n3)ccn2)CC1	8.64893	0	1.1733013629913334	0.5735433039285277	2.428272342335706	4.576600000000002	391.49400000000014	58127073	0.0	352	GEN352	False	False	-8.1	-9.081757575757576	17.253060606060608	68.80966666666667	GEN
344	352	CC1(F)c2ccccc2CCC1NC(=O)c1ccc(NC2=NC3CCC(O)CC3N2)cc1	8.61085	0	1.449774980545044	0.595024923187471	4.2612970857365005	3.269200000000001	436.5310000000002	91355690	0.16129035	353	GEN353	False	True					GEN
345	353	CCC(O)c1ccc(C2CCCN2c2ncc(C(=O)NO)cn2)cc1	7.660458	1	1.162920808792114	0.5699155587913661	3.2049461045750482	2.380499999999999	342.399	57770888	0.13636369	354	GEN354	False	True					GEN
346	354	Cc1nc(-c2cc(C(=O)Nc3ccc(Cc4nn[nH]n4)cc3)no2)co1	7.363081	1	1.7018503189086918	0.5569817869517153	2.708894266791596	1.9942199999999992	351.32599999999996	17166782	0.10416663	355	GEN355	False	False	-7.4	-39.45257142857142	7.893285714285714	56.40139285714285	GEN
347	355	CC(C)Cc1cc2c(cc1O)CCC21OC(n2cccn2)C(CO)C1O	6.953050599999999	0	1.1949559211730951	0.7792585519141603	4.893388182825094	2.1271	358.43800000000016	127969421	0.11428571	356	GEN356	False	True					GEN
348	356	CC1C(=O)N(c2ccc(F)cc2)N=C1c1ccc2c(cnn2C)c1	7.3703027	0	1.2806984424591068	0.7277881687227793	2.98924650839354	3.099400000000002	322.343	9214086	0.07843137	357	GEN357	False	True					GEN
349	357	COc1c(Cc2cncnc2N)ccc2c1CCCC2=O	7.5220504	0	1.515991282463074	0.9336917234940404	2.5852405435090926	2.1772	283.331	19605751	0.113636315	358	GEN358	False	False	-6.9	-12.059391304347825	13.70378260869565	68.00408695652175	GEN
350	358	N#Cc1cc(F)cc(Oc2ccc(F)cc2)c1	7.7415304	1	1.2374504089355467	0.7901547640078685	1.8955646587636323	3.6287800000000012	231.201	1490284	0.0	359	GEN359	False	False	-5.9	-12.455058823529413	12.859941176470587	68.97999999999999	GEN
351	359	CCCC1CC(C(=O)OC(C)C2CCCCC2)NC(=O)C1c1ccccc1	7.648452000000002	0	1.1936500549316404	0.7443992944982113	3.779118595214368	4.587000000000004	371.5210000000003	121516	0.15217388	360	GEN360	False	True					GEN
352	360	COc1ccc(CON2C(=O)C3(C)CCC(O)(C3)C2=O)cc1	6.807834	0	1.4076087474822998	0.8513889507577092	4.2703083198152285	1.4169	305.3300000000001	22851360	0.13636369	361	GEN361	False	True					GEN
353	361	O=C(Nc1ccccc1)C1CC(C(=O)NCc2ccco2)N(C(=O)Cn2ccc3cccnc32)C1	7.454494500000001	0	1.220869779586792	0.4308353665257592	3.2789579720391773	2.8015	471.51700000000017	49779267	0.09999996400000001	362	GEN362	False	True					GEN
354	362	Cc1ncc(-c2cc(C#N)ccc2C2(C(=O)Nc3ccc4c(c3)CCC4N(C)C)CCN(C)CC2)n1C	7.645174000000001	1	1.2787097930908211	0.5659653291732271	3.580343210805328	4.418200000000003	496.65900000000033	129143895	0.06557369	363	GEN363	False	True					GEN
355	363	Cc1cccc(Cc2cc3c(N=O)nc(C(C)C)nn3c2)c1	6.4624653	1	1.1837219238281254	0.6790466071029941	2.9498139279063604	4.149820000000003	294.35800000000006	21821487	0.13953489	364	GEN364	False	False	-6.9	-12.105227272727275	11.913863636363635	68.6730909090909	GEN
356	364	O=C(Nc1cnccc1N1CCCC(C(F)F)C1)c1cc(F)c(-c2cncc(C(F)F)n2)cn1	8.751318	1	1.1977456569671627	0.5154208703449394	3.6143567594962223	4.744100000000003	478.42500000000007	109204652	0.021739125	365	GEN365	False	True					GEN
357	365	CCN1CCN(c2ccc(C#Cc3ccccc3)cc2C(=O)Nc2cnc(N3CCCC3)nc2N)CC1	8.004617	1	1.1791337013244627	0.5241319551093814	2.65887386769662	3.453000000000001	495.63100000000037	59737362	0.052631557	366	GEN366	False	False	-7.8	-12.805200000000005	29.47395	53.187725	GEN
358	366	CC1SC2=C(NC3=C(CCCC3)C2C(=O)O)C1O	6.4855328000000005	0	1.5493502140045168	0.6759267363399095	4.608906490907555	1.8263	267.3499999999999	141386120	0.1702128	367	GEN367	False	True					GEN
359	367	CC(C)NCCCN(C)C(=O)c1c(N)nc(C2CC2)nc1N1CCCC1CN	7.727441000000002	0	1.159450817108154	0.5459348751533231	3.3731875386589447	1.323800000000001	389.5480000000003	67398949	0.06779659	368	GEN368	False	True					GEN
360	368	Cc1ccc(Nc2nc(N)cc(N3CCCC3CO)n2)cc1	7.015188	1	1.1877909183502195	0.8008997000110846	2.760441812721501	2.07192	299.378	117079816	0.019607782	369	GEN369	False	True					GEN
361	369	NC(=O)C(=O)C1=C(c2ccccc2)C(=C2C=CC(O)=CC2=O)NN1	8.488567	1	1.3481691837310787	0.4716131935073123	3.0543855020382384	0.3948000000000001	323.3080000000001	17986524	0.100000024	370	GEN370	False	False	-7.5	-11.428206896551723	13.254379310344826	67.84055172413794	GEN
362	370	O=C1c2cccn2NC(c2ccc(Cl)c(Cl)c2)N1c1ccco1	8.382242999999999	0	1.2937923908233646	0.7516528832690127	3.616406480256829	4.290600000000002	348.18900000000014	58540662	0.05660379	371	GEN371	False	True					GEN
363	371	O=C(O)C1=C(Cl)C=NC(=C2C=NN=C2c2ccc(C3(NCC4CCC(CO)CC4)CC3)cc2)C=C1	7.845514	1	1.2000815391540531	0.5263800288429135	3.6509212935585587	4.324700000000004	493.0070000000002	118431833	0.26760566	372	GEN372	False	False	-8.2	-11.070184210526316	11.153052631578946	67.96386842105262	GEN
364	372	CCOCCN(ON)c1ccc(Cl)cc1S(=O)(=O)c1ccc(OC)cc1	7.5612707	0	1.3631894111633305	0.5107601525480443	2.6965717971559684	2.8296	400.8840000000001	67990195	0.1785714	373	GEN373	False	False	-6.4	-11.24	12.533250000000004	69.18592857142856	GEN
365	373	COc1ccccc1Cc1ccc(C2CNN2)c(C(F)(F)F)c1	8.533230999999999	0	1.4285194396972658	0.9043974428198578	2.9752647188931935	3.4537000000000013	322.33	43678162	0.24074072	374	GEN374	False	True					GEN
366	374	COc1cc(-c2ccc3c(c2)NC2CNCCC2S3(=O)=O)ccc1O	7.590217599999999	0	1.4022212028503418	0.7592565429059714	3.6697790406530557	1.9974999999999992	360.43500000000006	72711817	0.08333331	375	GEN375	False	True					GEN
367	375	CSc1ccc(C2=C(OCC(=O)O)CC2)cc1Cc1ccccc1	6.450665	0	1.3024574518203735	0.7480513131497291	2.53879534579604	4.605400000000003	340.444	139479899	0.15555555	376	GEN376	False	False	-7.2	-11.929719999999998	12.26252	68.63651999999999	GEN
368	376	CN(c1cc(O)cc(O)c1)c1nc(C(=O)O)cs1	6.2619357	0	1.256153392791748	0.7864989346551141	2.6893319095083985	2.0204000000000004	266.278	80568914	0.13043475	377	GEN377	False	False	-6.5	-12.23852380952381	14.406047619047618	68.36995238095238	GEN
369	377	CC(=O)C1=C(c2ccc3c(c2)OCO3)NC(=O)C(=O)C1C	7.068542	0	1.2436193943023683	0.8221788911977258	3.1447026595212906	1.0504	287.27099999999996	361370	0.11764705	378	GEN378	False	True					GEN
370	378	CNCC(NC(=O)c1cc(F)c(F)cc1NC(=O)C1CC1)c1ccccc1	9.027771	1	1.2767073631286625	0.6988073555481886	2.646387801988149	3.0038000000000014	373.40300000000013	119617714	0.125	379	GEN379	False	True					GEN
371	379	O=C(NCc1ccc(Cl)c(Cl)c1)c1c(F)cnc2[nH]c(C3CCCOC3)cc12	8.269359	1	1.1615521430969242	0.6329730743731664	3.2109365771204827	4.832800000000003	422.287	122131059	0.07407409	380	GEN380	False	True					GEN
372	380	Cc1nnc2c(n1)CCN(C(=O)NC1C3CC4CC(C3)CC1C4)C2	6.0494866	0	1.2140213489532474	0.85704172725546	4.096785996806924	2.07242	327.4320000000002	127287136	0.058823466	381	GEN381	False	False	-6.8	-26.275679999999998	-6.24368	53.87604000000001	GEN
373	381	CCC(Cc1ccc(C(F)(F)F)cc1)NC(=O)Nc1nc(C2CCCC2)no1	7.7595787	0	1.1695414543151852	0.7286539807196021	3.0316870518040275	4.888800000000004	396.4130000000001	137994414	0.09433961	382	GEN382	False	True					GEN
374	382	CC(C(=O)Nc1cc(-c2cn(C)nc2-c2ccc(F)cc2)ccn1)C1CC1	8.12845	1	1.2207872390747072	0.7353070602056225	2.8926274133241816	4.272800000000002	364.42400000000015	58486818	0.0625	383	GEN383	False	True					GEN
375	383	COc1ccc2c(c1)c1c(n2C)CCSc2c-1cc[nH]c2=O	8.218758	0	1.1981606483459473	0.750467115569482	2.9423123681757684	3.190400000000001	312.39399999999995	8948770	0.1509434	384	GEN384	False	False	-7.2	-11.349826086956522	14.782478260869565	69.21847826086956	GEN
376	384	CCN1C2CCC1C(C(=O)NCc1ccco1)C(c1ccc(C)c(Br)c1)C2	7.6656375	0	1.2959355831146242	0.7515172726815019	4.382029343507528	4.623320000000004	431.37400000000014	126799425	0.1311475	385	GEN385	False	True					GEN
377	385	CCCNc1ncc(-c2ncnc3[nH]cc(C)c23)c(NCC2CCC(O)C2)n1	8.211003999999999	0	1.3812164783477785	0.4973632991844129	3.712052358889888	3.118120000000001	381.48400000000015	118447805	0.07017541	386	GEN386	False	True					GEN
378	386	CCN(CCCNC1=CC(=O)c2ccccc2C1=O)Cc1ccc(OC)cc1	7.951478999999999	0	1.1992327690124511	0.6774117948854251	2.288031583124201	3.459900000000003	378.47200000000015	56925980	0.03636366	387	GEN387	False	False	-6.3	-39.5353448275862	13.212551724137931	53.312931034482745	GEN
379	387	COc1ccc(C(=O)SC2=C(C)OC(c3ccc(Cl)cc3)C2=O)c(O)c1	7.1776834	0	1.1794918060302733	0.8281435194957544	3.2600729449984036	4.499700000000003	390.84400000000016	67752451	0.12195122	388	GEN388	False	True					GEN
380	388	COc1cncc(-c2cc3cnc(N)nc3nc2NC(=O)NC(C)(C)C)c1	7.8012114000000015	0	1.2074584484100344	0.6488347169460468	2.7590668849149456	2.597600000000001	367.4130000000001	5329127	0.019607782	389	GEN389	False	False	-7.8	-11.448290322580645	13.675354838709678	67.64938709677419	GEN
381	389	COc1cccc(CC(=O)NC(Cc2ccc(OC)c(C(F)(F)F)c2)C(=O)O)c1	7.979384	0	1.2051827430725102	0.6975453861577057	2.5256891219439908	3.0772000000000013	411.37600000000015	73906631	0.04347825	390	GEN390	False	True					GEN
382	390	Cn1cc2c(nc(NCc3ccccc3)n3nc(-c4ccco4)nc23)n1	6.9591970000000005	1	1.4406005382537843	0.5389222071430304	2.6679283905625617	2.8831000000000007	345.36600000000016	71453874	0.0	391	GEN391	False	False	-8.3	-10.349592592592593	16.357555555555557	68.17422222222223	GEN
383	391	CC(C)COCCN(C)C(=O)c1ccc(-c2ccn(C(F)(F)F)c(=O)c2)c(CN(C)C)c1	7.516909599999999	0	1.3007083892822262	0.5423460185035078	2.9269502933798366	3.797800000000003	453.50500000000005	134062463	0.08333331	392	GEN392	False	False	-7.2	-11.314875	12.82565625	69.16259374999998	GEN
384	392	c1ccc(CCCN2CCCC(Cc3ccccc3)C2)cc1	7.367736	0	1.2070745468139652	0.7536262796176276	2.138439714819402	4.5739000000000045	293.454	197785	0.0	393	GEN393	False	True					GEN
385	393	CCCCNC(=O)Oc1cccc(-c2ccc(C)c(C)c2)c1	7.3830633	0	1.2663074970245365	0.8003910499680518	1.834483903092464	4.858940000000004	297.39799999999997	54322713	0.047619045	394	GEN394	False	False	-6.9	-11.653695652173912	12.665956521739133	70.09965217391304	GEN
386	394	CC(=O)NC1c2ccccc2CC1NC(=O)c1ccc(F)cc1	7.624316	0	1.1702714443206783	0.9138824017982402	2.755379853473247	2.3576000000000006	312.344	130292797	0.027777791	395	GEN395	False	True					GEN
387	395	CCN1CCN(S(=O)(=O)c2cnc3ccc(C(=O)N4CCCNCC4)nc3c2NC2CC2)CC1	7.679200999999999	1	1.3163863658905033	0.6201816208628567	2.8324072621295984	0.9658000000000012	487.6300000000004	46110291	0.07594937	396	GEN396	False	False	-7.7	-10.349805555555557	13.599305555555556	68.79972222222221	GEN
388	396	CN(C)C1CN(c2cccnc2NC(=O)c2cccc(-n3cnc4c(CC(=O)O)cccc43)c2)C1	8.1542	1	1.2383424282073978	0.4278750704667201	2.7361839928592584	3.0501000000000014	470.53300000000013	68933700	0.121212125	397	GEN397	False	False	-8.2	-11.31094594594595	12.886567567567571	69.41702702702705	GEN
389	397	CN1CCN(S(=O)(=O)c2ccc(CNC(=O)c3cc(N)ncn3)cc2)CC1	6.503218	1	1.1897898197174068	0.7324691445065008	2.2739834517165622	-0.07509999999999872	390.46900000000016	55832482	0.055555522	398	GEN398	False	False	-7.1	-37.42110000000001	10.524566666666667	56.66013333333334	GEN
390	398	CC(C)(OC(=O)Nc1ccc(Oc2ccccc2)cc1)C(=O)NC1C2CC3CC1CC(C(N)=O)(C3)C2	7.077195	0	1.5932769060134886	0.5227871972728789	4.462012879920488	4.602400000000003	491.58800000000014	11719780	0.045454502	399	GEN399	False	True					GEN
391	399	NS(=O)(=O)c1ccc(OC(=O)CC(=Cc2ccccc2)c2cccnc2)cc1	6.574198700000001	0	1.2358444929122925	0.5109232890806299	2.3665254292780467	3.2653000000000008	394.45200000000017	4651158	0.09259260000000001	400	GEN400	False	False	-7.3	-11.694666666666668	11.543833333333335	70.25299999999999	GEN
392	400	CCOc1ccc(C(ON)C(=O)N(C)c2ccc(C)c(C)c2)cc1	7.5918508	0	1.1702661037445072	0.8264655939214781	2.7643750357485377	3.296540000000001	328.4120000000001	42933918	0.11538458	401	GEN401	False	True					GEN
393	401	Cn1cc(-c2cncc(C3CCCCC3c3ccc(Cl)cc3)n2)cn1	8.562327999999999	0	1.2607763767242428	0.6678478237293758	3.2584130156304223	4.971900000000004	352.869	139770200	0.08108115	402	GEN402	False	True					GEN
394	402	O=S(=O)(OC1CNCC1OC(F)(F)F)c1ccc2ccccc2c1	6.9284089999999985	0	1.1777378559112552	0.8476908773548554	3.437790132568564	2.421900000000001	361.341	45946937	0.171875	403	GEN403	False	True					GEN
395	403	CC1=C(C(=O)NCC2CC2)C(c2ccncc2)NC(=O)N1c1cccc(C(C)(C)C)c1	7.9531784	0	1.4517127513885502	0.7533213088961829	3.003700692231952	4.450200000000003	418.54100000000017	10134812	0.16666663	404	GEN404	False	True					GEN
396	404	O=C1CCC(c2ccc(F)cc2F)N1C(=O)NO	7.5252657	1	1.1963182926177982	0.5934771128522951	3.094687099737018	1.7271	256.208	87430451	0.16363639	405	GEN405	False	True					GEN
397	405	CCN(CC)C(CC(C)C)NC(=O)Cc1nccc(-c2c[nH]c3ccc(F)cc23)n1	7.9081564	1	1.2307150840759276	0.5192492310591371	3.3572523783828245	4.136700000000003	411.52500000000015	84275120	0.14285707	406	GEN406	False	True					GEN
398	406	CC(=O)Nc1ccc2ncnc(N3CCN(CC(O)CO)CC3)c2c1	7.224671000000002	1	1.981038212776184	0.7043585225813689	2.70215365704183	0.06339999999999979	345.40300000000013	90323719	0.047618985	407	GEN407	False	True					GEN
399	407	COc1ccc(NC(=O)C(C#N)c2cnn(C3C4CC5CC3CC(O)(C5)C4)c2)cc1	8.006193	0	1.3274319648742674	0.793901716031774	4.916501075035009	3.249680000000002	406.48600000000033	60161579	0.11864406	408	GEN408	False	True					GEN
400	408	O=C(O)CCCCCn1ccc2cc(Br)ccc21	6.630416	1	1.7370929718017578	0.817958990259329	2.0373122585711005	4.048800000000003	310.1909999999998	64296882	0.0	409	GEN409	False	False	-5.9	-11.811315789473687	14.080684210526314	68.64257894736842	GEN
401	409	Fc1ccc(-c2cnn(-c3cccc(C(F)(F)F)n3)c2)cc1	7.950498599999999	1	1.2446176528930666	0.6675779323165831	2.2546186425465566	4.092200000000002	307.25	57468805	0.027777791	410	GEN410	False	False	-7.3	-38.09872727272728	12.252863636363635	55.10622727272728	GEN
402	410	CCOC1COC(C2(Br)C=C(C(=O)C(=O)O)Cc3cc(F)c(Cl)cc32)O1	8.329937	1	1.7928005218505856	0.5497807981771117	4.598809412450806	2.9410000000000007	449.65600000000006	67099783	0.15384614	411	GEN411	False	True					GEN
403	411	COC(CNC(=O)CNC(=O)c1cccc(OC(=O)N(C)c2ccncc2)c1)C(C)(C)O	6.2161093	0	1.2106879234313963	0.5321761934769362	3.1462184846439647	1.3486999999999991	444.48800000000017	21341530	0.102941155	412	GEN412	False	True					GEN
404	412	CC(c1ccccc1)n1c(=S2NC3=C(C(=O)NCC3)C2=O)[nH]c2cc(F)ccc21	7.905469	1	1.2736152648925785	0.4479029097997865	4.179673961883761	3.3374900000000007	410.47400000000016	143007695	0.22727269	413	GEN413	False	True					GEN
405	413	NC1CN(c2ncnc3nc[nH]c23)CCC1c1ccc(OC(F)F)cc1	8.010726	1	1.2155511856079098	0.7414564865971832	3.4266244575370384	2.2755	360.36800000000005	133325710	0.052631557	414	GEN414	False	True					GEN
406	414	COC(=O)C(C)n1cc(OC(=O)N(C)C)c2ccc(F)cc21	7.7104015	0	1.4158829689025882	0.8177085690517826	2.9970793616132863	2.5748000000000006	308.309	145438944	0.11538458	415	GEN415	False	True					GEN
407	415	Cc1ccc(C(=O)Nc2ccc3c(c2)CCC2(O3)OC(CO)C(N)C(O)C2(F)F)cc1	8.006668	1	1.2738858699798588	0.5876074137462324	4.403614794836746	1.9832199999999989	434.43900000000014	118736929	0.13846153	416	GEN416	False	True					GEN
408	416	CC1CNCCCN1C(=O)Oc1ccc(Oc2ccccc2)cc1	6.67213	0	1.2345039606094357	0.9350145515201022	2.5107367540302565	3.661500000000002	326.39600000000013	123508982	0.109090924	417	GEN417	False	True					GEN
409	417	NC1CCC(n2cc(-c3ccc(F)cc3)nn2)CC1c1cnc(F)c(-c2ccncc2)c1	8.081258	0	1.6123864173889162	0.4797573719445456	3.707678057931924	4.516400000000004	432.4780000000002	24070479	0.065217376	418	GEN418	False	True					GEN
410	418	CN(C)C(=O)c1ccc2[nH]c(=O)c3ccccc3c2c1	6.971099400000001	1	1.1692045211791988	0.6874723623517406	1.8950677184683613	2.3831000000000007	266.3	2088868	0.0	419	GEN419	False	False	-6.8	-11.030047619047618	15.060285714285712	69.00028571428572	GEN
411	420	COc1c(C)cccc1Cc1cnc(N)nc1N	6.870848	0	1.2606144428253172	0.8549183076638549	2.3026994259919142	1.5488199999999992	244.298	13043083	0.0	421	GEN421	False	False	-6.4	-11.092454545454547	13.42868181818182	67.35022727272728	GEN
412	421	CCC(=O)N1CCC(Oc2nccnc2OC2CC(Nc3nc4ncccc4s3)C2)C1	7.5060205	1	1.2888708114624023	0.5983309855472775	3.506796005290987	2.8929000000000014	440.52900000000017	29413416	0.07042253	422	GEN422	False	True					GEN
413	422	Nc1ccnc2nc(N3CCC(F)(C(=O)N4CCC(F)(F)C4)CC3)sc12	7.6925089999999985	0	1.1592628955841064	0.8595472393515953	3.3277466654383714	2.4496	385.415	134229940	0.03571427	423	GEN423	False	False	-7.8	-9.252785714285716	16.60235714285714	66.78435714285713	GEN
414	423	CN(C)C(=O)CN1c2ccccc2Sc2ccc(C(=O)N(C)C)cc21	6.9494967	0	1.6624570369720455	0.8486884551335845	2.31656160406962	3.0793000000000013	355.46300000000014	68846	0.10638302599999999	424	GEN424	False	False	-7.2	-11.34268	13.641999999999996	69.39856	GEN
415	424	O=S(=O)(Nc1onc(-c2ccncc2)c1F)c1cccc(Cl)c1Cl	8.00915	1	1.3211678504943851	0.7308617117411009	2.59556942855948	3.9833000000000016	388.20700000000005	53143374	0.016393363	425	GEN425	False	False	-6.9	-10.69672	14.648439999999999	67.16332000000001	GEN
416	425	CCN(C(=O)Cc1ccc(N)cc1)C1CCCCC1	6.9007583	0	1.3247636079788212	0.845908810227211	1.983502789678365	2.9925000000000006	260.38100000000003	16784618	0.0	426	GEN426	False	False	-6.1	-35.95952380952381	16.656761904761908	57.667	GEN
417	426	O=C(CC1CCN(C(=O)C(c2ccccc2)n2ccccc2=O)CC1)c1ccc(F)nc1	7.759427	0	1.2118654251098633	0.440779274982249	3.0387215022785057	3.4834000000000023	433.4830000000002	40142609	0.038461506	427	GEN427	False	True					GEN
418	427	Fc1cc(Cl)ccc1CN1CCCC(Nc2ncnc3[nH]ccc23)C1	8.569333	0	1.2362008094787598	0.7430224986151562	2.8834428213215015	3.826900000000001	359.83600000000007	58896886	0.019607782	428	GEN428	False	True					GEN
419	428	ClC1CCc2c(Br)cccc21	7.3712306	0	1.2321648597717283	0.5977287902812465	3.0553024146607566	3.675200000000001	231.51999999999995	11658684	0.0	429	GEN429	False	True					GEN
420	429	CCc1cn(S(=O)(=O)c2cccc(C(=O)O)c2)c2ccccc12	8.089317	0	1.287927961349487	0.7975859952440519	2.03731501335845	3.1389000000000014	329.37700000000007	59596755	0.02000004	430	GEN430	False	False	-7.4	-11.645208333333334	13.197708333333333	68.14466666666668	GEN
421	430	N#CC1CCCN1C(=O)C1CN(Cc2ccccc2)CC1N	7.6949787	0	1.4625841140747067	0.901846973216094	3.3007185100144856	0.9602800000000006	298.39	44443338	0.0	431	GEN431	False	True					GEN
422	431	COc1ccc(C(=O)c2cccc(Cl)c2Cl)cc1F	7.2159710000000015	0	1.2762763023376469	0.7865256178662403	1.8102418429328004	4.372100000000001	299.128	2757551	0.0	432	GEN432	False	False	-6.2	-11.515157894736845	13.992	68.82568421052632	GEN
423	432	Nc1nc(N)c2c(S(N)(=O)=O)cc(F)cc2c1F	7.2595534	0	1.727513551712036	0.6903508574926988	2.8555404669084457	0.3248	274.25199999999995	25126014	0.035087705	433	GEN433	False	False	-7.2	-35.05	16.78525	55.744625000000006	GEN
424	433	COc1ccc(-c2cnsc2-c2ccncc2)cc1F	8.37883	1	1.4808682441711432	0.7291175131534803	2.3971561136938253	4.019800000000002	286.331	131985790	0.097561	434	GEN434	False	False	-6.6	-12.033150000000004	11.6397	70.88054999999999	GEN
425	434	NC(=O)C1=C2N=C(NC3CCCCC3)NC(=O)C2C1c1cccc(OCCO)c1	7.8950710000000015	0	1.35384316444397	0.5668540256231728	3.6550281787512304	0.9186000000000004	398.46300000000014	123949777	0.15789473	435	GEN435	False	True					GEN
426	435	CC(=O)Oc1cccc2c1CCCC2NC(=O)c1cnc2ccccc2c1	7.8129300000000015	1	1.4452815055847168	0.5668319413050554	2.657057435124244	3.967500000000003	360.413	100629858	0.090909064	436	GEN436	False	True					GEN
427	436	CC(CC1CC1c1ccc(F)cc1)N1CCC(N)C1	7.853946	0	1.3471670627593992	0.9037546254700544	3.588289462348748	2.7408	262.372	90167506	0.04444444	437	GEN437	False	True					GEN
428	437	CC12CCCOC1C1(COC(N)=N1)c1cc(-c3cc(F)ccc3F)ccc1O2	7.9092865	0	1.7113942623138432	0.8147335511364036	4.448469449728432	3.5021000000000013	386.39800000000014	67950186	0.016129076000000003	438	GEN438	False	True					GEN
429	438	COc1cccc(CNC(=O)Nc2cccc(-c3ccncc3)n2)c1	8.2859125	1	1.2969583034515375	0.7488919016158763	1.9905159358605216	3.4739000000000013	334.379	67062382	0.0	439	GEN439	False	False	-7.5	-11.446888888888886	13.354999999999995	67.8595185185185	GEN
430	439	Cc1cc(-c2ccc(Cl)cc2)nn(Cc2cc(N3CCCC3)n(C)n2)c1=O	7.3259788	0	1.2353262901306152	0.6935358097584143	2.553784503296562	3.254120000000001	383.883	86902734	0.04838711	440	GEN440	False	False	-7.6	-10.260666666666667	14.341629629629631	68.71362962962962	GEN
431	440	O=C(NO)c1cnc(NC2(c3cc(F)ccc3Cl)CC2)nc1	8.520945	0	1.1588165760040283	0.5944159313175211	2.7413435337315235	2.4893	322.7270000000001	87718993	0.0	441	GEN441	False	False	-7.4	-11.694959999999998	13.57916	67.48016000000001	GEN
432	441	CC(C(=O)CNC(=O)O)N(C)C(=O)c1ccc(-c2ccccc2)cc1	8.293762	0	1.5115218639373778	0.8462377935206057	2.596399792045835	2.6508000000000007	340.37900000000013	69975208	0.10638302599999999	442	GEN442	False	True					GEN
433	442	CC1CN(c2ccnc3nc[nH]c23)NC(=O)N1c1cc(C(F)(F)F)cc(F)n1	7.5659676	0	1.1611980915069582	0.5145376565736772	3.9318159410258087	2.8505000000000003	395.32000000000005	10432304	0.12698406	443	GEN443	False	True					GEN
434	443	O=C(NCC1CNCC1(Cl)c1ccccc1)C1CN(C(=O)c2cc3cnccc3s2)C1	7.753875	0	1.213698530197144	0.5812413545830166	3.759442726991247	2.8382000000000014	454.9830000000002	145107148	0.15254235	444	GEN444	False	True					GEN
435	444	COC(=O)c1cccc(Cl)c1-c1nc2sc3c(c2c(=O)[nH]1)CCCC3	7.522499000000002	0	1.1786641120910648	0.6887007838624197	2.477281788722689	3.9704000000000015	374.84900000000016	2285663	0.052631557	445	GEN445	False	False	-7.2	-11.147269230769231	10.365192307692308	69.08611538461535	GEN
436	445	COc1ccc(C(O)CN(C)C(=O)Nc2cccc(Cl)c2)cc1OC	7.259187	0	1.206606388092041	0.8218188380533877	2.4721355779990115	3.5545000000000018	364.82900000000006	110291239	0.0	446	GEN446	False	True					GEN
437	446	CCN1CCCCC1=Nc1c(C(=O)NCCN2CCCC2=O)cnn1C	6.3549604	0	1.1610365867614745	0.8290664056688836	3.007232400066571	1.3080999999999992	360.46200000000033	122148267	0.078125	447	GEN447	False	False	-6.3	-11.244333333333335	11.533222222222225	68.09055555555557	GEN
438	447	NC(=O)c1c(-c2ccccc2)ccn2cccc12	6.5891266	0	1.2845885753631592	0.730257047647168	2.161058917116176	2.7052000000000005	236.274	261413	0.0	448	GEN448	False	False	-6.5	-12.296499999999998	11.2983	70.34214999999999	GEN
439	448	CC(C(=O)NC1CCN(CC2CC2)CC1)c1cccc(-c2ccncc2)c1	7.2116833	1	1.1649213314056397	0.8479949364452236	2.668583470627203	3.8427000000000016	363.5050000000003	59673457	0.02439028	449	GEN449	False	True					GEN
440	449	COc1ccc2oc(=O)c(C(=O)OCC3CCCCN3C)cc2c1	7.831811	0	1.3351530551910402	0.6330399774105474	2.7125535219682	2.4427000000000003	331.3680000000001	53248752	0.054545462	450	GEN450	False	True					GEN
441	450	COCCN(C)C(=O)N1C=c2[nH]ccc2=Nc2c(F)cccc21	7.850247	0	1.2220204830169674	0.9293179893030448	3.470086755222355	1.3613	316.336	145126346	0.16176468	451	GEN451	False	False	-6.6	-11.03	13.838958333333332	67.54579166666667	GEN
442	451	N#CC1CCCN1C(=O)CN1CCC(O)C(O)C1	8.220823	0	1.2409127712249752	0.6539487008804964	3.494806183215246	-1.0715199999999996	253.302	79420538	0.02000004	452	GEN452	False	True					GEN
443	452	Cc1ncc(-c2cc3ccc(N=C(N)N)nc3n2C)n1C(C)C	8.301447999999999	0	1.1689045906066893	0.5719152446481327	3.22585405868812	2.23102	311.39300000000014	135680735	0.045454502	453	GEN453	False	False	-6.6	-9.064888888888891	16.39507407407407	67.26322222222223	GEN
444	453	N#Cc1c(F)cc(-c2cnc(N)c(-c3ccccc3)c2)cc1OCCCN	8.607301	0	1.4724070072174076	0.6511000207074039	2.423305182617243	3.7361800000000014	362.4080000000001	126751961	0.020833313	454	GEN454	False	False	-7.8	-11.356999999999998	14.603645161290322	68.62148387096774	GEN
445	454	Cc1ccc2cc(C(SCCO)C(=O)O)ccc2c1	6.996325	0	1.4990235328674313	0.8811119966156065	2.760451869305994	2.999420000000001	276.357	121281530	0.12903225	455	GEN455	False	True					GEN
446	455	CNCCn1oc(=O)c2c1=C1NNC=C1c1ccccc1N=2	7.0337954	0	1.3115995407104488	0.6895095073874767	3.650015184109834	-0.8174999999999988	297.3180000000001	53274149	0.2533334	456	GEN456	False	False	-8.0	-35.591800000000006	15.716879999999998	55.87144000000002	GEN
447	456	CCN(CCO)CC(F)c1ccc(-c2ccnc(NCc3ccccc3)c2)cn1	8.381446	0	1.2760612487792973	0.5425635873109648	3.0365427177153097	4.0805000000000025	394.49400000000014	132466943	0.038461506	457	GEN457	False	True					GEN
448	457	COc1cc(C(=O)C2CC(c3ccc(F)cc3)CN2c2ccccc2F)ccc1O	7.4734774	0	1.1993536472320558	0.607717526611419	3.073831245155461	4.924400000000005	409.43199999999996	39882381	0.12244898	458	GEN458	False	True					GEN
449	458	O=C(NC1CC1c1ccc(-c2nnnn2CC2CC2)cc1)C1CC1	8.437477000000001	0	1.2779026508331297	0.8837252345414189	3.1461572168794514	2.1322	323.4000000000001	52010127	0.06122452	459	GEN459	False	True					GEN
450	459	CC1C(O)CCC2(C)C(c3cnc(N)nc3N)CC12	7.640434299999999	0	1.20323691368103	0.712833967792631	4.231943870091219	1.5416	262.357	248188	0.0754717	460	GEN460	False	True					GEN
451	460	OCC1CCN(C(=S)c2ccc(Cl)c(-c3nc4ccccc4o3)c2)CC1	7.979314299999999	1	1.1942215442657471	0.6700680846142325	2.3870461048482774	4.528000000000003	386.90400000000017	28313457	0.116666615	461	GEN461	False	False	-8.0	-11.862074074074073	12.303222222222226	68.52148148148146	GEN
452	461	CC(=O)NCCc1cc(O)cc2cccc(O)c12	7.971181	1	1.9390041828155518	0.7734931530175768	2.273855118299608	1.9296000000000009	245.278	23360888	0.0	462	GEN462	False	False	-6.5	-36.36042857142858	16.89704761904762	54.36861904761906	GEN
453	462	COc1cc(C(F)(F)F)ccc1Sc1c2c(nc(N)c1OC)CC1CNCCC1=C2	7.954974000000001	0	1.273059368133545	0.7390837085777063	3.7557364443168906	4.400000000000003	437.48700000000025	78320601	0.19696975	463	GEN463	False	True					GEN
454	463	CCOCC1CCC(NC(=O)C2CCCN(c3ncc(C(=O)NO)cn3)C2)CC1	8.118178	0	1.4500156402587887	0.4650842173851358	3.03976558280203	1.5235000000000003	405.49900000000014	58536933	0.100000024	464	GEN464	False	True					GEN
455	465	CC(C)(C)ON(Cc1cccc(NC(=O)c2ccccc2N)c1)C(=O)N1CCNCC1	7.4706902999999985	0	1.1866645336151125	0.5049797944269253	2.6609286372893997	3.078400000000001	425.5330000000003	24623654	0.16000003	466	GEN466	False	False	-7.9	-11.318371428571426	12.621542857142856	68.73725714285713	GEN
456	466	COc1cccc(Cn2c(C)c(C(=O)NC(CCC(=O)O)C(=O)O)c3cc(O)ccc32)c1	7.1388397	0	1.1736897945404057	0.401296300858828	2.7508431349936178	2.76002	440.45200000000017	108454971	0.0666666	467	GEN467	False	True					GEN
457	467	Nc1ncnc(N)c1N1CCCCC1	6.5867367	0	1.1680871486663822	0.6833786163544536	2.3993344318459844	0.6313	193.25400000000002	21082867	0.0	468	GEN468	False	False	-5.4	-10.699277777777775	15.521333333333335	66.0857222222222	GEN
458	468	CC1=C(C(Cl)=C2C=C(O)C=CC2=O)OC1	7.4258384999999985	0	1.1599265098571774	0.6958958595002704	3.9180295540759618	2.3643	224.643	101263302	0.29999995	469	GEN469	False	False	-5.8	-35.045187500000004	15.6605	56.61749999999999	GEN
459	469	Cc1cc(N2CCC3(CN(C(=O)Nc4ccc(C(F)(F)F)cc4)CCO3)C2)c[nH]c1=O	7.763035	0	1.231634187698364	0.7581009752191559	3.743941675679842	3.215320000000002	436.434	59596414	0.08333331	470	GEN470	False	True					GEN
460	470	COC(=O)COc1cc(C)cc(NC(=O)C2(N)CCN(CCc3ccc(F)cc3)CC2)c1	7.624712	1	1.1891636848449707	0.6095579217411458	2.4502263577805525	2.66042	443.5190000000002	145399388	0.0958904	471	GEN471	False	False	-7.7	-11.47482857142857	13.712142857142858	68.0842	GEN
461	471	CN(Cc1cc(Cl)ccc1F)C1c2c(O)cc(F)c(=O)n2CCN1C(=O)C1CC1	8.501742	0	1.799316024780273	0.8208871325500914	3.506094964203	2.868300000000002	423.84700000000015	46829656	0.1076923	472	GEN472	False	True					GEN
462	472	COCCNC(=O)c1ccc(Nc2ccc3c(N)ncnc3c2)cc1	6.709177499999999	0	1.292451953887939	0.5967376597582653	2.0605993130997184	2.3318	337.3830000000001	110436274	0.020408153999999998	473	GEN473	False	False	-7.0	-37.82786206896552	12.09941379310345	55.28289655172413	GEN
463	473	C=C1C(=O)C2C(CCC3(C)C(NS(=O)(=O)c4ccccc4Cl)CCC23)N1c1cccc(C#N)c1	7.7507057	1	1.2811378002166744	0.6229823667186583	4.284212054492677	4.656480000000005	496.03200000000015	3807453	0.17647058	474	GEN474	False	True					GEN
464	474	CCNC1CCc2cc(CC)cc3c2C1CC3=O	6.9702797000000025	0	1.2016860008239745	0.8841499860268438	3.4621136338842984	2.843300000000001	243.35	11139342	0.08571428	475	GEN475	False	True					GEN
465	475	CC1=CC(C)(C)Nc2ccc(Cl)c(Cl)c21	7.315776	0	1.1961080551147465	0.7004792887361279	2.6871396572654547	4.600800000000002	242.149	53418577	0.0	476	GEN476	False	False	-6.2	-36.889875	15.457	53.841125	GEN
466	476	Cc1nc2ccc(Cl)cn2c1-c1cccc(C(=O)N2CCC(Nc3nn[nH]n3)C2)c1	7.616773599999997	0	1.2889716625213623	0.5237228106892845	3.1901564140023773	2.8028200000000005	422.88000000000017	78878374	0.060606062	477	GEN477	False	True					GEN
467	477	CCOC(=O)CN1C(=O)C(=CCCCn2ccnn2)c2ccccc21	7.4452085000000015	0	1.205864429473877	0.4378921460908399	2.6827858515612584	2.0516	340.3830000000001	20093474	0.12857145	478	GEN478	False	False	-6.7	-11.890079999999998	10.903080000000001	70.52564000000002	GEN
468	478	CC(F)C1c2cc(OC(=O)c3cccnc3)c(Cl)cc2OC1(C)Cl	7.912081	1	1.2210038185119627	0.4448015017632412	3.898089295479085	4.7432000000000025	370.20700000000005	14770403	0.11904758	479	GEN479	False	True					GEN
469	479	CC(C)Cn1c(-c2ccc(N3CCOCC3)nc2)nc2cccc(S(C)(=O)=O)c21	6.6375327	0	1.2100794792175291	0.6387598843750161	2.565215015329855	2.994400000000001	414.5310000000002	123810751	0.06756759	480	GEN480	False	False	-6.6	-10.509896551724141	12.247965517241376	68.33648275862069	GEN
470	480	O=c1[nH]c(Cc2c(F)cccc2F)nc2cc(S(=O)(=O)C3=NCCCC3)cc(F)c12	7.895548	1	1.2490733623504635	0.6834625273440875	3.108842164606324	3.287300000000002	435.4270000000001	3796060	0.16216218	481	GEN481	False	False	-8.0	-10.762935483870967	13.438161290322581	69.50738709677417	GEN
471	481	COc1ccccc1Cc1ccc(NC(=O)OC(C)(C)C)cc1	7.3692155	0	1.227139329910278	0.8946903241008581	1.7362130902815256	4.6330000000000044	313.39700000000005	15552186	0.052631557	482	GEN482	False	False	-6.4	-39.83408333333333	9.571500000000002	54.65741666666667	GEN
472	482	CC1CN(Cc2ccccc2F)CCN1c1n[nH]c(=S)[nH]c1=O	9.134828	0	1.7558414459228515	0.8355174770106375	3.0753424888636074	1.6772899999999995	335.408	137716001	0.106666684	483	GEN483	False	True					GEN
473	483	NCC1CCCCC1C(Cc1ccccc1)c1cnc[nH]1	8.206764	0	1.489779710769653	0.8820696853802041	3.560365146886271	3.501100000000001	283.4190000000001	116877851	0.09090912	484	GEN484	False	True					GEN
474	485	CNCC1=CC(=O)c2cc(NC3=Nc4ccccc4OCC3=O)c(OC)cc21	7.368474000000001	1	1.1980284690856935	0.8514560115891826	3.0879585062011237	2.597900000000001	377.40000000000015	69518310	0.21212125	486	GEN486	False	False	-7.3	-10.990366666666665	14.001666666666667	68.90503333333335	GEN
475	486	CC1=NC(N)=NC(=O)C1C(=O)Nc1ccc2[nH]c(=O)c(C)c(C)c2c1	7.67911	1	1.3801028251647949	0.7050063480279181	3.317578515240797	1.01544	339.35500000000013	136644803	0.11764705	487	GEN487	False	True					GEN
476	487	CCc1cnc(Cc2c[nH]c3ccc(-c4nnc(NC(=O)N5CCC(O)C5)s4)cc23)cn1	7.494621	0	1.2575035095214844	0.43028013929858455	3.299618659469141	3.2281000000000013	449.54000000000013	133376382	0.07142854	488	GEN488	False	True					GEN
477	488	CCc1nc(-c2ccc(Cl)c(N)c2)nc2c1NCC(C(C)C)O2	7.846350699999999	0	1.1847033977508543	0.8368968860303951	3.523708709277808	3.770500000000002	332.8350000000001	87835955	0.16666663	489	GEN489	False	True					GEN
478	489	OC1CCCN(CCc2ccc(F)cc2)C1	6.974673700000001	0	1.3415879249572755	0.8446645924021788	2.22863181382622	1.8249	223.29100000000003	764553	0.0	490	GEN490	False	True					GEN
479	490	CN(C)C(=O)C(Nc1ncc(C(=O)NO)cn1)c1ccccc1	7.4937179999999985	0	1.275209665298462	0.557246744432349	2.839745488123962	0.8370000000000001	315.33299999999997	1282538	0.13725489999999999	491	GEN491	False	True					GEN
480	491	CCc1nn(C)c2c(N3CCC(c4cccc(C(F)(F)F)c4)CC3CO)ncnc12	8.346900999999999	0	1.3250730514526363	0.6987659518404693	3.5888254403720086	3.689400000000002	419.45099999999996	56932693	0.04918027	492	GEN492	False	True					GEN
481	492	O=C1Nc2ccc(S(=O)(=O)N3CCCC3CNC(=O)C3=CC=NC4CCC34)cc2C1=O	7.2423863	0	1.163996696472168	0.6551711553884004	4.069224181105452	0.8800999999999997	442.4970000000001	9800285	0.11392403	493	GEN493	False	True					GEN
482	493	CC(=O)NC(C(=O)NC(Cc1ccccc1)C(=O)NC1C2CC3CC(C2)CC1C3)C1CCCCC1	8.309605	0	1.7953896522521973	0.5308423184461387	4.346113841131468	3.7398000000000016	479.66500000000025	120041652	0.08571428	494	GEN494	False	True					GEN
483	494	O=C(O)C1CCCN1C(=O)CC(O)(Cc1ccccc1)C(F)(F)F	7.605463	0	1.1763066291809086	0.8555300186831737	3.139086848986473	1.9882	345.31700000000006	71601008	0.05769229	495	GEN495	False	True					GEN
484	495	N#CCNC(=O)C1C2CCC1CN(c1ccc(C(F)(F)F)cc1)CC2	7.4597716	0	1.1596179723739626	0.8511289110869957	4.085478455978849	3.197680000000002	351.37199999999996	10693481	0.13725489999999999	496	GEN496	False	True					GEN
485	496	CNCC(CCN1CCCC1)N1CC2C(OC)=C(C(=O)OC)C=CC2C1=O	6.768897999999999	0	1.2260631084442135	0.6305612317591659	4.251096881004674	0.7782000000000011	377.4850000000001	113786796	0.12903225	497	GEN497	False	True					GEN
486	497	Cc1cc2c(nc1C)-c1ccccc1C2(C(=O)C=CC(=O)O)c1ccco1	6.2048573	1	1.2101016998291012	0.7165039352559867	3.5488585874132514	3.8161400000000025	359.38100000000014	7172610	0.15789473	498	GEN498	False	True					GEN
487	498	Nc1ncc(CC(CCC(=O)O)CCc2cccnc2)c(N)n1	8.3113985	0	1.4589644432067868	0.6757888126085128	3.013369234425737	1.6923	315.377	46233935	0.07142854	499	GEN499	False	True					GEN
488	499	CCS(=O)(=O)c1ccc(S(=O)(=O)N2CC(O)(C(F)(F)F)CC2C(=O)NO)cn1	8.7486315	0	1.211952257156372	0.40084698198974617	3.9376584705864106	-0.5629999999999998	447.4130000000001	25141282	0.15189874	500	GEN500	False	True					GEN
489	500	CC(NC(=O)NC1CC1)C(=O)c1ccc(Cl)cc1Cl	7.274949	0	1.161675596237183	0.8398500722199701	2.5378597067515667	3.026200000000001	301.17300000000006	17181590	0.11428571	501	GEN501	False	True					GEN
490	501	CCOC(=O)NC(CC(=O)c1ccc(C(=O)OCC)cc1)C(=O)Nc1cccc2c1OCC2	8.29914	0	1.2342774868011477	0.4411641807428603	2.8281257540346	3.1244000000000014	454.4790000000003	8927909	0.08928567	502	GEN502	False	True					GEN
491	502	NC(=O)c1ccnc2cc(NC(=O)Nc3cccc(O)c3)ccc12	7.0715466000000005	1	1.2536234140396116	0.5926751156662299	2.036465383175539	2.6833	322.32400000000007	63860616	0.07142854	503	GEN503	False	False	-7.4	-11.90410344827586	10.398068965517242	70.99134482758622	GEN
492	503	Cc1ccc(F)c(Nc2nc(Cl)nc(NCc3ccc(C4(N)CN(C)C4)cc3)n2)c1C	8.558231	0	1.3501431465148928	0.5362779276222696	2.833684741169481	3.736040000000002	441.9420000000002	24745660	0.14035088	504	GEN504	False	False	-8.5	-10.958714285714283	13.328285714285714	68.6561142857143	GEN
493	504	COc1ccc2c(c1)CCc1c(C(=O)O)ncnc1-2	6.742646700000001	0	1.3204439640045162	0.8886343145539801	2.3835925332681067	1.949	256.261	105455920	0.111111104	505	GEN505	False	False	-6.6	-11.562050000000005	13.265949999999998	67.53769999999999	GEN
494	505	CCC(C)NCCN1C2CCC1CC(n1c(C)c(C)c3ccccc31)C2	8.022597	0	1.3191128730773922	0.80371599127156	4.170904561953718	4.8141400000000045	353.55400000000014	144722259	0.058823466	506	GEN506	False	True					GEN
495	506	Cn1cc(NC(=O)CCSCc2ccccc2)cn1	6.6395073	0	1.3248220920562748	0.8245050404649261	2.008999992475566	2.682100000000001	275.37699999999995	75369774	0.10869562599999999	507	GEN507	False	False	-5.4	-11.233449999999996	15.914700000000002	69.26854999999999	GEN
496	507	COC(=O)c1cc(O)c(-c2cnc(N)nc2N)c(C(C)N)c1C	7.887591	0	1.4707408428192137	0.6149154959939772	3.3095316206901657	1.1283199999999998	317.3490000000001	145792785	0.04347825	508	GEN508	False	True					GEN
497	508	COc1c(Cl)ccc(OC2=NCC(C(=O)O)=Nc3ccccc32)c1F	8.280619999999999	0	1.2620947360992432	0.9059342502200792	2.9909837636491687	3.4840000000000013	362.744	13809931	0.15254235	509	GEN509	False	False	-6.9	-11.2515	12.406076923076927	67.60596153846154	GEN
498	509	CN(Cc1cccc(Cl)c1)Cc1cccc(-c2csnn2)c1	7.6012306	1	1.5186250925064089	0.6902389057462727	2.20495701103291	4.490500000000003	329.856	45886722	0.10416663	510	GEN510	False	False	-6.7	-35.906090909090906	16.21477272727273	56.7315909090909	GEN
499	510	CCNc1ncc2c(C)c(C(=O)NCCS(N)(=O)=O)sc2n1	6.0668440000000015	0	1.200236892700195	0.6986590615515964	2.7026795110329105	0.44981999999999983	343.43400000000014	65626568	0.041666687	511	GEN511	False	False	-6.4	-9.636384615384618	16.583115384615382	66.24819230769229	GEN
500	511	O=c1c2c(nnn1CCc1cc3ccccc3nn1)CCCN2	8.7120905	0	1.3056466102600102	0.7818334128745044	2.9504687322498526	1.1823	308.345	61686428	0.037037015	512	GEN512	False	False	-7.1	-39.11845833333333	13.91291666666667	52.39329166666666	GEN
501	512	COC1=CC(O)=Cn2c(c(OC)c3c2=[SH]C(CCN(C)C)=C3)=C1	6.6389713000000015	0	1.1931857109069828	0.6401353848272362	4.459686647973833	2.2000900000000003	334.4410000000001	139581930	0.26388890000000004	513	GEN513	False	False	-5.8	-10.61336	13.925239999999999	66.20895999999999	GEN
502	513	Cc1cc(-c2ccc(NC(=O)c3cccc(C(F)(F)F)c3)nc2C)nc(N2CCNCC2)n1	7.7101183	1	1.1621248245239262	0.6209791949578881	2.584578018102836	3.8361400000000017	456.47200000000015	53354184	0.03636366	514	GEN514	False	False	-8.6	-10.2544	12.834114285714286	64.10182857142857	GEN
503	514	CCCCCN(Cc1ccccc1Br)C1CC2CC(O)CC(O)C2O1	8.261697	0	1.1892596244812008	0.6712221748129771	4.18254169987144	3.688100000000005	412.36800000000005	91148529	0.19672126	515	GEN515	False	True					GEN
504	515	CCCc1cnc(-c2cccc(F)c2)cc1O	7.447657	0	1.203660917282105	0.8758922192229748	2.1790617741482485	3.5458000000000016	231.27	136334781	0.11764705	516	GEN516	False	False	-6.2	-12.628111111111114	10.977333333333334	71.30677777777778	GEN
505	516	COc1ncc(-c2cc3[nH]c4cc(OCc5ccccn5)ccc4c3c(C(=O)O)n2)cn1	6.708272	1	1.2432254314422604	0.4187964859730959	2.764948839170131	3.8539000000000017	427.42000000000013	67535056	0.13725489999999999	517	GEN517	False	False	-7.9	-11.392470588235295	12.256235294117648	69.9915	GEN
506	517	Cc1cc(OCC(N)=O)c2c(C)c(S(N)(=O)=O)sc2c1	8.568700999999999	0	1.300689077377319	0.8771099962457625	2.7025770435772145	1.02964	314.3880000000001	13922887	0.061538458	518	GEN518	False	False	-6.6	-11.943791666666668	13.090708333333335	69.77679166666665	GEN
507	518	COc1cccc(-c2cc(C#N)nc(Nc3ccc(C(=O)O)cc3)c2)c1	6.7645545	1	1.1704388618469237	0.7235579415499054	2.160667327301498	4.070680000000002	345.35800000000006	59759452	0.05405408	519	GEN519	False	False	-7.3	-11.436928571428574	11.143535714285711	69.83896428571428	GEN
508	519	O=C(c1ccno1)C1(c2ccc(-n3ccnc3)cc2)CCC1	8.537461	0	1.1772043228149416	0.6931706623527016	2.7956728764175267	3.164900000000001	293.32599999999996	1487829	0.2051282	520	GEN520	False	False	-6.2	-37.457636363636375	16.107045454545457	54.55877272727274	GEN
509	520	O=C(Nc1ccccc1C(F)(F)F)Nc1oc(N2CCCC2)cc1C(=O)N1CCOCC1	7.926703	0	1.473213338851929	0.7320731577356423	2.7377544727425125	4.0150000000000015	452.4330000000003	55745005	0.047618985	521	GEN521	False	False	-8.5	-10.36479411764706	15.214558823529416	67.97547058823528	GEN
510	521	CCN(CC)S(=O)(=O)c1ccc(OC)c(NC(=O)Nc2cc3[nH]nc(N)c3cn2)c1	9.044567	1	1.3414301872253418	0.4450245102998401	2.607039000300748	2.2232	433.49400000000014	24535906	0.09523809	522	GEN522	False	False	-7.5	-11.271371428571431	13.40045714285714	69.05702857142856	GEN
511	522	COc1ccc2oc(COc3cccc4ccoc34)c(CCNC(C)=O)c2c1	8.903002	1	1.3432873725891117	0.5136441710239479	2.5971989976541145	4.445200000000004	379.41200000000015	113095542	0.039215624	523	GEN523	False	False	-7.3	-11.586517241379314	11.568241379310345	69.00844827586208	GEN
512	524	O=c1[nH][nH]c(-c2ccc(F)c(OCc3ccc(F)cc3F)c2)c1-c1cccnc1	8.120322	0	1.1839463233947756	0.5235014640841087	2.5595394349595946	4.428300000000002	397.35600000000017	82472977	0.08000004	525	GEN525	False	False	-8.7	-36.096129032258055	14.658483870967743	57.006516129032256	GEN
513	525	CC1CC(c2ccccc2)N(C(=O)CC2CNC(C)CN2Cc2ccccc2)C1	7.9036875	0	1.3086915016174316	0.8409512066404171	3.548063498953516	3.848700000000002	391.55900000000014	72129878	0.09803921	526	GEN526	False	True					GEN
514	526	Fc1ccc(C(C2CCNN2)N2CCOCC2)cc1F	7.049755	0	1.1682492256164547	0.8739565149127982	3.736645755507257	1.2045999999999994	283.322	75099794	0.07017541	527	GEN527	False	True					GEN
515	527	COCCN(Cc1cnc(N)nc1N)CC(O)CN1CCCCC1	7.085918	0	1.277249431610107	0.5735567993943234	3.0124001283030406	-0.06379999999999703	338.45599999999996	67546946	0.11864406	528	GEN528	False	True					GEN
516	528	NC(=O)c1ccc(OCc2cccc(Oc3ccccc3)c2)c(Cl)c1	6.3376694	0	1.2218053579330448	0.6912954372941726	1.7673473900227954	4.810200000000003	353.80500000000006	309874	0.03125	529	GEN529	False	False	-7.8	-11.89851851851852	13.291518518518519	68.40311111111112	GEN
517	529	COc1cc(C(=O)O)cc(CN)c1OC(C)=O	7.554369	0	1.2117877483367918	0.5945983194168367	2.143485043379018	0.7774000000000001	239.227	61716836	0.030303061000000006	530	GEN530	False	False	-5.5	-35.18865000000001	16.801300000000005	55.11635	GEN
518	530	CNC1=NC(=O)CSC(c2ccc(Cc3cc(OC)ccc3OC)cc2)=N1	6.5925803	1	1.1881182670593258	0.8595513842707535	2.795585102697164	2.890000000000001	383.4730000000001	68196215	0.14545459	531	GEN531	False	False	-7.2	-11.682357142857144	11.412285714285714	69.14542857142857	GEN
519	531	Cc1nc2c(n3c(CO)nnc13)NC1C=C(Br)C=C21	6.0782332000000014	0	1.225498533248901	0.8305588421720727	4.3445494503413125	1.3949200000000002	320.1500000000001	142383120	0.14035088	532	GEN532	False	True					GEN
520	532	CN(Cc1ccccc1)C(=O)c1cc2cc3nn(Cc4ccccc4)c(=O)c-3c-2c1=O	7.471851299999999	0	1.2494213581085205	0.4473900502824679	2.4275953198513167	3.0092000000000017	409.44500000000016	16393420	0.09090912	533	GEN533	False	False	-7.9	-38.44212903225807	15.137096774193546	54.23203225806451	GEN
521	533	COc1ccc(C(C)S(=O)(=O)N(C)C(C)CNC(=O)c2c(C#N)cnc3ncn(C)c23)cc1	8.119605	1	1.423861742019653	0.5326590400584604	3.825648936548421	1.98968	470.5550000000002	110352080	0.090909064	534	GEN534	False	True					GEN
522	534	NC(c1ccc(Cl)cc1F)C1CCN(c2ncnc3[nH]ccc23)CC1	8.007069	0	1.1714835166931152	0.7481698618005574	3.0778081532498467	3.666800000000001	359.836	24909342	0.04000002	535	GEN535	False	True					GEN
523	535	CC(=O)NC1CCN(Cc2cnc(C)c(-c3csc(C#N)c3)c2)CC1	8.030126	1	1.257786130905151	0.9159502269073648	2.7037756132080624	3.090700000000002	354.47900000000016	86869302	0.05660379	536	GEN536	False	False	-7.1	-12.05503846153846	12.683153846153846	68.20638461538462	GEN
524	536	CCn1c(=O)cc2c3c(cc(C(=O)NCC(C)NC)cc31)CC2	7.531885000000001	0	1.2858640193939213	0.8782401220105097	3.0870334688931926	1.4576999999999998	313.401	120174390	0.09433961	537	GEN537	False	True					GEN
525	537	NC(N)=Nc1ccc2cc3n(c2c1)CCNC3=O	6.788497	0	1.2715414524078366	0.4955807607062279	2.831793706534904	0.2896000000000003	243.27	19066050	0.09090912	538	GEN538	False	False	-7.5	-11.805652173913044	15.89369565217391	69.85526086956521	GEN
526	538	CN1C(=O)CCC2(C)c3ccc(C#N)cc3CCC12	7.8858395	0	1.2004981517791746	0.7131881534102679	3.3724084166777217	2.3829800000000008	254.333	10658615	0.0	539	GEN539	False	True					GEN
527	539	CC1CNC(=O)c2nc(-c3c(N4CCNCC4)ccc4[nH]ccc34)[nH]c21	7.768312	1	1.7307217121124268	0.5675581870181315	3.5764683903425336	1.8145	350.42600000000016	60117883	0.051724136	540	GEN540	False	True					GEN
528	540	Cc1ccc(NC(=O)C2CCN(S(=O)(=O)c3ccc(C)cc3)CC2)cc1	7.494153	0	1.1593135356903073	0.8950157145612966	1.7498617339315228	3.3428400000000016	372.49	1325810	0.0	541	GEN541	False	False	-7.4	-9.026629629629628	17.620888888888892	67.20914814814816	GEN
529	541	Clc1cccc(Cl)c1C1=CCCCNC1	6.9215282999999985	0	1.2836657524108883	0.7900908843153677	2.6334601313262773	3.760200000000003	242.149	71262276	0.0	542	GEN542	False	False	-5.6	-11.4725	13.735499999999998	66.66431250000001	GEN
530	542	Cn1cc(-c2ccc(C#N)cn2)c2cc(-n3c(=O)n(C(C)(C)CO)c4ccccc43)ccc21	7.7683740000000014	1	1.2502717018127445	0.4611666416094807	2.974234097507301	3.944980000000002	437.50300000000016	71553508	0.06779659	543	GEN543	False	False	-7.8	-11.018529411764707	10.722500000000002	69.8744411764706	GEN
531	543	CNCCNC(=O)c1ccc2nc3ccc(Cl)cn3c2c1	6.948439	1	1.2181737899780272	0.7256357751758767	2.3025828512013997	2.0901	302.765	10546958	0.09259260000000001	544	GEN544	False	False	-6.6	-10.281782608695655	16.9265652173913	68.79017391304347	GEN
532	544	CC(=O)Nc1cc2c(CCCc3ccccc3)[nH][nH]c-2cc1=NC(=O)c1ccc(C#N)cc1	7.9329205	1	1.1982641220092771	0.4200387488099618	2.9255009644264596	4.194080000000003	437.50300000000016	123379967	0.11764705	545	GEN545	False	False	-8.4	-14.763694444444447	34.436055555555555	55.23905555555553	GEN
533	545	CCC(=O)N1CCC2(CCCC2)C(=O)c2cc(OC)c(OC)cc21	7.3997774	0	1.6243083953857418	0.8491128599488522	2.9914435672170683	3.5936000000000017	331.4120000000001	86623116	0.10526317	546	GEN546	False	False	-6.6	-10.304333333333334	15.228916666666665	67.16612500000001	GEN
534	546	CC1=c2c3c(=O)[nH]n2C1=c1c=3c(C(C)C)nc2ccccc12	7.036250999999999	0	1.2498074054718016	0.7336849684677772	4.420044107607348	1.28908	289.338	123809922	0.1509434	547	GEN547	False	False	-7.1	-11.514086956521735	11.79578260869565	69.47634782608694	GEN
535	547	CC(c1ccccc1)c1ccc2c(c1)CCCO2	7.550033	0	1.3000937461853024	0.7628830580782717	2.382552749451186	4.163400000000003	238.33	58625381	0.0	548	GEN548	False	True					GEN
536	548	NC(CC=Cc1ccccc1)C1CCN(CCCc2cccnc2)C(N)C1	7.142103	0	1.2268764972686768	0.7527907659723959	3.6606824444751815	3.441800000000001	364.53700000000015	64593169	0.097561	549	GEN549	False	True					GEN
537	549	NC(=O)c1cncc(OCCCNC(=S)N2CCC(c3c(F)cccc3Cl)CC2)c1	7.208605	1	1.3587617874145508	0.496137949750104	2.57195367074724	3.4960000000000013	450.96700000000016	43076028	0.10144925	550	GEN550	False	False	-7.0	-38.27527272727272	12.946060606060607	54.53503030303031	GEN
538	550	Nc1nc(=O)c2[nH]c(COc3cc(F)cc(F)c3)nc2[nH]1	8.206936	0	1.1741547107696535	0.6691984384010603	2.691354963326564	1.0856	293.233	136243440	0.07017541	551	GEN551	False	False	-7.8	-11.4468	16.82924	70.23044	GEN
539	551	CC(CC1CC(O)(c2ccccc2)C(=O)N1Cc1ccccc1)Nc1ncnc(N)c1C#N	8.254011	0	1.2549902915954592	0.5131427043246111	3.806977465469243	2.80988	442.52300000000014	137881804	0.14705884	552	GEN552	False	True					GEN
540	552	COC1CC(=O)N(Cc2ccc(Oc3ccc(O)cc3)cc2)C(O)C(N)C1O	6.8855559999999985	0	1.4581637382507324	0.6005204389115301	3.689480213388274	0.9383999999999996	388.42000000000013	26741992	0.17460309999999998	553	GEN553	False	True					GEN
541	553	N#Cc1cc(SC2C=C(Cl)c3cc(C(=O)O)cc(C(=O)O)c32)ccc1F	8.71113	0	1.2747611045837406	0.7971844840880804	3.5556552039366487	4.520480000000002	389.79100000000017	59081779	0.18181819	554	GEN554	False	True					GEN
542	554	COC1=C(O)CN(c2cccs2)CC1	7.7337947	0	1.2900856971740726	0.8148371805095017	3.217624816461369	2.3742	211.28600000000003	102959157	0.16071427	555	GEN555	False	False	-5.2	-16.322133333333333	34.05206666666667	54.95526666666667	GEN
543	555	COc1ccc(F)cc1C(C)NC(=O)n1nnc2sc(C)c(C)c2c1=O	8.451108999999999	0	1.3688311576843262	0.7595288757129304	3.075630501878143	2.936440000000002	376.4130000000001	52022025	0.09090912	556	GEN556	False	True					GEN
544	556	OCC1=CN2C(=NC(c3ccccc3)=Nc3n[nH]c4ncnc2c34)C=C1	7.143206599999999	1	1.3986189842224122	0.7416048184829088	3.6335681508023217	2.0956999999999995	343.35000000000014	143439256	0.10204083	557	GEN557	False	False	-8.1	-11.180392857142854	14.958464285714287	68.0420357142857	GEN
545	557	CCN(CC)Cc1cc(C(=O)Cc2nn[nH]n2)cc(C2(O)CC2)c1	7.131689	0	1.2028240680694582	0.7118466311123988	2.9229131713838186	1.4482999999999997	329.404	128980391	0.171875	558	GEN558	False	False	-6.8	-11.474576923076922	15.067846153846158	67.94300000000001	GEN
546	558	CNC(=O)c1cccc2cc(C(=O)N3CC4CC(C3)C(c3nn[nH]n3)C4)ccc12	7.400326	0	1.2475605487823485	0.7116550647693896	4.30024335011464	1.9783	390.4470000000002	118111579	0.111111104	559	GEN559	False	True					GEN
547	559	Cn1c(-c2ccnc(NCc3ccccn3)n2)cc2ccc(F)cc21	7.1795444	0	1.261577177047729	0.6173721156706653	2.4208259463979283	3.7815000000000016	333.37	71448862	0.04444444	560	GEN560	False	False	-7.9	-38.13592307692308	12.890423076923073	54.70953846153846	GEN
548	560	NCCCN(Cc1ccccc1)C(=O)C1CCCCN1S(=O)(=O)c1ccc(F)cc1	8.35205	0	1.5572666645050048	0.6938922475257163	2.611134207729945	2.746500000000001	433.54900000000015	17639599	0.07142854	561	GEN561	False	True					GEN
549	561	Cc1cc(Br)cc(-c2cc(C(F)(F)F)nn2-c2ccc(S(N)(=O)=O)cc2)c1Cl	8.396985	1	1.5961008548736568	0.5607628695423725	2.578518929278048	4.929820000000003	494.72	10112562	0.017241358999999998	562	GEN562	False	False	-8.0	-10.805466666666666	14.770266666666664	68.09666666666666	GEN
550	562	CC1=CC(=O)N(C)CC1(C(=O)NC(C)C)C(C)CC(N)=O	6.6852813	0	1.2652161121368408	0.7699320572724144	4.123285870556831	0.427200000000001	295.3830000000001	46904916	0.16666663	563	GEN563	False	True					GEN
551	563	CS(=O)(=O)C1=C(Cl)c2cc(C(=O)O)ccc2NC1=C1CCOCC1	7.7799897	0	1.1635890483856202	0.8322662615514074	3.1359537830109976	2.8268000000000013	369.82600000000025	20585648	0.20253164	564	GEN564	False	False	-7.3	-11.743692307692307	10.948653846153848	70.40661538461538	GEN
552	564	CC1CC(=O)Nc2cc(C3CC3CNc3ncnc4[nH]ccc34)ccc21	8.004679	1	1.3631533145904535	0.6730566073407696	3.8193186272537942	3.619200000000001	347.42199999999997	115265625	0.120000005	565	GEN565	False	True					GEN
553	565	CCNC1CCC(C)(C)c2c1ccc1[nH]cc(C)c21	7.833937599999999	0	1.264349031448364	0.8278198712786573	3.3496292277965614	4.198320000000003	256.393	103460412	0.090909064	566	GEN566	False	True					GEN
554	566	CN1C(=O)C2=C(CCS2)SC2=C1c1c(Br)cccc1C2	6.397871	0	1.1846288204193112	0.6855624057138942	3.6099190342578353	4.227500000000002	366.305	101011691	0.14000005	567	GEN567	False	False	-6.6	-36.4691	16.441300000000002	55.23210000000002	GEN
555	567	COc1ncccc1-c1cc(O)c2cc(OCC(=O)O)ccc2n1	6.708759	1	1.2361622333526607	0.7422793960940434	2.3303438899628692	2.4744	326.30800000000005	123336582	0.04347825	568	GEN568	False	False	-6.9	-11.626884615384615	11.291615384615383	68.95419230769231	GEN
556	568	O=C(O)c1cccc(-c2ccc(NC(=O)C3CCCN3C(=O)CC(F)(F)F)cc2)c1	7.986706699999999	1	1.3416122913360595	0.7674374659103339	2.595354675483314	3.9337000000000018	420.38700000000017	137636839	0.08771932	569	GEN569	False	True					GEN
557	569	O=c1[nH]ccc2cc(OCC(O)CN3CCCC3)c(Cl)cc12	6.559742	0	1.416006326675415	0.8836063871828944	2.7892571973368843	2.017	322.7920000000001	68493491	0.03174597	570	GEN570	False	True					GEN
558	570	N#Cc1c(-c2ccccc2)[nH]c(CCC(O)CC(=O)O)nc1=O	8.541691	0	1.2306275367736816	0.731909035086549	2.8933063054316563	1.0767799999999998	313.313	44717994	0.08000004	571	GEN571	False	True					GEN
559	571	O=c1[nH]c(=O)c2c(Cc3cc4ccccc4oc3=O)csc2[nH]1	7.608427000000002	0	1.3465240478515623	0.5505254534709985	2.8013048079388683	1.9751	326.333	59343660	0.07692301	572	GEN572	False	False	-7.4	-10.94888	12.570799999999998	67.21936000000001	GEN
560	572	FC(F)(F)c1nc(NCC2CCNC2)c2ccccc2n1	7.708073599999999	0	1.163304090499878	0.9140559404461808	2.8619766913515274	2.670000000000001	296.296	46843598	0.04347825	573	GEN573	False	True					GEN
561	573	Cc1ccc2[nH]c(-c3nnn(C)n3)c(Nc3cccc(C(F)(F)F)c3)c(=O)c2c1	7.9182587	1	1.2048718452453615	0.5463278915627368	2.7650136394699434	3.7894200000000007	400.364	134455551	0.08620691	574	GEN574	False	False	-8.2	-10.943225806451613	14.806096774193547	68.99654838709678	GEN
562	574	CCCOc1ccc(OC)c(Cc2cnc(N)nc2N)c1	8.303827	0	1.7675318241119389	0.8439110088274824	2.220566958111439	2.0292	288.351	490567	0.04000002	575	GEN575	False	False	-6.8	-11.331600000000002	13.862720000000001	67.91127999999999	GEN
563	575	O=C(NC1N=C2CCCCN2CC1SCc1ccccn1)c1cc2cc(Cl)ccc2[nH]1	8.097996	0	1.2842467308044432	0.5972737274142893	3.859047587990232	4.472200000000004	453.99900000000014	117694593	0.15873009	576	GEN576	False	True					GEN
564	576	CC(=O)Cn1cnc2c1CNC(=O)N2C(c1ccccc1)C(C)C	9.070456	0	1.3168857097625732	0.9184521072718624	3.4431836361034067	2.8990000000000014	326.4000000000001	71841434	0.11290324	577	GEN577	False	True					GEN
565	577	COc1ccccc1C1CN=C(NCCCCCCCCN)O1	6.736375	0	1.2178550958633425	0.6505142192833455	3.0896729242605865	3.0114000000000014	319.4490000000001	84697701	0.12962961	578	GEN578	False	True					GEN
566	578	CC(C)CCN(C(C(=O)NO)C(C)C)S(=O)(=O)c1ccc2ccccc2c1	8.576753	0	1.1844861984252928	0.5323748973435191	2.8618579052547464	3.406600000000002	392.5210000000001	53389286	0.0	579	GEN579	False	True					GEN
567	579	CCN(c1ccccc1)S(=O)(=O)c1cccc(Cc2cc3cc(OC)ccc3nc2N)c1	8.221115	0	1.182684135437012	0.4463595614270762	2.315795216614026	4.631600000000004	447.5600000000002	139017290	0.09090912	580	GEN580	False	False	-7.8	-11.132264705882356	11.372529411764706	70.19002941176471	GEN
568	580	CCCC1(c2ccc(Cl)c(Cl)c2)CCNCC1	7.775599499999997	0	1.5132555961608891	0.8587113823778155	2.443203120302094	4.414700000000003	272.21900000000005	68653896	0.02702707	581	GEN581	False	False	-6.0	-36.7246111111111	15.214055555555555	54.26033333333334	GEN
569	581	c1ccc2c(c1)[nH]c1c2ccc2c(Nc3ccncn3)ncnc21	6.3410597	1	1.3541992664337157	0.5181159928711583	2.4473001116823263	3.7979000000000016	312.336	10682889	0.0	582	GEN582	False	False	-8.2	-9.909269230769233	17.017615384615382	68.09426923076923	GEN
570	582	N#Cc1ccc(-n2c(CNc3ccc(C#N)cn3)cnc2C(F)(F)F)cc1	8.068271000000001	0	1.7052469730377195	0.7592257321578486	2.7977470144696017	3.641560000000002	368.32199999999995	53602528	0.02439028	583	GEN583	False	False	-6.6	-36.069	16.630785714285715	57.58332142857142	GEN
571	583	O=C(N1CCN(c2nc3ccccc3s2)CC1)N1CC2CC2C1	7.9740160000000015	0	1.1907518863677975	0.8073360507728616	3.042141374531377	2.490000000000001	328.4410000000001	647620	0.041666627000000005	584	GEN584	False	True					GEN
572	584	Cc1cc(-c2cn(CC(F)F)c(C3CCN(c4ncnc(N)c4C#N)CC3)n2)ccc1F	7.906160000000002	0	1.5238547325134275	0.6453202145051122	3.038523280857476	3.890600000000002	441.46100000000007	117704723	0.0	585	GEN585	False	False	-8.3	-10.139264705882349	14.609470588235295	67.96376470588234	GEN
573	585	CCC1(CO)C=CC(=O)NC1=CS(=O)(=O)c1c(Cl)cc(Br)cc1OC	6.448249	0	1.3129074335098263	0.7194739678517836	4.099663836372695	2.8009000000000017	450.73800000000017	143041990	0.20779222	586	GEN586	False	True					GEN
574	586	COCCOc1cccc2c1=NC(c1cncc(C)c1)=CNC=2NS(N)(=O)=O	8.902949000000003	0	1.1588702201843262	0.5347160303258031	3.4003160159382224	-0.5045799999999978	403.46400000000017	68241513	0.18072283	587	GEN587	False	False	-6.9	-26.57646875	-5.0120312500000015	56.52434375	GEN
575	587	CC(C)(O)C(=O)NC1C2CC3CC1CC(C(=O)O)(C3)C2	7.243194	0	1.6914761543273924	0.724083033930641	4.639821641263407	1.153	281.3519999999999	84097217	0.11428571	588	GEN588	False	True					GEN
576	588	CCNC(=O)c1ccccc1NC(=S)S	6.7659597000000025	1	1.1677207469940187	0.5593867273056001	2.0665488786538218	2.0629	240.35299999999998	4930147	0.08333331	589	GEN589	False	False	-5.1	-11.440722222222224	16.183611111111116	68.67977777777777	GEN
577	589	CCOc1ccc(C(=O)c2ccc(OC)c(OC)c2)cc1O	7.129370699999999	1	1.2516676425933841	0.8308641267496872	1.82149132692194	3.0391000000000017	302.32599999999996	8859171	0.0333333	590	GEN590	False	False	-6.4	-11.64773913043478	13.364521739130435	67.95152173913043	GEN
578	590	CCC1CCC2CSC(NC(=O)c3cccc4cnccc34)=NC2N1	8.3693075	1	1.1936506271362308	0.8692636929735961	3.9346691799120928	3.1717000000000013	354.47900000000016	116266762	0.17647058	591	GEN591	False	True					GEN
579	592	CCNC(=O)C(O)C(CC(C)C)NC(=O)C12CC1CC2CCCO	8.050301	0	1.3056747913360596	0.4729440287977475	4.320737848899915	0.8129999999999997	340.46400000000006	25171583	0.12962961	593	GEN593	False	True					GEN
580	593	COc1cc(C)ccc1Nc1ccc(C(C)=NO)cc1	7.3442917	1	1.1808158874511725	0.502303164284969	1.908147388798032	3.9454200000000017	270.332	59227471	0.078947365	594	GEN594	False	False	-6.8	-11.459545454545456	11.83281818181818	68.54777272727273	GEN
581	594	CCn1cc(C)c2c1c1c(C3(c4ccc(F)cn4)CCN(CC(N)=O)CC3)ncnc1n2C	7.7442600000000015	0	1.1661578178405758	0.5054983532104135	3.3896425342318683	2.6526200000000006	449.53400000000016	58727859	0.1076923	595	GEN595	False	False	-7.7	-9.893142857142859	13.742142857142856	67.46600000000001	GEN
582	595	Cc1ccc(-c2nn3sncc3c2-c2ccc(N3CCNC(=O)C3C)cc2)cc1	7.315429700000001	0	1.1798848152160648	0.5658143097027706	3.5160103001328924	3.757920000000003	403.51100000000014	59185798	0.102941155	596	GEN596	False	True					GEN
583	596	NC(=O)c1cccc(NC2CCC(CNC(=O)OCc3cccc(Cl)c3)CC2)c1	7.199087599999999	0	1.1818485736846922	0.6267125061240556	2.191056580464691	4.336000000000002	415.92100000000016	134117672	0.04347825	597	GEN597	False	False	-7.2	-13.641030303030306	32.843090909090904	55.22060606060605	GEN
584	597	CC1CCN(C)CC(NC(=O)C2CCC3CNC(=O)C4CCC4C32)C1	7.8230762	0	1.2098550796508791	0.7981052302259467	4.411850589779788	1.6313000000000006	347.50300000000016	106255663	0.14814812	598	GEN598	False	True					GEN
585	598	CCSc1nc(=O)n(-c2ccccc2OC)c(=O)n1Cc1ccc(F)cc1	7.816514	0	1.2945584774017336	0.608684872469641	2.291564423376484	2.7022000000000004	387.43600000000015	18444793	0.09230769	599	GEN599	False	False	-7.2	-10.702222222222224	14.961629629629634	67.52481481481483	GEN
586	599	O=C(Nc1ccon1)c1ccc(COc2cncnc2)cc1	7.7109675000000015	1	1.236162996292114	0.7765641765257294	2.2463193335181177	2.2959	296.286	71802513	0.042553245999999996	600	GEN600	False	False	-6.6	-26.54656521739131	-5.313565217391303	54.8323043478261	GEN
587	600	COc1nc(C(=O)NCc2cccc(Cl)c2F)ccc1Oc1ccnc(NC(=O)C2CC2)c1	8.0288925	1	1.2871576786041263	0.5071675757282122	2.55590456897132	4.348500000000003	470.88800000000015	87427364	0.12068963	601	GEN601	False	False	-8.2	-37.99191428571429	9.920057142857146	57.11865714285716	GEN
588	601	Cc1cc[nH]c1-c1ccncc1Nc1ncc(Cl)cn1	6.7194424	0	1.1652044773101808	0.7718527096412464	2.8405815778848065	3.5721200000000013	285.738	134342782	0.055555522	602	GEN602	False	False	-6.6	-11.397045454545456	14.820363636363634	69.80549999999998	GEN
589	602	Cc1nnc(NC(=O)CSC2=Nc3sc4c(c3C(=O)NC(C)CCCCN2)CCCC4)s1	7.3512826	1	1.1704895019531252	0.5968112779100585	4.100773569853383	4.038020000000002	492.69600000000037	131898800	0.13846153	603	GEN603	False	True					GEN
590	603	Cc1cccc(COc2cc(Cl)c(C(=O)O)cc2Cl)n1	7.4805503	0	1.1699062824249271	0.9276224833556744	2.0548570541326963	3.9740200000000017	312.15199999999993	79268194	0.0	604	GEN604	False	False	-7.0	-11.961142857142857	13.849714285714285	68.96280952380953	GEN
591	604	CCCCn1c(N2CCCC(N)C2)nc2c1ncn2-c1ccc(C(C)(C)C)cc1	7.793933	0	1.2202147006988522	0.7026198136811997	3.1422139586694757	4.247100000000001	394.5670000000002	68380210	0.052631557	605	GEN605	False	True					GEN
592	605	CCCc1cc2cc(NC3CCNCC3)c(-n3ccc4cc[nH]c43)nc2c(C)n1	7.569373	0	1.2103600978851317	0.4759641562857786	3.3359121613402305	4.326620000000002	388.5190000000002	56759247	0.037037015	606	GEN606	False	False	-7.8	-11.046625000000002	12.045031249999996	68.88996875000001	GEN
593	606	Cc1cccc2cc(CCNCCN)c(=O)oc12	7.1561520000000005	0	1.3077581167221073	0.6140401675386732	2.388420855856168	1.1922199999999996	246.31	135082343	0.111111104	607	GEN607	False	False	-6.0	-11.787523809523812	13.728571428571426	67.75971428571428	GEN
594	607	COc1ccc(C(c2ccc(F)cc2)C(C#N)NC(=O)C2CCC(=O)NC2)cc1	8.3481455	0	1.5807823657989504	0.7862661728285467	3.4677819451610694	2.50078	395.43400000000014	90652417	0.09259260000000001	608	GEN608	False	True					GEN
595	608	CN(C)C1CCOCC1N1C(=O)C(=O)NC(=O)C1c1ccc(Cl)cc1Cl	6.541801	0	1.2712218284606935	0.6103533553870536	3.8944575164594735	1.2386000000000004	400.26200000000006	110280590	0.12698406	609	GEN609	False	True					GEN
596	609	O=c1ccc2cc(N3CCN(Cc4ccccc4)CC3)ccc2o1	6.5782165999999975	1	1.2253202915191652	0.6949346169606636	1.891401168020355	3.115200000000001	320.3920000000001	665310	0.0	610	GEN610	False	False	-7.4	-11.05625	13.42558333333333	67.63829166666666	GEN
597	610	CN(C)C1CCN(c2ccc(NC(=O)c3nc(Cl)cnc3OC3CNCCOC3)nn2)CC1	8.070871	0	1.2079949378967283	0.6262880970835945	3.5394401487061424	1.0699	476.9690000000003	54250479	0.089743555	611	GEN611	False	True					GEN
598	611	CC1c2nnc(-c3ccc(F)cc3F)n2CCN1C(=O)CC(N)Cc1ccc(F)cc1	8.583657	0	1.3699545860290527	0.6757423675164023	3.3167501093415583	3.2257000000000007	429.44599999999997	10318974	0.017241358999999998	612	GEN612	False	True					GEN
599	612	CNCC1CCC(Nc2nc(-n3nnc4ccccc43)ncc2F)C1	8.095874	0	1.1629260540008541	0.7400907188367281	3.348927030382793	2.1495999999999995	341.39400000000006	142147092	0.0666666	613	GEN613	False	True					GEN
600	613	Cc1ccc(-c2cc(=O)[nH]cc2-c2cccnc2)cc1	7.691892	0	1.6626809597015375	0.7688552634716516	2.0966874134285742	3.412320000000001	262.312	133351	0.0	614	GEN614	False	False	-6.7	-36.03533333333333	16.20538095238095	55.18547619047619	GEN
601	614	CNc1cccc(C2N=C3c4c(N)cccc4CCC32)n1	8.196569	0	1.1893710136413578	0.8302678306644664	3.757202684344136	2.8119000000000005	278.35900000000004	132038727	0.14999998	615	GEN615	False	True					GEN
602	615	Cc1ccccc1C1N=C2C(C(=O)N(C)C)=C3C(=CC(=O)N3c3ccc(Cl)cc3)CCC21	8.050184	0	1.4648781776428217	0.6763544653700807	3.7939742489308537	4.869620000000005	445.95000000000016	2882345	0.17241383	616	GEN616	False	True					GEN
603	616	NC(=O)c1n[nH]c2cc(-c3nn(-c4cccc(F)c4)c4c3CCN(C(N)=O)C4)ccc12	8.034156	1	1.1948611259460449	0.4683159116788356	2.8352411161898114	2.0904	419.42000000000013	118085529	0.060606062	617	GEN617	False	False	-9.3	-9.328944444444444	16.710222222222214	68.32227777777776	GEN
604	617	N#Cc1cc(Nc2c(F)cnn3cc(-c4cc(CCO)n(F)c4)cc23)ccc1Cl	7.9543953	0	1.506580495834351	0.5054311102412475	3.37578743559252	4.477980000000001	413.81500000000005	69671404	0.10526317	618	GEN618	False	False	-7.7	-12.098225806451616	11.172290322580645	69.63009677419355	GEN
605	618	CCCCN1C=CC(C(=O)OCC)=NC1c1cccc(F)c1C#N	7.88301	0	1.17858772277832	0.7509516033273169	3.5437687107302738	3.329480000000002	329.3750000000001	123454350	0.16949153	619	GEN619	False	True					GEN
606	619	COC1=CN=C2C(OC)=CC(=O)C=C12	7.365624	0	1.259604263305664	0.6108047631111914	3.4937220058104814	0.9682	191.186	57065244	0.08571428	620	GEN620	False	False	-5.1	-12.328285714285714	13.502714285714285	71.03864285714288	GEN
607	620	COc1cc(OC)cc(C(=O)N(C)CCc2ccc3c(c2)nc(N)n3CCC2CCCCC2)c1	8.440491999999999	1	1.6512233257293705	0.4859582029151666	2.5346221709321366	4.920800000000005	464.6100000000003	142936813	0.0625	621	GEN621	False	False	-7.8	-10.62769444444445	13.1265	67.88274999999997	GEN
608	621	CC1=C(c2ccccc2)C=NN2CCC(c3ccccc3)=C12	7.765546	0	1.2640576839447022	0.7888861687280608	2.74633803174297	4.576500000000004	286.3780000000001	143595175	0.18604654	622	GEN622	False	False	-7.5	-11.858545454545453	12.911227272727272	68.5535	GEN
609	622	Cc1cc(C(=O)NCc2cccc(C#N)n2)cc(C)c1C#N	8.427172	0	1.24334602355957	0.9392606821588404	2.3802426510076917	2.3718000000000004	290.32599999999996	788983	0.0333333	623	GEN623	False	False	-6.5	-38.699	13.432782608695655	53.5667391304348	GEN
610	623	CC(=O)N1CCC(n2cc(C(=O)NCc3cccc(Cl)c3)c(-c3ccccc3)n2)CC1	6.941824	0	1.3758564710617067	0.6473491189334981	2.2764808859705923	4.316900000000004	436.94300000000015	55718812	0.06779659	624	GEN624	False	False	-8.5	-11.57815625	11.94471875	68.63225000000001	GEN
611	624	COc1ccc(Nc2ncnc3ccc(C)cc23)c(C(N)=O)c1	7.888289500000001	1	1.2915426254272455	0.7731763663038482	2.051429003743064	2.78932	308.34100000000007	20317995	0.022727251	625	GEN625	False	False	-7.1	-34.96980769230768	16.516576923076922	56.72846153846156	GEN
612	625	CC(=O)Nc1ccc(Oc2ccnc(NC(=O)NC=Cc3cccnc3)c2)cc1	8.220118	0	1.2225543022155758	0.5904877411655042	2.495986899543204	4.019700000000001	389.41500000000013	22936729	0.047619045	626	GEN626	False	False	-7.5	-37.94403125	10.641156249999998	56.87571874999998	GEN
613	626	CCC1CCC(Nc2nc3ccccc3n2-c2ccc(S(N)(=O)=O)cc2)CC1	7.5262675	0	1.1831203460693356	0.6782299085661156	2.3280140831242018	4.053600000000002	398.53200000000015	44529758	0.08333331	627	GEN627	False	False	-7.9	-10.428580645161288	15.393387096774187	67.94422580645164	GEN
614	627	O=C1CC(c2ccccc2Cl)N(c2ccc(NC(=O)c3nc4ccc(Cl)cn4n3)cc2)N1	6.9874787	1	1.1773945808410646	0.4679487621157058	3.189591903616299	4.271000000000003	467.31600000000014	143288387	0.035087705	628	GEN628	False	True					GEN
615	628	COc1cc2[nH]ncc2cc1Cn1c(=O)n(CC(=O)NC(C)(C)C)c2ccccc21	7.539436299999997	0	1.2675438880920409	0.5318274176742646	2.5268042525184122	2.6509	407.47400000000016	16675093	0.08823532	629	GEN629	False	False	-8.0	-11.757593749999998	11.9185	68.55718749999998	GEN
616	629	CC1CN(C(=S)NCc2ccco2)CCN1c1ccc(Cl)cc1	6.2736769999999975	1	1.4512069940567018	0.8569260839020211	2.7459176690680174	3.518200000000002	349.88700000000017	970585	0.051724136	630	GEN630	False	True					GEN
617	630	CC(C)OC(=O)CCc1ccc(S(=O)(=O)NC2C3CC4CC(C3)N(Cc3ccccc3)C2C4)cc1	8.069847	0	1.375298261642456	0.5243804494658849	4.840227338555014	4.290700000000005	496.6730000000003	21271734	0.13698632	631	GEN631	False	True					GEN
618	631	COc1ccc(C(=O)COc2cc(Cl)cc3[nH]ncc23)cc1	7.740935	0	1.1627467632293698	0.7318205907408982	2.12514093960434	3.486600000000002	316.744	86904885	0.10638302599999999	632	GEN632	False	False	-6.6	-11.851173913043475	11.89982608695652	68.01595652173913	GEN
619	632	C(=Cc1c[nH]c2ccccc12)c1ccc2ncccc2n1	8.0177145	1	1.2125221729278568	0.5908629327764722	2.241305158893708	4.281500000000003	271.323	288584	0.0	633	GEN633	False	False	-7.4	-9.780545454545452	17.55231818181818	69.04781818181817	GEN
620	633	O=C1N=C(Cl)C=CC1n1cnc2ncnc(NC3CCCCC3)c21	7.730917999999999	0	1.3716342926025389	0.924921860904648	3.744296534250037	2.8457000000000012	344.80600000000015	133296415	0.12499994	634	GEN634	False	True					GEN
621	634	CC(NS(=O)(=O)c1ccc(-c2cccc(N3CCCC3=O)c2)cc1)C(N)=O	7.5216074000000015	1	1.3510187149047848	0.7848944525767755	2.5818813404496868	1.6325	387.4610000000001	8967514	0.0	635	GEN635	False	True					GEN
622	635	CCCn1c(C)cn2c3nc(C4(OCC(O)C(F)F)CCOCC4)nc(N)c3nc12	7.207827	0	1.1660356521606443	0.5966574873846744	4.132564466294912	2.02792	424.45200000000017	118669435	0.12658226	636	GEN636	False	True					GEN
623	636	CCNCC(Nc1ncnc2c(C(N)=O)cccc12)c1cccc(F)c1	8.328583	0	1.1956506729125973	0.6071217235416689	2.8945662402166987	2.6305	353.4010000000002	46869843	0.0	637	GEN637	False	True					GEN
624	637	CCN(CC)C(=O)C(NC(=O)C1(c2ncc(OC)cc2OC)CC1)c1ccc(Br)cc1	7.9828134	0	1.2625775337219238	0.5810963001624494	3.2343059600421187	3.6188000000000016	490.39800000000037	11201842	0.171875	638	GEN638	False	True					GEN
625	638	COc1cc(CN)c(NC#CCC(SC)c2ccccn2)nc1O	8.100061	0	1.2014811515808104	0.5474598220041864	3.9945159654071154	2.5167000000000006	344.44	136713567	0.12962961	639	GEN639	False	True					GEN
626	639	O=C(c1ccc(OC(F)(F)F)cc1)C1(Oc2ccc(O)cc2)CC1c1ccncc1	7.693865	0	1.16933274269104	0.581819686044489	3.382292602621524	4.873800000000003	415.36699999999996	134623321	0.17142856	640	GEN640	False	True					GEN
627	640	O=C(c1cccnc1)c1cc2cc(N3CCC(N4CCCC4)CC3)ccc2[nH]1	8.027163	0	1.2695919990539553	0.7048147663744746	2.4221771461455166	3.858500000000003	374.48800000000006	56902477	0.04651165	641	GEN641	False	False	-7.7	-11.467137931034484	12.551482758620693	70.24127586206895	GEN
628	641	COc1cc(-c2nn[nH]n2)cc(OC)c1OC	7.5817146	0	1.2209532260894775	0.8485387178966833	2.115730043379017	0.8924999999999996	236.231	4770910	0.0	642	GEN642	False	False	-5.8	-11.698444444444444	14.37683333333333	67.31777777777778	GEN
629	642	COc1ccc(CCc2cn(C3CCNCC3)c3ccnc(N)c23)cc1	6.9659076	0	1.3931572198867794	0.7406611663634383	2.5314284773179114	3.336800000000001	350.4660000000002	18792850	0.01886791	643	GEN643	False	False	-7.6	-11.046689655172413	11.938344827586207	68.87920689655174	GEN
630	643	CCCc1nn(C)c(=O)n1-c1ccc2oc3cc(Cl)ccc3c(=O)c2c1	8.019036	1	1.2949446678161625	0.5185888724664646	2.596810100633313	3.4365000000000023	369.80800000000005	10366095	0.100000024	644	GEN644	False	False	-6.8	-11.030076923076923	11.887192307692304	68.30350000000001	GEN
631	644	CN(C)C1CCCC(c2ccc(-c3ccc(Cl)cc3)nc2)C1	7.9893847	0	1.2086571693420414	0.7931054855062284	2.859247292293104	4.989800000000005	314.86	54315322	0.057142854000000014	645	GEN645	False	True					GEN
632	645	CCn1cc(CC(=O)Nc2cc(-c3cc(C)cc(F)c3)ccc2N)cn1	8.125392	1	1.1968843460083012	0.6864600366552702	2.3434084146480654	3.780920000000002	352.4130000000001	68210848	0.07843137	646	GEN646	False	False	-7.6	-11.20055172413793	13.946758620689652	67.64665517241379	GEN
633	646	CC(NC1=Nc2cc(ncc2-c2ccc(F)cc2)N2CC(=O)NCC12)c1cccc(F)c1	8.076541	0	1.3133216381072996	0.6606305227355054	4.364794012990855	3.7260000000000018	433.46200000000016	57522125	0.11864406	647	GEN647	False	True					GEN
634	647	O=S(=O)(NCCc1ccccn1)c1csc2c1CCCC2	8.079081	1	1.3658224582672125	0.9201020778220778	2.492760644391817	2.5429000000000004	322.455	18554599	0.049999952	648	GEN648	False	False	-6.1	-9.932181818181816	16.499045454545453	69.37795454545454	GEN
635	648	CCCOc1cc(C)ccc1Cc1cnc(N)nc1N	8.070489	1	1.6095458984375002	0.871883279610372	2.2684638723145145	2.32902	272.35200000000003	13112761	0.041666627000000005	649	GEN649	False	False	-6.7	-11.941541666666666	13.187166666666668	68.15304166666667	GEN
636	649	CCCCCCCCCC#Cc1ccc2c(c1)CC(=O)NC2=O	7.4704320000000015	1	1.2187267780303959	0.4699719621793739	2.4760586540927143	3.9913000000000034	311.42500000000007	67715958	0.025641024	650	GEN650	False	False	-5.8	-26.7475	-6.0729999999999995	54.50916666666665	GEN
637	650	CNC1Cc2cc(F)ccc2C(c2cccc(F)c2)C1	7.655753	0	1.231123304367065	0.8807198561027128	3.0241322695376907	3.630900000000003	273.32599999999996	13543801	0.08000004	651	GEN651	False	True					GEN
638	651	N#CC1CCCN1S(=O)(=O)c1cc(Cl)ccc1OCc1ncc(C(F)(F)F)[nH]1	7.820891400000002	0	1.219065856933594	0.7776753295297524	3.351877049148456	3.3375800000000018	434.82700000000017	82914262	0.11842102	652	GEN652	False	True					GEN
639	652	COC1CCC2CN(S(=O)(=O)c3ccc(OCCCC(=O)O)cc3)CC2NN1	6.2415457000000005	1	1.4380467891693112	0.5354720060051783	3.74289333596584	0.7798000000000005	413.49600000000015	119637552	0.1325301	653	GEN653	False	True					GEN
640	653	Cc1ccc(NC(=O)c2sccc2S(=O)(=O)Nc2cccc(C(=O)O)c2)c(C)c1	8.020038000000001	0	1.5334807395935055	0.5445753181562298	2.1232828061366096	4.116240000000001	430.5070000000002	22307959	0.0	654	GEN654	False	False	-8.1	-11.89409375	11.966656250000005	70.24428125	GEN
641	654	COc1ccc(S(=O)(=O)c2ccc(OCC=C(C)C)cc2)c(OC)c1	6.927958	1	1.4351502418518065	0.6996050795370403	2.128825818116443	3.8816000000000033	362.4470000000002	23244945	0.041666627000000005	655	GEN655	False	False	-6.2	-9.799080000000002	16.6932	68.53384	GEN
642	655	CCOCCCNC(=O)C1C=C2CCCCC2CC1S	8.060664	0	1.2550795078277588	0.4492822883481076	3.95659562144068	2.9641000000000024	297.46399999999994	133943586	0.20833331	656	GEN656	False	True					GEN
643	656	CC(C)NS(=O)(=O)c1ccc(-c2nc(-c3cnc(N)nc3)cc3nc[nH]c23)cc1	8.393786	1	1.1856960773468022	0.4594935613863924	2.7342444712397995	2.3508	409.47500000000014	42623383	0.05084747	657	GEN657	False	False	-7.9	-9.815151515151516	16.83548484848485	67.61869696969697	GEN
644	657	CCOc1cc(OC)cc(-n2nc(NC(=O)C3CCCC3)cc2C(=O)Nc2cccnn2)c1	8.030818	0	1.1773591041564941	0.5391828366083506	2.636885903697717	3.450600000000001	450.49900000000014	43062512	0.07352942	658	GEN658	False	False	-7.8	-9.661685714285712	15.581771428571427	67.45785714285716	GEN
645	658	COCC(O)C1NC(c2ccc(F)cc2)C(c2ccnc(NC(=O)c3ccc(F)cn3)c2)C1F	8.3962965	0	1.6219582557678225	0.4890865989542391	4.221469362184985	3.1492000000000018	472.46700000000016	117645840	0.13793105	659	GEN659	False	True					GEN
646	659	Nc1[nH]ncc1CNC(=O)c1ccc(-c2ccc(Cl)cc2)cc1	7.1549664	0	1.2042156696319584	0.6878289912824592	2.0382432694773307	3.242300000000001	326.7870000000001	79529243	0.041666627000000005	660	GEN660	False	False	-7.8	-11.616814814814816	11.263259259259256	68.25892592592592	GEN
647	660	CC(C)NC(=O)N1C(c2cccnc2)=CN=C(C(C)(C)O)c2ccccc21	7.8630724	1	1.3812416076660154	0.8737701277828648	3.0151598079918682	3.578200000000003	364.44900000000007	118077801	0.20338982	661	GEN661	False	False	-7.0	-10.874413793103447	9.878586206896554	67.76510344827585	GEN
648	661	CNc1nc(NS(C)(=O)=O)c2c(n1)-c1cc(-c3cccnc3)c(CO)n1-2	7.071021000000001	0	1.1970044612884525	0.4812494297431557	3.183960996312976	1.2151999999999996	372.41000000000014	59299186	0.0958904	662	GEN662	False	False	-6.8	-26.669034482758626	-5.840413793103447	55.726000000000006	GEN
649	662	C=C(N=C(c1ccc(Cl)cc1)c1c(O)ccc(C(=O)O)c1Cl)C(=O)OC	8.846161	0	1.2152086734771732	0.4553356783608576	2.834556961991133	3.921300000000003	394.21	136463238	0.17073172	663	GEN663	False	False	-6.6	-11.508321428571428	13.330892857142857	68.72007142857143	GEN
650	663	CNCCC(O)(c1ccc2ccccc2c1)C(F)(F)F	7.3685083	0	1.2302184581756592	0.9028338490430582	2.7670742509261816	3.1992000000000025	283.293	140009242	0.07499999	664	GEN664	False	True					GEN
651	664	N#Cc1ccc(C(=O)c2cc3cc(S(=O)(=O)N4CCCC4CN4CCOCC4)ccc3[nH]2)cc1	8.373622	0	1.4146336078643795	0.5462716039796071	3.051444288931071	2.755880000000001	478.57400000000035	68004715	0.057142854000000014	665	GEN665	False	True					GEN
652	665	CNC1CCc2cccc(NC(=S)Nc3ccc(F)cc3)c2C1	6.7631125	1	1.1580748081207275	0.7504157248332649	2.6290078788582285	3.711300000000002	329.44400000000013	8445295	0.125	666	GEN666	False	True					GEN
653	666	CN(C)C1CCCc2cc3oc(=O)cc(C(C#N)C(F)(F)F)c3cc21	7.086546	0	1.1699466466903683	0.7709891858169627	3.8958652811730974	3.901480000000003	350.34000000000015	129818596	0.1914894	667	GEN667	False	True					GEN
654	667	COc1cc(C)ccc1Cc1cnc(N)nc1N	6.686446000000001	0	1.268740844726563	0.8549183076638549	2.190288041376529	1.5488199999999992	244.298	13043083	0.0	668	GEN668	False	False	-6.6	-12.067136363636365	13.535545454545455	67.78831818181818	GEN
655	668	CCCCOc1ccc(CCCO)c(C(=O)OC)c1	7.127561599999999	0	1.3138010025024416	0.58015251261291	1.9623310915651544	2.577	266.337	140071099	0.055555522	669	GEN669	False	False	-5.6	-12.41685	12.326200000000005	69.59445000000001	GEN
656	669	COc1cncc(-c2cc3cc(-c4cccnc4)[nH]c(=O)c3s2)c1	8.54711	0	1.2992953777313234	0.6194092833294516	2.6350178589350737	3.7222000000000017	335.3880000000001	3116355	0.05128205	670	GEN670	False	False	-7.5	-10.65668	14.176520000000002	68.7016	GEN
657	670	CN1C(=S)SC1=NC1CCC(C#N)CC1	7.774306	0	1.316846895217895	0.6586684979628299	3.528373778144576	2.388280000000001	239.36900000000003	121223010	0.23809522	671	GEN671	False	False	-5.1	-35.59573333333333	17.1542	55.876933333333334	GEN
658	671	CCN(C)c1nc(-c2ccccc2)nc2nc(-c3ccncc3)[nH]c12	6.381589	0	1.2231202125549316	0.6195793471144058	2.5196893815928707	3.5380000000000016	330.3950000000001	143756535	0.050000012	672	GEN672	False	False	-7.6	-11.335384615384614	14.696538461538465	69.64876923076922	GEN
659	672	CCOC(=O)Nc1cc(=O)oc2cc(Oc3ccc(C4CCNCC4)cn3)ccc12	7.5008354000000015	1	1.4459607124328615	0.6137284384305065	2.6274851733217464	4.015700000000002	409.4420000000002	88646894	0.116666615	673	GEN673	False	False	-7.7	-10.964250000000005	13.507125000000002	68.84356249999998	GEN
660	673	O=C(COc1cccc(C(=O)Nc2ccccc2)c1)NO	8.1151	1	1.3057221412658695	0.5776934991210535	1.6630174665860158	1.8230999999999995	286.2869999999998	60164970	0.021739125	674	GEN674	False	False	-7.0	-11.597375	14.003041666666668	67.08583333333335	GEN
661	674	CCN(CC)c1cnccc1-c1ccccc1	7.5106600000000014	0	1.211719799041748	0.7915886271686938	2.010130632076036	3.594800000000002	226.32299999999998	69600008	0.032258093	675	GEN675	False	False	-5.6	-35.455823529411774	16.709823529411768	55.05870588235295	GEN
662	675	COc1ccc(CNC(=O)c2ccc(Oc3ccccc3C(N)=O)cc2)cn1	7.108294	0	1.2237119436264037	0.6588519412961242	1.9648225446626613	2.9114000000000004	377.40000000000015	130587	0.023809492999999998	676	GEN676	False	False	-7.2	-38.248032258064505	14.104387096774195	53.82951612903226	GEN
663	676	COC1CC2CCC(C(=O)NC3(C#N)CC3)(c3ccc(C(F)(F)F)cc3)CC2C1	8.192099	0	1.2422947883605957	0.8091488605421462	4.158348965986482	4.3406800000000025	406.448	24621470	0.1702128	677	GEN677	False	True					GEN
664	677	O=C(N1CCC2CN(Cc3ccc(Cl)cc3)CC21)C1(c2ccc(Cl)cc2)CC1	7.6098729999999986	0	1.3073755741119388	0.7192317335265385	3.0865115896591178	4.757900000000005	415.36400000000015	133751370	0.081632674	678	GEN678	False	True					GEN
665	678	Cc1cc(Nc2ccc(F)c(F)c2)c(F)c(=O)n1-c1c(F)cc(CC(=O)O)cc1Br	8.203579	1	1.1805269718170166	0.5082036508550701	2.761133861798021	4.835520000000002	485.23100000000017	67056922	0.100000024	679	GEN679	False	False	-7.7	-10.443999999999997	12.4678125	65.79618749999999	GEN
666	679	CN(C)C1=CC(=Nc2cncnc2)C(Nc2ccc(C(=O)NC3CCCC3)cc2F)=C1	8.3338785	0	1.1807381153106693	0.7425497943536976	3.1290974806119056	3.8157000000000014	420.49200000000025	11531215	0.1785714	680	GEN680	False	False	-7.9	-10.76251515151515	13.193272727272728	66.05769696969698	GEN
667	680	Nc1ncnc2c1ccc1c2c2cc(F)c(C3CCCN3)cc2n1-c1ccncc1	8.260729	1	1.2410658359527584	0.4641478185876541	3.3621951106505565	4.267700000000001	398.44500000000005	70217803	0.060000002000000004	681	GEN681	False	True					GEN
668	681	N#Cc1ccc(C2CC2)c(C(=O)N2CCC3(CCCC3)CC2)n1	7.1980619999999975	0	1.1759240627288818	0.8379715652651454	3.18972466207501	3.627080000000003	309.41300000000007	127340830	0.090909064	682	GEN682	False	False	-6.4	-9.499217391304347	16.00147826086957	67.3266956521739	GEN
669	682	Cc1nc2cc(C(=O)N(C)C)c3c(c2o1)OCCC3	8.487181	0	1.211609506607056	0.7881105618604892	2.865690743234241	2.1630199999999995	260.29299999999995	10265994	0.04000002	683	GEN683	False	False	-6.4	-12.213421052631574	12.99521052631579	69.54731578947367	GEN
670	683	O=C(NCC1CN1)C1CC1NCc1cc(F)ccc1F	7.2053995	0	1.1757523536682128	0.6666144654642018	3.600314519647738	0.5309	281.306	123234849	0.15555555	684	GEN684	False	True					GEN
671	684	COc1cc(-c2csc(-c3ccc(OC(=O)N(C)C)cc3)c2)cc(N2CCNCC2)c1	8.356414	1	1.4794176101684569	0.6341859336878584	2.573158846212598	4.560700000000004	437.5650000000003	68426254	0.109375	685	GEN685	False	False	-7.9	-10.90871875	12.58753125	69.15259375	GEN
672	685	Cc1cc(N2Cc3ccncc3C2)ncc1-c1ccc(F)c(F)c1	7.962898299999999	0	1.2080719947814942	0.7058058071068394	2.4717799611806535	4.2504200000000045	323.34600000000006	126931892	0.02439028	686	GEN686	False	False	-7.6	-10.532708333333332	15.920583333333333	68.82954166666666	GEN
673	686	CNCC1=NN2CCN(c3ncc(C(=O)NO)cn3)CC2C1	8.068298	0	1.1895998001098629	0.4870223088492013	3.758235219314906	-0.934699999999998	305.3420000000001	16655006	0.07246375	687	GEN687	False	True					GEN
674	687	CC(=O)c1ccc2oc(-c3cccc(C(=O)N4CC(=O)NCCO4)c3)cc(=O)c2c1	7.3851542000000014	0	1.288796138763428	0.6684900074651587	2.827442901516472	2.1662	406.3940000000002	128026941	0.140625	688	GEN688	False	False	-9.0	-11.453709677419354	11.648290322580644	69.3201935483871	GEN
675	688	CC1CN(C(=O)c2ccc3nc(C(N)=O)cn3c2)CCN1C(=O)c1cnccc1C(F)(F)F	7.673274	0	1.1597450494766235	0.6407784817621722	3.2536428483546733	1.8337	460.41600000000017	44194137	0.0806452	689	GEN689	False	True					GEN
676	689	Cc1cc(C(N)c2nc(Nc3ccccc3)n3ccnc3n2)nc(C)n1	8.025841999999999	0	1.1885057449340817	0.5837252530150759	3.3995331757676346	2.32284	346.398	75505996	0.028571427000000007	690	GEN690	False	True					GEN
677	690	CC(NC(=O)NC1CCCc2ccccc21)C(=O)Nc1ccc(Cl)cc1	7.594695599999999	1	1.2758281230926514	0.7585130331734262	2.6686485240651034	4.043800000000003	371.86800000000017	42702418	0.045454502	691	GEN691	False	True					GEN
678	691	CC(C)N1CCC(OC(=O)c2cccc(NO)c2)(C(F)(F)F)C1	7.7589746	0	1.3123089313507084	0.6553888325426606	3.4230406106425724	3.0597000000000003	332.32199999999995	142928856	0.16923076	692	GEN692	False	True					GEN
679	692	N#CC(c1cccc(N2CCC3(CCN3)C2)c1)c1nc2ccccc2[nH]1	7.502124	1	1.1939335346221922	0.7664623942401825	3.961929196472592	3.1605800000000013	343.43400000000014	58293333	0.040816367	693	GEN693	False	True					GEN
680	693	CC(Nc1ncnc(N)c1C#N)c1nc2cccc(Cl)c2c(=O)n1-c1cccc(F)c1	7.849602	1	1.3783355236053465	0.5016753230070549	3.1104163235933733	3.5951800000000005	435.85000000000014	90250817	0.0	694	GEN694	False	True					GEN
681	694	CCc1cc2c(c(C(=O)OC)c1)CCN2	6.797393	0	1.2766928434371945	0.7503966219844634	2.437741910012708	2.0036	205.257	116998199	0.027777791	695	GEN695	False	False	-5.9	-34.8290625	16.013499999999997	55.30225	GEN
682	695	O=C(NC1CCCCCC1)N1C(=O)c2ccccc2C1=O	7.8862457	1	1.1640472888946531	0.6373301226685609	2.0813328512014007	2.7150000000000007	286.33100000000013	13722320	0.04347825	696	GEN696	False	False	-7.2	-37.990272727272725	13.992545454545455	54.23504545454546	GEN
683	696	NC(=O)NCCCNCc1ccc(F)cc1	7.2843122	0	1.3189902782440184	0.6315172773124819	1.7887392445791015	0.9737000000000002	225.267	66749060	0.05128205	697	GEN697	False	False	-6.0	-12.042	14.18375	67.70915	GEN
684	697	O=C(NO)c1cnc(NC2CCc3ccccc3C2)nc1	8.115114	0	1.5770065784454346	0.5879724499648867	2.7771545097626262	1.5649999999999995	284.319	56932652	0.020833313	698	GEN698	False	True					GEN
685	698	CC(CCc1ccc(F)cc1C#N)C1CC2=NC(CO)CN2CC1C	7.6339836	0	1.1801936149597172	0.8939678143515399	4.4431189344880515	2.9970800000000017	343.44599999999997	109621644	0.16949153	699	GEN699	False	True					GEN
686	699	CC(C)(Nc1ncnc2c(C(N)=O)cccc12)C(=O)NCc1ccc(Cl)c(F)c1	8.397418	0	1.2652642726898191	0.5728193272581272	2.5575241522904566	3.0281	415.85600000000017	70820918	0.08620691	700	GEN700	False	False	-8.0	-9.929727272727275	16.833212121212124	68.45518181818181	GEN
687	700	COc1c(-c2ccccc2)nn(Sc2ccc(F)cc2)c1CCNS(C)(=O)=O	8.112162	0	1.1853686332702629	0.6039201432769755	2.7633981970482524	3.3449000000000018	421.5190000000002	4594181	0.06410253	701	GEN701	False	False	-7.2	-10.76089655172414	15.398620689655173	68.24068965517239	GEN
688	701	O=C(NC1CCCC(C(=O)NCc2cccc(Cl)c2)C1)Oc1ccccc1	7.6466913	0	1.2958238601684569	0.8043790988478066	2.7308009535800384	4.303600000000003	386.8790000000001	121258883	0.11764705	702	GEN702	False	True					GEN
689	702	CCCCOc1ccc(S(=O)(=O)NC(=O)NOC)cc1	8.684256	0	1.2031241416931149	0.5865573810474239	2.1031046065802474	1.4147999999999998	302.3520000000001	19804658	0.07246375	703	GEN703	False	False	-6.0	-15.034500000000005	33.79036363636364	55.74963636363636	GEN
690	703	CC(=O)Nc1n[nH]c2cc(C(=O)NCc3ccc(F)cc3)c(NC(=O)N(C)C)cc12	6.9365286999999975	0	1.3359148979187008	0.5150419476137014	2.450233810310017	2.6839000000000004	412.4250000000001	59802525	0.078125	704	GEN704	False	False	-7.4	-27.236029411764697	-8.39241176470588	55.37091176470589	GEN
691	704	COc1cc(=O)oc2cc(-n3ccnc3-c3cccnc3)ccc12	8.342148	0	1.2942426204681396	0.5428174912347823	2.4205666501438654	3.049300000000001	319.32000000000005	82514471	0.041666627000000005	705	GEN705	False	False	-7.6	-11.365375	15.220875	69.16925	GEN
692	705	CCNC(=O)Oc1ccc2sc3c(c2c1NC(=O)C1CCCNC1)CCCC3	7.797047	1	1.3497579574584957	0.7275270374788358	3.191490102761509	3.8265000000000016	401.53200000000015	67449423	0.13235295	706	GEN706	False	True					GEN
693	706	CC(NCc1ccc2c(c1)ncn2-c1ccccn1)c1ccc(F)cc1	8.046278	0	1.1995296001434328	0.5819549385302305	2.617762519897191	4.410400000000003	346.40900000000005	3554788	0.050000012	707	GEN707	False	True					GEN
694	707	N#Cc1cc2c(cc1OCCN)C1CCCN1C(Cl)=N2	8.132812	1	1.2685658931732178	0.8666799341840967	3.6126447772419694	2.27258	290.7539999999999	141118613	0.19354844	708	GEN708	False	True					GEN
695	708	CN(C)Cc1cc(C(=O)O)ccc1S(=O)(=O)c1ccc(-c2ccc3ccccc3n2)cc1	8.52806	1	1.4105692863464352	0.4694151170323208	2.2785678962420906	4.494400000000003	446.5280000000001	132416213	0.15254235	709	GEN709	False	False	-7.4	-38.60987878787879	12.396181818181816	55.45557575757575	GEN
696	709	CCn1cc(C(C)=O)c2ccc(-c3ccnc(N)c3)cc21	8.0363455	0	1.6039348602294918	0.7462399565593901	2.3017218472900574	3.508000000000002	279.343	102083110	0.097561	710	GEN710	False	False	-7.5	-12.205391304347826	11.932956521739131	69.67704347826087	GEN
697	710	O=C1c2ccccc2C(=O)N1CCCCCCCCCNC1=c2cccnc2=C1	8.255637	1	1.2173362255096434	0.4740252207739854	2.6894661884895505	2.6004000000000005	389.499	67654414	0.11864406	711	GEN711	False	False	-6.7	-37.92716666666668	14.456333333333333	54.224	GEN
698	711	Cc1cccc(C=CC(=O)c2ccccc2Br)c1	6.0520010000000015	0	1.170603799819946	0.5953295653815418	1.857657054951192	4.653620000000003	301.183	3918072	0.0	712	GEN712	False	False	-6.8	-35.7635	16.049222222222227	56.280111111111104	GEN
699	712	N#CCc1cccc(Nc2ncc(C(F)(F)F)cc2-c2cnc3c(c2)CCCN3)n1	7.597753999999999	0	1.299586296081543	0.6470134369598446	3.021017682112072	4.725180000000002	410.4030000000001	121663452	0.04651165	713	GEN713	False	False	-8.6	-10.621156250000004	15.226343750000005	68.20037500000001	GEN
700	713	CCCCOc1ccc(Cc2cnc(N)nc2N)cc1C(C)C	8.039474	0	1.361974382400513	0.7633150933980782	2.3171587633584494	3.5341000000000014	314.43300000000005	13112761	0.040816367	714	GEN714	False	False	-6.9	-11.973666666666668	12.41074074074074	68.29477777777778	GEN
701	714	O=C(O)C(C(=O)NC1CCCC1)c1ccc(-c2ccccc2)cc1	6.69755	0	1.230358982086182	0.8265734351838527	2.341715808019744	3.5806000000000013	323.39200000000005	121894855	0.057142854000000014	715	GEN715	False	True					GEN
702	715	CCCCCc1ccc(Cc2cn3cccc(O)c3n2)cc1	6.8768125	1	1.2152760505676268	0.685701154035144	2.267089462955989	4.363400000000004	294.39799999999997	84334937	0.069767475	716	GEN716	False	False	-6.2	-39.14804347826087	13.081956521739132	52.91417391304349	GEN
703	716	CCC(CO)c1ccc(-c2cc(OC)c(OC)c(OC)c2)o1	6.8907365999999985	0	1.231134843826294	0.8485566577377729	2.843376743364628	3.4583000000000017	306.35800000000006	129901626	0.10810816	717	GEN717	False	True					GEN
704	717	CC(C)Nc1nccc(C(NC(=O)C2CC2)c2nc3ccc(F)cc3s2)n1	7.7664604000000015	0	1.2447667121887207	0.6768814621566938	3.107816684579244	3.6613000000000016	385.4680000000001	11508400	0.13725489999999999	718	GEN718	False	True					GEN
705	718	CCc1ccc(-c2ccc(OC)cc2)cn1	7.276688	0	1.3090070724487308	0.779894379034233	1.6684320873884655	3.319600000000001	213.28	14899385	0.0	719	GEN719	False	False	-5.9	-12.099375	13.741375	68.923	GEN
706	719	CC(C)(C)OC(=O)NC1CCc2ccccc2C1NC(=O)Cc1cnc(Oc2ccccc2)nc1	8.232409	0	1.3453285694122314	0.545071902819712	3.3144144154780912	4.508400000000004	474.56100000000015	136064314	0.123076916	720	GEN720	False	True					GEN
707	720	CNC(=O)c1ccc2ncc(Nc3cnc(N4CCCC4CO)nc3)nc2c1	8.569241	0	1.7152646541595455	0.6104658641936878	3.0663875386589456	1.4840999999999998	379.42400000000015	117094272	0.017241358999999998	721	GEN721	False	True					GEN
708	721	CCCCCc1ccc(C(=O)NC(=O)Oc2ccc3oc(CNC)cc3c2)nc1	8.070011000000001	1	1.193786382675171	0.5551417803688014	2.5376291476565362	4.208700000000002	395.4590000000002	11542064	0.14516133	722	GEN722	False	False	-7.0	-11.545677419354837	11.813032258064515	68.64600000000002	GEN
709	722	COc1c(N2CCNCC2)c(=Nc2ccc3[nH]ccc3c2)c2cc(Cl)ccc2n1C	7.7845902	1	1.2213893413543702	0.5260335316734741	3.0870262873801	3.963600000000003	421.93200000000013	91593802	0.09375	723	GEN723	False	False	-7.4	-10.484875	11.602375	67.56406249999999	GEN
710	723	CC(C)(C)CNc1nc(N2CCCC2)nc2ccnn12	7.839465	0	1.2199499130249023	0.9293644472550728	2.731953852071598	2.1825	274.37200000000007	46940098	0.07692301	724	GEN724	False	False	-7.0	-11.403809523809526	15.758380952380953	68.46738095238095	GEN
711	724	N#Cc1nccc(N2CCC(N)(c3ccccc3Cl)C2)n1	7.1677100000000005	0	1.2343795776367186	0.9180708359556512	3.2766620759669127	2.06598	299.765	134183137	0.058823466	725	GEN725	False	True					GEN
712	725	CC(CO)Nc1ccc(-c2cc3c(NC4CCC(C(=O)O)CC4)ncnc3o2)nn1	8.564722	0	1.2004710674285892	0.4562733726646798	3.388198033890108	2.5278	412.45000000000033	138586904	0.116666615	726	GEN726	False	True					GEN
713	726	NC(=O)C1(c2cccc(F)c2)Cc2[nH]c(C3CCC(CC(=O)O)CC3)nc2O1	7.3149147	0	1.21839017868042	0.7287369102551422	3.640807402339569	2.6130000000000004	387.4110000000002	68547049	0.14285707	727	GEN727	False	True					GEN
714	727	COc1cc(-c2[nH]c3ccc(Cl)cc3c2CN2CCNCC2)cc(OC)c1OC	7.612033999999999	0	1.336153268814087	0.6386528829995034	2.41669717360649	3.9193000000000016	415.92100000000016	145978809	0.078125	728	GEN728	False	False	-7.3	-11.12732258064516	14.697354838709671	68.52141935483871	GEN
715	728	NC(=O)c1c(O)ccc2c1CNC2CN1CCCCC1	7.7017380000000015	0	1.1758774280548092	0.7722137930238794	3.1913306072014844	1.1212999999999995	275.35200000000003	118155912	0.07142854	729	GEN729	False	True					GEN
716	729	CCCCCCCC(Cc1nc(-c2ccccc2)no1)NC(=O)C1CC1	8.072803	0	1.2253067970275875	0.6011621961448365	2.602524560383019	4.534400000000003	355.48200000000014	40059576	0.058823466	730	GEN730	False	True					GEN
717	730	CNCC(N)CNCc1ccc(Oc2ccccc2Cl)cc1	7.0849886	0	1.3148844718933104	0.7000187327437142	2.5731912632709517	2.7686	319.836	115119662	0.08888888	731	GEN731	False	True					GEN
718	731	COc1ccc(Cl)c2c(C(C)C(=O)O)coc12	8.080883	0	1.2578665733337404	0.9131075038536928	3.002370656104397	3.282900000000001	254.66899999999995	2060035	0.032258093	732	GEN732	False	True					GEN
719	732	C=C(C)CCc1c[nH]c2ccc(OC(=O)N(C)C)cc12	8.188371	0	1.6039219379425047	0.8617412769916241	2.4294383128739554	3.7370000000000014	272.348	71766443	0.1785714	733	GEN733	False	False	-6.4	-12.098523809523806	12.219285714285714	70.43804761904761	GEN
720	733	CC(C)COc1ccc(-c2cc(C3CC(=O)N(C)C3)n3ncnc(N(C)C)c23)c(F)c1	7.6473426999999985	0	1.4904243469238283	0.6041199182560334	3.500904806722115	3.581900000000002	425.50800000000015	71048436	0.08450705	734	GEN734	False	True					GEN
721	734	CCC(C)CCCS(=O)(=O)c1cnc(C)cn1	7.6023226	0	1.195120096206665	0.783759368092542	3.086455940385334	2.385020000000001	256.371	102521508	0.10416663	735	GEN735	False	True					GEN
722	735	CC(Nc1cc(-c2c(CN)cnc3nc[nH]c23)ncn1)c1cc(F)ccc1F	8.26163	1	1.273042774200439	0.4897161507348846	3.4172165771204828	3.3249000000000004	381.39000000000016	142672757	0.0487805	736	GEN736	False	True					GEN
723	736	Fc1cccc(N2CCN(CCOCc3c[nH]c4ccc(-n5cncn5)cc34)CC2)c1	8.291072999999999	1	1.2596638679504393	0.4653621243984271	2.5311063791876816	3.226500000000001	420.49200000000013	44213996	0.03636366	737	GEN737	False	False	-8.0	-11.2809375	13.637031250000005	68.72384375	GEN
724	737	O=C(Nc1ccccc1Cl)NC1CCN(c2ncccc2C(F)(F)F)CC1	8.426065	0	1.2134106159210205	0.7973977062598309	2.184907135927089	4.544300000000002	398.816	2796189	0.0	738	GEN738	False	False	-7.3	-10.181482758620687	16.36331034482759	68.72224137931035	GEN
725	738	N#CC1CCCCN1C(=O)CCCN1CCC(c2ccccc2F)CC1	8.220566999999999	1	1.186373853683472	0.8073642652238154	2.756205791152251	3.689980000000003	357.4730000000001	55136864	0.02439028	739	GEN739	False	True					GEN
726	739	Cc1cc(F)c(-c2ccnn2C2CC2)c(=O)n1CCc1cccc(CC(F)(F)F)c1	7.466316	0	1.1959199905395508	0.5365804966324584	2.879788212534299	4.841720000000004	419.42200000000014	90205912	0.13793105	740	GEN740	False	False	-7.3	-38.688766666666666	13.993033333333335	53.16273333333334	GEN
727	740	O=C1OCCc2[nH]c(-c3ccc(CCC(CO)CO)cc3)cc21	8.390728	0	1.1832921504974363	0.7114105797406598	2.7382859268199886	1.9279999999999995	315.36900000000014	123272505	0.1509434	741	GEN741	False	False	-7.0	-26.631999999999998	-4.611307692307691	53.49034615384616	GEN
728	741	N#Cc1c(N)ncnc1N1CCc2nc(N)nc(NC3CCCC3)c2C1	7.001633999999999	0	1.3501152992248535	0.7431970790929577	2.903191951002123	1.2198799999999999	351.418	118977153	0.040816367	742	GEN742	False	False	-7.6	-10.539290322580646	14.197516129032257	66.9103870967742	GEN
729	742	CN1CCc2nc(C(N)=O)c3c(c2C1)CN(C(=O)C(c1ccc(Cl)cc1)N1CCNCC1)CC3	7.687950999999999	0	1.2518136024475102	0.6828505375751223	3.4429728231361896	1.3530000000000009	483.01600000000013	142157041	0.10344827	743	GEN743	False	True					GEN
730	743	C#CCN(C)C(=O)c1nc2c(c(S)c1N)c(=O)n(C)c(=O)n2CCC	7.8934894	0	1.233246469497681	0.5930174422529658	3.2498456417710475	0.08130000000000033	361.42700000000013	134323565	0.111111104	744	GEN744	False	False	-6.6	-10.876607142857145	14.126714285714286	68.82889285714285	GEN
731	744	COc1ccc(C2(CN3CCc4ncnc(O)c4C3)CC(=O)Nc3ccccc32)cc1	7.5459795	0	1.1602678775787352	0.6801253184697166	3.376556005290988	2.877400000000001	416.48100000000017	131948353	0.04918027	745	GEN745	False	True					GEN
732	745	COC(=O)c1cccc(S(=O)(=O)N2C=C(c3cn(C=CCO)c4ccccc34)C(=O)C2=O)c1	8.058285	1	1.1617238998413084	0.4355524701110903	3.1996903765017985	2.0320000000000005	466.4710000000002	11157813	0.09459466	746	GEN746	False	False	-8.1	-10.09435294117647	16.607	68.51335294117648	GEN
733	746	Cc1cccc(OCC(=O)O)c1Cc1cccnc1	7.463856	0	1.2087236404418942	0.8933669401871026	1.996495097370671	2.4442200000000005	257.289	80741155	0.09090912	747	GEN747	False	False	-5.9	-35.32505	15.7726	56.80309999999999	GEN
734	747	CCCOc1ccc(-c2cnco2)cc1	7.5218143	1	1.630950546264648	0.7653062858922881	1.9638156362864336	3.1304000000000016	203.241	11148656	0.029411733	748	GEN748	False	False	-5.4	-11.9168	13.452533333333333	68.0124	GEN
735	748	O=C1C=CC(=C2C=NC=Nc3cc(Br)cnc32)N1Cl	7.555968300000001	0	1.1858600139617916	0.6835504257910098	4.0049335589091335	2.851600000000001	337.564	88717636	0.20754719	749	GEN749	False	False	-7.2	-11.513315789473687	14.951842105263154	68.19747368421051	GEN
736	749	CCc1ccccc1C(=O)N1CCCC1C#N	7.921024000000001	0	1.1654342174530026	0.7796568154788419	2.582193691221456	2.37718	228.295	81537797	0.0	750	GEN750	False	True					GEN
737	750	FC(c1ccccc1)C1CCC(n2nnc3ccccc32)CC1	7.606517999999999	0	1.1629831314086916	0.6905411542107551	2.7934378665176265	4.873400000000005	309.3880000000001	70699744	0.025641024	751	GEN751	False	True					GEN
738	751	COc1ccc(CN2CCc3cccc(NC(=O)C4NC5CCC4C5)c3C2)cc1	7.9130325	1	1.1671900749206543	0.8209600013852765	4.095321669442371	3.3325000000000014	391.51500000000016	15124081	0.06557369	752	GEN752	False	True					GEN
739	752	COC(=O)CNc1cc(-c2cc(-c3ccc(F)cc3)n(CS)n2)ncn1	8.035465	1	1.2687479019165036	0.5106209182964028	2.7900704458046164	2.6184000000000007	373.41300000000007	141538341	0.10169494	753	GEN753	False	False	-7.1	-11.117607142857144	12.105892857142859	67.2465	GEN
740	753	CCC(=O)N1N=C(c2ccc(OC)cc2)CC1c1ccccc1OC	6.034825	1	1.227455282211304	0.8332582596132009	2.5000602659259035	3.7915000000000014	338.4070000000001	932174	0.0	754	GEN754	False	True					GEN
741	754	CN1CCCCCC1C(=O)C(S)CC(=O)O	6.505561	0	1.2528788328170777	0.7308218217396948	3.468015472044252	1.203	245.34400000000002	82770202	0.13333333	755	GEN755	False	True					GEN
742	755	Fc1ccc(C2(c3ccc4cc[nH]c4c3)CCNCC2)cc1	6.6565533	0	1.1719564914703369	0.7349814312137763	2.543988209257762	3.9765000000000015	294.373	112563071	0.0	756	GEN756	False	False	-7.3	-11.37420833333333	14.632958333333335	67.95891666666667	GEN
743	756	CCNC1=C2CC(Cc3c(N)cccc32)C(C(=O)OC)=C1c1ccc(F)cc1	7.912236	0	1.3050942897796631	0.6249937259443038	4.0025123918345615	3.931300000000003	378.4470000000002	123773080	0.21276599	757	GEN757	False	True					GEN
744	757	CC(C)(CC(=O)N1c2cc(Oc3ccccc3)ccc2CC1S(N)(=O)=O)C(F)(F)F	7.0874543	1	1.2396721363067629	0.7590791501404645	3.4084916335720785	3.9612000000000025	442.45900000000006	32547783	0.13414639	758	GEN758	False	True					GEN
745	758	CON=c1c(Nc2ccc(C(=O)NCc3ccc(C)nc3)cc2)ncc2n1CCC2	6.8882947	1	1.4480122566223148	0.6163423849444456	2.7979790725259885	2.6684200000000007	404.47400000000016	57576723	0.14492750000000001	759	GEN759	False	False	-7.9	-10.4360625	13.32134375	69.01471875	GEN
746	759	CCN(CC)CCOc1ccc(S(=O)(=O)NC2(c3ccccc3)CCN(C(=O)OC)CC2)cc1	7.2480907	0	1.2538296222686771	0.5501072032363916	2.5457036885768627	3.4432000000000027	489.6380000000004	56199857	0.07499999	760	GEN760	False	False	-6.7	-38.97728571428573	12.847085714285715	54.84611428571429	GEN
747	760	CCCCOc1ccc(C2=Cn3c(nc4cnc(N)cc43)C2(C)C)cc1	7.701270599999999	1	1.2807759761810305	0.6903779081648446	3.0119513189854903	4.4817000000000045	348.45000000000016	68249341	0.10344827	761	GEN761	False	False	-6.8	-37.83189285714286	15.148964285714285	54.61578571428571	GEN
748	761	CC(CCNc1cccc(-c2nn[nH]n2)c1)C(=O)N1C(C)CCCC1C(C)C	8.169030000000001	1	1.1682592868804935	0.7594396338119415	3.7047515638139417	3.7304000000000017	384.52800000000013	118978738	0.10344827	762	GEN762	False	True					GEN
749	762	Cc1c(C(C)C)c(=O)n(-c2cccc(C(C#N)NC(=O)c3cnc4ccccc4c3)c2)n1C	7.008955499999999	0	1.2258091926574703	0.5055418621472796	3.1637409390599536	4.150700000000003	439.5190000000002	16562530	0.02000004	763	GEN763	False	True					GEN
750	763	Nc1n[nH]c(N2CCCC2O)c1-c1ccc(C(=O)NCc2ccc(F)cc2F)cc1	7.709697999999999	1	1.3708341598510738	0.5146100942470144	3.1271461534313056	2.7857000000000007	413.42800000000017	57542904	0.08823532	764	GEN764	False	True					GEN
751	764	NC1CCCC(NC2CCN(CCCc3c[nH]c4ccc(-n5nccn5)cc34)CC2)C1	8.213757000000001	0	1.5148565292358402	0.5458279476916469	3.54315269843163	3.0051000000000005	421.593	58529291	0.039215624	765	GEN765	False	True					GEN
752	765	NC(CCCC(=O)NC1CC(O)C(Cl)C(O)C1)C1=NC(c2ncco2)=C2C1=Nc1ccccc12	7.374245599999999	0	1.2569793224334709	0.44377454156412827	4.569964236640798	2.189	483.95600000000013	123226503	0.19402981	766	GEN766	False	True					GEN
753	766	CC(C)(C)c1ccc(C2C=CC=C(O)C(=O)C2)cc1	6.0770472999999985	0	1.300442457199097	0.8230282114782337	3.137072428645059	4.038600000000003	256.345	11265337	0.18518520000000002	767	GEN767	False	True					GEN
754	767	Cc1ccc(NCc2nncn2-c2ccc(-c3cnn(Cc4ccccc4)c3)cc2)cn1	7.471147999999999	1	1.249703502655029	0.4190057962120507	2.469531297051806	4.494620000000003	421.50800000000015	75442152	0.02439028	768	GEN768	False	False	-7.5	-36.98724242424243	12.815060606060607	57.82378787878788	GEN
755	768	Cn1c(=O)[nH]c2ccc(F)c(O)c21	8.139344	0	1.2232153892517088	0.629993793782057	2.605181288470364	0.7112999999999996	182.15400000000002	59635427	0.08333331	769	GEN769	False	False	-5.7	-34.1844	-14.371	43.22793333333333	GEN
756	769	CC1OCC(NC(=O)C2(c3ccc(F)cc3)CC2)(c2ccc(F)cc2)N=C1CC(N)=O	7.722571	0	1.1806443691253659	0.7423423891108389	3.9736374265952734	2.7007000000000003	427.45100000000025	58304234	0.18333328	770	GEN770	False	True					GEN
757	770	Cc1ccc(C(=O)NC2CC2c2ccc3ccccc3n2)cn1	6.6864203999999985	0	1.210972833633423	0.8079851045345333	2.9540408443767165	3.224120000000002	303.365	132345334	0.0625	771	GEN771	False	True					GEN
758	771	COc1cc(-c2cc(C(F)(F)F)ccc2C#N)cc(OC)c1OC	7.86833	0	1.2567516803741459	0.8359434726580849	2.1681118572444564	4.2698800000000015	337.297	71722177	0.0	772	GEN772	False	False	-6.7	-12.14733333333333	11.881208333333333	70.80458333333334	GEN
759	772	CC(=Cc1ccc(C2=C3C(=Nc4cccnc43)C2)cc1)CNC(=O)c1cccnc1	8.27718	0	1.5067771434783932	0.6836928664238829	2.912616165605323	4.710500000000004	392.46200000000016	141281198	0.19607842	773	GEN773	False	False	-7.7	-10.306774193548382	13.233967741935482	69.23774193548387	GEN
760	773	CNCc1cc(F)ccc1-c1ccc(OC)cc1	7.476246400000001	0	1.3061232089996342	0.8926090186758114	1.726132168073363	3.2207000000000017	245.297	54910236	0.0	774	GEN774	False	False	-6.1	-12.097000000000005	14.667421052631578	70.33936842105264	GEN
761	774	CCS(=O)(=O)c1ccc(-c2cc(Nc3cc(C(N)=O)ccc3C)ncc2Cl)cc1	8.55799	0	1.3460837364196774	0.6060870226338619	2.2954545369058397	4.346520000000003	429.92900000000014	58614661	0.07017541	775	GEN775	False	False	-7.7	-10.46328125	15.62865625	69.15596874999999	GEN
762	775	CNC1CC(c2ccc(Cl)cc2)N(C(=O)c2ccncc2)C1	6.8698244000000015	0	1.204756498336792	0.9469672848337594	2.973616523062333	2.910200000000001	315.8040000000001	75438749	0.14000005	776	GEN776	False	True					GEN
763	776	NC(=O)Cc1nnnn1C1CC(c2ccc(-c3cccc(N=C(N)N)c3)cc2)C1	7.8181753	0	1.1876127243041994	0.4272115490086753	2.7755667976938323	1.391499999999999	390.45100000000014	22268001	0.1509434	777	GEN777	False	False	-8.2	-11.42245714285714	11.86	68.88362857142859	GEN
764	777	CNC(=O)c1ccc(Oc2ccc(NC(=O)N3CC4CC3CC4C(N)=O)cc2)cc1	7.5232806	0	1.2201014995574957	0.7054113416574782	3.9782896946864863	2.5661	408.45800000000025	71836820	0.107142806	778	GEN778	False	True					GEN
765	778	NC(CC(=O)N1CCCC1C(=O)Nc1cccc(Cl)c1)Cc1cc(F)c(F)cc1F	7.6594820000000015	0	1.2519335269927978	0.6745625066943719	3.0469657422388163	3.646900000000002	439.8650000000002	46406266	0.07272732	779	GEN779	False	True					GEN
766	779	CCCCc1nn(-c2ccccc2)c(=O)n1Cc1ccccc1C#N	7.8181386	0	1.2724821090698244	0.695571676236616	2.216830082330489	3.2965800000000023	332.4070000000001	57460494	0.0	780	GEN780	False	False	-6.9	-11.27336	13.4878	69.44372	GEN
767	780	COc1cnc(OCCC2CCCCC2)cc1C1=C2CC3=C(CCNC3=O)C2=C1	7.872960000000001	0	1.1834215164184574	0.7817139806725469	3.36078962740358	4.353200000000004	392.4990000000003	135308086	0.14999998	781	GEN781	False	False	-7.6	-11.122999999999998	11.722066666666667	69.24143333333333	GEN
768	781	Clc1ccc2c(c1)CCC1NC(c3cn[nH]c3)CC21	8.069253	0	1.159314298629761	0.8377205693315387	3.935522942506092	3.1961000000000004	273.767	97617617	0.0487805	782	GEN782	False	True					GEN
769	782	COc1cc(F)c2[nH]c3c(=O)nc(-c4ccc(Cl)cc4Cl)[nH]c3c2c1	7.760915	0	1.2158765316009523	0.5386707205094118	2.629951236176641	4.525900000000001	378.19000000000005	118641852	0.040816367	783	GEN783	False	False	-7.6	-10.81274074074074	16.346962962962962	69.13492592592593	GEN
770	783	NC(=O)c1ccc(-c2cc(-c3ccccc3)c(C(F)(F)F)[nH]2)cc1	7.8941735999999985	0	1.3584039211273191	0.7313684175897248	2.199015582405634	4.466400000000002	330.309	71493107	0.09090912	784	GEN784	False	False	-7.8	-11.545111111111117	11.94348148148148	67.8408888888889	GEN
771	784	CCCN1CCCC(c2ccc(Cl)c(Cl)c2)C1	7.557413	0	1.4207637310028076	0.7778982219595618	2.3815196527599145	4.582800000000004	272.219	11651949	0.0	785	GEN785	False	True					GEN
772	785	CC#CC(CN1CCC(c2ccc(F)cc2)CC1)OCCc1nc(OC)c2ccccc2n1	7.5002227	0	1.213391447067261	0.4722341819225306	3.3279792124713254	4.608100000000004	447.55400000000014	15383452	0.084745765	786	GEN786	False	True					GEN
773	786	Cn1nccc1C(=O)NC1CCCN(C(=O)c2cc(C(F)(F)F)ccc2C#N)C1	7.957382000000001	1	1.2095195293426515	0.8487592423607229	3.0136251078252	2.34518	405.38	137896265	0.04918027	787	GEN787	False	True					GEN
774	787	CN1C2CCC1CC(OC(C(=O)OC1CC(C)(C#N)C1)c1ccc(Cl)cc1)C2	8.216209	1	1.239915800094605	0.6884101235994728	4.59899637055109	4.258380000000003	402.92200000000025	141922766	0.09803921	788	GEN788	False	True					GEN
775	788	CCN1N=C(c2ccccc2)NC(c2cccc(C(F)(F)F)c2)=C1CCO	7.6583548	0	1.1610661029815672	0.8291746590055775	2.8518198889635284	4.043300000000004	375.3940000000002	143270355	0.1875	789	GEN789	False	False	-8.3	-10.434862068965517	16.706448275862073	68.44620689655171	GEN
776	789	Nc1ncnc2[nH]nc(C3CCN(C(=O)N4CCOCC4)CC3c3ccc4c(c3)OCO4)c12	7.7740399999999985	0	1.192695140838623	0.6016806754336701	3.7542620689829977	1.6891	451.48700000000036	128337375	0.057142854000000014	790	GEN790	False	True					GEN
777	790	COC(=O)Cc1c[nH]c2ccc(NC(=O)CCc3c(C)cccc3C)cc12	7.967396000000001	1	1.5488884925842283	0.6477831952721882	2.188452480056645	4.0715400000000015	364.44500000000016	2634498	0.06382984	791	GEN791	False	False	-7.2	-11.130862068965516	13.03755172413793	67.58106896551726	GEN
778	791	CONC(=O)c1cnc(NC(C)(C)c2ccc(F)cc2C)nc1	7.171521	0	1.1679353713989258	0.8287155503751116	2.728047465281527	2.56252	318.3520000000001	57381626	0.09433961	792	GEN792	False	False	-7.0	-27.19232000000001	-5.99708	54.64903999999999	GEN
779	792	Cc1cc(C2CCN(C(=O)Nc3ccc(C(F)(F)F)cc3)C2)n(C)n1	7.8638214999999985	1	1.2210889816284176	0.8944756509095159	2.8056533037515194	3.768720000000002	352.36	126773385	0.055555522	793	GEN793	False	True					GEN
780	793	N#Cc1cn(-c2ncc(C(=O)NC(CO)c3ccncc3)s2)cc1F	8.350102	0	1.1835620403289795	0.7245950957858511	3.462767741548872	1.80298	357.37	110001554	0.14035088	794	GEN794	False	True					GEN
781	794	Cc1ccc(N2CNC(=O)C23CCC(Oc2ccc(C)nc2)CC3)cc1	6.4984856	0	1.4745697259902952	0.921304768770863	3.0512987142291728	3.3525400000000016	351.45	135188215	0.10344827	795	GEN795	False	False	-7.7	-10.587851851851852	15.06540740740741	68.51222222222225	GEN
782	795	NS(=O)(=O)c1cnc(-n2cccc2)c(-c2ccccc2)c1	6.626693	0	1.2731120109558107	0.8048902540129709	2.2607351588937075	2.186699999999999	299.355	67604932	0.01818186	796	GEN796	False	False	-6.7	-11.86917391304348	14.762	68.87634782608696	GEN
783	796	CCn1cnc2c(N3CCN(C(=O)NC4CCCCC4N)CC3)ncnc21	7.2959869999999984	0	1.2795312404632568	0.8309715488231096	3.311201545296015	0.9477000000000004	372.47700000000015	72203186	0.053571403	797	GEN797	False	True					GEN
784	797	NC(=O)C1CCC(c2cc(CC(=O)OC3CC4(CC4)CC3c3ccccc3)ncn2)C1	8.2928095	0	1.2856967449188232	0.7211997093337824	4.532048906713894	3.657700000000003	419.52500000000015	136401717	0.1785714	798	GEN798	False	True					GEN
785	798	NC(=O)c1cccc2c(N3CCC(NCC4CC4)C3)ncnc12	6.875697	1	1.435821533203125	0.8694865030669799	2.8584764103267606	1.3069999999999995	311.38900000000007	23433082	0.01886791	799	GEN799	False	True					GEN
786	799	CCCCN(C)C(=O)CN1CCCC(c2ccc(-c3ncc(C(F)(F)F)[nH]3)c(F)c2)C1=O	8.896435	0	1.5621662616729737	0.6379433375085338	3.362446631497116	4.199100000000003	454.468	73296315	0.0806452	800	GEN800	False	True					GEN
787	800	Cc1cccc(Cl)c1NC1=Nc2c(nn3ccc(CN4CCNCC4)nc23)C1=O	8.083703	0	1.308717346191406	0.6905311970430609	3.1436770094333144	2.4347200000000004	409.88100000000026	59561301	0.08955222	801	GEN801	False	False	-7.3	-9.119806451612904	14.601999999999995	68.39270967741939	GEN
788	801	CCNc1ncn2nc(OC3CCNCC3)c(C(=O)OCC)c2n1	7.6402287	1	1.2175623893737797	0.7501050471260581	2.90797795449169	0.8635999999999996	334.3800000000001	69461396	0.07042253	802	GEN802	False	False	-6.8	-11.605115384615386	13.669	68.5931153846154	GEN
789	802	CCOC(=O)c1cc(C2=CN3CC(N)CC3CC2)c(N)nc1C	8.673033	0	1.2182858943939203	0.8240622038005299	3.7835413179702897	1.6852200000000002	316.4050000000001	71601709	0.125	803	GEN803	False	True					GEN
790	803	CCNc1nc(-c2c(C)cccc2F)c2ccc(Cl)cc2n1	7.8338785	1	1.2205448150634766	0.7519617572359428	2.280461818725218	4.829520000000003	315.779	81230901	0.026315808	804	GEN804	False	False	-7.5	-11.341782608695654	14.590999999999998	67.57691304347826	GEN
791	804	CC(Nc1ncnc2c(C(N)=O)cccc12)c1ccc(CN2CCCC2)cc1C(F)(F)F	7.373828	1	1.1627742052078247	0.5854472636428616	2.974498659469141	4.516400000000004	443.47300000000007	134276782	0.03571427	805	GEN805	False	True					GEN
792	805	CCNc1cc(-c2ccc3[nH]c(=S)[nH]c3c2)cc(C(=O)O)n1	7.181867	1	1.253523135185242	0.5536481602152483	2.6123317939113235	3.4174900000000012	314.37	88993937	0.13725489999999999	806	GEN806	False	False	-7.6	-11.578346153846152	14.207769230769232	68.7953076923077	GEN
793	806	CN(C(=O)NCCC1CCN(Cc2ccccc2)CC1)C1C(=O)Nc2cccc(Cl)c21	8.504499000000001	0	1.3155737400054928	0.7042912204910795	3.0412750545563263	4.276900000000004	440.9750000000003	56948927	0.07575762	807	GEN807	False	True					GEN
794	807	COc1ccc(S(=O)(=O)N2CCCC2C(=O)CNCC#N)cc1	7.5564275	0	1.3993417739868166	0.5754316183039565	2.8951668823547294	0.5305799999999998	337.40100000000007	70693950	0.08450705	808	GEN808	False	True					GEN
795	808	COc1ccc(OC)c(C2N(C)C(C(=O)N3CCOCC3)=NC23c2ccccc23)c1	7.7168097000000015	0	1.235729694366455	0.7776979986326836	3.7913204250241344	2.2048	407.47000000000025	124239545	0.11764705	809	GEN809	False	True					GEN
796	809	O=S1(=O)OC2=C(CCC2C=Cc2ccccc2)N=C1c1ccc(F)cc1	6.464533	0	1.2460709571838375	0.7595381331102437	3.730572560383021	4.267300000000003	369.417	89789298	0.19999999	810	GEN810	False	True					GEN
797	810	N#Cc1ccc(C#CC2CCCN2C(=O)C2CC(NCc3ccccc3)CN2)cc1	8.462572	0	1.2321439743041989	0.776528265454349	3.5999216081433416	2.421080000000001	398.51000000000016	44400555	0.06382984	811	GEN811	False	True					GEN
798	811	CC1=C(C2C(c3ccc(F)cc3)=NN2CC(N)C(C)C)CN(Cc2ncccc2C#N)CC1	7.615002	0	1.209028339385986	0.6563196175592827	3.9422183658288175	3.6863800000000015	446.5740000000001	134381035	0.19047612	812	GEN812	False	True					GEN
799	812	COc1ccc2oc3c(c2c1)CCC3C(N)=O	7.508856	1	1.1913242816925047	0.8586710108996021	2.988514845067608	1.9565	231.25099999999995	122195902	0.13157892	813	GEN813	False	True					GEN
800	813	Cc1cccc(NC(=O)C(C(=O)OC2CNCC2C)c2ccccc2)c1	8.274500999999999	1	1.4676166534423825	0.6413653425979471	3.2766381261048734	2.8684200000000004	352.43400000000014	118461332	0.17647058	814	GEN814	False	True					GEN
801	814	C#Cc1cc(OC)c2c(cnn2C(=O)NCc2ccc(F)c(Cl)c2)c1N	7.3703384	1	1.3042973518371586	0.5462491463946738	2.907314104848276	3.158800000000001	372.787	11247424	0.09375	815	GEN815	False	False	-7.3	-10.620689655172416	15.25603448275862	69.41817241379312	GEN
802	815	Cc1n[nH]c2cc(C3CNCC(C)N3c3ccc4c(c3)CC(=O)N4)ccc12	7.9353952	1	1.1621546268463137	0.6562083425442122	3.724019296775306	2.905320000000001	361.44900000000007	145890551	0.12068963	816	GEN816	False	True					GEN
803	816	CC(C1CN(C(=O)Nc2ccc(Cl)cc2)C1)N(Cc1cc(F)cc(F)c1)C(=O)C1CNC1	8.568892	0	1.2182499408721927	0.6873896758245465	3.0949845685600508	3.7186000000000017	462.92800000000017	72104742	0.120000005	817	GEN817	False	True					GEN
804	817	O=C(Nc1ccc(OC(F)(F)F)cc1)C1CCCN1S(=O)(=O)c1ccc2[nH]ncc2c1	8.311147	0	1.5750205516815186	0.6159960510575323	2.831920832877193	3.253300000000001	454.4300000000002	46260261	0.06493509	818	GEN818	False	True					GEN
805	818	CCCCCCOCc1cc(O)c(=O)n(CCOC)c1	8.03318	0	1.2965923786163334	0.6693090803005054	2.436039421765063	2.2972	283.368	112456904	0.07017541	819	GEN819	False	False	-5.4	-11.014000000000001	14.47852380952381	67.11966666666666	GEN
806	819	CCN(CCNC(=O)NC1CCCCC1)C1Cc2ccccc2O1	7.709325	0	1.1957274913787843	0.8426147368446508	2.985879391392894	2.9014000000000006	331.46	127322701	0.10169494	820	GEN820	False	True					GEN
807	820	CS(=O)(=O)C(=O)Nc1ccc(OC(=O)c2ccccc2)cc1	6.211846	0	1.4190898418426512	0.6931882351698155	2.0066166737063025	2.4823000000000004	319.33799999999997	22564940	0.081632674	821	GEN821	False	False	-6.1	-36.20204347826086	16.875391304347826	57.50634782608695	GEN
808	821	CC1(C(F)(F)F)CC(O)(c2cnc(O)c(-c3cnn(-c4ccc(C#N)c(C(N)=O)c4)c3)c2)C1	8.637832000000001	0	1.227111577987671	0.5502352097951938	3.4710662830817838	3.160480000000001	457.41200000000015	137406159	0.15384614	822	GEN822	False	False	-8.4	-10.939864864864866	13.735135135135137	68.95443243243243	GEN
809	822	CCn1c(-c2ccc(OC)nc2)cc2c1c(C=Cc1ccc(OC)cc1)nn2C(N)=O	8.43243	1	1.4878035545349118	0.5107344271740227	2.9599760812247755	4.034100000000001	417.46900000000016	46950484	0.111111045	823	GEN823	False	False	-7.8	-11.347666666666665	11.574515151515152	67.98184848484848	GEN
810	823	CNC(=C1CCCC1)c1cc(-c2ccc3c(N)nn(C)c3c2)nc(N2CCCC(C)(N)C2)n1	8.1486	0	1.3993911266326906	0.5628815900380327	3.7863626105891632	3.434600000000001	446.6030000000004	142485035	0.106060624	824	GEN824	False	True					GEN
811	824	Cn1ncc(C2CN(NC(=O)c3cccc4ccccc34)CCO2)c1C(=O)O	7.805905	1	1.2323218822479252	0.7185739718924175	3.141569077120483	1.9898	380.40400000000017	121934292	0.106060624	825	GEN825	False	True					GEN
812	825	O=c1oc2cc(C3CCCNC3)ccc2c2ccccc12	8.251037	1	1.2954873085021976	0.5480356290871771	2.6717891231133155	3.4132000000000016	279.33900000000006	84792771	0.0	826	GEN826	False	True					GEN
813	826	CCNC(=O)C(NC(=O)Nc1cc(C)cs1)c1ccc(NC)cc1	7.948884	0	1.2073114395141598	0.6485875974475003	2.9722904099265968	3.0971200000000003	346.45600000000013	45761319	0.113636315	827	GEN827	False	True					GEN
814	827	N#Cc1cnc(-n2ccn(-c3cnc4ccccc4c3)c2=O)cn1	6.844767599999999	1	1.1892517566680905	0.5629538109611998	2.792066869924085	1.83808	314.30800000000005	11056085	0.023255825	828	GEN828	False	False	-7.0	-11.00475	12.919541666666667	67.277125	GEN
815	828	CC1CN(C2CC2)CCC1NC(=O)c1ccccc1C(N)c1ccccc1	6.9688634999999985	0	1.3899182319641117	0.8565511798380915	3.1868328029774373	3.3373000000000013	363.50500000000017	81487517	0.06666666	829	GEN829	False	True					GEN
816	829	CC1=Nc2cc(C3CC4CCC(NS(C)(=O)=O)C3C4)ccc2C1=O	8.199396	0	1.1600050926208496	0.9142191947785068	4.782020012280663	2.7967000000000004	346.452	128710015	0.18840575	830	GEN830	False	True					GEN
817	830	CN1C(=O)CN=C(c2cccc(F)c2)c2cc(Cl)ccc21	7.1832523	1	1.2064307689666744	0.7953754116327587	2.2715231510710225	3.2929000000000017	302.736	3369	0.0	831	GEN831	False	False	-7.0	-10.560428571428572	15.47004761904762	66.71595238095239	GEN
818	831	Cc1ccc(-c2ccc(C3CCNCC3C(=O)NCc3cnc4c(c3)CC(=O)O4)[nH]2)cc1	7.6539583	0	1.5653609514236448	0.5411896847545321	3.8123698320574047	2.8561200000000007	430.50800000000015	91391766	0.06779659	832	GEN832	False	True					GEN
819	832	NC1CCC(c2coc3ncncc23)=C1c1ccc(F)cc1	7.5875	0	1.1784013271331784	0.7866887829222514	3.4035043127215014	3.393800000000001	295.317	135128065	0.18	833	GEN833	False	True					GEN
820	833	Cc1c(C)c(C)c(C(C)CNC(=O)C2(C(=O)NC3CCCCC3)CC2)c(O)c1C	8.601436	0	1.1770461082458494	0.6298669854788173	3.2317798267601106	4.074680000000003	400.56300000000016	108958938	0.111111104	834	GEN834	False	True					GEN
821	834	Nc1ncc(Cn2ccnc(SCCSCC(=O)O)c2=O)c(N)n1	7.6454334	0	1.244711542129517	0.4338633723783479	2.931983435448112	0.15589999999999993	368.4440000000001	136423092	0.13043475	835	GEN835	False	False	-6.1	-8.017068965517241	18.007965517241377	68.01427586206897	GEN
822	835	CC(NC(=O)C(C#N)C(=O)N1Cc2ccccc2C1)c1ccccc1	7.6825385	0	1.2990167617797848	0.8740080356051976	2.990047946395201	2.545980000000001	333.39099999999996	62878493	0.13157892	836	GEN836	False	True					GEN
823	836	N#Cc1cc2ccc(Cl)cc2[nH]1	6.961216	0	1.5530755281448358	0.6588228902850375	2.516495407561683	2.6929800000000004	176.606	14081539	0.0	837	GEN837	False	False	-5.0	-11.869769230769231	15.438461538461535	70.50169230769231	GEN
824	837	CCOc1ccc(S(=O)(=O)C2=C(O)CC(c3cccc(C)c3)CC2=O)cc1	6.177329	0	1.296723937988281	0.8372519037225264	2.9222013404496874	4.083720000000003	386.46900000000005	20062272	0.07843137	838	GEN838	False	True					GEN
825	838	N#Cc1ccc(CNCC2CCC(C(=O)NC3C4CC5CC(C4)CC3C5)CC2)cc1	7.774937599999999	0	1.1782434463500977	0.7374034359138727	3.6376143184621874	4.395180000000003	405.5860000000001	69186031	0.121212125	839	GEN839	False	False	-7.3	-9.76634375	14.01984375	68.33896874999999	GEN
826	839	COCC1CCCN1S(=O)(=O)c1ccc2c(c1)C(=Cc1cc(F)c(F)cc1OC)C(=O)N2	7.957403999999999	1	1.3215716838836666	0.6637238240058932	3.1103049170318045	3.265600000000002	464.4900000000002	16253273	0.09411764	840	GEN840	False	True					GEN
827	840	COc1nccnc1NC(=O)c1ccc(F)c(F)c1	7.151338000000001	1	1.2719212055206297	0.9216408598453484	2.091311933364865	2.0157	265.219	58485775	0.02439028	841	GEN841	False	False	-6.6	-11.7738	14.5737	68.9317	GEN
828	842	CCNCCNCCN	6.9784303	0	1.2380690574645996	0.41129046204590175	2.320117853379404	-0.8557999999999979	131.22299999999998	13796119	0.0	843	GEN843	False	False	-3.9	-33.84007692307693	15.384153846153849	55.900846153846146	GEN
829	843	CCN(CC)CCOc1cc(F)ccc1N1CCN(CCc2ccccc2)CC1	7.249465	0	1.274029779434204	0.6028879433156066	2.092275910532214	3.911000000000003	399.55400000000014	112796528	0.019230723	844	GEN844	False	False	-6.9	-11.160827586206894	14.120689655172413	69.47558620689654	GEN
830	844	O=C(O)c1[nH]c2[nH]cc(C3C=CC(F)C(F)(F)C3)c2c1C(=O)O	7.938028299999999	0	1.374061727523804	0.6499649974655523	4.540832974297833	2.9093	328.24599999999987	50899252	0.15909088	845	GEN845	False	True					GEN
831	845	CC(C)N(CCN1CCCCC1)C(=O)C1=C(O)N(C)CC1c1ccccc1Cl	8.404046000000001	0	1.6260247230529783	0.7801276070803675	3.2515260001974067	3.8615000000000017	405.97	110568448	0.119402945	846	GEN846	False	True					GEN
832	846	NC1=C(Cl)C(NC2CCCC2)=NC=C2CCNCC2=N1	8.101859	1	1.1831061840057373	0.687536920054951	3.5866863524206147	1.6155	293.802	122518792	0.14814812	847	GEN847	False	False	-7.0	-11.130249999999998	14.391291666666673	67.32383333333333	GEN
833	847	COc1ccc(C2NCOc3c2ccc(N)c3OC)cc1	7.9796809999999985	0	1.1747667789459229	0.8476672051290922	3.151806691351528	2.3149	286.33099999999996	139348202	0.16981131	848	GEN848	False	True					GEN
834	848	O=C1NCCc2cc(-c3ccc(Br)cc3)ccc21	8.16825	1	1.3676845550537111	0.8592024400769495	2.0105245975895483	3.402000000000002	302.171	64224678	0.028571427000000007	849	GEN849	False	False	-7.1	-27.345157894736843	-6.898052631578947	53.34947368421052	GEN
835	849	COc1cc(CNCCCN(C)C)cc2c1OCO2	7.1994050000000005	0	1.4383493900299076	0.7569847244252857	2.2058489435245168	1.4651999999999998	266.341	86811856	0.0	850	GEN850	False	False	-5.4	-12.042	13.1273	68.76549999999999	GEN
836	850	CCCN(CCC)C(=O)C(CCCCO)NC(=O)C1(C(C)C(=O)CC)CC1	8.206296	0	1.3056081295013424	0.4522992325055537	3.6428611606806296	2.6778000000000004	382.54500000000013	139455866	0.08000004	851	GEN851	False	True					GEN
837	851	O=S(=O)(CC1(O)CCCCC1)c1ccc2ncoc2c1	8.039166999999999	1	1.5276303768157955	0.939367368163784	2.7702105322335413	2.296700000000001	295.36	104522922	0.14285707	852	GEN852	False	False	-6.5	-11.687285714285714	14.546238095238092	68.41780952380952	GEN
838	852	CC(C)C(Cc1cc(F)c(F)c(OCc2ccc(F)cc2)c1)NC(=O)NC(=O)NCCC#N	7.8082495	0	1.4513033390045162	0.4867779055812075	3.0806511323783408	4.172480000000002	462.47200000000015	55534998	0.13333327	853	GEN853	False	True					GEN
839	853	CCN(CC)C1CCC(c2ccnc3ccccc23)C1	7.1459160000000015	0	1.2634214878082275	0.8253371277277098	2.9775184345523487	4.2127000000000026	268.404	71070184	0.08108115	854	GEN854	False	True					GEN
840	854	CCNCC(C)NC(=O)c1c(C)c2c(Cl)cc(Cl)cc2oc1=O	7.299675	0	1.286484956741333	0.806894966075554	3.127141603198403	3.136020000000001	357.23700000000014	120653516	0.068965495	855	GEN855	False	True					GEN
841	855	CN1CCC(NC(=O)c2cccc(NC(=O)Nc3ccc(Cl)c(C(=O)N4CCCC4)c3)c2)CC1	8.231655	1	1.1859229087829588	0.5978243387980061	2.1815209814000203	4.044000000000001	484.0000000000003	89912129	0.0983606	856	GEN856	False	False	-8.6	-9.664540540540537	14.938270270270277	69.41756756756757	GEN
842	856	CCN(CCN(C)C)Cc1nc2cccc(-c3ccc(CNC(C)=O)cc3)c2[nH]1	7.889165400000001	0	1.2762463569641112	0.5857555266311226	2.440478054729482	3.249500000000001	393.53500000000014	129108150	0.07407409	857	GEN857	False	False	-7.4	-11.63003225806452	12.082032258064515	68.99483870967741	GEN
843	857	CCNc1ccc(CC(=O)N(CC)Cc2ccc3c(c2)CCN3CCO)cn1	8.00482	1	1.1640920639038086	0.6972888635264196	2.4981348523549696	2.4594000000000005	382.50800000000015	46800999	0.06779659	858	GEN858	False	False	-6.8	-38.6398	12.624066666666666	54.87280000000001	GEN
844	858	O=c1[nH]c(=O)c2c(ncc3ccc4ccccc4c(=O)c32)o1	7.986472999999997	1	1.4392254829406737	0.5304093497195228	2.6250991813625806	1.5428999999999995	292.25	68128994	0.05405408	859	GEN859	False	False	-7.9	-11.54208695652174	13.473913043478262	69.04056521739129	GEN
845	859	OC1Cc2ccc(F)cc2C1	6.9947089999999985	0	1.3480570316314695	0.59346112306589	2.652276608209144	1.2852	152.16799999999995	19699517	0.0	860	GEN860	False	True					GEN
846	860	Cc1ccc(C2CC3CSC(NNC4=CC(=O)C(F)=C4)=NC3(c3ccc(F)cc3F)CO2)cc1	8.475674	0	1.3091462135314942	0.6116744555349493	4.282452420621767	4.763320000000004	485.5310000000002	89891963	0.15492958	861	GEN861	False	True					GEN
847	861	NS(=O)(=O)Nc1ncc(-c2ccc(F)cc2)cc1C1=CCCO1	8.574613000000001	1	1.3445116519927982	0.8959117293918509	2.8169977611395147	2.264299999999999	335.36000000000007	138467446	0.15942025	862	GEN862	False	False	-7.2	-11.3165	12.529346153846154	67.74311538461538	GEN
848	862	CN(c1ccnc2ccccc12)C(CN1CCCC1)c1ccn(CC(F)(F)F)c(=O)c1	8.448155999999999	0	1.2116785049438477	0.5869757434624443	3.240677578717561	4.232100000000004	430.47400000000016	11226915	0.054545462	863	GEN863	False	True					GEN
849	863	CCc1[nH]c2ccncc2c1S(=O)(=O)c1ccc(N)cc1	6.8104296	0	1.3232903957366942	0.7275205720885621	2.563261612609484	2.5403	301.3710000000001	118610795	0.107142806	864	GEN864	False	False	-6.8	-11.829291666666668	12.936041666666664	67.95991666666666	GEN
850	864	FC(F)(F)c1cccc(Nc2cnn3ccc(N4CCNCC4)nc23)c1	6.808395	1	1.4267109632492063	0.7504058240255519	2.6476436433098147	2.9013	362.359	44622682	0.019230723	865	GEN865	False	False	-8.5	-11.357535714285715	15.054035714285714	68.6737142857143	GEN
851	865	CCC1C(Nc2ncccc2Cl)CCC(NC(=O)c2ccc3c(c2)OCO3)C1C	7.894068700000001	0	1.1659027576446537	0.7517763067174779	3.7062980878585865	4.498900000000003	415.92100000000033	1457062	0.14516133	866	GEN866	False	True					GEN
852	866	Cc1nc(-c2cc(NC(=O)OCc3ccc(F)cc3)ncn2)cs1	8.063239	1	1.5369399070739744	0.7789009698890281	2.2754073859298174	3.7963200000000015	344.37100000000015	44414653	0.11764705	867	GEN867	False	False	-7.0	-9.86692	17.416439999999998	69.51235999999999	GEN
853	867	COc1ccc2c(c1)OCC1C(CO)OC21c1ccc(C(F)(F)C(F)(F)F)s1	8.479874	0	1.2614810943603514	0.7556657823777201	4.23524385633155	4.054100000000002	422.371	123140397	0.17307687	868	GEN868	False	True					GEN
854	868	N#Cc1c(N)ncnc1SC(c1ccc(Cl)cc1)C1CCCNN1	6.701785000000001	0	1.3549798011779783	0.5689222192212157	3.9277224342707537	2.67388	360.87400000000014	80938199	0.18181819	869	GEN869	False	True					GEN
855	869	CC(c1cnn(C(=O)C2CC(C(=O)N3CCOCC3)CN2)c1)N(C)Cc1ccccc1	7.537438400000001	0	1.216207504272461	0.7566657498465249	3.7706090675673036	1.5532000000000004	425.53300000000013	55549784	0.06349199999999999	870	GEN870	False	True					GEN
856	870	CC(C)(C)N1CC(O)C(Oc2cccc3ccccc23)C1	7.0476160000000005	1	1.3735347270965574	0.9202250100625594	3.048105905324324	3.0622000000000016	285.38700000000006	70983559	0.100000024	871	GEN871	False	True					GEN
857	871	CC(C#N)C(NC(c1ccc(-c2ccccn2)cc1)C(F)(F)F)C(=O)NC1(C#N)CC1	8.265441000000001	0	1.2045316219329836	0.7025317079393985	3.8674653205542366	3.642260000000001	427.4300000000002	67298162	0.116279066	872	GEN872	False	True					GEN
858	872	CC(Nc1ncnc(N)c1C#N)C(=O)NC1C2CC3CC1CC(C(N)=O)(C3)C2	8.57218	0	1.9088935852050781	0.5764960199399695	4.951022449901548	0.5272800000000013	383.45599999999996	68619793	0.116279066	873	GEN873	False	True					GEN
859	873	Cc1cc(C)c(-c2nn3c(nc4ccccc43)c(O)c2C)s1	6.918605	1	1.1618845462799072	0.571883307721037	2.8506888658716214	4.241860000000003	309.39400000000006	4775786	0.06666666	874	GEN874	False	False	-7.7	-10.538652173913043	16.508217391304353	68.84891304347828	GEN
860	874	COc1ccc(C(CNC(C)=O)n2c(=O)[nH]c3cc(Cl)c(F)cc32)cc1OC(F)F	7.6206374000000014	0	1.2069468021392824	0.5853921704119388	3.18679155018663	3.457600000000002	443.80900000000014	113092227	0.1076923	875	GEN875	False	True					GEN
861	875	CC1(c2c(Cl)cncc2Nc2ccncc2Cl)CC(C(F)(F)F)OC(N)=N1	7.3262944	0	1.5293325901031496	0.7687715062811653	4.131783250077722	4.408100000000002	420.22200000000015	90373076	0.041666627000000005	876	GEN876	False	True					GEN
862	876	CCCCN(CCCC)C(=O)CN1CCCC(CS(=O)(=O)c2ccc(-c3ccccn3)cc2)C1=O	7.535244500000001	0	1.2692345142364498	0.4369936610087872	3.0772982525898063	4.189700000000004	499.6770000000001	137982080	0.09090912	877	GEN877	False	True					GEN
863	878	COc1ccc(C(=O)NC2C3CC(C(=O)O)C2C3)c(-c2cc(F)ccc2C)n1	8.070826	1	1.5820543766021729	0.8272357688267494	4.379364080869937	3.0437200000000013	384.40700000000015	63190096	0.19230765	879	GEN879	False	True					GEN
864	879	OCCCn1cc(CNc2ccc(C(F)(F)F)cn2)nn1	6.552242	0	1.5595007419586182	0.8488641690155057	2.4803348850997047	1.6863999999999997	301.2720000000001	82795221	0.01886791	880	GEN880	False	False	-6.3	-11.516043478260872	13.445347826086955	67.80391304347827	GEN
865	880	O=C(CO)N1CC2CCCCN(CCc3c[nH]c4ccc(F)cc34)C2C1	8.191116000000001	0	1.4693412780761719	0.8794827016121685	3.2669635344601176	2.1547000000000005	359.44500000000005	109873763	0.09090912	881	GEN881	False	True					GEN
866	881	CCN(CC)C(=O)C1CCN(c2ncnc3ccccc23)CC1	6.972167999999999	0	1.1777104854583742	0.8707957627723952	2.118639073673135	2.7146	312.4170000000001	110437053	0.0	882	GEN882	False	False	-6.4	-11.24208695652174	12.402565217391304	68.1244347826087	GEN
867	882	COc1cc2c(cc1S(N)(=O)=O)CC1=C(N)C(c3ccccc3)CCC1=N2	7.4661145000000015	0	1.2760275363922116	0.8493764294846226	3.3982798424739777	2.7616	383.47300000000007	17242309	0.1466667	883	GEN883	False	True					GEN
868	883	Cc1ccc(-c2ccc(C(=O)NO)cc2)cn1	7.5182724	0	1.4027235031127931	0.6113532497241618	1.8172877356867083	2.1760200000000003	228.25099999999998	57779478	0.03125	884	GEN884	False	False	-6.8	-12.129368421052632	13.526947368421053	68.10484210526316	GEN
869	884	O=C(Cc1noc(C23CC4CC(CC(C4)C2)C3)n1)Nc1cccc(F)c1	7.1977	1	1.2714946269989014	0.9042415668416248	3.6817928153054353	3.857700000000003	355.413	39116122	0.09803921	885	GEN885	False	False	-8.0	-10.82540740740741	16.097814814814814	68.51711111111112	GEN
870	885	CCNC1=NS(=O)(=O)c2[nH]c(=O)[nH]c(=O)c2N1c1ccc(OC)cc1	7.0589094	0	1.1601556777954103	0.644845496453245	3.157853911761926	-0.12229999999999976	365.37100000000015	20722541	0.12790698	886	GEN886	False	False	-7.1	-11.683392857142856	13.22942857142857	68.43071428571429	GEN
871	886	COc1ccc2c(c1)CCC(=Cc1cccc(F)c1)C2=O	8.070198	1	1.3799197673797607	0.7767962941808373	2.0995105435090924	4.046800000000003	282.31400000000014	748679	0.0	887	GEN887	False	False	-7.0	-16.867190476190473	38.11861904761905	55.996285714285705	GEN
872	887	CC(C)C(NC(=O)Nc1ccc(F)c(Cl)c1)C(=O)N1CCC2CCCC2C1	7.999288000000001	0	1.1599754810333254	0.7990597627052194	3.1602176421382784	4.273800000000003	395.90600000000006	110349022	0.07142854	888	GEN888	False	True					GEN
873	888	Cn1cc(-c2ccc(-c3nc(-c4cccc(F)c4)c4c(N)nccn34)cn2)cn1	7.3937855	0	1.2727968215942385	0.5129290706814225	2.6810539325102365	3.5801000000000016	385.4060000000002	57686027	0.024999976	889	GEN889	False	False	-8.8	-10.73512903225806	13.523161290322586	67.93770967741936	GEN
874	889	CCN(CC)CC1CNNC1c1ccc(Oc2ccccc2)cc1	8.458153999999999	0	1.2843700408935543	0.8156116446066455	3.2480125632721877	3.5858000000000017	325.45600000000013	133560190	0.09259260000000001	890	GEN890	False	True					GEN
875	890	COc1ccccc1C(c1ccccc1)C1CCNCC1C	7.0562124000000015	0	1.2220233917236332	0.9176836396280404	3.194657143256244	4.072700000000004	295.4260000000001	66281243	0.05128205	891	GEN891	False	True					GEN
876	891	COc1ccc(C(=O)Nc2ccc(S(=O)(=O)c3cccc(C(=O)O)c3)cc2)cc1	7.804239999999999	0	1.2248680114746096	0.642653044302477	1.8085897078460125	3.4785000000000013	411.4350000000002	10949647	0.042553245999999996	892	GEN892	False	False	-7.3	-9.749354838709678	15.317612903225806	68.69087096774194	GEN
877	892	CC(=O)NCc1ccc(OC(=O)Cc2cccc(Cl)c2)cc1	6.311513	0	1.4305700778961183	0.6806645682866281	1.8035511487500333	3.124200000000002	317.77199999999993	133856274	0.028571427000000007	893	GEN893	False	False	-6.6	-39.67213043478261	8.787173913043478	55.346173913043486	GEN
878	893	CC(=O)Nc1ccc(OC(=O)c2ccccc2N)cc1	6.9065369999999975	0	1.5505915164947508	0.5096552732658132	1.6839015096771526	2.4464	270.288	872399	0.0	894	GEN894	False	False	-6.9	-11.45965217391304	14.366304347826087	67.73865217391304	GEN
879	894	CCC(=O)NCc1nnc(N)c(OC2CCCCC2)n1	7.9248447	0	1.1853903293609616	0.8388638071593478	2.7056048642173494	1.1914999999999996	279.344	103715217	0.10526317	895	GEN895	False	False	-6.4	-10.839521739130435	14.663695652173915	66.6885652173913	GEN
880	896	c1cc(N2CCOCC2)cc(NC2C3CC4CC(C3)CC2C4)n1	8.311377	0	1.2772713184356688	0.9299892371430803	3.673023324128053	3.1548000000000016	313.4450000000001	118475308	0.045454502	897	GEN897	False	False	-7.3	-10.495999999999999	15.841041666666667	67.08620833333333	GEN
881	897	Cc1cc(C(=O)NCCC#N)c2cc(NCc3cccc(Cl)c3)ccc2n1	7.499685	0	1.1632531642913817	0.6208845914012127	2.209790297502357	4.452200000000003	378.86300000000017	133288011	0.050000012	898	GEN898	False	False	-7.5	-11.242689655172413	14.470689655172414	68.68137931034484	GEN
882	898	CNc1cc(-n2nc(-c3ccc(C)nc3)c(C3CCNCC3)c2C)ncn1	7.9674444000000015	0	1.397879505157471	0.7418697888427607	2.866105251778849	2.8498400000000013	363.46900000000016	56723071	0.038461506	899	GEN899	False	False	-8.8	-11.96762068965517	12.810413793103447	69.32827586206898	GEN
883	899	Cc1ccc(Cl)c(S(=O)(=O)N2CCCCC2C)c1	7.487933	0	1.4692244052886965	0.8374765127852422	2.3973778375706156	3.211520000000002	287.812	881424	0.0	900	GEN900	False	True					GEN
884	900	CC1=C2NC(=O)C3=C2C(c2ccccc2-c2ccc(O)cc2)=C3CCN1C	6.9690976	0	1.3034009218215938	0.8600733280129964	3.894593720089493	3.8198000000000025	356.4250000000001	71169963	0.14285707	901	GEN901	False	False	-7.8	-10.107068965517241	15.830310344827588	67.22275862068966	GEN
885	901	CCNC1CCC(n2cc(C(C)C)nc2C2CCN(c3ncnc(N)c3C(F)(F)F)CC2)CC1	7.0762205	0	1.219493103027344	0.6146933844345972	3.2085966389817213	4.874700000000004	479.59500000000014	118290351	0.051724136	902	GEN902	False	False	-8.2	-8.703162162162162	17.22589189189189	67.41486486486487	GEN
886	902	CC1C2CCN(C)C2CCN1C(=O)c1ccc2c(c1)CCO2	7.864594500000001	0	1.170727872848511	0.7967445149226808	3.5030987297947047	2.1762000000000006	300.4020000000001	53523837	0.039215624	903	GEN903	False	True					GEN
887	903	CCC1CCNC2(CCOc3ccccc32)CC(=O)N1Cc1c(F)cccc1F	8.324076	0	1.1999498367309571	0.8423090660935905	4.031464891931941	4.133400000000004	400.46900000000016	110065579	0.09677422	904	GEN904	False	True					GEN
888	904	CC(Oc1nc(C#N)cnc1NC1CC1)c1ccccc1	8.069231	0	1.2441087722778317	0.9109965471197748	2.9803589990438346	3.0625800000000005	280.331	109360939	0.090909064	905	GEN905	False	True					GEN
889	905	CC(C)S(=O)(=O)N1CC(F)CC1C#N	8.744495	0	2.1540688037872298	0.6864853829951482	4.015486938380901	0.6605799999999998	220.269	68282488	0.111111104	906	GEN906	False	True					GEN
890	906	CC(C(=O)N(Cc1cccc(C2CC2)c1)c1ccc(Cl)cc1)n1cnc(C(=O)O)c1	8.265113000000001	1	1.3001051902770993	0.5856249663726615	3.03474743332788	4.906500000000005	423.9	49668660	0.14000005	907	GEN907	False	True					GEN
891	907	O=C(O)c1cccc(-c2cccc(NCc3cccc(F)c3)n2)c1	8.300272	1	1.2510935783386232	0.7388914574477949	1.9197819678696173	4.198000000000002	322.33900000000006	28400806	0.029411733	908	GEN908	False	False	-8.0	-12.340923076923074	12.328846153846154	70.5741923076923	GEN
892	908	CS(=O)(=O)c1ccc(-c2cnc(-c3cccc(O)c3)s2)cc1	7.544684399999999	1	1.4853190422058111	0.7962871094742068	2.148206483737626	3.586200000000003	331.41800000000006	53510452	0.0	909	GEN909	False	False	-6.8	-11.79813043478261	13.080521739130434	69.64108695652173	GEN
893	909	O=C(N1CCC2(CCC(O)C(c3ccc(Cl)c(F)c3)C2)C1)C1(N2CCCCC2)CC1	8.083419000000001	0	1.181644535064697	0.7688965828883417	4.334592657260972	4.344700000000005	434.98300000000006	16739657	0.068965495	910	GEN910	False	True					GEN
894	910	O=C(c1cn(C2CCCC2)c2nc(-c3ccccn3)nc(N3CCOCC3)c12)N1CCOCC1	8.335933	1	1.4227238178253172	0.5893105185482291	2.7321070634816618	2.917400000000001	462.5540000000003	46381775	0.019230723	911	GEN911	False	False	-8.9	-10.87208823529412	13.456823529411766	68.53620588235293	GEN
895	911	NS(=O)(=O)c1cc(N(C2CCCC2)C2CCNC2)cc(Cl)c1Cl	7.8184834	0	1.1740722179412844	0.8449769381891933	3.3536260169701166	2.7517000000000005	378.32500000000016	61516711	0.04545456	912	GEN912	False	True					GEN
896	912	O=C(O)COc1cc2c3cc1OC(c1ccccc1)=CC(=O)c1ccccc1C(=C(O)C3=O)C2	7.318492	1	1.2197955608367916	0.5982909149368921	4.259558887823493	4.474300000000003	454.43400000000014	8859539	0.09999996400000001	913	GEN913	False	False	-8.0	-9.944361111111112	14.067777777777776	68.30591666666668	GEN
897	913	N#Cc1cc(C(=O)Nc2ccccn2)cc(-c2cccc(S(=O)(=O)N3CCCC3C(N)=O)c2)c1	7.8574557	0	1.308509969711304	0.5599895717301351	2.900398586419298	2.51098	475.53000000000014	135126182	0.04411763	914	GEN914	False	True					GEN
898	914	O=C1CN(c2cccc(Cl)c2C=C2C(=O)Nc3cccc(C4NCCCO4)c32)CCN1	7.944309	1	1.2355967521667477	0.6417917426021557	3.5711390822140627	2.7774	438.91500000000013	10365006	0.07352942	915	GEN915	False	True					GEN
899	915	Cn1cc(-c2ccc3nc(C(=O)NC4CNC(C(F)(F)F)C4)cn3c2)cn1	7.532109299999999	0	1.189657831192017	0.7283025112687204	3.7589181444863	1.7573999999999996	378.35800000000006	126623113	0.12068963	916	GEN916	False	True					GEN
900	916	Cc1cc(C)cc(S(=O)(=O)c2ccc(C(N)=O)cc2Nc2ccccc2C)c1	7.655532400000001	0	1.1604826927185057	0.6755781698904958	2.19674081139593	4.287160000000003	394.49600000000015	73894896	0.022727251	917	GEN917	False	False	-7.6	-12.075161290322583	13.278903225806454	69.00787096774191	GEN
901	917	CC#CCn1c(NC(C)C)nc2c1ncn2C(C)C	8.027592	0	1.2428784847259522	0.8586830351742727	3.254105452400257	2.657300000000001	259.357	102906802	0.09302324	918	GEN918	False	False	-6.4	-11.3565	15.40785	67.91805	GEN
902	918	NC1=Nc2c(c(-c3ccccc3)cn3c2nc2ccccc23)N=C(C2CCCC2)N1	7.1499333	0	1.2145202159881592	0.5061133348316813	3.062074205599038	4.9241000000000055	394.48200000000014	136159829	0.06818181	919	GEN919	False	False	-9.2	-11.264393939393935	12.843636363636362	68.6109090909091	GEN
903	919	CCCc1nn(-c2ccccc2)c(=O)n1Cc1ccc(-c2ccccc2S(N)(=O)=O)cc1	7.636768300000001	1	1.2737879276275637	0.4685324108391711	2.2702657153460635	3.349200000000001	448.5480000000002	10075238	0.038461506	920	GEN920	False	False	-7.9	-11.226088235294121	12.497852941176472	69.08432352941175	GEN
904	920	Cc1nc2c(CN3CCCC3)cc3nccnc3c2[nH]1	7.250433	0	1.3382035255432123	0.7743479010729883	2.671368468142415	2.4103200000000005	267.336	59857475	0.0	921	GEN921	False	False	-7.1	-11.400095238095233	15.526428571428571	68.22709523809525	GEN
905	921	COC1=C(C)Oc2cc(O)cc(OC(C)=O)c2NC1=O	7.1279035	0	1.1900704383850096	0.4840926067084324	3.062136308211952	1.5262999999999995	279.248	134349737	0.0869565	922	GEN922	False	False	-6.5	-12.271909090909093	12.49222727272727	70.53881818181819	GEN
906	922	NC1=Nc2cccc(OC(F)(F)F)c2C1=Nc1ncc(F)c(NC2CCCN3CCCC23)n1	8.29804	0	1.1922212123870848	0.6713513234867335	4.042648707415854	3.6761000000000013	463.43900000000014	58155790	0.1076923	923	GEN923	False	True					GEN
907	923	CCCc1ccc(S(=O)(=O)c2cc(Cl)ccc2Cl)cc1	6.6929107000000005	1	1.210402703285217	0.8089107899375783	1.827903487699128	4.778700000000003	329.24799999999993	18964095	0.052631557	924	GEN924	False	False	-6.2	-11.13425	13.79855	68.2288	GEN
908	924	COc1c(C=C2C=C(SC)NC2=O)nc(CCC#N)n2cncc12	8.3202305	0	1.1825859069824225	0.8353299814248938	3.9999518085149037	1.91168	341.39599999999996	9033546	0.1875	925	GEN925	False	False	-6.8	-11.7886	13.278160000000005	68.70547999999998	GEN
909	925	COc1nc(NS(=O)(=O)c2ccc(Cl)c(Cl)c2)ncc1-c1cccc(F)c1	8.553422	0	1.6054308414459229	0.6517909427852918	2.281826884914945	4.398900000000002	428.27200000000016	108202662	0.015625	926	GEN926	False	False	-7.5	-11.352392857142858	13.515857142857142	68.71028571428572	GEN
910	926	O=C1NC(=O)C2=C3CNC(=O)C4=C1C=CC4=C3c1c(NCc3ccccc3)cc(Cl)cc12	8.207813999999999	1	1.2885858535766603	0.6385679757184708	4.819501229923665	3.1255000000000006	441.87400000000014	60263268	0.20833331	927	GEN927	False	False	-9.3	-11.021942857142855	12.679428571428573	68.37117142857143	GEN
911	927	Cc1ccc(C(=O)Nc2ccc3ncc(NC4CC4c4cnn(C)c4)c(F)c3c2)cc1O	7.9633937	1	1.2905944824218754	0.4371917568570616	3.4616669116527463	4.341720000000004	431.47100000000006	59448067	0.10344827	928	GEN928	False	True					GEN
912	928	CCOc1cc(Br)cc(-c2nc(N)oc2C)c1	8.421522	0	1.181974172592163	0.9429077456321444	2.5808561072088043	3.3934200000000017	297.15199999999993	82298309	0.042553245999999996	929	GEN929	False	False	-6.4	-12.872947368421046	13.336157894736845	71.85068421052631	GEN
913	929	COCCOc1ccc(S(=O)(=O)N2CCNCC2C(=O)NCC#N)cc1	7.765794	0	1.2045651435852047	0.4510375940442652	2.9032063222376028	-0.6859199999999968	382.4420000000002	120584413	0.050000012	930	GEN930	False	True					GEN
914	930	C=C(C)c1c(NC(=O)NC(C)C)ncc2c1N(CC)C(CC1CC1)O2	7.638134	0	1.4855591773986818	0.8187418655530457	3.7536712754217927	3.9895000000000014	344.45900000000006	140219781	0.20895517	931	GEN931	False	True					GEN
915	931	COc1ncccc1-c1[nH]c(S(=O)(=O)c2ccc(C#N)cc2)nc1C(=O)NCCO	6.9806146999999985	0	1.4096369266510012	0.5017254991858913	2.8723778788920367	0.90688	427.4420000000002	77106266	0.1325301	932	GEN932	False	False	-7.7	-11.11506060606061	14.6740303030303	68.2239393939394	GEN
916	932	OC1CCN(c2cccnc2Oc2ccc(Nc3nc4ccccc4[nH]3)cc2)C1	8.359527	1	1.1983080863952629	0.4786735022814687	2.8385815881472016	4.064800000000002	387.443	135326787	0.09230769	933	GEN933	False	True					GEN
917	933	CN(CCC#N)Cc1c[nH]c2c1C(=CNC1=[SH]C=NC=C1)N=C2	7.098737700000001	0	1.278249740600586	0.5703909159102559	4.603117270103568	1.83168	326.4290000000001	143148330	0.20338982	934	GEN934	False	False	-6.3	-11.064884615384617	13.982999999999999	67.48811538461538	GEN
918	934	CNc1nc(-c2ccc(OC)cc2N)nc2c1C(Cl)NCC2	7.209424	1	1.2738880634307863	0.4565325624121557	3.425468611728945	2.1592	319.79600000000005	4007182	0.107142806	935	GEN935	False	True					GEN
919	935	CC1CNc2c(sc3ccc(C(=O)NCC4CC4)cc23)C(=O)N1	8.219589	0	1.2152664184570314	0.8104664387209987	3.2343368083902337	2.584900000000001	329.4250000000001	144714884	0.09433961	936	GEN936	False	True					GEN
920	936	O=C(NO)c1cnc(N2CCCC(C(=O)NC3CCC4CC4C3)C2)nc1	7.584691999999999	0	1.2158035278320316	0.5491863272330444	3.656242726236609	1.1167999999999991	359.43	59367658	0.081967175	937	GEN937	False	True					GEN
921	937	CN(CCO)c1cc(C#N)nc2cnccc12	7.203950999999999	0	1.166121244430542	0.8455708987816494	2.880735812609787	0.9299799999999998	228.255	15374240	0.022727251	938	GEN938	False	False	-5.6	-12.14383333333333	14.390833333333335	70.91383333333332	GEN
922	938	COc1nc(C(N)=O)c(N)c(C)c1Nc1ccc(S(=O)(=O)N2CCOCC2)cc1	7.6698303	0	1.3937266826629635	0.6209801794911453	2.6523183830596864	0.8442200000000004	421.4790000000003	56190061	0.050632894000000005	939	GEN939	False	False	-7.4	-10.803970588235293	11.331088235294118	67.99391176470589	GEN
923	939	CNC(=O)c1ccc(Oc2ccc(NC(=O)N3CCc4cc(C#N)ccc4C3)cc2)cc1	8.286783	1	1.1947901248931885	0.6503239481839964	2.209036491559816	4.300380000000003	426.4760000000003	60447743	0.053571403	940	GEN940	False	False	-7.6	-25.727617647058818	-5.3883823529411785	53.25405882352943	GEN
924	940	CCc1oc(C2=C3C=CC(=O)N=C3c3ccccc32)nc1C(=O)OC	7.7308759999999985	0	1.1719966411590574	0.8061942380912387	3.1634542697627746	2.724600000000001	334.33100000000013	129872888	0.17241383	941	GEN941	False	False	-7.8	-11.623039999999998	15.110960000000004	68.82804	GEN
925	941	CC(C)Nc1cc(NC(=O)c2ccccc2)sn1	6.3603663	1	1.165216255187988	0.8881671780525863	2.3883231182996063	3.2157000000000013	261.35	65271751	0.07142854	942	GEN942	False	False	-5.9	-11.096900000000002	13.283450000000002	67.84185	GEN
926	942	CC1NC(CC(=O)OCc2ccccc2)C(O)C(C)C1O	7.4750156	0	1.2096851825714108	0.7169875738493758	3.715950391520397	0.8380999999999994	293.363	46213021	0.16666663	943	GEN943	False	True					GEN
927	943	CC(C)C(C)CNC(=O)c1cccc(Cn2ccnc2)c1	8.605007	1	1.2382489204406737	0.8867008207478385	2.573713575315022	2.9533000000000014	285.39100000000013	43918513	0.05405408	944	GEN944	False	True					GEN
928	944	O=c1ccc2c(c3c1cc(O)c1[nH]ccc13)OCCO2	8.174512	0	1.3440376281738278	0.6557027932669729	2.8701908617044354	2.1581	269.2559999999999	7131349	0.116279066	945	GEN945	False	False	-7.3	-11.345772727272726	13.180863636363634	66.27686363636364	GEN
929	945	COCCCC1CCCN1S(=O)(=O)c1ccc2c(c1)c1c(N)ncnc1n2C	8.518599	0	1.4199965476989744	0.6335045477785946	3.0659869544330443	2.2834000000000003	403.50800000000015	51355097	0.04000002	946	GEN946	False	True					GEN
930	946	COc1cccc2c3c(N)ncnc3n(-c3ccc(CC4CC(N)CN4)nc3)c12	6.7872496	0	1.2328946590423584	0.4870346102111583	3.773004241242957	1.7911999999999997	389.46300000000014	17960947	0.08928567	947	GEN947	False	True					GEN
931	947	Cc1cc2cccc(-c3cnccc3C)c2o1	7.647555	0	1.2218254089355467	0.6200739684306157	2.2558800826254863	4.111640000000002	223.275	23312348	0.0	948	GEN948	False	False	-6.2	-35.94035294117648	16.870235294117645	54.87635294117647	GEN
932	948	Cc1c(CCN)c(=O)oc2cc3c(Cl)ccc(Cl)c3cc2c1=O	9.045561	0	1.2122706413269049	0.7686081032336469	2.607755157589219	3.422820000000001	350.20099999999996	144229577	0.13043475	949	GEN949	False	False	-7.0	-11.029439999999996	12.44576	68.03252000000002	GEN
933	949	COc1cc(F)ccc1-c1ccnc2cc(N3CCOCC3)c(N)nc12	7.5078325	0	1.2783237457275387	0.7796431083977967	2.4941119510021217	2.863300000000001	354.38500000000016	133489000	0.033898294	950	GEN950	False	False	-7.4	-11.792785714285715	12.125857142857141	69.75414285714285	GEN
934	950	COCC1CC1c1scnc1S(=O)(=O)c1ccc(-c2ccccc2)nc1	8.143334	0	1.1950199604034424	0.6446531886311092	3.512599842152424	3.7878000000000025	386.49800000000016	59165497	0.14285707	951	GEN951	False	True					GEN
935	951	Cn1nc(-c2nc3c(N4CCNCC4)ncnc3s2)c2cnccc21	7.501042999999999	1	1.2285153388977053	0.5842442678780044	2.9324391779645844	1.4445999999999994	352.42700000000013	58873935	0.019230723	952	GEN952	False	False	-7.8	-11.814576923076926	11.677615384615386	69.38196153846154	GEN
936	952	CCCCOc1ccc(OC)c(S(=O)(=O)c2ccc(C(C)C)cc2)c1	7.966153	0	1.1819748401641847	0.6312084680310074	1.9563629418622608	4.830300000000005	362.491	10270037	0.058823466	953	GEN953	False	False	-6.7	-11.89056	12.54916	69.03832	GEN
937	953	Cc1cccc(NC(=O)c2ccc(C3C4CC(O)(C(F)(F)F)C3CN4C)cc2)c1C	8.388328	1	1.3500148296356205	0.7830240496034712	4.424817089366882	4.266640000000003	418.4590000000002	81108095	0.17460309999999998	954	GEN954	False	True					GEN
938	954	O=C(CN1CCC(C(=O)NC2CCCC2)CC1)NC1C2CC3CC1CC(C(=O)N1CCNCC1)(C3)C2	7.737886	0	1.294826173782349	0.5151007341698985	4.55795819343051	1.5001000000000033	499.7000000000004	35373671	0.040816367	955	GEN955	False	True					GEN
939	955	COc1cc(Cc2ccc(C(C)O)cc2)cc(OC)c1	6.780161	0	1.1866770744323727	0.9068476019816302	2.27856859158552	3.3479000000000023	272.34399999999994	61088303	0.045454502	956	GEN956	False	True					GEN
940	956	CC(C)(C(=O)Nc1ccccn1)c1nnc(-c2ccc3c(c2)CCC32CCN(C(N)=O)C2)s1	7.957617999999999	0	1.2002821922302245	0.6160672082320331	3.9175935047491115	3.4848000000000012	462.5790000000002	3695750	0.07352942	957	GEN957	False	True					GEN
941	957	Cc1ccc2[nH]cc(-c3ccc4nc(N5CCOCC5)cn4c3)c2c1	7.173985000000001	0	1.3427611827850343	0.6096120252032092	2.6067926083180133	3.6276200000000016	332.4070000000002	12571829	0.0	958	GEN958	False	False	-7.6	-38.89015384615386	11.250346153846154	55.93034615384616	GEN
942	958	CC(NC(=O)c1cc(N)c2c(c1)CCN(c1ccc(Cl)cn1)C2)c1ccc(F)cc1	8.038197	0	1.2539140701293947	0.6043137743625079	2.834912488272936	4.510000000000003	424.90700000000015	133534703	0.03773582	959	GEN959	False	True					GEN
943	959	CC1=C(c2ccc(S(N)(=O)=O)cc2)C(c2ccccc2)OC1C	8.095961	0	1.9700508117675781	0.93937185427259	3.1575934814318263	3.2675000000000014	329.4210000000001	143321308	0.040816367	960	GEN960	False	True					GEN
944	960	Cn1c(-c2ccc(CC(C#N)NC(=O)C3NC4CCC3C4)cc2F)cc(=O)n(C2CCCCC2)c1=O	8.305617999999999	0	1.5481735944747923	0.6429927802721951	4.951591160463477	2.5496799999999995	493.58300000000014	18568352	0.09090912	961	GEN961	False	True					GEN
945	961	CCOC(=O)C1CC(c2ccc3c(c2)CC(=O)N3)N(C(=O)NCc2cc(C)cc(Cl)c2)C1	7.469891	0	1.30172553062439	0.6673761625475235	3.4260357873923923	3.978920000000003	455.9420000000002	55310036	0.14084506	962	GEN962	False	True					GEN
946	962	COC(=O)N1CCC2(C1)SC(c1ccc(F)cc1)=C2CC(N)=O	7.8819175	0	1.3490869045257572	0.9196402132861744	3.8956060109663984	2.3699000000000003	336.3880000000001	138553062	0.20588237	963	GEN963	False	True					GEN
947	963	N#Cc1cc(C(=O)O)cc(-c2ccccc2OCCO)c1	6.244263	0	1.392613649368286	0.8781927891819207	2.0683625252561595	2.2945800000000007	283.283	117835845	0.028571427000000007	964	GEN964	False	False	-6.9	-35.27526086956522	16.65595652173913	56.39204347826088	GEN
948	964	CN1CCCC1c1ncnc2c(C3CC3)c(C(=O)C3CC3)c(N)cc12	7.842110000000001	0	1.2505080699920654	0.6837423601872903	3.514779801601496	3.4488000000000016	336.43900000000014	89753934	0.07692301	965	GEN965	False	True					GEN
949	965	COc1cc(NC(N)=O)c2c(n1)c1c(c3cc(F)c(F)cc32)CCNC1	7.9594336	0	1.2211440086364744	0.6147443884550008	2.9968842839842083	2.8111000000000006	358.34800000000007	50923413	0.081967175	966	GEN966	False	False	-8.4	-11.2986	13.3246	68.58619999999999	GEN
950	966	Cc1ccc(NC(=O)c2ccnc3ccc(N4CCC(C(=O)NC5CCCC5N)C4)cc23)cc1C#N	7.440115	1	1.3258023500442508	0.5113974690567424	3.534467060114567	3.4895000000000014	482.58800000000036	11596497	0.07407409	967	GEN967	False	True					GEN
951	967	NC1=NC2(c3ccccc3)CCCC2C2CCCC12	7.4567547	0	1.4038087368011478	0.8184803652720769	3.9554925759018618	3.4691000000000014	254.377	56621112	0.121212125	968	GEN968	False	True					GEN
952	968	O=C(NCCc1c[nH]c2c1C(=O)OC2)c1cccc(S(=O)(=O)N2CCc3c(Cl)cccc32)c1	8.499044	1	1.172567987442017	0.5215022903908675	2.8597806525994294	3.062400000000001	485.9490000000003	44236719	0.11764705	969	GEN969	False	False	-9.2	-37.8184	15.1622	54.671714285714295	GEN
953	969	Cc1nc(C2=Cc3cnc(-c4cc(F)c(F)c(OCCN)c4)nc3NC2c2ncco2)n(C)n1	7.794471700000001	0	1.2453429698944092	0.4404376965267336	4.0957190562844845	2.8916200000000005	466.4520000000003	42667546	0.13888889999999998	970	GEN970	False	True					GEN
954	970	Cc1cc(Sc2cccc(-c3nnn(CCO)n3)c2)nc(C)n1	7.831224400000001	0	1.2393865108489992	0.7152727832751401	2.684057255491316	1.8904400000000001	328.4010000000001	137657600	0.10526317	971	GEN971	False	False	-6.9	-12.361041666666667	12.546624999999995	70.65941666666666	GEN
955	971	COc1ccccc1C(=O)n1c(NC(C)C)nc(=O)c2c1-c1c-2sc(N)c1C#N	7.878205	0	1.2216590404510494	0.5329960944672905	3.1765233830596884	2.9234800000000005	407.45500000000015	12156494	0.111111045	972	GEN972	False	False	-7.5	-11.1081875	13.554218750000002	68.106875	GEN
956	972	CCN(Cc1ccnn1C)C1=CN2CCOCC2C1	8.675384	0	1.2039934158325192	0.815927059828898	3.894301105352967	1.1879	262.357	128798935	0.111111104	973	GEN973	False	True					GEN
957	973	COc1cc(C=C2C(=O)C=CC=C2OC(C)C)cc(OC)c1OC	7.5277405	1	1.434963941574097	0.7468026087337625	2.5854705662277797	3.5436000000000023	330.38000000000005	60014429	0.03571427	974	GEN974	False	False	-6.4	-11.368208333333332	13.526875	68.43866666666666	GEN
958	974	CC(C)C(=O)N1CC2(N)CC(c3ccccc3)C1C2	7.6762036999999985	0	1.4496547222137457	0.8830024115558287	4.489771597703667	2.1283000000000003	258.365	145769257	0.15555555	975	GEN975	False	True					GEN
959	975	O=C(NO)c1cnc(NC2(c3cc(C(F)(F)F)ccn3)CC2)nc1	8.295036	0	1.2832468509674069	0.5826822737273412	2.9516174193746334	2.1106	339.277	87718907	0.02000004	976	GEN976	False	False	-7.8	-11.474296296296297	13.702703703703706	67.80977777777778	GEN
960	976	CC#CCOC1=CC(=C2C=C(C)OC2)NC(=O)C(c2ccc(OC)cc2)=C1	8.022861500000001	1	1.1803901195526123	0.8340789958093139	3.5365161716282314	3.3203000000000014	363.41300000000007	125874650	0.2352941000000001	977	GEN977	False	False	-7.2	-10.667321428571428	13.873821428571432	69.1569642857143	GEN
961	977	COc1ccc(C(F)(F)F)cc1NC(=O)c1ccc(C)c(C)c1	7.904595	1	1.2454291343688961	0.8974459226400879	1.7447090037430633	4.583140000000002	323.314	68372838	0.0	978	GEN978	False	False	-7.3	-11.353166666666667	13.286708333333333	68.00858333333333	GEN
962	978	CCc1c(C)c2ccc(OCc3cccnc3)cc2[nH]c1=O	7.904649000000001	1	1.33594765663147	0.8023148760664833	2.163154126417526	3.3729200000000024	294.3540000000001	145174656	0.09523809	979	GEN979	False	False	-6.8	-37.97782608695653	13.038347826086955	54.872652173913046	GEN
963	979	CNCC(=O)c1ccc(-c2cc3cc(C)ccc3oc2=O)cc1	9.2097225	1	1.3587360858917237	0.5939229810214273	2.145212199009336	3.1705200000000016	307.3490000000001	84785144	0.13157892	980	GEN980	False	False	-7.3	-15.796833333333336	35.84891666666667	55.57170833333331	GEN
964	980	Cc1cc(C#N)ccc1CNc1ncc(Cl)c(Nc2ncccc2C(N)=O)n1	9.003404	1	1.2096816539764408	0.5859010551164976	2.5668634356071607	3.1597	393.83800000000014	138495193	0.06666666	981	GEN981	False	False	-7.8	-37.4685625	14.238531250000005	53.91475000000001	GEN
965	981	CN1CCCN(C2(CNc3ncc(C(=O)NO)cn3)CCCCC2)CC1	8.096881	1	1.2489164829254151	0.5375892237246411	2.8098430279252002	1.3479000000000003	362.478	88930838	0.078125	982	GEN982	False	False	-7.3	-11.057172413793104	14.640379310344827	69.34410344827585	GEN
966	982	CCOCc1ccc2[nH]c(-c3ccc(C(=O)OC)cc3)cc2c1	8.31691	1	1.31952018737793	0.7200442919431705	2.0314817310157918	4.158000000000003	309.3650000000001	135030008	0.14285713	983	GEN983	False	False	-6.5	-11.098375	11.804708333333332	67.57904166666665	GEN
967	983	CC(=O)N1CCC2(CC(C3CC=CC3)n3cc(-c4ccc5c(c4)NC(=O)CO5)cc32)C1=O	7.7177086	0	1.2176304340362547	0.7392630857818013	4.6504703298836585	3.413600000000001	431.49200000000025	128186233	0.09090912	984	GEN984	False	True					GEN
968	984	Nc1cc(Nc2cc(F)cc(Cl)c2)ncn1	7.9706345	0	1.1693778991699215	0.8442010248932457	2.336477706117563	2.5949	238.653	107371014	0.0	985	GEN985	False	False	-6.4	-11.971473684210524	14.117684210526313	67.59342105263157	GEN
969	985	COc1cc2c(cc1OCC1CCCC1)C(=O)N1CC(=S)N=C21	7.206969	0	1.1710453033447266	0.7967510005801489	2.8762859268199867	2.8076000000000008	330.40900000000016	4775833	0.14754093	986	GEN986	False	False	-6.9	-11.32521739130435	13.912478260869564	69.58930434782607	GEN
970	986	CC(NC(=O)Nc1ccc(S(N)(=O)=O)cc1)C(=O)NC1C2CC3CC1CC(C(N)=O)(C3)C2	6.877841	0	1.2673201799392704	0.4154723988992231	4.5958572958327775	0.6404000000000025	463.56000000000006	9034942	0.054545462	987	GEN987	False	True					GEN
971	987	COc1ccc2c(=O)c(-c3ccc(C)cc3)c(O)oc2c1	6.8179464	0	1.4101449012756344	0.7813532186859197	2.076250139336993	3.482620000000003	282.295	5357627	0.0	988	GEN988	False	False	-6.8	-11.570363636363634	13.02918181818182	68.73063636363635	GEN
972	988	O=C(NC1CCC1)C(S)CC1=Cc2ccccc2C1	7.356494	0	1.625978946685791	0.8114086175772226	3.166798168290031	2.9833000000000016	273.40099999999995	10965858	0.21212125	989	GEN989	False	True					GEN
973	989	CC(=O)Nc1ccc2cc(C3Nc4ncccc4C(=O)C3=O)ccc2c1	7.056968	0	1.1906161785125728	0.696872764406507	2.9888473212977815	3.111800000000001	345.3580000000002	110682878	0.09302324	990	GEN990	False	True					GEN
974	990	CCCC(=O)ON(CCC)C(CO)c1ccc(C(=O)NC2CCCc3ccccc32)s1	7.692966499999999	0	1.2305859088897702	0.5254146279427622	3.643182608738714	4.559200000000004	444.5970000000003	141163067	0.17910445	991	GEN991	False	True					GEN
975	991	CCC(NC(=O)C1=CC(=O)N(C2CCN(Cc3ccccc3)CC2)C1=O)c1ccccc1	6.957683	0	1.2270853519439695	0.5399324796706578	2.927503776525999	3.213700000000001	431.5360000000002	110562650	0.10526317	992	GEN992	False	True					GEN
976	992	CC(Cc1c[nH]c2ccccc12)NCC(C)(C)COc1cccc(CCC(=O)O)c1	8.534183500000001	0	1.3754455566406252	0.4255755900195824	2.870218551621349	4.810900000000004	408.54200000000014	11295273	0.10526317	993	GEN993	False	True					GEN
977	993	NC(=O)C1CCCN1C(=O)CC(N)Cc1cc(C(F)(F)F)ccc1C(F)(F)F	7.0821595	0	1.1731105804443356	0.7298753784004729	3.293735934773464	2.4604	411.34600000000006	45271803	0.07843137	994	GEN994	False	True					GEN
978	994	COCCOc1n[nH]c2ccc(S(=O)(=O)N3CCCC3COC)cc12	7.625350999999997	0	1.2616914749145511	0.7068950246275402	3.0231679582335955	1.3876	369.44300000000015	135310124	0.10843372	995	GEN995	False	True					GEN
979	995	CCC(C#N)c1cccc(-c2cccc(C(F)(F)F)c2)n1	7.588323	0	1.2496806621551515	0.8149207949833683	2.855384887638001	4.784580000000003	290.288	71817015	0.0869565	996	GEN996	False	True					GEN
980	996	CC(C)(N)COc1ccc(CCc2cnc(N)nc2N)c(Br)c1	7.815716	0	1.245686864852905	0.7088652840921521	2.701629882863944	2.3048	380.29	15510118	0.12499994	997	GEN997	False	False	-6.9	-11.580275862068962	14.243413793103453	68.72072413793103	GEN
981	997	COc1cnccc1-c1nc(C(F)(F)F)cc2c(C(F)(F)F)cc(=O)oc12	8.557349	0	1.1731970310211182	0.6109315779600752	2.8950338648938705	4.296200000000002	390.239	137285809	0.09523809	998	GEN998	False	False	-7.4	-10.274925925925926	16.05985185185185	67.95229629629628	GEN
982	998	Cc1cc(-c2ccc(F)cc2)c2[nH]c3nnc(CN(C)CCO)n3c2n1	8.677674	0	1.1627753257751463	0.5737993297939578	2.961695393829565	2.14422	354.3890000000002	17016899	0.09523803	999	GEN999	False	False	-7.6	-11.211892857142857	12.775714285714288	67.32239285714287	GEN
983	999	CNCCOc1c(Cl)cc(N2CCN(c3cccnn3)CC2)cc1OC	7.3917449999999985	1	1.1916355133056644	0.7408113398141201	2.408489181771353	2.0634	377.87600000000015	43992014	0.08823532	1000	GEN1000	False	False	-6.5	-10.852481481481481	14.067925925925927	69.27348148148148	GEN
984	1000	COc1ccc(S(=O)(=O)N2CCC=CC2(c2ccccc2)c2ccccc2)cc1	8.129195	0	1.2696020603179932	0.5834835763529841	2.5850605259168287	4.589600000000004	405.51900000000006	19590280	0.07017541	1001	GEN1001	False	False	-7.2	-36.50289655172414	16.485586206896553	56.5528620689655	GEN
985	1001	N#Cc1ccccc1-c1cnc(C(=O)N2CC(C(Cc3ccccc3)N3CCC(CO)CC3)C2)s1	7.917685	0	1.210512018203735	0.5446000829200437	3.3142835465038125	4.069380000000004	486.6410000000003	112364596	0.08928567	1002	GEN1002	False	True					GEN
986	1002	CCN1CCCCc2ccc(OS)cc21	7.6014004	0	1.5014060497283932	0.6108273311442789	2.560127036514114	3.0728000000000018	223.34100000000004	86703343	0.1702128	1003	GEN1003	False	False	-5.1	-12.149875	13.3199375	68.92325000000001	GEN
987	1003	N#Cc1cccc(F)c1-c1ccnc(Nc2cc(F)cc(F)c2F)n1	7.78573	1	1.1595313549041748	0.5678882807887615	2.5357103570557618	4.31528	344.27099999999996	116975498	0.0	1004	GEN1004	False	False	-7.1	-8.916461538461538	17.711076923076924	66.80857692307691	GEN
988	1004	O=C(O)c1cc(-c2ccc(S(=O)(=O)C(F)(F)F)cc2)ccc1Cl	7.791264999999999	1	1.1798316001892086	0.8931952780756378	2.0302598234151965	3.998700000000001	364.72800000000007	68802793	0.0	1005	GEN1005	False	False	-7.1	-11.869125	10.746208333333335	68.609125	GEN
989	1005	NC1CCC(Nc2nc(NCc3ccc(F)cc3)nc3[nH]ccc23)CC1	6.792079400000001	1	1.3732192039489748	0.5636623996684025	2.5190926473583986	3.390900000000001	354.43300000000016	4018570	0.04347825	1006	GEN1006	False	False	-8.3	-10.546129032258069	16.709516129032266	68.80577419354839	GEN
990	1006	CCCOC(=O)C1c2c(cccc2OC(F)(F)F)NC1C(=O)O	7.631017699999999	0	1.2053778648376463	0.8055704063447391	3.5374982348437385	2.5007	333.26199999999994	61360438	0.16666669	1007	GEN1007	False	True					GEN
991	1007	CCN(CC)CC(C)Nc1cc(-c2ccccc2)c2[nH]cnc2n1	8.445909	1	1.7133611202239991	0.6948054530589013	3.004898416715397	3.767100000000002	323.444	61956069	0.065217376	1008	GEN1008	False	True					GEN
992	1008	COc1ccc2c(c1)C(c1ccc(CN(C)C)cc1)CCC2	7.1202235	0	1.212971162796021	0.8368919845149392	2.469450603930291	4.225000000000004	295.426	9862007	0.08333331	1009	GEN1009	False	True					GEN
993	1009	C#CCOc1ccc2cc(NC(C)CN(CC)CC#C)ncc2c1	7.833746	1	1.2929099559783932	0.7585737424841651	3.3590569156333583	3.0023000000000017	321.4240000000001	106538295	0.081632674	1010	GEN1010	False	True					GEN
994	1010	CNC1CC(c2ccc(SC)cc2)c2ccc(Cl)cc21	7.931901	0	1.267721176147461	0.8128673479312277	3.074255346460768	4.858000000000003	303.858	19075685	0.09999996400000001	1011	GEN1011	False	True					GEN
995	1011	CCC(=O)Nc1cc(Oc2ccc(Cc3nc[nH]c3C)cc2)ccn1	8.831091	0	1.1813518047332767	0.716457728153158	2.371757005407412	3.8447200000000015	336.3950000000001	58082177	0.11538458	1012	GEN1012	False	False	-7.4	-37.92374074074074	13.769333333333336	54.62570370370371	GEN
996	1012	Cc1cc2n(-c3cc(F)cc(Cl)c3)ccc(C#N)c-2c1C	7.889079	0	1.1989967346191408	0.6302479609626696	2.763727174808828	4.863120000000002	298.7480000000001	118920519	0.11764705	1013	GEN1013	False	False	-6.8	-10.942142857142857	15.591380952380955	69.36052380952381	GEN
997	1013	CCCCC1CC2OCCCC2(C(N)=O)Cc2ccc(C(F)(F)F)cc21	7.9152464999999985	0	1.3234654426574703	0.8447935101798312	3.947943323610072	4.576100000000004	369.42699999999996	118389890	0.1702128	1014	GEN1014	False	True					GEN
998	1014	O=C1C(Cl)=CCNc2ccc(Cc3nnnn3C(Cl)c3ccccc3)cc21	6.5228133	1	1.1581339836120603	0.67523729833795	3.5535035889703988	3.7805000000000017	400.269	374218	0.1509434	1015	GEN1015	False	True					GEN
999	1015	Cc1cccc(NC(=O)NC23CC4CC(CC(C4)C2)C3)c1C(=O)C1CCCN1	8.167223	0	1.5621174335479733	0.6900675132379392	4.271462245517363	4.0200200000000015	381.52000000000015	128762036	0.16666663	1016	GEN1016	False	True					GEN
1000	1016	O=C(O)c1ccc(C2CCCN2S(=O)(=O)c2cccc(C(F)(F)F)c2)cc1	7.506231	0	1.1822017669677738	0.8454722077726028	2.542260633588981	3.929400000000003	399.39000000000016	53228957	0.052631557	1017	GEN1017	False	True					GEN
1001	1017	CNc1ccc(-c2cc(C(=O)N3CCOCC3)cnc2N)cc1	6.2692823	1	1.2025381803512571	0.90377959208911	2.163630682064744	1.8448999999999995	312.3730000000001	144889426	0.0	1018	GEN1018	False	False	-7.0	-9.977423076923078	15.387461538461535	66.54880769230769	GEN
1002	1018	O=C(NC1CC1)C1CCC(c2cc(C3CC3)nn2-c2ccc(Cl)cc2Cl)O1	7.9727664	1	1.177113485336304	0.7925259466902164	3.5599215857818454	4.555200000000005	406.31300000000016	127680113	0.107142806	1019	GEN1019	False	True					GEN
1003	1019	CCOc1ccc2c(c1)=C(c1ccccc1)CC(C(=O)Nc1cnccc1N)N=2	7.904731799999999	1	1.2683917999267582	0.7040656176046673	3.1916756847482777	2.2921000000000005	386.455	18593117	0.16981131	1020	GEN1020	False	True					GEN
1004	1020	O=C1NCOc2cc(OC(F)F)ccc2C1Nc1ccc(F)cc1	7.5335426	1	1.1784111976623537	0.8996001872427956	3.080846960882228	3.046400000000001	338.285	44405844	0.18644070000000001	1021	GEN1021	False	True					GEN
1005	1021	CC(=O)C1CC2CC(CC(N)=O)(c3cc(F)ccc3CO)CC(C(=O)O)N2C1	8.062022	0	1.5683443784713749	0.6630341161804294	4.308337469694722	0.9577000000000002	392.4270000000001	55936400	0.16923076	1022	GEN1022	False	True					GEN
1006	1022	Nc1ccc2c(c1)CCC2(F)c1ccc(F)cc1O	7.070190400000001	0	1.1728164672851564	0.7737884613874936	3.257920664661582	3.272800000000001	261.271	80562558	0.10526317	1023	GEN1023	False	True					GEN
1007	1023	COc1cccnc1NC(=O)c1cnn2ccc(N3CCCC3CO)nc12	7.741439	0	1.3138517856597902	0.7001804690701047	3.08008228719525	1.3462999999999998	368.39700000000016	25144087	0.0289855	1024	GEN1024	False	True					GEN
1008	1024	Cc1cc(S(=O)(=O)N2CCOCC2)ccc1NC(=O)Nc1ccc(OC(F)(F)F)cc1	8.06684	1	1.226797103881836	0.7128836775665441	2.1834661365183177	3.5585200000000023	459.44599999999997	4876680	0.038461506	1025	GEN1025	False	False	-7.3	-10.486939393939394	13.644545454545453	68.65369696969697	GEN
1009	1025	c1ccc(CN2CCC(Cc3nnc(C4CC4)s3)CC2)cc1	7.4573894	0	1.2287558078765866	0.8388459776419274	2.193556966654212	3.870200000000003	313.47	49700004	0.0	1026	GEN1026	False	False	-6.4	-36.33200000000001	15.152409090909087	57.01177272727274	GEN
1010	1026	CC(OC1C(=O)C(CC(=O)O)SC1c1cccc(Oc2ccccc2)c1)C1CNC(=O)C1	8.039458999999999	0	1.49573860168457	0.6271533155995935	4.252250794068303	3.5890000000000017	455.53200000000015	88393350	0.16666663	1027	GEN1027	False	True					GEN
1011	1027	Cn1cc(Cc2ccc(C(=O)Nc3cccc(C(C)(C)n4cnc(N)c4C#N)c3)s2)cn1	8.515651	0	1.2912815570831295	0.4689341040924343	3.1065771270113216	3.758480000000002	445.55200000000025	127266522	0.11764705	1028	GEN1028	False	False	-7.6	-37.53242857142857	13.429457142857142	56.29208571428569	GEN
1012	1029	CCCN(CC)C(=O)c1cc(OCC(O)COc2cccc(SC)c2)ccc1O	7.3245473	0	1.2371475219726564	0.5394782999877784	2.8212432061157973	3.804900000000005	419.54300000000006	46234335	0.10526317	1030	GEN1030	False	True					GEN
1013	1030	CC1CN(Cc2ccccc2)CCN1C(=O)c1ccc(C(C)(O)C(F)(F)F)cc1	8.257512	0	1.3084030151367188	0.8400701751472559	2.922287235748449	3.802900000000003	406.44800000000015	15987214	0.04000002	1031	GEN1031	False	True					GEN
1014	1031	CNc1nc2sc(-c3cccnc3NCc3ccccn3)nc2c2c1ncn2C	8.592405	1	1.477641677856445	0.4629856065043801	2.904109265412629	3.6888000000000014	402.48700000000014	58801367	0.06382984	1032	GEN1032	False	False	-8.5	-11.234870967741934	13.976903225806453	67.70390322580644	GEN
1015	1032	Cc1cccc(-c2ccc(CC(C)(C)NCCN)nn2)c1-c1ccccc1	8.205096000000001	0	1.2358185291290291	0.6686421112200681	2.5736330547451143	3.9884200000000014	360.50500000000017	101961150	0.14285713	1033	GEN1033	False	False	-6.6	-27.088666666666665	-7.0498666666666665	55.74399999999999	GEN
1016	1033	CN1CCCC1CNc1cccc(Br)c1	8.295498	0	1.1747088432312012	0.9071491600953396	2.5009327907966203	2.9552000000000014	269.18600000000004	59004674	0.0	1034	GEN1034	False	True					GEN
1017	1034	CC(NCCN1CCOCC1)c1cc(-c2ccccc2)c2c(Cl)ccc(F)c2n1	7.063044500000001	1	1.173264980316162	0.6364411543920747	2.9062421682647592	4.677100000000004	413.92400000000015	137646275	0.08000004	1035	GEN1035	False	True					GEN
1018	1035	CCN(CC)Cc1ccc2c(c1)OCCO2	7.6935205	0	1.3461128711700443	0.778387517140417	1.950246468659369	2.2996	221.29999999999995	115259397	0.05405408	1036	GEN1036	False	False	-5.4	-12.6625625	11.8264375	71.48537500000002	GEN
1019	1036	COc1cc(C=CC(=O)c2cc(C(=O)O)c(O)c(C(C)(C)C)c2)ccc1O	6.8892417	0	1.2139617919921877	0.5428186621031776	2.3987105772226367	3.9982000000000033	370.4010000000002	89356811	0.029411733	1037	GEN1037	False	False	-7.4	-11.4988	12.6018	68.24406666666667	GEN
1020	1037	N#CC1CCCN1C(=O)Nc1nc2cccc(Cc3ccccc3)n2n1	7.8691397	0	1.1814903736114504	0.7899299096564416	3.0658878235409146	2.8399800000000006	346.3940000000002	127860823	0.038461506	1038	GEN1038	False	True					GEN
1021	1038	CCN(C)C(=O)c1ccc(C(N)C(=O)NC2(c3ccc(Cl)cc3)CC2)cc1	8.115474	0	1.2280144691467283	0.8010395698267632	2.8224225878509355	3.2372000000000014	385.89500000000015	46893756	0.15384614	1039	GEN1039	False	True					GEN
1022	1039	CCN1C=CC(CCCc2cc(Cl)cc(O)c2OC2CC(O)CC(F)C2)=NC1	6.973761	1	1.2228579044342045	0.7049587842104575	4.579511252226793	4.246300000000005	410.91700000000014	141060856	0.2153846	1040	GEN1040	False	True					GEN
1023	1040	CC(=O)c1cn(-c2ccc(C(=O)O)cc2)nc1-c1ccncc1	6.955739	0	1.2200959205627442	0.7490882424950188	2.1179906605477985	2.8351000000000006	307.30900000000014	21826097	0.050000012	1041	GEN1041	False	False	-6.9	-10.204833333333333	16.656333333333336	68.7585	GEN
1024	1041	CS(=O)(=O)C1(c2ccc3c(c2)C(=C2C=CC(c4ccc(Cl)cn4)=CC2=O)NN3)CCCCC1	7.743691	1	1.2265292644500736	0.6118927929844749	3.39704971970254	4.802700000000003	482.00500000000017	142455584	0.20987654	1042	GEN1042	False	False	-8.7	-11.160114285714288	10.583257142857144	69.72391428571429	GEN
1025	1042	CC(=O)N1CCC(c2cnn(-c3ccc(Cl)cc3)c2N2CCNCC2)CC1	7.408196	0	1.4900892257690428	0.8792626957285249	2.5341295121338803	2.661200000000001	387.9150000000001	57705481	0.017241358999999998	1043	GEN1043	False	False	-7.7	-10.462857142857144	15.161107142857144	67.70407142857142	GEN
1026	1043	CCOC(=O)C(CC(C)=O)NS(=O)(=O)c1cccc(-c2ccccc2)c1	8.000895	0	1.410506010055542	0.7163527301262627	2.4872537142291726	2.5427	375.44600000000014	11143284	0.03571427	1044	GEN1044	False	True					GEN
1027	1044	c1cnc2ccc(Nc3nccc(-c4cnn(C5CNC5)c4)n3)cc2c1	8.720502999999999	1	1.1716604232788086	0.5930039130554828	2.6122057132398844	2.7762	343.39400000000006	137527471	0.08510643	1045	GEN1045	False	False	-8.1	-10.571714285714286	16.15682142857143	68.40989285714285	GEN
1028	1045	COc1cnc(C)c(N)c1S(=O)(=O)c1ccccc1	6.579106	0	1.1994948863983153	0.9255356642235248	2.3479918429328013	1.81362	278.33299999999997	43806826	0.038461506	1046	GEN1046	False	False	-6.0	-35.40409523809524	15.684714285714286	57.03971428571429	GEN
1029	1046	CC1CC(C(F)(F)F)C=CC1c1coc2cc(S(N)(=O)=O)ccc2c1=O	7.4866724	0	1.2915372371673586	0.8008395217749666	4.0652664005331465	3.298500000000001	387.379	17903073	0.052631557	1047	GEN1047	False	True					GEN
1030	1047	CC(NC(=O)Nc1cc2[nH]nc(N)c2cn1)c1ccccc1F	8.735354	1	1.3006764411926266	0.5954027940687613	2.9180480509937836	2.5619	314.324	73504797	0.0	1048	GEN1048	False	True					GEN
1031	1048	CNC1CCC(Nc2cc(-c3ccccn3)ncn2)(c2ccccc2)CC1	8.515728999999999	0	1.394172191619873	0.7206530322949577	2.6888832695303293	4.008000000000003	359.47700000000015	116899138	0.111111104	1049	GEN1049	False	False	-7.2	-25.972103448275863	-4.66293103448276	54.76113793103447	GEN
1032	1049	O=C(NO)c1cnc(NC(c2ccccc2)C2CCCCN2)nc1	7.574082400000001	0	1.3241940498352047	0.494335687379159	3.348563332502957	1.8909	327.3880000000001	142286887	0.109090924	1050	GEN1050	False	True					GEN
1033	1050	NC(CCF)Cc1cccc2ccccc12	6.864972	0	1.3242172718048095	0.8364507128009739	2.5355227837258845	3.0692000000000004	217.287	131297061	0.045454502	1051	GEN1051	False	True					GEN
1034	1051	CC1=CC(c2nnnc3nc(C)ccc23)N(C(C)Nc2cc(F)cc(F)c2)C1=O	8.015725999999999	0	1.5680467605590822	0.7286096537024905	4.131193496432212	3.2941200000000013	396.4010000000002	67055242	0.10526317	1052	GEN1052	False	True					GEN
1035	1052	Cc1c(N)ncnc1N1CCN(c2nc(-c3[nH]cc4occ(F)c34)nc(N3CCOCC3)n2)CC1	8.383775	0	1.3129807472229	0.44023434331091743	3.3315995831513185	1.59582	480.5080000000003	66645993	0.06557369	1053	GEN1053	False	False	-9.5	-9.380842105263161	16.466763157894736	67.41944736842105	GEN
1036	1053	NC1CCC(NC2CC2c2ccc(-c3ccc(O)cc3)cc2)CC1	6.639473	0	1.2629460334777836	0.8027956496119084	2.9732119039315297	3.7746000000000026	322.45200000000006	71554352	0.0	1054	GEN1054	False	True					GEN
1037	1055	COc1ccc(S(=O)(=O)N2CCCc3ccc(OC)cc32)cc1	7.9914722	0	1.2640159606933592	0.8632201099316456	1.9251861635063765	2.8453000000000013	333.409	110749891	0.0	1056	GEN1056	False	False	-6.5	-11.096086956521738	12.508434782608695	67.58378260869563	GEN
1038	1056	CCCCCCc1nnc2ccc(-c3ccc(C(=O)O)cc3)cn12	6.703287599999999	0	1.2804940700531002	0.6611238665144039	2.1210468508127605	4.217300000000003	323.39600000000013	55068173	0.065217376	1057	GEN1057	False	False	-7.1	-11.875559999999998	12.8378	68.7424	GEN
1039	1057	CC(O)CNCc1ccc(-c2cc3cc(Cl)ccc3[nH]c2=O)nc1	7.6062517	0	1.2081550598144537	0.6653152593626557	2.7802917572623187	2.713900000000001	343.81400000000014	42429524	0.122807026	1058	GEN1058	False	True					GEN
1040	1058	CCc1noc(Cn2c(=O)n(CCNC(C)C)c3ccc(Cl)cc32)n1	7.748769800000002	0	1.2437757015228268	0.6972237482523385	2.5739257416711467	2.4481	363.84900000000016	50842780	0.125	1059	GEN1059	False	False	-6.6	-10.086230769230767	15.576307692307694	67.64873076923075	GEN
1041	1059	CC(=O)N1CCCC1C#CC(O)(c1ccc(Cl)cc1)C(F)(F)F	7.656287700000001	1	1.1700064659118654	0.7945339728954067	3.6169036939008112	3.1042000000000027	345.74800000000016	15986488	0.113636315	1060	GEN1060	False	True					GEN
1042	1060	CC1CN(C(=O)NC2CC3CCCC2C3c2ccccc2)CCN1	6.7458399999999985	0	1.2381341934204098	0.877002104184759	4.448912975891298	2.9621000000000013	327.472	128807899	0.08000004	1061	GEN1061	False	True					GEN
1043	1061	CNCCc1ccc(-c2cc3ccccc3o2)cc1	7.2876678	0	1.2036890506744389	0.7613104410052464	1.8464310863816598	3.8617000000000026	251.329	81035618	0.0	1062	GEN1062	False	False	-6.5	-11.66585	13.281249999999995	67.68955000000001	GEN
1044	1062	CCc1c2c(nc(-c3cc(F)c(OC)c(OC)c3)c1CCCO)NCC2	8.596687	0	1.2607636451721191	0.7927008882482282	2.930762260801912	3.3602000000000016	360.429	139448211	0.09375	1063	GEN1063	False	False	-6.9	-12.062142857142856	11.897392857142858	69.63632142857143	GEN
1045	1063	Cc1cc(C(F)(F)F)cc(NS(=O)(=O)c2ccccc2)c1OC(C)C(F)F	8.406500999999999	1	1.2601685523986816	0.6945089360545172	2.9937405712189182	4.847020000000003	409.376	2108488	0.0	1064	GEN1064	False	True					GEN
1046	1064	NC(=O)c1c(-c2cccnc2)ccc2cc(F)ccc12	7.366216	0	1.323638534545898	0.7742850093008206	2.072954661788198	3.139800000000001	266.275	46940974	0.0	1065	GEN1065	False	False	-6.7	-11.712181818181817	12.720454545454546	69.1380909090909	GEN
1047	1065	COc1cc(Cc2ccc3[nH]cc(CNC(=O)CN)c3c2)ccc1Br	7.957114999999999	1	1.2165163516998287	0.592937078351493	2.3043433271842257	3.1047	402.29200000000014	60248594	0.08620691	1066	GEN1066	False	False	-7.1	-11.535931034482761	11.784206896551723	69.51503448275861	GEN
1048	1066	N#Cc1ccnc(NCC2CCCN2C(=O)CC(N)Cc2cc(F)c(F)cc2F)n1	9.0807905	0	1.2148949623107912	0.6672600250112057	3.5620644513610182	2.1285800000000004	418.4230000000002	45267531	0.017543852	1067	GEN1067	False	True					GEN
1049	1067	NCC(Nc1ncc(C(N)=O)cn1)c1ccccc1	7.540786	0	1.3423182487487797	0.7300613775146958	2.656790475982337	0.6874	257.297	114325552	0.05405408	1068	GEN1068	False	True					GEN
1050	1068	Cc1ncc(-c2ccco2)c2[nH]c(-c3ccccc3)c(N)c12	7.484383	1	1.1850590229034426	0.5750991897788926	2.6287964341098338	4.3805200000000015	289.33799999999997	145306359	0.08333331	1069	GEN1069	False	False	-7.3	-11.65504	11.543560000000001	70.04104	GEN
1051	1069	CC(OC(F)(F)F)C1CCCCN1C(=O)CC(N)Cc1cc(F)c(F)cc1F	7.5082936	0	1.1600689411163332	0.5731537240484536	3.7974013788090737	3.6698000000000017	412.374	129577211	0.12727273	1070	GEN1070	False	True					GEN
1052	1070	N#Cc1ccc(CN2CCc3[nH]c(=O)n4cc5cnccc5c4c3C2)cc1C(F)(F)F	8.34753	1	1.2628505706787108	0.5343197864520822	3.066190242063937	3.6245800000000026	423.39800000000014	13105581	0.07272732	1071	GEN1071	False	False	-8.8	-10.764875	15.1100625	68.7795625	GEN
1053	1071	Cc1ccccc1C1CCc2cccc(Cl)c2O1	8.772969999999999	0	1.2984332561492922	0.7195044510945112	2.5954223430651204	4.714720000000003	258.748	70543775	0.0	1072	GEN1072	False	True					GEN
1054	1072	N#CC1CC(N)CN1S(=O)(=O)c1ccc(C(=O)C2CC2)cc1	7.8454169999999985	0	1.3386099338531494	0.8300332053434596	3.3204412483370582	0.8931800000000001	319.38600000000014	64412159	0.14285707	1073	GEN1073	False	True					GEN
1055	1073	CC1CNNC(N)N(c2ccc(C(=O)O)cc2)C1	7.611836	0	1.1974278450012203	0.5983161527619932	3.5878457786806788	0.17740000000000028	250.30200000000002	143879743	0.23636365	1074	GEN1074	False	True					GEN
1056	1074	COCC1C(C(=O)C2CC2)N(c2cccc(Cl)c2)C(=O)N1c1c(OC)nc(F)c2ccccc12	8.566513	0	1.6663246631622313	0.4493384921259577	3.860297485597611	4.845200000000005	483.9270000000003	90015265	0.104477584	1075	GEN1075	False	True					GEN
1057	1075	CC(C)(C(N)=O)C1CCC(Nc2ncc(N3CCOCC3)c3ncnc-3n2)CC1	8.538085	0	1.1920390605926512	0.7794710397078868	3.006686793625025	1.6901999999999997	399.4990000000003	118436078	0.07575762	1076	GEN1076	False	False	-7.5	-10.09503125	15.661093750000004	68.89734374999999	GEN
1058	1076	CC(C)S(=O)(=O)N1CCC(c2nc(C3(c4ccc(F)cc4)CCCCC3)no2)CC1	7.434447	0	1.2069781780242916	0.6967341310282863	2.7755882408829886	4.3765000000000045	435.5650000000003	124040600	0.0	1077	GEN1077	False	False	-7.0	-37.54436666666667	15.244700000000002	56.63966666666667	GEN
1059	1077	N#CCNC(=O)CN1CCC(Oc2cccc(F)c2F)CC1	7.252746000000001	0	1.3149419784545897	0.8361621145935978	2.3170044986259626	1.4477799999999998	309.316	69521547	0.03773582	1078	GEN1078	False	False	-6.3	-11.244913043478258	13.705869565217395	67.78334782608697	GEN
1060	1078	Cn1cc(-c2c3cnc(-c4cc(F)cc(F)c4)c2C(=O)NC3)c(-c2ccc(F)cc2)n1	8.780119000000001	1	1.2345245361328123	0.5318732848295257	3.562948867479972	4.4768000000000026	420.3940000000002	57382334	0.06122452	1079	GEN1079	False	False	-8.8	-10.9203125	13.004625000000004	69.31428125	GEN
1061	1079	CN1CCN=C1c1ccc(-c2cncc(-c3cccc(OCCN)c3)n2)cc1	8.054164	1	1.253953886032105	0.718949203854668	2.5162649555444645	2.8401000000000005	373.46000000000015	110538873	0.12962961	1080	GEN1080	False	False	-7.6	-37.94256666666667	11.063633333333335	55.95493333333334	GEN
1062	1080	CN1C2=C(C(=O)Nc3ccccc3)C(N)N(Cc3ccc(F)cc3)C(=O)N2C1Cc1ccccc1	7.113823	0	1.2044264793395998	0.5743622742755523	3.4463253385550154	3.712600000000002	471.5360000000002	44562505	0.1875	1081	GEN1081	False	True					GEN
1063	1081	COCCN(Cc1ccc(N)cc1)C(=O)N(C)CC(=O)N1CC(F)CC1C#N	7.600102400000001	0	1.235545349121094	0.7044781287227385	3.5381065047440337	1.2315800000000003	391.4470000000002	74249279	0.11475402	1082	GEN1082	False	True					GEN
1064	1082	O=C(O)n1oc2ccccc2c1=O	7.1103086	1	1.1606976509094242	0.6571978383991118	2.6814205192395963	1.1205999999999998	179.13099999999997	21098972	0.0	1083	GEN1083	False	False	-5.7	-34.66328571428572	15.727785714285714	55.015	GEN
1065	1083	COC(=O)c1ccccc1NC(=O)c1cc2c(C)[nH][nH]c-2cc1=O	8.511658	0	1.2650180339813228	0.64179825515087	2.5071958349888703	2.15512	325.32400000000007	25334633	0.07692301	1084	GEN1084	False	False	-7.4	-11.642333333333333	11.410962962962964	68.41266666666667	GEN
1066	1084	CC(C)(CC(O)(Cn1ccc2ccccc21)C(=O)O)C(=O)NC1C2CC3CC(C2)CC1C3	7.476652	0	1.2289343833923336	0.612952205498197	4.562543280857477	3.814200000000002	438.56800000000015	64471839	0.14285707	1085	GEN1085	False	True					GEN
1067	1085	COc1cc2c(cc1C(C)OC)nc(NC(C)=O)c1nc3[nH]ncc3n12	7.631748	0	1.1900475978851317	0.5828743780685225	3.6133357216053583	2.4332000000000003	354.3700000000002	44189260	0.053571403	1086	GEN1086	False	True					GEN
1068	1086	CCNCC1CNC2Cc3ccccc3CC12	7.209832	0	1.2394259929656979	0.8239623759095149	3.6283782621408123	1.5989	230.355	80649191	0.10526317	1087	GEN1087	False	True					GEN
1069	1087	CCC(Cc1c[nH]c2ccccc12)NS(=O)(=O)c1ccc(OCCCO)cc1	7.1195326	1	1.1943397045135502	0.4541804177427463	2.6395161925050985	3.228700000000001	402.51600000000025	58615686	0.07142854	1088	GEN1088	False	True					GEN
1070	0	C1CN(CC2=C1NC(=O)NC2=O)C3=CN=CC(=N3)C4=CC=CC=N4	8.015	0	0.7659999999999999	0.71	2.7460000000000004	0.478	322.328	112708233	0.034482777	1089	GXA0			-8.5	-11.190692307692306	12.921384615384614	66.92526923076922	GXA	0.0	INDEX0.json
1071	1	C1CCCN(CC1)C2=C(N=CC=C2)NC(=O)C3=NC(=CN=C3N)C4=NC(=NC=C4)N5CCNCC5	8.657	0	0.064	0.503	2.842	1.953	474.57300000000004	141080560	0.03773582	1090	GXA1			-8.5	-10.80582051282051	12.916717948717947	69.25035897435896	GXA	0.0	INDEX1.json
1072	2	CC1=NN=CN1C2=CC=CC(=N2)C3=CC4=C(N=C3)N(C=C4C5CCOCC5)C(=O)N	8.627	0	0.5379999999999999	0.563	3.155	2.8080000000000003	403.44599999999997	70496936	0.081967175	1091	GXA2			-8.8	-11.275156250000002	11.63796875	69.67978124999999	GXA	0.0	INDEX2.json
1073	3	COC1=C(C=CC(=C1)C2=C3C(=CC(=C2)CC4=CN=C(N=C4)O)C5=C3C(=O)NCC5)OC	8.27	0	0.662	0.665	3.1039999999999996	3.201	415.449	52417098	0.18965518	1092	GXA3			-8.5	-11.513575757575754	12.074848484848482	68.96157575757574	GXA	0.0	INDEX3.json
1074	4	CC(=O)N1CCC(CC1)NC(=O)NC2=NC=C3C(=C2)NN=C3N4CCCC4	8.154	0	0.364	0.7609999999999999	2.625	1.69	371.445	69070071	0.0625	1093	GXA4			-8.5	-11.784699999999996	13.733666666666664	68.70013333333334	GXA	0.0	INDEX4.json
1075	5	C1CC1CC2=C3C(=CC(=C2)C4=CC=CC(=C4)C(=O)N5C=CN=C5)NC(=N3)C(=O)N	8.297	1	0.517	0.55	2.861	3.1660000000000004	385.42699999999996	71003808	0.16326535	1094	GXA5			-9.1	-11.394062499999995	13.77984375	69.93756250000001	GXA	0.0	INDEX5.json
1076	6	C1COCCC1CN2C=C(C=N2)NC3=NC=C(C(=N3)C4=C(C=C5C(=C4)C=CNO5)Cl)C(=O)N	8.863999999999997	1	0.7240000000000001	0.504	3.313	3.13	467.917	56458921	0.14473683	1095	GXA6			-8.7	-11.57667567567568	10.823405405405406	68.913	GXA	0.0	INDEX6.json
1077	7	CNC(=O)C1=CC(=C(C=C1)Cl)C2=NC3=C(N2)C(=O)N=C(N3)N	8.388	0	0.914	0.5579999999999999	2.57	0.9079999999999999	318.724	122637444	0.05660379	1096	GXA7			-8.5	-11.730518518518519	15.200259259259255	69.33885185185187	GXA	0.0	INDEX7.json
1078	8	CC1=CC(=NC2=NC(=NN12)C3=C4CNC(=O)C4=CN3C)C(=O)N5CCCC5	8.295	0	0.366	0.728	3.0780000000000003	0.9179999999999999	365.397	53146882	0.1076923	1097	GXA8			-8.7	-10.816178571428573	15.31757142857143	69.04285714285713	GXA	0.0	INDEX8.json
1079	9	C1CCC(C1)N2C3=C(C=NN3C(=N2)C4=CC5=C(C=C4)NN=C5)C(=O)N6CCOCC6	8.024	0	0.55	0.5660000000000001	2.937	2.662	405.462	127764769	0.017857075	1098	GXA9			-8.6	-11.372032258064516	12.409419354838708	70.08251612903226	GXA	0.0	INDEX9.json
1080	10	C1CC2=CC(=C(C=C2NC1=O)C3=NNN4C3=C5C=C(C=CC5=CC=N4)C(F)(F)F)OCCO	8.345	1	0.579	0.638	3.677	1.074	457.412	143482864	0.17283952	1099	GXA10			-8.6	-11.209333333333333	13.718222222222225	69.14219444444444	GXA	0.0	INDEX10.json
1081	11	CCN(CC1=CC=CC(=C1)C2=NC(=NC=C2F)N)C3=NC(=NC(=C3)N4CCNCC4)N5CCCC5	8.046	0	0.728	0.532	2.872	2.6910000000000003	477.592	142022676	0.03636366	1100	GXA11			-8.7	-11.081710526315787	13.702157894736846	68.77671052631578	GXA	0.0	INDEX11.json
1082	12	C1CC(C1)(C2=C(C=C(C=C2)Cl)NC3=NC(=NC4=C3C=NN4)N5CCNCC5)N	8.065	0	0.691	0.534	3.0	2.497	398.902	121291408	0.04838711	1101	GXA12			-8.7	-11.270666666666667	13.73121212121212	69.22942424242423	GXA	0.0	INDEX12.json
1083	13	C1COCCC1NC2=NC=CC(=C2)C3=NN(C(=N3)NC4CCOCC4)CC5=CC(=CC=C5)O	8.658999999999999	0	0.769	0.504	2.883	3.2760000000000002	450.543	10386621	0.09090912	1102	GXA13			-8.6	-9.581083333333336	16.27088888888889	66.99402777777777	GXA	0.0	INDEX13.json
1084	14	CC1=NC(=O)C2=C(N1CC3=CC(=CC=C3)Cl)N=C(C=C2)C4=CC5=C(N4)CCNC5=O	8.097999999999999	0	0.376	0.5329999999999999	2.795	3.083	419.87199999999996	145933022	0.06557369	1103	GXA14			-8.6	-11.5464375	10.80415625	69.4504375	GXA	0.0	INDEX14.json
1085	15	COC1=CC=C(C=C1)NC2=NC(=NC=C2C3=CN=C(N=C3)N4CCOCC4)N5CCC(CC5)CO	8.059	1	0.746	0.527	2.648	2.7310000000000003	477.569	59789771	0.06451619	1104	GXA15			-8.6	-10.439972972972972	13.224972972972973	67.08567567567567	GXA	0.0	INDEX15.json
1086	16	CC1=NC2=CC=CC(=C2N=C1NC3CC(C3)OC)C4=CC5=C(N4)CCNC5=O	8.15	1	0.633	0.65	3.0439999999999996	2.8089999999999997	377.44800000000004	89781968	0.08620691	1105	GXA16			-8.5	-11.797258064516132	11.87345161290323	69.25577419354839	GXA	0.0	INDEX16.json
1087	17	CN1C=C(C=N1)C2=CNC3=C2C=NC=C3C4=NC(=NC=C4)NC5CCN(CC5)C6COC6	8.243	1	0.195	0.502	3.0989999999999998	2.696	430.51599999999996	135355703	0.084745765	1106	GXA17			-9.0	-10.3825	14.631647058823528	68.58385294117647	GXA	0.0	INDEX17.json
1088	18	CC1=NC=CC(=C1)C2=NNC3=C(C(=NC=C32)NC(=O)C4=CC(=NO4)F)F	8.116	0	0.57	0.584	3.1660000000000004	2.847	356.292	46974489	0.07272732	1107	GXA18			-8.7	-11.949964285714287	14.073464285714286	69.83335714285714	GXA	0.0	INDEX18.json
1089	19	CN(CCCNC(=O)NC1=NC2(CCCC2)C(=O)N1)C3=C(C=CC=N3)C4=CC(=CC=C4)F	8.295	1	0.56	0.604	3.384	2.812	438.50699999999995	122428198	0.11538458	1108	GXA19			-8.7	-11.337371428571426	13.466142857142858	67.91711428571429	GXA	0.0	INDEX19.json
1090	20	C1COC2=C(O1)C=CC(=C2)N3C=C(N=C3C4=CC5=C(N4)C=CC(=C5)Cl)CC(=O)N	8.545	0	0.7440000000000001	0.54	2.766	3.4730000000000003	408.845	133998772	0.049999952	1109	GXA20			-8.8	-11.087125000000004	15.4060625	68.53321875	GXA	0.0	INDEX20.json
1091	21	CS(=O)(=O)N1CCC(CC1)C2=CC3=C(C=CN=C3N2)C4=C(C=CC(=O)N=C4)NC5CC(C5)(F)F	8.731	0	0.37	0.569	3.2739999999999996	3.3339999999999996	489.548	11569011	0.08139533	1110	GXA21			-9.0	-10.42936111111111	15.799194444444444	68.30230555555553	GXA	0.0	INDEX21.json
1092	22	COC1=C(C=C2C(=C1)CCNC2=O)C3=NN=C4N3C=C(C=C4)C5=CC=NN5	8.334	0	0.495	0.583	2.889	2.081	360.37699999999995	71708569	0.06451619	1111	GXA22			-8.7	-11.637172413793106	12.908620689655173	68.55413793103448	GXA	0.0	INDEX22.json
1093	23	CN(C)C(=O)CC1=CC=C(C=C1)N2C(=NC(=N2)OCCC3=CC4=C(C3=O)C=CC=C4)N	8.345	0	0.728	0.634	2.802	2.529	417.469	118607865	0.1410256	1112	GXA23			-8.6	-10.131303030303028	16.135696969696973	67.91987878787879	GXA	0.0	INDEX23.json
1094	24	CC(=O)NCC1=CC(=CC(=C1)C(F)(F)F)NC2=NC3=C(C=CN3C(=O)N)NC2=O	8.312999999999999	0	0.595	0.524	2.9189999999999996	2.05	408.34	11568408	0.081967175	1113	GXA24			-8.8	-11.473852941176471	14.501147058823529	68.17876470588236	GXA	0.0	INDEX24.json
1095	25	C1CC(CCC1N)NC2=NC(=CN3C2=NC=C3)C4=CN=C(C=C4)N5CCNCC5	8.107999999999999	1	0.6779999999999999	0.624	2.813	1.883	392.51099999999997	18792893	0.0	1114	GXA25			-8.9	-9.880030303030304	16.92730303030303	68.84033333333333	GXA	0.0	INDEX25.json
1096	26	COC1=C(C=CC(=C1)C2=C3C(=NC=NN3C(=C2)CC4=NC(=NC(=N4)N)N)F)C5CCC5	8.597000000000001	1	0.603	0.504	3.0589999999999997	2.752	420.452	53468641	0.08620691	1115	GXA26			-8.5	-10.20502857142857	15.074085714285715	67.06742857142861	GXA	0.0	INDEX26.json
1097	27	CC1=CC(=NC1)C(=O)NC2=NC3=C(CN(C2)C(=O)N4CCOCC4)C(=CC(=C3)C5=CN=C(N=C5)N)F	8.329	0	0.635	0.654	3.6069999999999998	1.68	492.515	132150916	0.11392403	1116	GXA27			-9.4	-10.876384615384614	10.186769230769233	68.72607692307693	GXA	0.0	INDEX27.json
1098	28	CN1C=C(C(=N1)C2=CC=C(C=C2)F)C3=NN4C=C(N=C4C=C3)NC(=O)C(F)(F)F	8.082	1	0.513	0.531	2.7439999999999998	3.437	404.327	118393851	0.0	1117	GXA28			-8.5	-11.668566666666667	12.2351	68.76536666666668	GXA	0.0	INDEX28.json
1099	29	C1CCN(C1)CCN2C=C(N=C2C3CCN(CC3)C4=C(C(=NC=N4)N)C#N)C5=CC(=NC=C5)F	8.195	1	0.449	0.5579999999999999	3.0	2.8080000000000003	461.54900000000004	89450408	0.0	1118	GXA29			-9.0	-9.436305555555553	16.841444444444445	68.23702777777778	GXA	0.0	INDEX29.json
1100	30	CN1CCN(CC1)C(=O)C2=CC3=C(S2)C(=NC(=N3)C4=CC(=CN=C4)OC)N5CCOCC5	8.572000000000001	0	0.7929999999999999	0.5920000000000001	2.68	1.986	454.556	137429663	0.030769229	1119	GXA30			-8.7	-10.845093749999998	14.671468749999995	67.68246875	GXA	0.0	INDEX30.json
1101	31	COC1=C(C=C(C=N1)C2=CC3=C(C=C2)CNC3)C(=O)NC4=NC5=C(S4)CCNCC5	8.031	1	0.39	0.6	2.86	2.7569999999999997	421.526	62875819	0.0333333	1120	GXA31			-8.5	-10.279212121212119	14.14784848484848	68.25221212121211	GXA	0.0	INDEX31.json
1102	32	C1COCCN1C2=NC=CC(=C2)C3=NC=CC(=C3)C(=O)NC4=NC5=CC=CC=C5N4	8.654	1	0.743	0.546	2.401	3.109	400.44199999999995	29938609	0.01818186	1121	GXA32			-8.6	-9.90625	14.774000000000004	68.6813125	GXA	0.0	INDEX32.json
1103	33	CS(=O)(=O)C1=CC=CC(=C1)C2=C(C=CC(=C2)F)C3=CC4=C(C=C3)NC(=NC4=O)N	8.158999999999999	1	0.5710000000000001	0.54	2.326	3.3819999999999997	409.44199999999995	136023321	0.078125	1122	GXA33			-9.3	-10.98346875	14.6830625	67.40634374999999	GXA	0.0	INDEX33.json
1104	34	COC1=CC=CC(=C1)CNC(=O)C2=CC3=C(CNC(=O)C3=C2)CC4=CC=C(C=C4)NC(=O)C5CC5	8.299	1	0.742	0.5529999999999999	2.8810000000000002	3.195	469.541	55343800	0.17647058	1123	GXA34			-8.5	-10.665368421052632	13.056315789473679	70.68118421052631	GXA	0.0	INDEX34.json
1105	35	CC1=CC2=C(C=C1C3=CC(=CC(=C3)Cl)O)SC(=NC(=N2)N)N	8.203	1	0.5920000000000001	0.745	3.133	3.388	332.816	136832398	0.18867922	1124	GXA35			-8.6	-11.584740740740745	11.606851851851854	67.93670370370371	GXA	0.0	INDEX35.json
1106	36	CN1CCN(CC1)C(=O)C2=CC3=C(N2)C=CC(=C3)NC4=NC(=C(N4)C5CC5)C(=O)N	8.161	0	0.5379999999999999	0.515	2.8169999999999997	1.9980000000000002	407.478	59483519	0.079365015	1125	GXA36			-9.2	-11.339457142857144	13.232314285714288	69.31748571428572	GXA	0.0	INDEX36.json
1107	37	CCNC(=O)C1=CN=C(C=C1)N2CCC3=C(C2)C(=NC(=N3)C4=C(C=CC(=C4)C)O)N5CCCC5	8.224	1	0.379	0.605	2.6630000000000003	3.465	458.566	136105127	0.033898294	1126	GXA37			-8.5	-10.218611111111107	12.062305555555561	67.70686111111111	GXA	0.0	INDEX37.json
1108	38	CCN1C(=O)C2=C(N(C(=C2C1=O)C3CCC(CC3)C(=O)N)C4=CC5=CC=CC=C5C=C4)N6CCNCC6	8.047	0	0.622	0.524	3.011	3.415	499.615	57649276	0.061538458	1127	GXA38			-8.9	-10.816974999999998	12.16555	68.82087500000002	GXA	0.0	INDEX38.json
1109	39	C1CN(CCC1C(=O)N)CC2=CN(C3=C2C(=NC=N3)O)C4=CC=C(C=C4)C5=CC=CC=C5	8.496	0	0.534	0.508	2.53	3.49	427.50800000000004	85827523	0.03571427	1128	GXA39			-8.6	-10.064628571428573	14.36634285714286	67.83702857142858	GXA	0.0	INDEX39.json
1110	40	CC(C)(C)NC(=O)C1=CN=C(C=C1)C2=CN3CCN(CC3=N2)C4=NC=CC(=N4)C5=CN(C=N5)C	8.452	0	0.6559999999999999	0.502	3.0669999999999997	2.6839999999999997	457.542	67439014	0.03571427	1129	GXA40			-8.9	-9.631828571428569	15.43194285714286	68.24577142857143	GXA	0.0	INDEX40.json
1111	41	CN(CC1=CC=CC=C1)C(=O)C2=CC3=C(NNC3=NC=N2)C4=CC=C(C=C4)F	8.169	0	0.757	0.863	3.037	2.628	375.407	58585977	0.2205882	1130	GXA41			-8.5	-10.541366666666667	14.959433333333335	67.21596666666669	GXA	0.0	INDEX41.json
1112	42	CN1C=CC(=CC1=O)C2=CC3=C(C=C2)NC(=O)C34CC(C4)C5=CN=CO5	8.308	1	0.762	0.773	3.5780000000000003	2.8080000000000003	347.374	133822665	0.12244898	1131	GXA42			-8.7	-12.088333333333335	12.291888888888893	68.94377777777778	GXA	0.0	INDEX42.json
1113	43	CC1=C(C(=NN1)N2CCOCC2)C#CC3=CC(=C(N=C3)N)C(=O)N4CC5=C(C4)C=NN5C(C)C	8.556000000000001	0	0.516	0.573	3.361	1.865	460.542	140883134	0.07042253	1132	GXA43			-8.5	-11.126459459459463	11.277405405405405	68.78862162162164	GXA	0.0	INDEX43.json
1114	44	C1C2=C(C=CC(=C2)C3=NC(=CC=C3)C4=CC(=CC(=C4)F)C(=O)N)N=C1N	8.321	0	0.542	0.762	2.6239999999999997	3.198	346.365	143056590	0.116279066	1133	GXA44			-8.6	-11.70936666666667	12.1222	68.76973333333333	GXA	0.0	INDEX44.json
1115	45	CC(C)(C)C1=CN=C(N1)CC2=C(C=CC(=C2)C3=CC(=CC=C3)C(=O)N)C(=O)N	8.094	0	0.56	0.635	2.5780000000000003	3.1630000000000003	376.46	89692074	0.14285713	1134	GXA45			-8.7	-11.97048484848485	12.10030303030303	69.45369696969698	GXA	0.0	INDEX45.json
1116	46	CN1C=CC2=C(N=C(N=C21)S(=O)(=O)NC3CCOCC3)C4=CC5=C(N4)CCNC5=O	8.14	0	0.593	0.523	3.327	0.7070000000000001	430.49	129070258	0.07954544	1135	GXA46			-8.5	-11.535606060606058	12.246151515151515	69.76727272727271	GXA	0.0	INDEX46.json
1117	47	CC(C)C1=NC=C(N1)C2=CN3CCC4=C(C3=N2)C(=CC(=C4)C(=O)N)C5=CCN(CC5)C	8.141	0	0.494	0.6809999999999999	3.326	3.438	416.529	142410449	0.08620691	1136	GXA47			-8.8	-11.375058823529413	13.399147058823536	69.25223529411765	GXA	0.0	INDEX47.json
1118	48	C1=CC(=C(C=C1N2C=C(N=N2)C3=CC(=O)N=C(N3)N)F)C4=C(C=CC(=C4)F)F	8.6	1	0.573	0.565	2.7569999999999997	2.6839999999999997	384.32099999999997	137271907	0.0925926	1137	GXA48			-8.7	-11.472838709677415	10.13016129032258	69.10696774193549	GXA	0.0	INDEX48.json
1119	49	C1CCC(CC1)NC2=NC(=NC(=N2)CC3=C(C=C(C=C3)F)Cl)NC4CCN(CC4)C(=O)CN	8.326	1	0.779	0.563	2.678	3.361	476.0	56971407	0.034482777	1138	GXA49			-8.9	-9.959918918918918	15.843756756756756	67.73786486486486	GXA	0.0	INDEX49.json
1120	50	C=CC1=CC=CC=C1C2=CC(=C3C=CC(=O)N3O)C(=CC4=CN=CN4)N2	8.298	1	0.615	0.633	3.696	1.7719999999999998	344.374	13397049	0.20754719	1139	GXA50			-8.7	-12.258310344827587	11.588241379310345	69.55841379310345	GXA	0.0	INDEX50.json
1121	51	CC1=NC=C(C=C1C2=CC(=C3C=CC(=O)C(=C3)N4CCCC4=O)N=C2)NC5=CN=CN=C5	8.031	0	0.38799999999999996	0.8079999999999999	3.517	3.2910000000000004	424.464	123997528	0.14814812	1140	GXA51			-8.6	-11.103030303030302	12.680606060606058	68.57524242424242	GXA	0.0	INDEX51.json
1122	52	CC1(CCN(CC1)C2=C(N=CC=C2)NC(=O)C3=NC(=CN=C3N)C4=CC=CC=C4)N	8.896	1	0.218	0.612	2.6830000000000003	2.6910000000000003	403.49	118875833	5.960464499999999e-08	1141	GXA52			-8.5	-11.438542857142858	13.292342857142858	68.62619999999998	GXA	0.0	INDEX52.json
1123	53	CC1=CN=C(C2=CC(=NN12)C(=O)N3CC4=C(C3)C=NC=C4)NC(=O)C5=C(C=CC=C5F)F	8.27	1	0.807	0.535	2.918	3.1189999999999998	434.406	124227251	0.053571403	1142	GXA53			-8.9	-10.89142424242424	13.064878787878788	69.46918181818182	GXA	0.0	INDEX53.json
1124	54	C1CN(CCC1(CCO)N)C2=C(C=NC=C2)NC(=O)C3=CC=CC(=N3)C4=C(C=CC=C4F)F	9.01	1	0.6659999999999999	0.529	2.818	3.3539999999999996	453.49300000000005	118873254	0.03174597	1143	GXA54			-8.6	-11.481378378378375	11.748540540540535	67.76213513513517	GXA	0.0	INDEX54.json
1125	55	CC1=NC=CC(=C1)C2=NC(=C3N2C=C(C=N3)Cl)C4=CC5=C(N4)CCNC5=O	8.152000000000001	1	0.648	0.561	3.1060000000000003	3.034	378.82300000000004	60117674	0.0754717	1144	GXA55			-8.7	-9.686275862068968	17.034965517241375	68.25786206896552	GXA	0.0	INDEX55.json
1126	56	CN1C=C(C=N1)NC2=NC(=NC(=C2)N3CCNCC3)C4=CC(=C(C=C4)Cl)Cl	8.05	0	0.6459999999999999	0.695	2.562	3.3369999999999997	404.305	122588706	0.037037015	1145	GXA56			-9.2	-10.947310344827587	15.295896551724136	67.34872413793106	GXA	0.0	INDEX56.json
1127	57	CC1=NC=C2C(=C1C3=C4CCC(=O)NC4=C(C=C3)N5CCCCC5)C(=O)N2	8.713	0	0.541	0.857	2.98	3.498	362.43300000000005	60218330	0.09090912	1146	GXA57			-8.7	-11.103689655172412	13.825413793103447	67.39575862068965	GXA	0.0	INDEX57.json
1128	58	COC1=CC(=C(C=C1)C(=O)N2CCOCC2)NC(=O)NC3=CC=CC(=N3)C4=NN=NN4C5CCCC5	8.001	0	0.10099999999999999	0.536	2.6639999999999997	2.975	492.54	117077361	0.042253554000000006	1147	GXA58			-8.5	-11.40342105263158	10.78778947368421	68.99807894736843	GXA	0.0	INDEX58.json
1129	59	CN1C=C2CCN(CC2=N1)C(=O)C3=C(C(=CC=C3)N4CCC5=C(C6=C(C=C5)C(=N6)N)C=N4)F	8.254	1	0.625	0.659	3.503	2.505	443.486	68157339	0.1076923	1148	GXA59			-9.1	-7.744571428571428	18.057171428571426	68.93782857142858	GXA	0.0	INDEX59.json
1130	60	CCN1C(=CC(=N1)C(=O)N)C2=CC3=C(C=C2)N=C(N=C3N)N	8.391	0	0.54	0.652	2.53	0.7759999999999999	297.322	145553346	0.03773582	1149	GXA60			-8.5	-12.191535714285715	13.909857142857149	69.26599999999999	GXA	0.0	INDEX60.json
1131	61	CC1=CC(=CN=C1)C2=CN3C(=C2)C(=CC4=C3NC(=O)NN4)C(=O)N5CCCC5	8.291	0	0.634	0.6409999999999999	3.1319999999999997	3.008	376.42	139208705	0.09090912	1150	GXA61			-8.8	-10.753064516129033	15.634000000000002	67.87967741935483	GXA	0.0	INDEX61.json
1132	62	C1CC2=C(C=CC(=C2C=N1)C3=CC(=CC=C3)N)C4=CNN=C4	8.502	1	0.65	0.71	2.978	3.301	288.3540000000001	142675648	0.1463415	1151	GXA62			-8.5	-12.145479999999996	12.305280000000005	69.11340000000001	GXA	0.0	INDEX62.json
1133	63	CC(C)(C#N)C1=CC(=C2NNN=C2)C3=CN=C(N=C31)NC4=CC(=CC(=C4)F)F	8.07	1	0.635	0.757	3.637	3.25	379.374	88900041	0.1864407	1152	GXA63			-8.6	-11.67548387096774	13.179741935483868	69.67751612903224	GXA	0.0	INDEX63.json
1134	64	CN1C2=NC(=NC=C2C(=CC=C1)NC3=NC=C(C=C3)N4CCN(CC4)C(=O)C#CCN)N5C=CN=C5	8.476	1	0.534	0.526	3.605	1.085	482.55199999999996	139408150	0.12698406	1153	GXA64			-8.7	-9.039717948717946	14.451564102564099	68.55102564102563	GXA	0.0	INDEX64.json
1135	65	CC(=O)NC1=NC2=C(C=NN2C(=N1)NC)C3=CN=C(C=C3)N4CCC(CC4)N	8.573	0	0.4920000000000001	0.613	2.805	1.114	381.444	134695701	0.034482777	1154	GXA65			-8.7	-10.448687500000002	10.7984375	69.5914375	GXA	0.0	INDEX65.json
1136	66	C1=CC=C(C=C1)C2=C(NNC2=C3C=CC(=O)NN3)N4C=C(N=C4)C5=CC=C(C=C5)F	8.554	0	0.608	0.5429999999999999	3.15	2.525	400.417	118064467	0.1785714	1155	GXA66			-8.6	-10.714676470588238	9.263911764705881	70.68152941176471	GXA	0.0	INDEX66.json
1137	67	CC1=NN=C2N1C=C(C=C2)C3=CN=C4C(=C3)C5=C(N4)C=NC(=C5)C(=O)N	8.14	0	0.4270000000000001	0.51	2.795	2.228	343.35	1859774	0.05128205	1156	GXA67			-8.5	-11.079827586206896	12.890620689655172	69.59920689655172	GXA	0.0	INDEX67.json
1138	68	CC1=NC(=NC(=C1)N2C(=CC(=N2)C(=O)N3CCOCC3)C4=CN=C5C(=N4)C=CN5)C6CC6	8.841000000000003	0	0.616	0.528	3.025	2.259	430.472	45518767	0.017241358999999998	1157	GXA68			-8.7	-10.56357575757576	15.093303030303025	68.28793939393941	GXA	0.0	INDEX68.json
1139	69	C1CCN(CC1)C(=O)CCC2=NC3=C(C(=O)NC3=C4C=CC(=C4)OC)N=C2C5=CN=C(N=C5)N	8.021	1	0.6559999999999999	0.693	3.32	2.015	459.51	66623265	0.08823532	1158	GXA69			-8.5	-10.979324324324326	11.674594594594595	68.07524324324325	GXA	0.0	INDEX69.json
1140	70	C1CC2=C(C1)C=C(C=C2)NC3=NC(=NC(=N3)N4CCC(CC4)O)N5CCC(CC5)(F)F	8.162	0	0.7440000000000001	0.7709999999999999	2.7739999999999996	3.301	430.50300000000004	58972742	0.084745765	1159	GXA70			-9.1	-11.254484848484848	11.820787878787879	68.87566666666666	GXA	0.0	INDEX70.json
1141	71	C1=CC(=CN=C1)OC(=O)C2=CN(N=N2)CC3=CN=C(N=C3N4CCNCC4)N5CCOCC5	8.133	0	0.546	0.508	2.891	-0.023	451.491	9291547	0.10144925	1160	GXA71			-8.9	-11.729676470588233	11.235617647058824	68.88461764705883	GXA	0.0	INDEX71.json
1142	72	C1CC(=O)NC2=C1C(=C(C=C2)O)C(=O)NCC3CCN(CC3)CC4=CC=CC=C4	8.036	0	0.708	0.682	2.401	2.9189999999999996	393.48699999999997	9464615	0.051724136	1161	GXA72			-8.5	-11.640843749999998	13.64015625	68.89068749999997	GXA	0.0	INDEX72.json
1143	73	CC1=C(C=C(C=C1)F)S(=O)(=O)C2=CC(=C(C=C2)Cl)C3=CC(=NC(=N3)N4CCOCC4)N	8.857999999999997	0	0.701	0.633	2.56	3.4960000000000004	462.934	59507948	0.028571427000000007	1162	GXA73			-9.1	-11.467060606060604	13.071242424242424	68.81472727272727	GXA	0.0	INDEX73.json
1144	74	C1CN(CCC12C3=CC=CC=C3NC2=O)C(=O)C4=CC5=C(N4)C=CN=C5	8.147	0	0.687	0.711	3.02	2.6889999999999996	346.39	56890897	0.019607782	1163	GXA74			-8.8	-11.162142857142856	13.283928571428573	66.99828571428573	GXA	0.0	INDEX74.json
1145	75	CN1C=C(C(=N1)C2=CC=C(C=C2)F)C3=NN4CC(=C(C=N4)C5=CN=CC(=N5)N6CCOCC6)N=N3	8.418	0	0.8909999999999999	0.578	4.31	2.693	472.48800000000006	129237696	0.09230769	1164	GXA75			-9.8	-10.212028571428577	15.180199999999996	68.36482857142855	GXA	0.0	INDEX75.json
1146	76	CC1=CC=C(C=C1)N2C(=C3C(=NNC4=CC(=NC=C43)N(C)C)C)NC2=NC(=O)C	8.157	1	0.7959999999999999	0.8220000000000001	3.523	2.938	389.463	1217483	0.18032783	1165	GXA76			-9.2	-11.613064516129027	13.056322580645164	68.94187096774196	GXA	0.0	INDEX76.json
1147	77	COC1=CC=C(C=C1)C2=CC=C(C=C2)S(=O)(=O)C3=CC4=C(CCCN4)C(=O)N=C3N	8.187999999999999	1	0.5379999999999999	0.664	2.5469999999999997	2.89	423.494	57763204	0.11842102	1166	GXA77			-8.5	-10.271151515151514	13.104151515151514	67.77703030303032	GXA	0.0	INDEX77.json
1148	78	CC1=C(C=CC=N1)C2=C3C(=NC(=NC=N3)N4CCC(CC4)N5CCOCC5)N(N=C2)C(C)(C)C	8.262	0	0.7559999999999999	0.675	3.7089999999999996	2.7939999999999996	462.602	139309534	0.171875	1167	GXA78			-8.6	-10.781735294117649	13.558029411764707	69.36576470588234	GXA	0.0	INDEX78.json
1149	79	C1COCCC1NC2=NC=CC(=C2)C3=NC(=C4C=CC=NC4=C3)NC5CCS(=O)(=O)CC5	8.517999999999999	1	0.853	0.606	2.7910000000000004	3.272	453.56800000000004	64588325	0.11475402	1168	GXA79			-8.8	-11.477441176470585	10.615676470588236	69.87961764705882	GXA	0.0	INDEX79.json
1150	80	CC1=NC=C(C=C1)C2=CC(=CN=C2N)C3=CC(=NN3C)C(=O)NC4CCC(CC4)C(=O)OC	8.067	0	0.597	0.575	2.738	2.8960000000000004	448.527	130286425	0.06557369	1169	GXA80			-8.5	-10.666444444444442	11.902583333333332	68.66974999999996	GXA	0.0	INDEX80.json
1151	81	COC1=C(C=CC2=C1N=C(N3C2=NCC3)N4C=CN=C4C5=NC=C(C=C5)F)Cl	8.498	0	0.5660000000000001	0.6659999999999999	3.205	3.358	396.81300000000016	101582659	0.07142854	1170	GXA81			-8.9	-11.681142857142856	12.912678571428573	68.63989285714287	GXA	0.0	INDEX81.json
1152	82	C1CCC2=C(C1)N(C(=O)NC2=O)C3=CN(C4=C3C(=NC=N4)N)C5CCN(CC5)C(=O)CO	8.066	0	0.685	0.515	3.109	-0.113	439.476	118329054	0.04347825	1171	GXA82			-8.5	-10.379888888888892	14.086277777777779	67.94408333333334	GXA	0.0	INDEX82.json
1153	83	CC1=NN=C(C(=C1)NC2=C(C=NN3C2=C(C(=C3)F)F)Cl)N(C)C4=NC(=NC=C4)N	8.221	0	0.439	0.52	3.48	3.248	417.811	58328577	0.065217376	1172	GXA83			-8.6	-10.16815625	15.3015	67.79203125000001	GXA	0.0	INDEX83.json
1154	84	CC1=NOC2=C1CN(CC2)C3=NC=CN=C3C4CN(C4)C5=NC6=CC=CC=C6C=C5	8.112	0	0.789	0.523	2.904	3.488	398.47	126934111	0.07272732	1173	GXA84			-8.9	-9.9568	15.824366666666668	68.27606666666667	GXA	0.0	INDEX84.json
1155	85	C1COCCC1NC2=C(C3=NC(=NN3C(=N2)SC4=CC(=CC(=C4)Cl)F)N)N	8.054	0	0.7829999999999999	0.563	3.1519999999999997	2.823	409.87800000000004	123658420	0.14705884	1174	GXA85			-8.7	-11.925125	13.419375000000002	68.77	GXA	0.0	INDEX85.json
1156	86	CCCCC1=CN=C2C(=C1)C(=CN=C2N3CCN(CC3)CCO)C4=CN=C(C=C4)N	8.312999999999999	1	0.522	0.623	2.6489999999999996	2.7310000000000003	406.534	62015212	0.05660379	1175	GXA86			-8.5	-10.81372727272727	14.49978787878788	67.7238484848485	GXA	0.0	INDEX86.json
1157	87	C1CN(C2=C1C=C(C=C2)C3=C(C4=C(N3)CCNC4=O)CCN5CCNC(=O)C5)C(=O)N	8.46	1	0.483	0.569	3.1439999999999997	0.38299999999999995	422.48900000000003	70681261	0.047618985	1176	GXA87			-8.7	-11.659777777777775	12.21086111111111	69.55875	GXA	0.0	INDEX87.json
1158	88	CC1=C(C=CC(=C1)C#N)OCC2=CC(=NC3=C2C(=NC(=N3)N4CCOCC4)N5CCOCC5)C	8.235	1	0.41700000000000004	0.569	2.7760000000000002	2.766	460.538	67385926	0.06557369	1177	GXA88			-9.1	-10.972852941176471	13.475294117647062	69.32973529411764	GXA	0.0	INDEX88.json
1159	89	CC1=C(N=CC=C1)CN2CCC3(CC2)C(=O)N(C(=O)N3C4=CC(=NC=N4)O)C5=CC=C(C=C5)F	8.087	0	0.243	0.595	3.3939999999999997	3.033	462.485	67284121	0.060606062	1178	GXA89			-8.6	-10.43531428571429	13.34705714285714	67.1956	GXA	0.0	INDEX89.json
1160	90	C1CCC(C1)N2C3=CC(=NC=C3C(=N2)C4=CC=CC(=N4)CN5CCOCC5)N6CCOCC6	8.085	1	0.812	0.593	2.787	3.2769999999999997	448.57099999999997	44595483	0.0	1179	GXA90			-8.6	-10.519030303030302	13.586121212121212	68.49812121212122	GXA	0.0	INDEX90.json
1161	91	C1CC(=O)C2=CN=C(N=C21)NC3=CC(=C(C=C3)Cl)C4=CC5=C(N4)CCNC5=O	8.083	1	0.512	0.634	2.906	3.284	393.834	129270956	0.10526317	1180	GXA91			-8.5	-10.951741935483868	10.737000000000004	68.02425806451615	GXA	0.0	INDEX91.json
1162	92	C1C2CC3CC1CC(C2)C3(C(=O)NC4=CN=CC(=C4)C5=CC=C(C=C5)C(=O)NC6=NC=NC=N6)N	8.312000000000001	1	0.905	0.522	4.095	3.278	469.54900000000004	128090160	0.111111104	1181	GXA92			-9.0	-9.580615384615381	14.482820512820512	68.25674358974359	GXA	0.0	INDEX92.json
1163	93	COC1=CC=C(C=C1)C2=CN=C(C(=N2)OC3=CC4=C(C=C3)C5(CCC5)NC4)CC(=O)N	8.522	1	0.8590000000000001	0.638	3.292	3.455	416.481	67627763	0.11475402	1182	GXA93			-8.6	-11.802676470588233	11.950970588235295	69.53073529411765	GXA	0.0	INDEX93.json
1164	94	CC1(CC(C1)(C2=CC=C(C=C2)C3=C(N4COC5=CC=CC=C5C4=N3)C(=O)N)O)O	8.038	0	0.733	0.635	3.014	2.398	391.42699999999996	86766557	0.09375	1183	GXA94			-8.5	-11.375424242424245	12.842151515151516	68.5829090909091	GXA	0.0	INDEX94.json
1165	95	CN1CCC(CC1)C2=C3C=CN=C(N3N2)NC4=NC=CC(=N4)OCCN5CCCC(C5)(F)F	8.437000000000001	0	0.6970000000000001	0.56	3.385	3.115	460.533	126683921	0.16249996	1184	GXA95			-8.8	-10.127514285714286	15.301828571428572	69.48337142857143	GXA	0.0	INDEX95.json
1166	96	C1=CC(=CC(=C1)O)C2=CC3=C(C=CN=C3N2)C4=NC(=NC=C4)N	8.016	1	0.546	0.528	2.503	2.975	303.325	16039155	0.0	1185	GXA96			-8.5	-11.557333333333334	11.65	68.32733333333333	GXA	0.0	INDEX96.json
1167	97	CC1=NC=CC(=C1)C2=NNC(=C2)C(=O)N3CCN(CC3)C4=NC=CC(=N4)C5=CC=NC=C5	8.038	0	0.47	0.535	2.5860000000000003	2.595	426.48400000000004	51046468	0.0	1186	GXA97			-8.5	-10.670818181818186	12.740424242424245	68.14618181818183	GXA	0.0	INDEX97.json
1168	98	COC1=CC(=CC(=C1)NC2=NC(=NC3=C2N=CN3C(=O)C4CCC(CC4)OC)C(=O)O)OC	8.226	0	1.008	0.546	2.89	3.1310000000000002	455.471	67362966	0.109375	1187	GXA98			-8.5	-11.066171428571426	14.15214285714286	69.47354285714287	GXA	0.0	INDEX98.json
1169	99	CC(=O)C1=CC(=CC2=C1C=CC=N2)C3=CNNC3=C4C=CC(=CC4=O)C	8.305	1	1.016	0.647	2.9819999999999998	3.225	343.38599999999997	5225338	0.15555555	1188	GXA99			-8.7	-10.825821428571427	15.039107142857144	67.76525	GXA	0.0	INDEX99.json
1170	100	CC(C)(C)C1=C(C=CC(=C1)F)CN2C(=CC3=C(N=C(C=C32)N4CCN(CC4)C)C(=O)N)N	8.132	0	0.688	0.653	2.884	2.9539999999999997	438.551	58179306	0.04411763	1189	GXA100			-8.6	-11.597972222222221	12.741611111111107	68.60627777777779	GXA	0.0	INDEX100.json
1171	101	CC1=CC=C(O1)C2=NN(C=C2C3=NC(=O)CCC3=N)NC4=NC(=CC(=N4)N)C5CC5	8.238	0	0.6409999999999999	0.5920000000000001	3.8480000000000003	2.7060000000000004	404.434	143890456	0.13432829999999998	1190	GXA101			-9.2	-11.594529411764706	11.666529411764705	68.30823529411765	GXA	0.0	INDEX101.json
1172	102	CN1C2=C(C=CC(=C2)C3=CC(=NN3C4=CC=CC=C4)C(=O)N5CCOCC5)N=C1	8.083	1	0.547	0.542	2.391	2.898	387.44300000000004	137840630	0.017543852	1191	GXA102			-8.5	-10.57137931034483	15.716241379310349	67.9028275862069	GXA	0.0	INDEX102.json
1173	103	CC1=NC2=C(C3=C(N2)CCC4=C3C(=NC=N4)NC5=CN=CC(=C5)C(=O)N)C=C1	8.195	1	0.46799999999999997	0.509	3.063	2.6639999999999997	371.404	50784426	0.07142854	1192	GXA103			-9.0	-11.56409375	11.7054375	68.0994375	GXA	0.0	INDEX103.json
1174	104	CN(C1=CC=CC(=C1)C2=NNC3=CC=CC=C32)C(=O)C4CCC(CC4)C(=O)N	8.16	0	1.112	0.73	2.417	3.484	376.46	68023640	0.120000005	1193	GXA104			-8.9	-11.741451612903225	11.612483870967743	68.56154838709678	GXA	0.0	INDEX104.json
1175	105	CNC(=O)C1=CN(C2=C1C3=C(C=C2)C4=C(N3)CCNC4=O)CCN5CCNCC5	8.235	1	0.653	0.523	3.032	0.6729999999999999	394.47900000000004	25066203	0.068965495	1194	GXA105			-8.5	-11.69648484848485	13.109242424242424	70.10033333333332	GXA	0.0	INDEX105.json
1176	106	CC(C)(C1=CN=CC(=C1)C2=C3C(=C4C=CNC4=C3C(=N2)N5CCNCCC5)N6CCOCC6)O	8.062999999999999	0	0.789	0.613	3.647	0.361	460.582	144383710	0.100000024	1195	GXA106			-8.5	-11.167648648648646	11.231675675675678	69.05475675675676	GXA	0.0	INDEX106.json
1177	107	C1CNCCC2=C1NC(=C2)C3=NC(=CN=C3OC4=CN=C(C=N4)N)C5CCOCC5	8.294	0	0.693	0.601	3.415	2.218	407.478	68654883	0.06451619	1196	GXA107			-8.6	-10.451882352941176	15.253147058823526	67.89170588235295	GXA	0.0	INDEX107.json
1178	108	CC1=NC=NC(=C1C#CC2=CN=C(C=C2)N)C3=NC(=NC(=C3)N4CCNC4)C(F)(F)F	8.266	0	0.7170000000000001	0.6	3.339	2.005	426.406	58640935	0.09090912	1197	GXA108			-8.5	-10.838794117647062	14.458058823529413	68.02923529411764	GXA	0.0	INDEX108.json
1179	109	CC1=C2C(=CC(=C1)C3CCN(CC3)C)NC(=C4C(=CC=CC4=O)N5CCCNCC5)NC2=O	8.551	0	0.46399999999999997	0.605	3.255	2.489	447.583	118797320	0.08955222	1198	GXA109			-9.0	-10.950027777777775	10.768694444444444	69.99127777777778	GXA	0.0	INDEX109.json
1180	110	CC1=C2C(=CC(=C1)C3=C(NNC3=O)C)C(=O)N(N=N2)C4=CC5=C(C=C4)OCO5	8.003	1	0.58	0.551	2.885	1.81	377.36	3126510	0.0806452	1199	GXA110			-8.5	-11.4725	12.176333333333332	69.33713333333334	GXA	0.0	INDEX110.json
1181	111	CC(C)(C)C1=CC(=C(N=C1)NC2=CC3=CN=C(N=C3C=C2)N4CCNCC4)C(=O)N	8.245	1	0.541	0.612	2.656	2.574	405.506	25023707	0.05084747	1200	GXA111			-8.7	-10.67979411764706	13.34694117647059	68.00973529411765	GXA	0.0	INDEX111.json
1182	112	CN(C1CCC(CC1)NS(=O)(=O)N)C2=NC(=NC(=N2)N3CCOCC3)N4CCC5=CC=CC=C54	8.28	0	0.721	0.61	2.9339999999999997	0.943	488.61800000000005	118444235	0.089743555	1201	GXA112			-8.8	-9.981486486486489	15.722378378378382	68.59521621621623	GXA	0.0	INDEX112.json
1183	113	COC1=C(C=C(C=C1)CNC2=NN=C(C3=C2CN(CC3)C4=NC=NC4=O)C(=O)N)N5CCCCC5	8.491	0	0.46799999999999997	0.64	3.2289999999999996	1.5119999999999998	476.541	11178606	0.04285711	1202	GXA113			-8.7	-11.37978947368421	10.611868421052632	70.84697368421052	GXA	0.0	INDEX113.json
1184	114	C1=CC(=CC=C1C2=NC(=C3C=CC(=O)C=C3)NC4=CC(=CC=C4)OCC(=O)O)C(=O)N2	8.184	1	0.525	0.568	3.819	2.349	415.405	142547686	0.19642854	1203	GXA114			-8.7	-11.158676470588237	14.568058823529416	68.80367647058823	GXA	0.0	INDEX114.json
1185	115	CN(C)CC1=C(C(=O)N(N=C1)C2=CC=C(C=C2)OC)CC3=C4C=CC=C5C3=C(N=C4)C(=O)NC5	8.531	0	0.738	0.614	3.989	2.4419999999999997	455.51800000000003	55918133	0.1449275	1204	GXA115			-8.3	-37.58371428571429	14.337514285714285	54.70505714285713	GXA	1.0	INDEX115.json
1186	116	CC1=C(C=C(C=C1)C(=O)NC2=C(C=CC(=C2)C(=O)N)OC)C3=CC4=C(N3)CCNC4=O	8.342	1	0.568	0.508	2.4930000000000003	2.636	418.45300000000003	60118614	0.08333331	1205	GXA116			-8.3	-37.75966666666668	15.219277777777775	55.62355555555556	GXA	1.0	INDEX116.json
1187	117	CN1C=C(C2=CC=CC=C21)C3=CC4=C(C=C3)N5C=NN=C5C(=C4)CC(=O)N	8.374	1	0.645	0.54	2.655	3.069	355.401	59655905	0.08510643	1206	GXA117			-8.5	-38.43493103448275	13.92406896551724	53.39282758620689	GXA	1.0	INDEX117.json
1188	118	C1=CC(=CC=C1C2=NC(=C(N2)C3=CC=C(C=C3)F)C4=NC(=NC=C4)N)C(=O)N	8.096	0	0.701	0.506	2.371	3.0210000000000004	374.379	24809766	0.07317078	1207	GXA118			-8.3	-39.16190909090908	12.667424242424245	54.01760606060606	GXA	1.0	INDEX118.json
1189	119	CN1CCCN(CC1)C2=NC=C(C=C2)NC(=O)C3=C(N(N=C3)C4=CCC5=CC=CC=C5C4)C(=O)N	8.135	0	0.64	0.5920000000000001	2.931	2.411	471.565	138586869	0.09230769	1208	GXA119			-8.8	-37.66881578947368	4.990157894736842	61.24223684210526	GXA	1.0	INDEX119.json
1190	120	CC1=NC2=C(C=C1)C=C(C=C2)C(=O)N(C)CC3=CC=CC4=C3N(C=C4C(=O)N)C	8.304	0	0.625	0.584	2.457	3.406	386.455	24504683	0.09302324	1209	GXA120			-8.4	-38.528483870967726	11.074096774193547	56.65935483870968	GXA	1.0	INDEX120.json
1191	121	C1CC2=C(C(=O)N1)CC(=O)N2CC3=C(C=C(C=C3)C4=CC=CC5=C4C(=NN5C6CC6)F)C(=O)N	8.769	0	0.795	0.611	3.3139999999999996	2.783	459.481	124130757	0.10958904	1210	GXA121			-8.7	-36.95551351351352	14.475891891891894	55.90894594594594	GXA	1.0	INDEX121.json
1192	122	CC1=CC=C(C=C1)CC2=C(N3C4=NCCC4=CC=C3C2=O)C(=O)N	8.001	0	0.615	0.9229999999999999	3.2880000000000003	1.788	319.3640000000001	66997770	0.16071427	1211	GXA122			-8.6	-35.58680769230769	15.541230769230776	55.97819230769232	GXA	1.0	INDEX122.json
1193	123	CC1=CC(=NC(=C1)NC2=NC=CC(=C2)C(F)(F)F)C3=CN=C(C=C3)N4CCN(CC4)C(=O)CN	8.461	0	0.774	0.589	2.674	3.217	471.48699999999997	120604869	0.055555522	1212	GXA123			-8.3	-38.62932432432433	9.995810810810813	57.09918918918919	GXA	1.0	INDEX123.json
1194	124	C1CNCCC1OC2=CC=CC3=C2N=C(N=C3N4CCC(CC4)O)OCC5=CC(=CC=C5)F	8.077	0	0.736	0.593	2.714	3.44	452.53	14576050	0.08823532	1213	GXA124			-8.4	-38.974914285714284	12.076028571428573	54.20165714285715	GXA	1.0	INDEX124.json
1195	125	CC1=C(N=CN1C2CCCC2)NC(=O)C3=CC4=C(C=C3)C5=C(CCNC5)C(=O)N4	8.17	1	0.29100000000000004	0.64	2.865	3.0460000000000003	391.475	89453391	0.049999952	1214	GXA125			-8.2	-39.1493125	7.532562500000001	58.22328125	GXA	1.0	INDEX125.json
1196	126	CC1=NC=CC(=C1)NC(=O)C2=CN(C3=C(C2=O)C=CC=N3)C4=CC5=C(C=C4)C=C5C(=O)N	8.394	1	0.5479999999999999	0.523	2.807	2.681	423.43199999999996	118560649	0.07843137	1215	GXA126			-8.6	-38.45288571428571	11.973714285714287	55.58042857142858	GXA	1.0	INDEX126.json
1197	127	C1=CC2=NC=CC(=C2C=C1F)C3=NNC(=O)N3C4=CC5=C(C=C4)N=CN5	8.665	0	0.732	0.514	2.6319999999999997	2.7910000000000004	346.325	2321274	0.019230723	1216	GXA127			-8.7	-35.82132142857143	16.109178571428572	56.26164285714287	GXA	1.0	INDEX127.json
1198	128	CC1=CC(=C2C(=O)C3=C(N2C1)CCC(=O)C3)CCCC4=CC=C(C=C4)OCC(=O)NO	8.147	0	0.644	0.518	3.352	2.9989999999999997	422.481	139535349	0.16883117	1217	GXA128			-8.2	-38.774696969696976	13.18390909090909	53.56493939393939	GXA	1.0	INDEX128.json
1199	129	CC1=C(C=CC(=C1)F)C2=C(NNC2=O)C3=CNN=C3	8.193	0	0.7120000000000001	0.659	2.885	2.208	258.256	12859029	0.02439028	1218	GXA129			-8.3	-35.22599999999999	15.483000000000002	55.39322727272727	GXA	1.0	INDEX129.json
1200	130	C1=CC=C(C=C1)CC2=CC3=C(C=C2)NC(=C4C(=C5C=CC=CC5=NC4=O)F)NO3	8.633	0	0.555	0.6659999999999999	2.9530000000000003	2.736	385.398	132466580	0.21875	1219	GXA130			-8.2	-37.040612903225814	15.479709677419354	55.90083870967742	GXA	1.0	INDEX130.json
1201	131	C1CN(CC2=C1C=NC(=C2)C3=NC(=NC=C3)NC4=CN=CC(=C4)C(=O)N)C5=CC=CC=C5	8.2	0	0.716	0.506	2.635	3.339	423.48	143666546	0.041666627000000005	1220	GXA131			-8.3	-37.81751428571428	13.5916	55.189428571428564	GXA	1.0	INDEX131.json
1202	132	CC1=NC(=NC2=C1CCN(CC2)C)C3=C4C=C(C(=C4)NC(=O)C5=CC(=CC=C5)F)N=N3	8.306000000000001	0	0.335	0.7070000000000001	3.6630000000000003	2.653	416.46	124012890	0.109375	1221	GXA132			-8.7	-38.242125	11.80521875	55.8535	GXA	1.0	INDEX132.json
1203	133	C1=CC=C(C(=C1)C2=NNC(=O)C3=C(N2)C=CC(=C3)C4=CN=CC=C4)C(=O)N	8.012	1	0.532	0.6679999999999999	2.614	2.365	357.37300000000016	5279406	0.100000024	1222	GXA133			-8.6	-37.523451612903216	12.854612903225807	55.681290322580644	GXA	1.0	INDEX133.json
1204	134	CN1C=C(C2=CC=CC=C21)C3=C(C(=O)NC3=O)C4=NSN=C4C5=CC=CC=C5F	8.365	0	0.982	0.531	2.7560000000000002	3.403	404.426	65474124	0.13559324	1223	GXA134			-8.3	-36.31676666666667	15.297233333333335	56.21633333333333	GXA	1.0	INDEX134.json
1205	135	CN1CCC(CC1)N(C)S(=O)(=O)C2=CC3=C(C=C2)N(C(=O)C3=O)CC4=CC=CC5=CC=CC=C54	8.087	0	0.5479999999999999	0.527	2.461	3.284	477.586	9844629	0.05194807	1224	GXA135			-8.3	-38.486529411764714	15.321588235294115	53.77458823529411	GXA	1.0	INDEX135.json
1206	136	C1C2CC3CC1CC(C2)(C3)NC(=O)NC4=CC=C(C=C4)C5=NC=C(C=C5)S(=O)(=O)N6CCNCC6	8.138	1	0.605	0.59	3.713	3.4330000000000003	495.649	10454530	0.082191765	1225	GXA136			-8.5	-39.70052631578947	8.513789473684207	56.760394736842095	GXA	1.0	INDEX136.json
1207	137	CCNC1=C(C=C2C(=C1)CC3=C2NNC3=C4C=CC(=C5C=CC(=O)C=C5)C=C4)N6CCN(CC6)C	8.048	0	0.301	0.644	3.4360000000000004	1.899	465.601	134269072	0.14925373	1226	GXA137			-8.5	-26.116157894736837	-5.906236842105263	56.23518421052631	GXA	2.0	INDEX137.json
1208	138	CC1=CN=C(N=C1C2=CC=C(C=C2)C(=O)N3CCC4=C(C3)N=C(C=C4C)N5CCOCC5)N6CCC6	8.42	0	0.449	0.562	2.748	3.4010000000000002	484.60400000000004	83283396	0.068965495	1227	GXA138			-8.9	-26.715027777777767	-7.254361111111113	55.50383333333333	GXA	2.0	INDEX138.json
1209	139	CC1=NN(C2=C1CN(CC2)C3=NC(=NC=C3)NC4=CN5C=CN=CC=C5C(=N4)N)C6=CC=CC=C6F	8.4	0	0.7979999999999999	0.588	3.798	2.9960000000000004	482.527	87270473	0.102941155	1228	GXA139			-8.8	-26.65358974358973	-6.880615384615385	56.66966666666666	GXA	2.0	INDEX139.json
1210	140	CC1=C2C(=CC(=N1)NC(=O)NCC3=NC4=CC=CC=C4N3)C(=O)C=C(O2)C	8.182	1	0.589	0.518	2.628	3.003	363.37699999999995	4584886	0.14035088	1229	GXA140			-8.3	-26.68516666666667	-5.257899999999999	56.62593333333333	GXA	2.0	INDEX140.json
1211	141	C1CCN(CC1)C2=CC=CC3=NC(=C4C5=C(C=CC=C5)NN4)N=CC=C3C2=O	8.215	0	0.6970000000000001	0.802	3.032	1.778	371.444	4789382	0.173913	1230	GXA141			-8.2	-25.9896	-4.3993	54.53233333333333	GXA	2.0	INDEX141.json
1212	142	C1=CC=C(C=C1)C2=CC=C(S2)C(=O)NC(=C3C=CC(=O)NN3)N	8.15	0	0.787	0.687	2.958	1.463	326.381	71670595	0.2037037	1231	GXA142			-8.2	-26.554107142857145	-3.886571428571428	55.29721428571429	GXA	2.0	INDEX142.json
1213	143	C1CC(CCC1CNC(=O)NC2=NC=CN=C2)N3CCC4=CN=C(C=C43)C5=CNC(=O)N=C5	8.462	0	0.703	0.5489999999999999	3.017	2.365	446.515	68349665	0.0666666	1232	GXA143			-8.6	-25.53461111111111	-6.9856388888888885	52.165138888888904	GXA	2.0	INDEX143.json
1214	144	COC1=CC=CC2=C1N=C3C2=CNNC3=C4C=CC(=C5C=CC(=O)C=C5)C=C4	8.142999999999999	1	0.82	0.8079999999999999	3.536	1.8840000000000001	367.408	22059597	0.12727273	1233	GXA144			-8.2	-26.54300000000001	-5.410566666666666	55.00446666666666	GXA	2.0	INDEX144.json
1215	145	CC1=C2C(=NC(=NC2=O)C(C)C)N=C1N3CCN(CC3)C(=O)NC4C5CC6CC(C5)CC4C6	8.406	0	0.655	0.701	4.537	2.86	450.587	10315345	0.13636369	1234	GXA145			-8.3	-26.857264705882354	2.495911764705883	38.97720588235296	GXA	2.0	INDEX145.json
1216	146	CC1=NC=NC(=C1)C2=CC3=C(C=C2)NC(=O)C(=C3)C4=CC5=C(N4)CCNC5=O	8.807	1	0.748	0.504	2.853	2.575	371.4	50965069	0.0625	1235	GXA146			-8.8	-26.32070967741936	-4.904193548387097	53.81209677419356	GXA	2.0	INDEX146.json
1217	147	CC(=O)C1=CC(=CS1)C2=CC(=NC(=N2)N3CCN(CC3)C(=O)C4CCC(CC4)C)N5CCNCC5	8.426	0	0.795	0.636	2.823	3.292	496.681	59777082	0.099999964	1236	GXA147			-8.4	-25.66666666666667	-4.80561111111111	55.3416388888889	GXA	2.0	INDEX147.json
1218	148	C1CCC2(C1)C3=C(C=CN=C3)C4=CN=C(N=C42)NC5=NC=C(C=C5)N6CCNCC6	8.436	0	0.579	0.7	3.475	3.26	399.50199999999995	44252785	5.960464499999999e-08	1237	GXA148			-8.3	-26.074437499999995	-4.831812499999999	54.77406249999999	GXA	2.0	INDEX148.json
1219	149	C1CC(CCC1C2=NNN3C2=C4C(=CN3)NCCO4)C5=CC(=NC(=C5)F)C#N	8.648	0	0.956	0.6709999999999999	4.04	1.733	381.415	117656328	0.21739131	1238	GXA149			-8.2	-26.672193548387106	-5.140096774193546	56.892903225806464	GXA	2.0	INDEX149.json
1220	150	CN(C)C(=O)C1CCC(CC1)NC2=NC(=C(C(=N2)NC3CCC(CC3)N4C=CC=CC4=O)F)N	8.349	0	0.498	0.593	2.957	3.014	471.58099999999996	73673204	0.125	1239	GXA150			-8.2	-26.639263157894746	-7.027157894736843	54.62786842105264	GXA	2.0	INDEX150.json
1221	151	CN1CCN(CC1)C2=CC=C(C=C2)C3=CN=C4C(=C3)C5=CC(=NC=C5N4)C(=O)N	8.261000000000001	1	1.082	0.565	2.49	2.6289999999999996	386.459	58266437	0.0	1240	GXA151			-8.2	-25.680875	-3.6174062500000006	54.05878125	GXA	2.0	INDEX151.json
1222	152	C1CS(=O)(=O)CCN1C2=NC(=NC=C2)NC3=CC4=C(CCC5=CN=CC(=C54)N)N=N3	8.027999999999999	0	0.358	0.625	3.343	0.988	424.49	80906412	0.059701443	1241	GXA152			-8.5	-26.120212121212123	-4.6702121212121215	53.98345454545454	GXA	2.0	INDEX152.json
1223	153	CN1CCCN(CC1)C2=NC=C(C=C2)C3=C4C=C(C(=CC4=NC3=O)F)NC5=CC=CC=N5	8.384	1	0.863	0.6809999999999999	2.841	1.86	430.48699999999997	68102064	0.08571428	1242	GXA153			-8.2	-25.93748484848485	-4.3410909090909096	55.32293939393939	GXA	2.0	INDEX153.json
1224	154	C1CC2(CCN(CC2)C3=NC=NC(=C3)C4=CC5=C(C=C4)N(C(=O)C5)CC(F)(F)F)NC1	8.374	0	0.5329999999999999	0.8079999999999999	3.515	3.3169999999999997	431.462	117657980	0.049999952	1243	GXA154			-8.4	-26.55865625000001	-6.604281250000001	56.56887500000001	GXA	2.0	INDEX154.json
1225	155	C1CC12CN(CCO2)C3=CC(=NC(=N3)N4CCOCC4)NC(=O)C5=CC(=CC=C5)C(F)(F)F	8.031	1	0.575	0.747	3.179	2.9539999999999997	463.46	121428549	0.08333331	1244	GXA155			-8.2	-26.049352941176465	-5.403705882352941	55.03685294117646	GXA	2.0	INDEX155.json
1226	156	CC(C)(C)NC(=O)N1CCC2=C(C1)C=C(C=C2)NC3=C4C(=C5C=C(C=CC5=N4)Cl)C(=N3)N	8.216000000000001	0	0.5429999999999999	0.659	3.215	2.642	448.958	143483111	0.1267606	1245	GXA156			-8.6	-25.845305555555555	-4.757416666666668	54.09733333333334	GXA	2.0	INDEX156.json
1227	157	COC1=CC=CC2=C1OC(=C2)C(=O)NC3=NC4=C(N3)CCC5=C4C=CC(=N5)N	8.149	1	0.606	0.506	2.852	3.16	375.38800000000003	136934384	0.10344827	1246	GXA157			-8.4	-26.40546875	-4.976781249999998	54.37434375	GXA	2.0	INDEX157.json
1228	158	CC1=CC=C(C=C1)C2=NN(C(=C2)C(=O)NCC#CC3=CC=CC4=C3C=CN=C4)C(=O)N	8.156	1	0.555	0.508	2.7880000000000003	3.115	409.449	121351262	0.12962961	1247	GXA158			-8.3	-25.91879411764707	-3.607323529411765	56.50444117647059	GXA	2.0	INDEX158.json
1229	159	CN1CCC(CC1)C2=C(C(=NN2)C3=CC4=CN=C(N=C4OC3)C5=C(C=CC(=C5)F)F)N	8.801	0	0.75	0.669	3.307	3.469	424.455	132094781	0.09210527	1248	GXA159			-8.4	-25.25744117647059	-2.9888529411764697	54.303205882352934	GXA	2.0	INDEX159.json
1230	160	C1CCCN(CC1)C2=CC3=C(C=C2)NC(=C4C(=C5C=C(C=CC5=NC4=O)NCC(F)(F)F)N)N3	8.193	1	0.535	0.516	3.037	3.017	470.499	123867114	0.13888889999999998	1249	GXA160			-8.8	-26.70717948717948	-5.892051282051282	56.80141025641027	GXA	2.0	INDEX160.json
1231	161	CC1(CC2=C(C(=O)N1)OCC(=C2)C3=CC=C(S3)C(=O)NCC4=CC5=C(N4)CCNC5=O)C	8.542	1	0.5660000000000001	0.57	3.659	2.258	452.536	134491718	0.195122	1250	GXA161			-8.5	-13.711499999999996	34.437916666666666	55.41041666666668	GXA	3.0	INDEX161.json
1232	162	CCC1=NC(=NC2=C1CN(CC2)CCCC3=CN4C(=NN=C4C(=N3)N)C)C6=CC=CC=C6	7.968	0	0.7440000000000001	0.504	2.9530000000000003	3.025	428.54400000000004	66011608	0.019607782	1251	GXA162			-8.2	-12.856205882352938	33.441147058823525	55.27041176470587	GXA	3.0
1233	163	C1CN2C(=CN=C2C(=N1)NC3CCN(CC3)C(=O)C4=CC(=CC(=C4)F)F)C5=CC(=NC=C5)F	8.01	0	0.721	0.618	3.083	3.017	454.45599999999996	127632688	0.07272732	1252	GXA163			-8.5	-12.05085294117647	32.123529411764714	55.29808823529412	GXA	3.0	INDEX163.json
1234	164	CC1=C(C=C2C(=C1)NC(=NC2=O)C#CCNC(=O)C3=CC=C(C=C3)C4CC4)F	8.096	0	0.6459999999999999	0.691	2.696	3.03	375.403	137301883	0.11764705	1253	GXA164			-7.9	-13.913866666666667	33.102799999999995	55.00633333333333	GXA	3.0	INDEX164.json
1235	165	CC1=NC=CC(=C1)C#CC2=CC(=C(N=C2)N)C(=O)NCC3=CC=CC=C3F	8.583	0	0.8029999999999999	0.7040000000000001	2.48	2.8360000000000003	360.392	46209053	0.02439028	1254	GXA165			-7.9	-13.859766666666667	33.38903333333333	55.45350000000001	GXA	3.0	INDEX165.json
1236	166	CC1=CN2C(=NN=C2C3=CC=CC=N3)C(=O)C(=C1)C4=CC5=C(N4)CCNC5=O	8.366	1	0.659	0.5579999999999999	3.042	1.7409999999999999	372.38800000000003	136233468	0.0983606	1255	GXA166			-7.9	-11.574433333333333	31.09546666666667	55.288000000000004	GXA	3.0	INDEX166.json
1237	167	CC1(CCN(C(=O)C2=C1NC3=C2C=CC(=C4C3=C(NN4)C5=CC=C(C=C5)OC)N)C)C	8.033999999999999	1	0.611	0.603	3.569	2.95	417.51300000000003	129045043	0.195122	1256	GXA167			-8.0	-14.506916666666667	33.041472222222225	53.34861111111113	GXA	3.0	INDEX167.json
1238	168	CC(=O)N1CCN(CC1)C2=CN=C(C=C2)C3=CC=C(O3)C(=O)NC4=NN(C(=N4)N)C5CCCC5	8.147	1	0.315	0.588	2.824	2.551	464.53	25242248	0.061538458	1257	GXA168			-8.3	-12.18359459459459	32.409324324324324	55.88945945945947	GXA	3.0	INDEX168.json
1239	169	COC1=CC=CC(=C1)C2=CC(=NC=N2)NC(=O)C3=CC(=NC=N3)NC4=CN=CN=C4	8.538	0	0.7440000000000001	0.502	2.589	2.728	400.402	112854440	0.0	1258	GXA169			-8.3	-12.668249999999995	32.42271875	55.53706250000001	GXA	3.0	INDEX169.json
1240	170	C1CN(CCN(C1)C(=O)C2=CC(=CC=C2)Cl)CCNC3=NC=NC4=C3C=CC=C4C(=O)N	8.404	1	0.662	0.595	2.342	2.642	452.94599999999997	22903536	0.07017541	1259	GXA170			-8.1	-12.576457142857144	32.57557142857142	55.02037142857144	GXA	3.0	INDEX170.json
1241	171	C1=CC=C(C=C1)C2=NC3=C(O2)C4=C(C=C3)C=C(C=C4)S(=O)(=O)N	7.9110000000000005	1	0.818	0.613	2.108	3.295	324.361	123329213	0.0	1260	GXA171			-7.9	-16.133879999999998	34.87035999999999	55.09964	GXA	3.0	INDEX171.json
1242	172	CC1=C2C(=NC(=NC2=O)C3CCC(CC3)O)NC4=C1CCC5=C4N=NN5	8.106	0	0.659	0.61	3.556	1.48	352.398	140521195	0.16949153	1261	GXA172			-8.0	-16.679448275862068	32.665655172413786	52.86779310344826	GXA	3.0	INDEX172.json
1243	173	C1CCN(CC1)S(=O)(=O)C2=CC(=C(C=C2)NC(=O)CNC(=O)C3=CC4=C(N3)C=CN=C4)F	7.987	1	0.764	0.522	2.4019999999999997	2.245	459.50300000000004	55989272	0.049382687	1262	GXA173			-8.1	-13.862428571428573	33.95288571428572	55.52574285714285	GXA	3.0	INDEX173.json
1244	174	C1CNCCN(C1)C2=NC=CC(=N2)C3=CN=C4C(=N3)C5=CC=CC=C5N4	8.448	1	0.578	0.58	2.596	2.3680000000000003	345.41	11493085	5.960464499999999e-08	1263	GXA174			-8.3	-13.650428571428563	32.55007142857143	55.03389285714287	GXA	3.0	INDEX174.json
1245	175	C1=CC(=CN=C1)C2=CC=C(C=C2)C(=O)NCC3=NC4=C(C=C(C=C4S(=O)(=O)N3)F)F	8.378	0	0.638	0.667	2.9010000000000002	2.779	428.42	10548698	0.05633807	1264	GXA175			-8.0	-12.266843749999998	32.369125	55.3348125	GXA	3.0	INDEX175.json
1246	176	CC1=NC=CN1CC2=CC=C(C=C2)C3=CC4=C(C(=O)N=C4C=C3)N=CN5CCNCC5	8.408999999999999	0	0.8190000000000001	0.503	3.179	1.1079999999999999	412.49699999999996	124025759	0.09090912	1265	GXA176			-8.1	-15.842874999999996	37.36325	56.07812499999999	GXA	3.0	INDEX176.json
1247	177	CC1=NN(C=C1C2=NC3=C(C=C2)N(C4=C3C(=O)NC(=O)C4)C)C5=C(C=C(C=C5)F)Cl	8.383	1	0.47	0.501	2.969	3.339	423.835	145900196	0.068965495	1266	GXA177			-8.5	-13.222290322580642	32.09329032258065	54.901741935483855	GXA	3.0	INDEX177.json
1248	178	CC(=CCN1C2=C(C=N1)CN(C2)C(=O)C3=CC=CC4=C3NC(=O)C4=O)C5=CC=CO5	8.134	0	0.7040000000000001	0.677	3.185	2.87	402.41	18870516	0.18333328	1267	GXA178			-8.2	-14.386612903225807	34.0306129032258	55.247612903225814	GXA	3.0	INDEX178.json
1249	179	CCC1=NC(=CC(=N1)C2CCCCC2)C(=O)NCC4=CN=C(C(=C4)C(=O)NC5CC5)F	8.246	0	0.46799999999999997	0.6629999999999999	2.7489999999999997	3.443	425.50800000000004	121279517	0.12727273	1268	GXA179			-8.2	-38.99639393939393	-12.664696969696967	41.141848484848474	GXA	4.0	INDEX179.json
1250	180	C1CCN(C1)C2CCN(CC2)C(=O)C3=CC=C(C=C3)C(=O)N4CCC(CC4)N5C=CN5CCCO	7.959	0	0.561	0.66	2.873	2.85	481.64099999999996	128194585	0.08620691	1269	GXA180			-7.7	-40.57105555555556	-12.413027777777774	40.74325	GXA	4.0	INDEX180.json
1251	181	CN1C(=NN=C1C2=CC=C(C=C2)CN3CCOCC3)C(=O)NCC4=CCC5=CC=CC=C5C=C4	7.443	1	0.6920000000000001	0.618	2.843	3.24	455.56199999999995	46208537	0.078125	1270	GXA181			-8.2	-40.0748	-13.25485714285714	41.30771428571429	GXA	4.0	INDEX181.json
1252	182	C1CC(CCC1NC(=O)C2=NC3=C(S2)CCCC3)C4=NC(=O)C5=CNN(C5=N4)C6CC6	7.4170000000000025	0	0.33299999999999996	0.6509999999999999	3.033	3.198	438.55699999999996	35983024	0.09677422	1271	GXA182			-8.4	-40.63021212121213	-12.964787878787876	41.08987878787879	GXA	4.0	INDEX182.json
1253	183	CC1=NC(=CN=C1C#CCCN2CCN(CC2)C3=NC(=NC4=CC=CC=C43)C)N5CCCC5	7.4510000000000005	0	0.602	0.5760000000000001	2.8339999999999996	3.201	441.583	26140987	0.022727251	1272	GXA183			-7.5	-39.25012121212121	-12.932787878787869	41.18751515151516	GXA	4.0	INDEX183.json
1254	184	CCC(=O)N1CCC2=C(C1)NN=C2C(=O)N3CCC(CC3)C4=C(C=C(C=N4)C(F)(F)F)F	7.672999999999999	0	0.373	0.7240000000000001	2.9389999999999996	3.2769999999999997	453.44	118483315	0.0	1273	GXA184			-8.0	-39.78012121212121	-13.153484848484846	40.66384848484847	GXA	4.0	INDEX184.json
1255	185	CN1CCC(CC1)NC2=NC=CC(=C2)C3=NN(CC3)CC(=O)N4CCC(CC4)C5=NC=C(C=C5)F	7.7410000000000005	0	0.637	0.687	3.0239999999999996	2.938	479.60400000000004	89693494	0.06349199999999999	1274	GXA185			-7.7	-40.03911111111111	-12.341388888888883	40.460861111111114	GXA	4.0	INDEX185.json
1256	186	C1CCC(=NCC1)NC(=O)CC2=CC=C(C=C2)OC3=NC4=CC=CC=C4C(=O)N3	7.615	0	0.298	0.7140000000000001	2.597	3.347	390.44300000000004	136253098	0.14545459	1275	GXA186			-8.0	-39.767677419354854	-13.493935483870963	41.46325806451613	GXA	4.0	INDEX186.json
1257	187	C1CC2=C(CN1C(=O)NC3=NC=CC(=C3)C4=CC=C(C=C4)C(F)(F)F)N=C(C2=O)NC(=O)N	7.867000000000001	1	0.36	0.639	3.0469999999999997	2.909	458.4	70265286	0.12162167	1276	GXA187			-8.4	-40.48102702702703	-12.810378378378378	39.71867567567568	GXA	4.0	INDEX187.json
1258	188	C1C2CC3CC1CC(C2)(C3)NC(=O)C4=NN=C(O4)C5=CN(N=C5)CC(=O)NC6=CC=CC=C6F	7.487	1	0.5589999999999999	0.578	3.8819999999999997	3.41	464.501	56855635	0.13333327	1277	GXA188			-7.8	-40.49966666666669	-12.285916666666667	40.82974999999999	GXA	4.0	INDEX188.json
1259	189	CN(CC1=CN(N=N1)CC2=CC=C(C=C2)F)C(=O)NC3=NC=C(N3)C4=CN=CC=C4	7.455	0	0.557	0.512	2.685	2.915	406.425	121196048	0.13793105	1278	GXA189			-7.9	-39.91562500000001	-12.27453125	40.81215625	GXA	4.0	INDEX189.json
1260	190	CC1=C(C=C(C=C1)NC(=O)C2=CC(=CC=C2)C(F)F)C(=O)NCC(=O)N3CCC(CC3)C(=O)N	7.569	0	0.46799999999999997	0.574	2.345	2.639	472.49199999999996	39998745	0.07407409	1279	GXA190			-8.5	-41.2176052631579	-11.758394736842105	40.88621052631578	GXA	4.0	INDEX190.json
1261	191	C1CCN(CC1)C2=CC=C(C=C2)S(=O)(=O)C3=CN=C(C=C3)CNC(=O)C4=CC(=NN4C)C(=O)N	8.084	0	0.691	0.522	2.575	1.6669999999999998	482.566	46468442	0.08108115	1280	GXA191			-7.7	-39.33275675675675	-12.967216216216213	41.147459459459455	GXA	4.0	INDEX191.json
1262	192	COC1=CC=C(C=C1)C2=CN=C3C(=C2)CC4=C3NNC4=C5C=CN=N5	7.465	0	0.601	0.8859999999999999	3.2760000000000002	3.323	329.36300000000006	3566566	0.13461536	1281	GXA192			-7.8	-36.31703703703703	-15.114740740740741	42.85022222222223	GXA	4.0	INDEX192.json
1263	193	CNC1=NCC2=C1N=C3N(N=C2SC4=CC(=C(C=C4)Cl)F)C(=NC(=N3)N)N	8.267000000000001	0	0.613	0.643	3.884	1.085	405.85	86653540	0.234375	1282	GXA193			-7.5	-35.38690625	-14.985312499999996	42.60496875000001	GXA	4.0	INDEX193.json
1264	194	C1CNCCC1C2=C3C=C(C(=O)C=C3)N4C2=NN(C(=O)C4)CC5=C(C=C(C=C5)F)F	7.404	0	0.555	0.83	4.053999999999999	2.255	410.42400000000004	71650961	0.1076923	1283	GXA194			-7.5	-37.1551935483871	-15.50670967741935	42.03254838709678	GXA	4.0	INDEX194.json
1265	195	CN1CCN(CC1)C2=NC3=CC(=C(C=C3N4C2=NN=C4C(C)C)F)C(F)(F)F	7.697	0	0.53	0.622	2.7680000000000002	3.3110000000000004	396.392	142398438	0.034482777	1284	GXA195			-7.7	-37.90525	-15.52375	42.66210714285713	GXA	4.0	INDEX195.json
1266	196	C1CC(CCC1NC(=O)NC2=NC=CC(=C2)C(=O)N3CC4=C(C3)N=C(C=C4)C5CC5)O	7.862999999999999	1	0.672	0.7040000000000001	2.7569999999999997	2.935	421.501	127825357	0.06349199999999999	1285	GXA196			-8.2	-38.989323529411756	-12.824235294117653	40.453264705882354	GXA	4.0	INDEX196.json
1267	197	CC1=CN2C(=NC(=C3C(=CC(=NC3=N2)NC4CCC(CC4)(F)F)C)C)CC1	7.716	0	0.7440000000000001	0.8640000000000001	3.949	3.4539999999999997	373.45099999999996	123765513	0.18032783	1286	GXA197			-7.6	-37.75089285714286	-15.173392857142856	41.43571428571429	GXA	4.0	INDEX197.json
1268	198	CCNC(=O)N1CCC2=C(C1)C(=NN2)C(=O)NCC3=CN(C4=C(C3=O)C=CC(=C4)F)C	7.415	0	0.317	0.586	2.7969999999999997	1.4180000000000001	426.452	25122608	0.08000004	1287	GXA198			-7.6	-38.00111764705883	-12.456323529411767	39.60573529411766	GXA	4.0	INDEX198.json
