# Supplementary material for: Accelerating drug target inhibitor discovery with a deep generative foundation model
Source: Sci Adv. 2023 Jun 21;9(25):eadg7865. doi: 10.1126/sciadv.adg7865 (PMC10284550; doi:10.1126/sciadv.adg7865)
Supplement: Supplementary file 7 — COVID-19 Molecule Explorer (RBD) [file sciadv.adg7865_covid-19_molecule_explorer_rbd.zip › adg7865_COVID-19_molecule_explorer_(RBD).csv]

	ORIG_INDEX	SMILES	AFF	TOX	SEL	QED	SA	LogP	MolW	pubchemID	NOV	NID	ID	IN_TRAIN	CHIRAL	Dock	cx	cy	cz	VERSION	cluster	rxn_info_fname
0	0	O=C(NO)N1CCc2ccc3ccccc3c2S1(=O)=O	7.4235570000000015	1	0.8730334758758547	0.5686336561789316	2.941238597589239	1.4854000000000005	292.316	9861067	0.1466667	1	GEN1	False	False	-6.7	64.28368181818182	-28.088	178.92345454545452	GEN
1	1	O=C1NC(c2ccc3oc(=O)sc3c2)NC(NC2CCCNC2)C1O	8.284107	0	1.584831094741821	0.5033151891100279	4.5267173960265135	-0.3988999999999982	364.4270000000001	135345557	0.12328768	2	GEN2	False	True					GEN
2	3	CN=C(N)c1[nH]c(C)nc1-c1ccc(C(=O)NS(=O)(=O)c2ccccc2)cc1	6.8249383	1	0.8831442356109616	0.4466098752020381	2.5582536985088176	1.83892	397.46000000000015	56185029	0.09677422	4	GEN4	False	False	-8.1	60.767375	4.915875	197.449375	GEN
3	4	CC(CO)NC(=O)c1c(C(N)=O)[nH]c2ccc(Nc3ccccc3)cc12	7.591189	0	0.8871040344238281	0.4665052333028442	2.799407586726538	2.1210000000000004	352.39400000000006	44592008	0.08333331	5	GEN5	False	True					GEN
4	5	N#Cc1cnn2cc(NC(=O)c3ccc(C(F)F)nc3)cc2c1NC1CCNC1	7.8571615	0	0.8666626930236818	0.6108954891204911	3.4680354623201017	2.564680000000001	397.389	89618823	0.084745765	6	GEN6	False	True					GEN
5	6	NC1CCN(c2ccncc2NC(=O)c2nc(C3CCCC3)ccc2NC2CCNCC2)CC1	8.944917	0	1.1628675937652586	0.5193688291338571	2.8907721693460937	3.4779000000000018	463.6300000000004	68184649	0.02000004	7	GEN7	False	False	-7.0	68.74953846153846	-15.32984615384615	194.06335897435898	GEN
6	7	Cc1sc(C2CCCCC2)nc1C(=O)Nc1cnccc1C1CC(C)C(S(C)(=O)=O)C(N)C1	7.798959	0	0.8448509216308597	0.6418169742341966	4.18419917849214	4.400520000000004	490.6950000000003	90055877	0.115942	8	GEN8	False	True					GEN
7	8	CCCCC(NC(=O)N(C)Cc1ccccc1C)C(=O)NS(=O)(=O)c1cccc2ccccc12	6.9731045	0	0.7577257633209227	0.4748706885720174	2.777368373868692	4.353520000000003	481.61800000000017	20699583	0.10810816	9	GEN9	False	True					GEN
8	10	COCC1CCN(C(=O)c2ccc3c(c2)nc(C2CC2C)n3C(=O)c2ccccc2)C1	7.5026100000000016	0	0.9305227756500242	0.6304423331891608	3.3985306496369194	3.9567000000000014	417.50900000000036	92549717	0.068965495	11	GEN11	False	True					GEN
9	11	CC(=O)N1c2ccnc(SCC(=O)N3CCC(c4cccc(C#N)c4)C3)c2CC1C	7.248479	0	0.8200902462005617	0.7090735557725191	3.495589978187136	3.3589800000000025	420.5380000000001	17543530	0.07142854	12	GEN12	False	True					GEN
10	12	CC(C(N)=O)c1ccc(Oc2ccc(NS(C)(=O)=O)cc2CN(C)C)c(Cl)c1	8.690095	0	2.105419063568116	0.6759271404915219	2.8681186155820217	3.1542000000000003	425.93800000000016	56579756	0.07246375	13	GEN13	False	True					GEN
11	13	Cc1cc(-c2n[nH]c3cc(NC(=O)NC(C)c4ccccc4Cl)ncc23)ccn1	9.294005	0	1.0784113883972175	0.4504012413568711	3.0211416717732984	4.864420000000003	406.87700000000007	89535972	0.0	14	GEN14	False	True					GEN
12	14	N#Cc1cccc(C(=O)Nc2ccc(C(N)CO)c(C3CC3O)c2)c1	8.700666	0	0.9838923931121828	0.661222684448542	3.3586299532661967	1.6508799999999997	337.379	107075267	0.11904758	15	GEN15	False	True					GEN
13	15	COc1ccc(OCCOc2cccc3c(=O)nc(N4CCC5(CCNCC5)CC4)[nH]c23)cc1	8.3128	1	1.12435827255249	0.5185155314779091	3.1234540094962213	3.359500000000001	464.5660000000004	23956757	0.07352942	16	GEN16	False	False	-6.7	48.09166666666667	-10.80980555555555	181.60575000000009	GEN
14	16	N#Cc1ccc(C(c2cc(Cl)cc3c(NCCCCN)ncnc23)C2CCCN2)cc1	7.242567999999999	1	0.7791467666625973	0.4594876007812966	3.589562363983469	4.189580000000002	434.97500000000014	86636617	0.08888888	17	GEN17	False	True					GEN
15	17	Cc1cc(C2CCN(c3ncnc4c(C(N)=O)cccc34)C2)nc(OC(O)C(F)(F)F)n1	8.073772	0	0.9634558200836184	0.5682438324750994	3.768076910987897	2.08052	448.40500000000014	140544613	0.078125	18	GEN18	False	True					GEN
16	18	CCCCNC(=O)CC1NC(=O)C2=CC(=O)C1(Cc1ccccc1OC)C2	7.1974826	0	0.9360794544219972	0.6850297462417873	4.4411166024382185	1.9281	370.4490000000001	128231496	0.15625	19	GEN19	False	True					GEN
17	19	Cc1ccn2c1C(=O)N(c1nc(N3CCOCC3)nc(N3CCC(N(C)C)CC3)n1)C(C(C)N)N2	9.12674	0	1.3404499053955077	0.6098193363274624	4.145788247645924	0.2257200000000028	484.60900000000055	42609545	0.08108115	20	GEN20	False	True					GEN
18	20	CS(=O)(=O)c1cc(Cl)cc(C2NC(c3ccccc3)CC2(O)c2ccccc2)c1	8.035936	0	1.138877725601196	0.6469211732984508	3.5608753785569416	4.4070000000000045	427.95300000000015	19700384	0.17460309999999998	21	GEN21	False	True					GEN
19	21	O=C(O)N1CCN(C2CC(c3ncccn3)N(C(=O)c3ccccc3F)C2)CC1	7.6189665999999985	0	0.8869531631469725	0.8475691195663786	3.30080519450656	1.8670999999999995	399.42600000000016	87646195	0.06779659	22	GEN22	False	True					GEN
20	22	CN1CCOCC1CNc1nc(Oc2cccc(-n3ccnc3)n2)ncc1C(=O)NCC(C)(C)O	8.336671	1	0.9466421604156494	0.4060217970067864	3.660656518324071	1.0928	482.5450000000001	118883472	0.0625	23	GEN23	False	True					GEN
21	23	COc1nc(Cc2cc(=O)oc3ccc(C)cc23)cc(OC(C)=O)n1	8.568263	0	0.8060128688812256	0.5317972510939258	2.646349038374444	2.4161200000000003	340.3350000000001	19927416	0.06666666	24	GEN24	False	False	-6.9	61.51752000000001	4.812360000000001	197.5794	GEN
22	24	CCc1cnc2c(c1)-c1c(cnc(C#CCC(=O)O)c1C)CN2	8.250958	0	1.2057099342346191	0.8344797276951872	3.4696628498969115	2.766120000000001	307.35300000000007	140576304	0.13953489	25	GEN25	False	False	-6.4	66.23527999999999	4.85436	195.37984	GEN
23	25	Cc1cc(C)c(CC(N)=O)c(-c2nc(-c3ccc(F)cc3)no2)c1	7.3251038	1	0.8010387897491453	0.7984202564441892	2.313074824655919	3.1873400000000007	325.343	72013535	0.042553246	26	GEN26	False	False	-7.7	64.2058846153846	5.721038461538462	196.0666153846153	GEN
24	26	CCC1CC(Nc2nc(C(F)(F)F)nc3ccccc23)NN1	7.2720904000000015	0	0.7962092876434328	0.8133201396838966	3.8102991887837088	2.6631	311.311	118421370	0.125	27	GEN27	False	True					GEN
25	27	C#CCN(C)C1(C#N)CCN(c2ncnc3ncccc23)CC1	8.01774	0	0.8760722637176509	0.7995868759119947	3.228011800945862	1.4523799999999996	306.373	138491878	0.08510643	28	GEN28	False	False	-5.8	67.35752173913045	1.2438260869565216	177.24273913043476	GEN
26	28	CC1=C(c2cc3c(c(=O)[nH]2)CN(Cc2ccccc2)C3)C(c2ccncc2)NC(=O)N1C	7.4659619999999975	0	0.7984067916870119	0.6686557117828348	3.3652619705059315	3.4130000000000016	427.50800000000015	86763071	0.12903225	29	GEN29	False	True					GEN
27	30	CC#CCOc1ccc(S(=O)(=O)N(C)C2C(=O)NC(=O)N3CCC(Cc4ccc(F)cc4)=C23)cc1	7.5132	0	0.8265181541442868	0.5937601841982607	3.600459205922188	2.669200000000001	497.5480000000003	22281488	0.14000005	31	GEN31	False	True					GEN
28	31	CC(C)(C)c1cc(CCc2n[nH]c(=O)cc2O)cc(C(C)(C)C)c1O	8.002871	1	0.8046269893646238	0.7944381540211364	2.790344243169649	3.5613000000000024	344.455	82445493	0.15384614	32	GEN32	False	False	-7.0	68.48364285714285	5.036857142857142	195.17067857142857	GEN
29	32	CNC(=O)CCC1(Oc2ncnc3c(C(N)=O)cccc23)Cc2ccccc2C1	7.4485655	0	1.0039839267730717	0.6707397832240988	2.9688617704554243	2.1713	390.44300000000015	141627517	0.14545459	33	GEN33	False	False	-7.8	61.89284375	4.8875625000000005	197.04806250000004	GEN
30	33	CSc1ccc(C2(NC(=O)C(=O)C(C)NC(N)=O)CC2)cc1	8.580788	0	1.3552131175994877	0.5399767510791061	3.1484037423173286	1.1397	321.4020000000001	46515623	0.2826087	34	GEN34	False	True					GEN
31	34	CCN(Cc1ccc2c(c1)NC(=O)N=C(C)N2)c1ccc(C(=O)N(C)CCCO)cc1	7.143278	0	0.9690016269683834	0.603375712443908	2.8321641810559797	3.5433000000000026	423.51700000000017	136527843	0.15714288	35	GEN35	False	False	-6.9	65.44626470588233	-29.23644117647059	179.28050000000005	GEN
32	35	NC(=O)C1CN(CC(=O)N2CCC(c3nc(C4CC4)no3)CC2)c2cc(Oc3ccccc3)ccc21	8.391472	0	1.2497884750366213	0.542055011245569	3.227344204051299	3.534400000000001	487.5600000000002	128348615	0.07142854	36	GEN36	False	True					GEN
33	36	Cc1nn(C)c(C)c1-c1c(C#N)cc2cc1C(=O)NC(C)(C)C2	8.039292999999999	0	0.8889883041381834	0.8800877045108785	3.929531981742002	2.6401200000000005	308.385	117763253	0.12765962	37	GEN37	False	False	-6.0	48.69004166666667	-10.418208333333332	183.73866666666663	GEN
34	37	CCNC1CNC(=O)C(N)=C2C(=O)C=CC2C1	7.4976225	0	0.9461427211761472	0.5995043967424692	4.183386355151251	-0.5476999999999987	235.287	143751586	0.22000003	38	GEN38	False	True					GEN
35	38	CCOC(=O)c1c(-c2ccccc2CN(C)C)[nH]c2[nH]c(-c3ccccc3Cl)nc2c1=O	8.323734	0	1.153409862518311	0.42256644775161134	2.8333263577805514	4.476900000000003	450.92600000000016	49785875	0.15151519	39	GEN39	False	False	-6.7	68.20070588235293	-12.966088235294116	195.55214705882355	GEN
36	39	COCc1cccc2c(CNc3cncc(Cl)c3C)cc3n[nH]c(=O)n3c12	6.8516474	1	0.8379005908966066	0.5521001950859082	2.9514244633365223	3.291120000000001	383.83900000000017	66276438	0.07575762	40	GEN40	False	False	-6.8	48.14075862068965	-9.398655172413797	182.67955172413792	GEN
37	40	FC(F)(F)Oc1cc(COc2nnc3nc(-c4cn[nH]c4)ccn23)cc(C(F)(F)F)c1	8.264491	1	0.8005290031433105	0.4681580757869997	3.1536814224352883	4.0108000000000015	444.2950000000001	87178425	0.09433961	41	GEN41	False	False	-7.7	61.44565624999999	3.8090625	197.9820625	GEN
38	41	CC(=O)Nc1ccc2c(c1)C(=CC1=C(C3=C(C(N)=O)CCCN3)C=C1)C(=O)N2	7.614816999999999	1	0.7885409355163571	0.6017562258535062	3.2251463956850603	1.9697	376.41600000000017	142017828	0.12499994	42	GEN42	False	False	-7.5	48.850727272727276	-10.787151515151512	182.39878787878789	GEN
39	42	O=C1C2=C(C(=O)N1O)C1=CC2=CC=CS1	8.312455	0	0.7630079746246334	0.4897636061493466	4.774857053910263	1.1254	219.22099999999998	101727350	0.113636315	43	GEN43	False	False	-6.0	64.6651875	-26.435125	179.51475	GEN
40	43	Nc1ncc(-c2cccc(N(CC3CCN3CC(N)CN3CCC3)c3nccs3)c2)cn1	7.174312	0	0.7528101921081545	0.5126865097563776	3.808040303521425	2.4277	450.61600000000016	91760385	0.07843137	44	GEN44	False	True					GEN
41	44	CCNc1cc(NC2CCC(NC(=O)c3ccc(C(F)(F)F)cn3)CC2)nc(C2CC2)n1	7.3106160000000004	1	0.8042065143585209	0.5833066176940104	2.7376540500882443	4.352700000000003	448.49300000000017	134333085	0.11764705	45	GEN45	False	False	-7.3	50.15419999999999	-12.108942857142857	185.61791428571428	GEN
42	45	O=C1C(OC2CCNCC2NCc2ccc3c(c2)OCO3)=Nn2cnnc21	7.244279400000001	0	0.9443481922149656	0.7675481764777738	4.041126352988323	-0.09839999999999982	370.36900000000014	56089026	0.1025641	46	GEN46	False	True					GEN
43	46	Cn1cc(-c2ccccc2)nc1-c1c2c(nn1CC1=CC3=C(CCN(CCO)C3)CN1)C=C2C(N)=O	7.442964599999999	0	0.908275318145752	0.4720522935643894	3.810036695262119	1.7715999999999998	483.5760000000003	118242526	0.10958904	47	GEN47	False	False	-7.9	50.2692	-12.490175	183.0026000000001	GEN
44	47	CC(Cc1cc(C(C)(C)O)ccc1C1Cc2ccccc2C1)OCC(C)(C)O	7.8903375	0	0.99878568649292	0.7404169562991373	3.2653242019956075	4.514900000000004	382.54400000000015	140140430	0.17500001	48	GEN48	False	True					GEN
45	48	Cc1nc2cccnc2n2c(-c3cc(OC4CCCC(N5CCCC5)C4)ccc3F)nnc12	8.216363000000001	1	1.5230146408081051	0.4573784247364728	3.4677323306800627	4.5728200000000045	446.5300000000003	53502741	0.034482777	49	GEN49	False	True					GEN
46	49	CC(NC(=O)C1CC1c1cc(F)co1)c1ccc(-c2ccc(=O)n(C3CC3)c2)cc1	8.425119	0	0.8472601890563967	0.6525555908099279	3.7726155591922925	4.563200000000005	406.45700000000016	71856488	0.15384614	50	GEN50	False	True					GEN
47	50	NC(=O)c1ccccc1Nc1nc(NC2CCCNC2)ncc1-c1ccncc1	8.357542	0	1.2206415653228762	0.5115762870103824	2.9453471779609446	2.545000000000001	389.46300000000014	67001798	0.0	51	GEN51	False	True					GEN
48	51	CCCN(C)C(=O)NC1C2CC3CC1CC(c1cn[nH]c1)(C3)C2	7.405869	0	0.8711743354797363	0.8970054810044636	4.935358439358621	2.9074000000000013	316.449	64046333	0.12962961	52	GEN52	False	True					GEN
49	52	CCOC(=O)c1c[nH]c2ncnc(-c3cccc(C(=O)N4CCC(N)C4)c3)c12	8.309486999999999	1	0.9681980133056642	0.6700817264068921	3.01133388481279	1.9748	379.4200000000001	16421414	0.0666666	53	GEN53	False	True					GEN
50	53	CC(=O)NC1C(C)CC(c2ccncc2NC(=O)c2ccc(F)c(-c3cccnc3F)n2)CC1N	9.110928	0	1.6402797222137453	0.481159767073964	4.070310363926484	3.414600000000002	480.5190000000002	72547966	0.021739125	54	GEN54	False	True					GEN
51	54	CCOC(=O)N1CC2CC(CN(C(=O)c3ccc4c(c3)C(C)(C)C(=O)N4C)C3CC3)CC2N1	8.194429	0	0.8137959480285648	0.7398870718096601	4.163782943787978	2.9167000000000005	454.57100000000025	139996733	0.14084506	55	GEN55	False	True					GEN
52	55	Cn1cc(-c2ccnc(N3CCOCC3)c2)nc1CCc1ccc(N2CCNCC2)nc1	8.597311	0	1.3715531349182128	0.6367151041647985	2.7513777747846007	1.9085	433.5600000000003	114527619	0.03773582	56	GEN56	False	False	-7.4	51.70360606060606	-13.02975757575758	186.18239393939396	GEN
53	56	COC(C)C(=O)Nc1cn2nc(NS(=O)(=O)c3ccc(Cl)c4ccccc34)ncc2c1C	8.095486	0	0.9145631790161132	0.4417073550613533	3.2164473543697465	3.618520000000002	473.9420000000002	31800958	0.07594937	57	GEN57	False	True					GEN
54	57	Cc1cc(CC(=O)N2CC3=C(C=C3)CC2C(=O)NC2CC(N)CC(O)C2)[nH]c1C1CC1	7.5359373	0	0.7980121612548832	0.5748012848655909	4.6251136300305165	1.56722	424.5450000000001	145496323	0.14084506	58	GEN58	False	True					GEN
55	58	Cc1nccc(CNc2cc3ccc2C=NC3=CC2=C(C#N)CN(c3ncn[nH]3)CC2)n1	8.154459	0	0.8527371883392334	0.6473111676520452	4.426837653186174	3.019100000000001	423.48400000000015	111263583	0.109375	59	GEN59	False	False	-7.7	66.6065	-29.496558823529416	179.35520588235298	GEN
56	59	CC(C)N(CC1=C2C(=O)N=CNC2C(=O)C=C(N)C1=O)C1=NOC(C2CCCC2)C1	8.211786	0	0.7681726455688479	0.69811453500515	4.810568846965415	0.8071000000000006	413.4780000000003	144396765	0.2051282	60	GEN60	False	True					GEN
57	60	Cn1cc(Nc2cc(C(=O)Nc3ccc4c(C(N)=O)cn(C)c4c3)cc(C(F)(F)F)c2)cn1	8.383405999999999	1	1.7620274543762209	0.4215882384111241	2.6145693632341285	4.025400000000002	456.42800000000017	46235773	0.11538458	61	GEN61	False	False	-8.1	61.80700000000001	4.695243243243245	198.10329729729733	GEN
58	61	CSc1ccc(-c2c(N3CCOCC3)oc3ncnc(NCC(O)C(=O)O)c23)cc1	8.38928	1	0.7913412094116214	0.48148781489674897	3.375396781653972	2.3057000000000007	430.48600000000033	59829526	0.106666684	62	GEN62	False	True					GEN
59	62	CC(=O)N(C)CCn1cc(-c2ccccc2)nc1C1CCN(c2ncnc(N)c2OC(C)C)CC1	8.959576	1	0.807303714752198	0.5290129859472501	2.9134203564956214	3.5718000000000023	477.61300000000017	53181509	0.06349199999999999	63	GEN63	False	False	-6.9	69.06324324324325	3.9960810810810816	196.26164864864865	GEN
60	63	CCc1nc(N2CNc3ccccc3C2)nc(OC)c1Nc1ccc(C(N)=O)cc1	7.4054337	0	0.8773137092590328	0.5788876742688979	2.7422607948133244	3.2797000000000014	404.47400000000016	43865549	0.12698406	64	GEN64	False	False	-7.6	51.39714705882352	-12.956764705882351	186.3085	GEN
61	64	CCS(=O)(=O)c1ccc(CC(=O)N(c2ccc(F)cc2)c2ncnc3[nH]ccc23)cc1	7.918613400000001	0	0.9653143405914308	0.4940244491692116	2.644865941364636	3.798000000000002	438.48400000000015	67801301	0.09523803	65	GEN65	False	False	-6.9	47.500343750000006	-8.86921875	182.01406250000005	GEN
62	65	COC(=O)N(C)C1C(C)CC(N2CCC(C(C)(C)NC(=O)c3ncccc3F)C2)CC1C	8.620465	0	1.2852136135101322	0.7456800822051559	4.1718930831736465	3.5524000000000013	448.58300000000014	59144401	0.059701443	66	GEN66	False	True					GEN
63	66	COc1ccncc1NC(=O)c1cccc(C2(c3ccccc3)C(=O)NC(=O)NC2=O)c1	7.736605	1	0.8518613338470455	0.5316525616150279	2.5172856646275523	1.9946	430.42000000000013	78673835	0.04000002	67	GEN67	False	False	-8.3	49.26559999999999	-10.820114285714283	184.0462285714286	GEN
64	68	c1ccc(C2CC2NCC2CCOCC2)cc1	6.8413815000000024	0	0.8286471366882324	0.8595992546818289	2.8626960114523965	2.558700000000001	231.33900000000003	55134464	0.0	69	GEN69	False	True					GEN
65	69	O=C(NC(C(=O)NO)C1CCC(N2CCCC2)CC1)c1cc2ccccc2o1	7.7232785	0	0.9372013092041014	0.5433642567497456	2.9261294190008247	2.6912000000000003	385.46400000000017	57779706	0.12903225	70	GEN70	False	True					GEN
66	70	N#Cc1cc2c(cn1)[nH]c1nnc(-c3ccc(CNC4CCC4)cc3)cc12	7.214477499999999	0	0.9633931636810305	0.5832290328693546	2.7093738683618778	3.6868800000000013	354.41700000000014	137158031	0.08888888	71	GEN71	False	False	-6.9	50.65813793103448	-12.719137931034483	184.882	GEN
67	71	Cc1ccccc1Cn1cnc2cc(-n3cccc3CCO)ccc21	8.397045	0	1.2967530250549313	0.6055571580383191	2.4379098241639974	3.718520000000003	331.4190000000001	141530193	0.08000004	72	GEN72	False	False	-7.3	61.31273076923075	4.8806538461538445	197.2492307692308	GEN
68	72	COc1ccc(C2(C(=O)N3CCn4c(-c5ccccc5)nnc4C3C)CCC2)cc1	8.388734	0	1.0393568992614748	0.6623421505402393	2.9635509855895705	3.9788000000000032	402.49800000000016	53565401	0.06557369	73	GEN73	False	True					GEN
69	73	CC(C)C(C)CN1CCC(c2ccc(-n3nncc3-c3ccnc4nc[nH]c34)cc2)CC1	8.866753	0	0.7512035846710212	0.4817136620019547	3.3798519100894886	4.677100000000004	429.5720000000002	138725211	0.01818186	74	GEN74	False	True					GEN
70	74	O=C1C(Nc2ncnc3[nH]ccc23)C(NC2CCCNC2)C(N2CCOCC2)CN1CC(F)(F)F	7.305228	0	0.8038722038269039	0.4593357455619059	4.458964838023815	0.5539000000000037	496.5380000000001	57749650	0.057142854000000014	75	GEN75	False	True					GEN
71	75	COc1cc(C)ncc1-c1[nH]nc2nc(-c3ccnc(NC4CC4)c3)ccc12	7.511416400000001	1	0.8010673999786375	0.5509411728638701	2.757327202782321	3.9732200000000013	372.43200000000013	57494745	0.11320752	76	GEN76	False	False	-7.2	60.88823333333334	3.852433333333333	198.9478	GEN
72	76	CC1(Nc2nccc(OC3CCOC3)n2)N=C(N)CC1(C)c1cc(F)cc(F)c1F	7.858325	0	0.807916831970215	0.7213150667430932	4.381935669082402	2.908500000000001	421.4230000000002	140570861	0.16216218	77	GEN77	False	True					GEN
73	77	COc1cc(CNC2CCOCC2)cnc1-c1onc(-c2ccc3c(c2)OCO3)c1C(N)=O	7.8510714	1	0.8209010601043705	0.554950421524785	2.902491526167351	2.5083999999999995	452.46700000000016	40777446	0.0869565	78	GEN78	False	False	-6.8	48.717611111111104	-9.61188888888889	182.91341666666665	GEN
74	78	Cc1cc(SCc2ccncc2)c(N)cc1C(N)=O	7.606594	0	0.9482955455780032	0.6615249079383683	2.313493065440337	2.3634200000000005	273.36100000000005	114483853	0.057142854000000014	79	GEN79	False	False	-5.9	68.22878260869565	-31.383826086956525	178.4967391304348	GEN
75	79	O=C(Cc1ccccc1)Nc1ccc(C(=O)N2CCC3(CC2)COC(C2CCCCC2)=N3)cn1	8.045183	0	0.781830596923828	0.7231681255314014	3.2084084710346827	4.246600000000004	460.57800000000015	89521498	0.099999964	80	GEN80	False	False	-8.2	67.7762	-13.487371428571427	194.8690857142857	GEN
76	80	CC(N)C(=O)Nc1ncccc1C1CCCN1C(=O)C(N)C(c1ccncc1)c1ccc(N)cn1	8.654328	0	0.8003858566284183	0.4002025389950965	4.032745257604233	1.562400000000001	474.56900000000013	145885880	0.05660379	81	GEN81	False	True					GEN
77	81	CN1N=C(c2cnc[nH]2)C2CCC2C1=N	7.7567195999999985	0	0.9537225723266598	0.716275385392322	4.372231600294112	1.0626699999999998	203.249	142387754	0.1875	82	GEN82	False	True					GEN
78	82	CC(O)C1CN(c2ccc(Cl)c(Cl)c2)CCN1CCOCc1ccccn1	7.7496333	0	0.9004919052124025	0.7087974256645148	3.2319535932480625	3.4766000000000026	410.34500000000014	1542551	0.09090912	83	GEN83	False	True					GEN
79	83	CS(=O)(=O)N1CCC(c2cccnc2Oc2ccc(C(=O)c3ccc(F)cc3)cc2)CC1	8.183533	0	1.0024446010589596	0.5167634078730305	2.2865326637822427	4.3830000000000044	454.52300000000014	16668840	0.06666672	84	GEN84	False	False	-7.7	59.6434375	3.76459375	199.4795625	GEN
80	84	CCS(=O)(=O)c1ccc2nc(Cc3cccc(-c4cncn4C)c3)[nH]c2c1	8.395050999999999	0	0.8838141918182371	0.5756940839116775	2.568042445354505	3.3478000000000017	380.47300000000007	89931784	0.07142854	85	GEN85	False	False	-7.5	63.49632142857143	5.810428571428572	196.67617857142858	GEN
81	85	COc1ccc(Oc2ccc(C(C)C)cc2C(=O)O)cc1C	8.019821	0	0.8956375598907469	0.8751814002671433	1.8978256648790648	4.617520000000004	300.3540000000001	70142209	0.0	86	GEN86	False	False	-6.4	65.18039130434782	5.322739130434782	195.56734782608692	GEN
82	86	NC(=O)OCC1(c2nc(-c3cnc4[nH]ccc4n3)ncc2F)CCN(n2cncn2)C1	8.851452	1	0.8160962581634514	0.4665147146998446	4.214708312983294	0.5204999999999996	424.4	140154360	0.08571428	87	GEN87	False	True					GEN
83	87	N#CC(Cc1ccc(N2CC(O)CC2=O)cc1O)NC(=O)C1C2CC3CC(C2)CC1C3	7.068267999999999	1	0.8305321216583249	0.6712691667931859	4.818393174182992	2.1129800000000007	423.51300000000015	128076348	0.08928567	88	GEN88	False	True					GEN
84	88	CSC1CCCN1C(=O)CCCCCCN1CC(O)C(C(C)=O)C1c1ccccc1	8.160900999999999	0	0.847686767578125	0.5688701270791532	3.9462406450767515	3.871400000000005	432.63000000000017	44310500	0.14516133	89	GEN89	False	True					GEN
85	89	Cn1cncc1C(O)(c1ccc(COc2ccc(CCC(F)(F)F)cc2)nc1)C(F)(F)F	8.093525999999999	1	0.8679622650146488	0.5213103076310631	3.3182270510775336	4.687200000000003	459.39	118005572	0.13207543	90	GEN90	False	True					GEN
86	90	CC(=O)c1cc(N2C(=O)N(Cc3ccc(F)cc3)CC2C(N)=O)ccc1OC(C)C	8.713644	0	1.1738050937652584	0.7061186793070436	2.964552338179125	3.111600000000001	413.4490000000001	67233718	0.11764705	91	GEN91	False	True					GEN
87	91	O=C(O)C1CN2C(C(=O)O)CCC2C1C(=O)N1CCCC1	7.305451400000001	0	0.8153751850128171	0.7518121388197321	3.759412698053925	-0.1429999999999988	296.323	102895538	0.08510643	92	GEN92	False	True					GEN
88	92	COCCn1cc(Nc2nc3cc(-c4cnc5[nH]ccc5n4)ccc3o2)cn1	9.544177000000001	1	0.9364996433258064	0.4685360043479814	2.8561256169518185	3.3526000000000007	375.39200000000005	71996291	0.081967175	93	GEN93	False	False	-7.0	63.01593333333334	6.129433333333332	196.78150000000005	GEN
89	93	CC1NC(C)(CCc2ccccn2)c2c1[nH]c(=O)cc(C(F)(F)F)c2=O	7.421765299999999	0	0.7509146213531492	0.8770228579652857	3.957261519292185	2.6611	365.355	70442363	0.19999993	94	GEN94	False	True					GEN
90	94	Nc1ncc(-c2ccccc2F)nc1C(=O)Nc1ncccc1N1CCC(N)CC1	10.497539	1	1.5831318378448491	0.6068492059885998	2.6052241221836283	2.4397	407.45300000000015	25051785	0.0	95	GEN95	False	False	-6.6	64.70874285714285	-28.121885714285717	179.3372285714286	GEN
91	95	CC(C)(C(=O)O)n1c(=O)c2oc3cc(C(N)=O)ccc3c2c2ccncc21	7.995203	0	1.0577093124389645	0.5726594146164123	2.9382902030022624	2.2145	365.34500000000014	61880749	0.07692301	96	GEN96	False	False	-7.7	67.10873333333333	-30.53306666666667	179.18236666666664	GEN
92	96	COc1ncc(CCC2=C3N=c4ccc(cc4=N3)OCC(=CCN3CCCC3)C=C2)cn1	8.363719	0	1.1045598506927492	0.7057915146609461	4.903502210214741	2.5532000000000004	429.5240000000003	141188971	0.13043475	97	GEN97	False	False	-7.2	62.975625	6.573218750000001	196.52646875	GEN
93	97	CC(CN1CCCCC1)Oc1cncc(-c2ccc(Cl)c(S(N)(=O)=O)c2)n1	7.926887	1	0.8260242938995361	0.785581621286821	3.0152952270893643	2.6976000000000004	410.92700000000013	34687026	0.08860755	98	GEN98	False	True					GEN
94	98	CCCN(C)C(=O)C(Cc1ccccc1)n1nnc(-c2ccc3ccccc3c2)n1	8.579578999999999	0	1.0580550193786618	0.4683853392693722	2.8228465996787686	4.145500000000003	399.49800000000016	56882939	0.08928567	99	GEN99	False	True					GEN
95	99	NC(=O)c1ccn2c(-c3cccnc3)c(-c3ccc(C4(N5CCOCC5)CCC4)cc3)nc2n1	8.0451145	0	1.04482479095459	0.496998500330904	2.9316985749405005	3.268600000000002	454.53400000000033	71667292	0.068965495	100	GEN100	False	False	-7.3	49.43552777777776	-13.151638888888886	180.9545555555556	GEN
96	100	CC(Cc1ccc(C(F)(F)F)cc1)NC(=O)Nc1cc2[nH]nc(N)c2c(C(=O)O)n1	8.152108	1	0.7862498283386232	0.4272069992295741	3.1938159404305324	3.0098	422.36700000000013	118380957	0.14516133	101	GEN101	False	True					GEN
97	101	CC1=C(C2=NN3CCC3(CC(=O)N3CCCC3)C2)C(=O)N=C1	7.2176466	0	0.8422094345092771	0.7845752538751826	4.062485768765457	1.1305999999999998	300.36200000000014	124083079	0.1864407	102	GEN102	False	True					GEN
98	102	Fc1ccc(-c2nncn3c(C45CCCCC4CCCN5)nc(C(F)F)c23)cc1	7.5480604000000024	0	0.7840114593505856	0.6949260689949327	3.9762229225616377	4.636900000000003	401.436	43348608	0.06122452	103	GEN103	False	True					GEN
99	103	CS(=O)(=O)c1cc2c(Cl)cc(C(F)(F)F)cc2cc1C(=O)NCC(=O)O	7.511862299999999	0	0.8281680107116696	0.8082862305239605	2.513078358241941	2.7299000000000007	409.769	55652815	0.10169494	104	GEN104	False	False	-7.1	65.00114285714285	7.702035714285714	194.72632142857148	GEN
100	104	CC(CC1CCCCC1)(NC(=O)N1CCCC1=O)C(=O)NO	8.179642999999999	0	0.9371533393859864	0.5416768338903897	3.3204402994806435	1.5529000000000002	311.3820000000002	17894883	0.102941155	105	GEN105	False	True					GEN
101	105	ON1CCC(NCCCc2c[nH]c3ccc(F)cc23)CC1	6.993921799999999	1	0.9783887386322024	0.742421632882574	2.5369661929416267	2.6828000000000003	291.37	144654907	0.12727273	106	GEN106	False	False	-6.8	68.03833333333334	-30.303625	179.04620833333337	GEN
102	106	COc1ccc(C(=O)Nc2ccc(F)c(C3(CC4CCC5CNC(=O)C54)N=C(N)OC4CC43)c2)nc1	8.343608999999999	0	0.8544745922088621	0.5675974386178467	4.725670751126058	2.5726000000000004	493.5390000000003	50898812	0.13333338	107	GEN107	False	True					GEN
103	107	Cc1ncccc1-c1cc(C2CC2)nn1-c1ccc(S(N)(=O)=O)cc1	7.8556623	1	0.770427179336548	0.7797673641985706	2.443289258154664	2.767520000000001	354.4350000000002	78325037	0.0	108	GEN108	False	False	-7.2	61.88959259259259	4.756222222222221	197.5442592592593	GEN
104	108	O=C(O)CCc1cc(F)c(NC(=O)c2cccc(C3=CSCCC3=O)c2)c(Cl)c1	8.03018	0	0.8540614128112791	0.6835149930919555	2.7690426992990043	4.795500000000001	433.88800000000015	22042534	0.18867922	109	GEN109	False	False	-7.6	62.516129032258064	5.067451612903227	197.4591935483871	GEN
105	109	COc1cccc(F)c1-c1nc2ncc(OC)c(NCC3CCNCC3)c2[nH]1	7.3385440000000015	0	0.781798553466797	0.6044009451459229	2.8375135275686465	3.192700000000001	385.44300000000015	92045136	0.06349199999999999	110	GEN110	False	False	-6.8	63.33909677419354	-26.36564516129032	181.41141935483876	GEN
106	110	CC1CN(c2ccccn2)CCC1C(=O)N1CC(c2ccc(C(C)(C)C#N)cc2F)C1	8.02082	0	0.9243420124053952	0.7468927431639949	3.5172359954682637	4.110280000000003	420.53200000000015	110148858	0.10526317	111	GEN111	False	True					GEN
107	111	CCN1CCN(C(=O)c2ccc(CNC(=O)c3ncc(-c4cnco4)[nH]3)cc2)CC1	7.800948	0	0.9541372299194341	0.6437567561758097	2.611157852366837	1.7723999999999995	408.46200000000016	22379210	0.0983606	112	GEN112	False	False	-7.0	60.96640625	3.07778125	199.2528125	GEN
108	112	Cc1noc(C)c1-c1nc2nc(NC(=O)NCCN3CCCC3)ccc2cc1C(F)(F)F	7.2523937000000025	1	0.8288495063781741	0.6092180224359014	2.8482571270113213	4.137740000000002	448.4490000000003	24735500	0.01449275	113	GEN113	False	False	-7.7	68.04814705882352	4.151176470588235	196.27400000000003	GEN
109	113	CC(=O)NC1C(C)CC(c2ccncc2NC(=O)c2ccc(F)c(C3CC3)n2)CC1N	8.13694	0	1.0811772346496582	0.6819013839093626	4.044146428747442	3.0909000000000013	425.50800000000015	72547966	0.042553246	114	GEN114	False	True					GEN
110	114	O=C(NC1COCC(Nc2cc(CO)nc3ccccc23)C1)c1cc(F)cc(F)c1	7.7848396	0	0.8747775077819826	0.5990589248135645	3.3316517628867017	3.0047000000000006	413.42400000000015	69186743	0.14893621	115	GEN115	False	True					GEN
111	115	COc1ccc(-c2ccc(S(=O)(=O)NC(CCN3CCOCC3)C(=O)O)s2)cc1	7.5153484	1	0.7735406875610353	0.6133030471176527	2.7589557973186327	1.8775	440.5430000000003	70036998	0.049382687	116	GEN116	False	True					GEN
112	116	CCNC(=O)c1c[nH]c2ncc(-c3nnc(-c4ccccc4C)n3C)cc12	8.702269	0	1.0208268642425535	0.5852730978606994	2.482656631168691	3.083520000000002	360.42100000000016	89886815	0.0754717	117	GEN117	False	False	-7.0	63.02910344827584	4.450827586206897	197.99468965517244	GEN
113	117	Cc1cn2c(=O)cc(N3CCC(c4nc(C5CCOCC5)cn4CCCN(C)C)CC3)nc2[nH]1	8.595666	0	1.1924587249755856	0.5753477814884433	3.333987214871997	2.7572200000000002	467.6180000000003	70934358	0.029850721	118	GEN118	False	False	-6.7	51.046085714285724	-13.242457142857145	184.30385714285717	GEN
114	118	Cc1cc(C)c(C)c(C2CC(OCc3ccc(C)o3)=Cc3ncn(C)c(=O)c3N2)c1	7.835868	0	0.9853243827819824	0.6800450378154759	3.7378699608004062	4.721580000000004	405.49800000000016	68200085	0.12698406	119	GEN119	False	True					GEN
115	119	Cc1c(C2CNCC2C(=O)N2CCN(c3ccc(C(F)(F)F)cc3)CC2)ccc(Cl)c1C#N	8.440471	0	1.1536749839782718	0.7213432251683021	3.4447425485885548	4.190700000000003	476.9300000000002	42825253	0.055555522	120	GEN120	False	True					GEN
116	120	COc1cccc(-c2cc(OC(C)C3CNC(=O)C3)c3cccnc3c2)c1	9.926209	0	1.2709813117980957	0.7496512243452167	3.174387344112584	3.8138000000000014	362.42900000000014	71237900	0.0	121	GEN121	False	True					GEN
117	121	Cn1c(F)ccc1-c1ccc2ncc(N3CCNCC3)nc2n1	7.456016	0	0.7587172031402591	0.7783904287588259	2.9996830565559236	1.579	312.3520000000001	84796898	0.019607782	122	GEN122	False	False	-6.9	63.1055	-26.418875000000003	181.46775	GEN
118	122	Cn1cnc2c(-c3ccc(F)cc3C(N)=O)nc(C#Cc3ccc(Cl)cc3)nc21	7.865553	0	0.9280970573425292	0.5181469956891199	2.7875386551047145	3.3215000000000012	405.82000000000016	70758616	0.06666666	123	GEN123	False	False	-7.5	69.68270967741935	-12.703903225806455	194.99316129032252	GEN
119	123	COc1cc(C(O)C(O)C(C)C)cc(O)c1C1C(=O)OC1C	9.483671000000001	0	1.8556435108184808	0.7129431249292508	3.9895178989994937	1.48	310.346	123986534	0.14285713	124	GEN124	False	True					GEN
120	124	Cc1cc(OCCN(C)C)cc2nc(Nc3cc(F)nc(NC4CCNCC4)c3)oc12	7.561719	0	0.8250362873077393	0.4700099888085113	3.0165531418046445	3.5182200000000017	428.5120000000003	58294736	0.12820512	125	GEN125	False	False	-6.9	67.87955882352942	-12.930588235294122	195.1127941176471	GEN
121	125	NC(=O)c1ccc(Nc2ncc3c4ccnc(F)c4n(C4CCCC4)c3n2)nc1	8.410411	0	0.8775974273681637	0.5153420528415819	2.8058720643783683	3.4712000000000005	391.41000000000014	57639397	0.07843137	126	GEN126	False	False	-7.6	50.41140624999999	-12.75209375	184.57071875	GEN
122	126	CCOC(=O)c1c[nH]c2ncnc(-c3ccc4[nH]c(=O)[nH]c4c3)c12	8.551654	1	0.9989050865173345	0.4983661143642776	2.671850864190688	1.9712	323.312	15005598	0.041666627000000005	127	GEN127	False	False	-6.7	64.82140740740739	-27.70292592592592	179.84900000000005	GEN
123	127	NC(=O)n1cc(NC(=O)N2CCN(c3ncc(CO)c(Cl)c3Cl)CC2)c2ccccc21	8.259325	1	1.0017916679382326	0.5520979960481297	2.8195052951143342	3.1163000000000007	463.32500000000016	10185071	0.07352942	128	GEN128	False	False	-7.9	60.61162857142857	3.579542857142858	198.8543714285714	GEN
124	128	COc1ccc(C2(c3ccccc3)N=C(N)N(CC3CCCC3)C2=O)cc1	7.693485000000001	0	0.9600632190704346	0.8862861009615687	2.809494713230753	3.2859000000000016	363.4610000000001	76310283	0.035087705	129	GEN129	False	True					GEN
125	130	COC1=C2CN(c3cc(Cl)ccc3-n3cnc(-c4cccnc4)n3)SC2=CN(C)S1(=O)=O	8.66714	0	1.1967575550079346	0.5155357963014092	3.7690860027509663	3.4255000000000013	488.98200000000014	70887821	0.15294117	131	GEN131	False	False	-7.3	61.773875	6.089656249999999	197.50146875	GEN
126	131	O=C1N=C(c2ccccc2)N=C(NC2CCC2)C1=C1Nc2ccccc2N1	7.6339216	0	0.787539768218994	0.7211236003500918	2.758417295820495	3.263200000000001	357.41700000000014	90718237	0.15789473	132	GEN132	False	False	-7.7	49.309066666666666	-11.385366666666668	183.5706333333333	GEN
127	132	Cc1ccc2[nH]c(=O)cc(-c3cccnc3)c2c1	7.639722999999999	0	0.7505100250244139	0.7057349906131068	2.0316879111990147	2.8985200000000004	236.274	13836188	0.0	133	GEN133	False	False	-7.0	65.74905263157896	6.581	195.1308421052631	GEN
128	133	Cc1cc(Nc2c(F)cn3c(C4CC4)nnc3c2C(=O)N(C)C(C)C)ccc1Cl	8.28767	0	0.9419138431549072	0.6412293489959847	2.966612535932132	4.931620000000004	415.90000000000015	142417536	0.055555522	134	GEN134	False	False	-6.9	60.68066666666667	4.559833333333334	198.82820000000004	GEN
129	134	CN(C)C1CCN(c2cccc3c2ccn3-c2ccnc(NC3CCC(C(N)=O)CC3)n2)C1	7.8844705	1	0.7811968803405759	0.6035257850766164	3.222211646681852	3.0168000000000013	447.58700000000033	90961333	0.033898294	135	GEN135	False	True					GEN
130	135	CC(=O)N1CCN(C(=O)c2cccc(Nc3nccc(-c4cnc5[nH]ccc5n4)n3)c2)CC1	9.057801	1	1.0014805316925042	0.4980828417366547	2.6038559492442737	2.4628	442.4830000000002	57990421	0.037037015	136	GEN136	False	False	-8.0	66.41065714285713	-30.46142857142857	179.99822857142854	GEN
131	136	Cc1cncn1CCCNC(=S)Nc1ccc(Cc2ccncc2Cl)cc1	7.3462377000000005	0	0.7787028312683102	0.4601455961378097	2.47494075473743	4.207420000000003	399.95100000000014	87047577	0.0754717	137	GEN137	False	False	-6.6	61.64731034482757	5.1546551724137935	197.68448275862067	GEN
132	137	O=C(Nc1cc2[nH]nc(N3CC4CC3CN4)c2cn1)NC1CCCCC1	8.266899	0	0.8279013633728027	0.6747223781375392	4.347315321714314	1.9626	355.44600000000014	89536052	0.05084747	138	GEN138	False	True					GEN
133	138	Cc1ccc2nc(-c3cc(F)c(O)c(F)c3)cc(=O)n2n1	7.452339999999999	0	0.8046747684478763	0.7441932681918213	2.551468023615193	2.04872	289.241	53596178	0.0625	139	GEN139	False	False	-6.9	67.04354545454544	-29.685818181818185	178.82222727272728	GEN
134	139	CC(=O)N1CCC(C(=O)NCCCC2CCN(S(=O)(=O)c3ccc(Cl)cc3)CC2)CC1	7.718889999999999	0	0.7915628910064694	0.6218349978746774	2.2092384516130075	2.8956000000000017	470.03500000000014	39938071	0.029411733	140	GEN140	False	False	-7.4	60.14759375	5.3724374999999975	198.55059374999996	GEN
135	140	CCCCc1cccc(-c2cc(C(F)F)nn2-c2cccc(S(N)(=O)=O)c2)c1	7.8858289999999975	1	0.9157510757446286	0.6300461445829177	2.4282294381537888	4.466900000000003	405.47	10070938	0.0	141	GEN141	False	False	-6.7	62.05553333333333	5.927333333333335	197.0982	GEN
136	141	CCOC(=O)c1ccc(-c2cnc(C(=O)N3CCCC3CN3CCC4CCC(C4)C3)o2)cc1	8.634172	0	1.3990079402923588	0.611580730061652	4.243980463002523	4.244900000000004	451.5670000000004	37375388	0.08771932	142	GEN142	False	True					GEN
137	142	CN(C)Cc1sccc1-c1cc(S(C)(=O)=O)c2ccccc2c1	8.407943	1	0.9856018066406254	0.7162125000454453	2.428620301819988	4.033400000000003	345.48900000000015	23372720	0.081632674	143	GEN143	False	False	-5.9	65.4858695652174	-28.670000000000005	180.07104347826092	GEN
138	143	Cc1cccc(-c2n[nH]c3cc(NC(=O)NCC4=CC5=C(CCC(=O)N5)C(C)C4)ncc23)c1	9.050942	1	0.9789766311645512	0.4854329597185552	3.732965654779017	4.185120000000002	442.5230000000003	145970244	0.14473683	144	GEN144	False	True					GEN
139	144	CNC1CCN(c2ccc(N3CCN(C(=O)CCC4CCCO4)c4ccccc43)nc2)CC1	7.555175999999999	0	0.7654974460601807	0.7255148601471838	3.1339250838036	3.713700000000002	449.5990000000004	17491971	0.06557369	145	GEN145	False	True					GEN
140	145	NC1=NC(c2ccc(Cl)cc2)(c2ccc(Cl)cc2)C(=O)N1C1CCCCC1	7.8242617	0	0.8601140022277836	0.8073520956482244	2.4964524353644943	4.726600000000004	402.32500000000016	76332092	0.0	146	GEN146	False	False	-7.5	48.19706896551725	-9.837689655172412	181.98903448275863	GEN
141	146	Cc1c(C)c2c(c(C)c1NS(=O)(=O)c1ccc(S(N)(=O)=O)cc1)CCC(C)(C)O2	6.4790235	0	0.7573613643646242	0.7606471754631045	2.623478507934811	3.16366	438.57100000000014	17741600	0.09090912	147	GEN147	False	False	-6.9	47.95796875	-10.51015625	182.53165625000003	GEN
142	147	CC(C)c1nc(Nc2ncc(F)c(C(N)=O)n2)nc(N(C)C(=O)c2cccc(Cl)c2Cl)n1	8.972254	0	1.4376640796661375	0.5487678527930437	2.997339461228828	3.35	479.30300000000017	87220097	0.08000004	148	GEN148	False	False	-7.1	63.016514285714294	-26.981171428571443	180.7134857142857	GEN
143	148	COc1ccc(C23N=C(C(=O)C(N)=O)N(C)C2(C(=O)NCCO)CCCO3)cc1	8.066497	0	0.8164473056793211	0.489673423605377	4.1105468511330665	-1.0959999999999974	404.4230000000002	129732597	0.11538458	149	GEN149	False	True					GEN
144	149	CC(C)N1C(=O)C(N2CCCC(C(N)=O)C2)Nc2cc(Cl)ccc21	7.8285117	0	0.7712473392486574	0.8738841522405077	3.4746706252102504	2.0303	350.85000000000014	30447165	0.09677422	150	GEN150	False	True					GEN
145	150	CC(NC(=S)N1CC2(CCN(C(=O)Nc3ccc(C(N)=O)cc3)CC2)C1)c1ccccc1	7.7407464999999975	0	0.8837529182434078	0.6204541424286765	3.2968986534654245	3.350900000000001	451.5960000000002	3644029	0.122807026	151	GEN151	False	True					GEN
146	151	CCOc1ccc2nc(C(=O)NC)c3nnc(-c4c(F)cccc4Cl)n3c2c1	8.725609	1	1.1043066501617431	0.5677136834323387	2.6244301347308223	3.495300000000001	399.81300000000016	68531208	0.06557369	152	GEN152	False	False	-6.6	47.49937931034483	-10.571310344827586	184.3620344827586	GEN
147	152	Cc1ccccc1CNC(=O)CC(NC(CCCN1CCCCC1=O)C(C)C)C(N)=O	7.908527	0	0.9657671451568604	0.4730086624791323	3.3071785714968858	2.2621200000000004	430.59300000000036	119591757	0.06779659	153	GEN153	False	True					GEN
148	153	CC(NC(=O)Nc1cc2[nH]nc(C(N)=O)c2cn1)c1ccc(Cl)cc1	8.458404	0	0.9987004756927488	0.5713793326689172	2.8792710103927046	2.5929	358.78900000000016	145965024	0.096153796	154	GEN154	False	True					GEN
149	154	O=c1c2ccccc2c(-n2ccc3cccnc32)nn1Cc1cccc(CO)c1	8.516793	1	0.9809498310089112	0.5177524628913452	2.474096595729371	3.2760000000000016	382.42300000000006	139772186	0.07017541	155	GEN155	False	False	-7.9	50.13836666666667	-12.691766666666664	182.10723333333337	GEN
150	155	NC1CCC(N2CCN(C3CC3)C2c2ccnc3[nH]ccc23)CC1	8.517521	0	1.0246850013732909	0.9105228361114024	3.436587523261025	2.6114000000000006	325.4600000000001	57387903	0.08888888	156	GEN156	False	True					GEN
151	156	CN(C)C(=O)Cc1cccc(CNc2c3c(nc4ccccc24)CCCC3)c1	8.236966	0	1.1254822254180912	0.7228420701592282	2.270470792525911	4.356400000000003	373.50000000000017	122185536	0.10204083	157	GEN157	False	False	-7.1	64.91693103448276	5.212068965517242	196.50003448275865	GEN
152	157	COc1cc(-c2cc3c(NC4CN(C(N)=O)CC4C)c(C)cnn3c2)cc(C(F)(F)F)c1	8.848513	0	0.9010680675506588	0.6294512616532166	3.7201451929867977	4.1480200000000025	447.4610000000001	129072901	0.06849313	158	GEN158	False	True					GEN
153	158	O=C(Cc1ccncc1C1CC1)OC1CCC1	7.908547	0	1.4761871814727785	0.7475938199389129	2.400207927994403	2.597200000000001	231.295	21279038	0.1851852	159	GEN159	False	False	-6.1	62.559588235294115	4.394529411764705	195.9281764705882	GEN
154	159	CNC1CCC(C(=O)NO)c2ccc(S(=O)(=O)N3CCC(F)(c4ccccc4)CC3)cc21	7.6024970000000005	0	1.220884227752686	0.469760892033277	3.6499065566231614	2.9794000000000014	461.55900000000014	58147251	0.11688310000000005	160	GEN160	False	True					GEN
155	161	N#Cc1ccc2cc(C(N)=O)c3nncn3c2c1	7.8701089999999985	0	0.8840758323669435	0.6780220059404959	2.621329453141236	0.8530799999999996	237.222	91025123	0.02702707	162	GEN162	False	False	-6.3	60.39390000000001	3.883750000000001	198.34335	GEN
156	162	CNC(=O)C1CNC(CNC(=O)c2cc(Oc3ccc4c(C(F)(F)F)nn(C)c4c3)ccc2F)C1	7.9709053	0	0.7627263069152832	0.4591261392125483	3.628651977730272	2.977400000000001	493.4610000000001	76332647	0.13513517	163	GEN163	False	True					GEN
157	163	CC(c1nc2cc(C(CN)N3CCCN(C)CC3)ccc2[nH]1)n1ccnc1	7.569934	1	0.7538074970245363	0.7211156619735422	3.527348882574122	2.006	367.50100000000015	115197493	0.08333331	164	GEN164	False	True					GEN
158	164	CN1CCN(c2nc(Nc3ccc4c(c3)CCC4N=O)nc(C3CCOCC3)n2)CC1	8.647171	0	1.1997168064117432	0.7334673981862135	3.4088892766350267	3.0147000000000004	423.5210000000001	87415321	0.12903225	165	GEN165	False	True					GEN
159	165	CC1=C2C=C(C(=O)NN2)c2cc3ccccc3nc2C2OCC(C(N)=O)=CC=C12	8.343432	0	0.9132592678070068	0.6945958681297772	4.663762018901358	1.9496	386.4110000000002	51100303	0.18181819	166	GEN166	False	True					GEN
160	166	CCc1[nH]cnc1CN1CCc2c1cnc1cc(C#N)ccc21	8.181958999999999	0	0.7664396286010744	0.8074175208304827	3.011727143811952	2.954680000000001	303.369	56709216	0.04347825	167	GEN167	False	False	-6.9	61.428875	3.875708333333333	197.7375	GEN
161	167	CCOc1n[nH]c2cc(NC(=O)NC(c3ccc(F)cc3)C3CCC(O)CC3)ncc12	9.156267999999999	1	1.2379465579986568	0.4765263320685516	3.2241578549020486	3.9096000000000033	427.48000000000025	123278698	0.08823532	168	GEN168	False	True					GEN
162	168	NC(=O)c1cccc2c(NC3(CNC(=O)c4cccc(Br)c4)CCNCC3)ncnc12	8.686674	1	1.7520034313201904	0.42751481051156426	2.8049170138876183	2.4553	483.3700000000002	137105286	0.10169494	169	GEN169	False	False	-7.4	63.90383333333336	-9.024694444444442	198.21608333333336	GEN
163	169	COC1CCCN(c2ccn3ncc(NC(=O)C45CC6CC(CC(C6)C4)C5)c3n2)C1	7.773942	0	0.9659451961517336	0.8368388124473142	4.431492039731198	3.4994000000000023	409.5340000000004	128542007	0.061538458	170	GEN170	False	True					GEN
164	170	O=C1NC(CN2CCC(F)C2)C(c2cccc(-c3cnc4[nH]ccc4n3)c2)N1	9.84938	0	0.9466184616088872	0.6487777053405813	3.981223817833463	2.3911999999999995	380.4270000000001	131635608	0.035087705	171	GEN171	False	True					GEN
165	171	CNCCC1(c2ccccc2)NC(=O)C(Oc2ccc(Oc3ccccc3)cc2)NC1=O	9.086067	0	1.3172256469726564	0.5104491351450422	3.464544025605793	2.9348000000000014	431.49200000000013	68724380	0.17741936	172	GEN172	False	True					GEN
166	172	Cc1cc(Nc2nccnc2-c2cnc(CC(F)(F)F)s2)sn1	7.893737	1	0.9459769248962404	0.7575969830070838	3.3228105422046035	4.213420000000001	357.386	46839783	0.09302324	173	GEN173	False	False	-6.2	65.31374999999998	6.950916666666667	195.26412499999995	GEN
167	173	COc1[nH]ncc1-c1ccc(Nc2cc(-c3cccc(O)c3)nc(N3CCOCC3)n2)nc1	8.740478	1	0.8320507526397707	0.4105711166571324	2.8670053594345983	3.2231000000000014	445.4830000000003	10137548	0.07352942	174	GEN174	False	False	-7.9	59.473833333333346	4.799333333333332	199.1935555555555	GEN
168	174	NC1CCCCC1Nc1cccc(C2=C(N3CCOCC3)C3=C4CCCNC4=CC3=C2)n1	8.535445	0	0.7541849613189697	0.6791100850765279	4.120442022210206	3.3242000000000016	431.5840000000003	117715940	0.10344827	175	GEN175	False	True					GEN
169	175	COCCN1CCCCC1NC(=O)Cc1nc(-c2ccc(C(N)=O)cc2)nc2ccn(C)c12	8.510817999999999	0	0.7843311309814451	0.5412266913476608	3.311141988657905	1.8512999999999995	450.5430000000004	56933331	0.04545456	176	GEN176	False	True					GEN
170	176	C=C1CCCN1N=Cc1ccc(C2CC(F)CC23CCCCC3)cc1-c1nn[nH]n1	7.824352999999999	0	0.7581908702850342	0.7248415321373829	4.772541847954705	4.976100000000004	408.52500000000015	138484422	0.16393435	177	GEN177	False	True					GEN
171	177	CC(NC(=O)Nc1cc2[nH]nc(-c3ccnc(N)c3)c2cn1)c1ccccc1	9.112652	0	1.2380146980285645	0.4361775734071392	2.969452495923901	3.4848	373.42000000000013	71555460	0.0	178	GEN178	False	True					GEN
172	178	N#Cc1ccc(OCC2CCCCC2)c(Br)c1C(=O)NO	7.8074045	1	0.9122584819793698	0.6420674480350717	2.5961708694543333	3.398880000000001	353.216	58055370	0.16000003	179	GEN179	False	False	-6.3	61.4996956521739	4.4253913043478255	197.8886956521739	GEN
173	179	COC(=O)c1ccc(NCc2cnc3nc(N)nc(N)c3c2C)cc1	8.050877999999999	1	0.8213746070861818	0.6150702236139727	2.4182771702425767	1.8963199999999991	338.3710000000001	45486361	0.06818181	180	GEN180	False	False	-7.0	63.66179999999999	5.817966666666666	196.25976666666668	GEN
174	180	NC(=O)C1(c2ccc(-c3cnnc(F)c3)cc2OCc2ccc(F)c(F)c2)CCC1	7.8626513	0	0.7563043117523192	0.6615037250344761	2.7840657909799504	4.046900000000002	413.39900000000017	69399965	0.17307687	181	GEN181	False	False	-8.0	62.4834375	5.8274374999999985	196.45346875000004	GEN
175	181	CCc1cnc(C(F)(F)F)nc1-c1c[nH]c2cc(Cl)ccc12	6.5111136	1	0.8629246234893797	0.7307496559334128	2.6059281491161386	4.8595000000000015	325.721	123416663	0.028571427000000007	182	GEN182	False	False	-7.6	63.02352173913045	4.450130434782608	196.18330434782607	GEN
176	182	NC(=O)COc1cc(Br)c(F)cc1C(=O)N1CCCCOCC1	7.2063656000000025	0	0.8671128749847412	0.8502683418355576	2.2643919364353717	1.7049	389.221	21069890	0.084745765	183	GEN183	False	False	-6.1	48.143160000000016	-9.06272	182.9468	GEN
177	183	Cc1cc(C2COC3C(=O)N(Cc4ccc(F)cc4)C(c4ccc(C(F)(F)F)cc4)C(=O)N32)ccn1	7.2845580000000005	0	0.7929452896118168	0.4942609442791451	3.793392040334768	4.5576200000000044	499.46400000000017	89554951	0.13559324	184	GEN184	False	True					GEN
178	184	Cc1ccc(N2C(=O)c3c(cc4n3CCOC4)C2c2ccccc2O)nc1	7.797847999999999	0	1.074757099151611	0.7612453893043397	3.4374408670769068	3.1771200000000026	361.401	136104980	0.016666591	185	GEN185	False	True					GEN
179	185	CNCC(=O)N1CC2CC1CN2CC(Oc1ccc(Cl)cc1)c1ccccc1	7.614732000000001	0	0.9238139152526852	0.7770496876087459	4.095506363976469	2.9646000000000017	399.92200000000014	34682580	0.122807026	186	GEN186	False	True					GEN
180	186	CC(Nc1cccc(C(=O)Nc2ccc(F)cn2)c1)C(=O)NC1C(C(N)=O)CC2CCCCC21	8.881603	0	1.2241608619689943	0.4978907578773974	3.858042439108061	3.0698000000000008	467.54500000000013	56600151	0.13207543	187	GEN187	False	True					GEN
181	187	CC(COC(=O)N1CCCC1C(=O)N1CCC(O)CC1)c1cccc(NC(=O)c2cc[nH]c2)c1	8.333383	0	0.8455411911010744	0.6030361281949967	3.413791013708132	2.954800000000002	468.55400000000037	67854397	0.060606062	188	GEN188	False	True					GEN
182	188	c1coc(CNCCCNc2ccnc3cnccc23)c1	8.069453999999999	0	0.8871252536773682	0.6524144036707304	2.330775488564038	2.8146000000000004	282.3470000000001	56593823	0.023255825	189	GEN189	False	False	-5.9	68.33852173913043	-30.74773913043479	179.36743478260868	GEN
183	189	CN(C)Cc1c(Oc2ccc(C(=O)NC3CC4(CCCCC4)OC3=O)nc2)ccnc1N	8.532106	0	0.9644897460937498	0.6594493402517756	3.854044469188162	2.6609000000000007	439.51600000000036	66868722	0.10810816	190	GEN190	False	True					GEN
184	190	COc1cc(F)cc(OCC2OC(N3CCC(C=C(C)C)CC3=O)C(O)C2N)c1	8.727425	0	1.104464435577393	0.6978012453570921	4.270925114360116	1.8309999999999995	408.47000000000014	54714447	0.12987012	191	GEN191	False	True					GEN
185	191	CC(=O)N1CCCC(Nc2ncnc3c(C(N)=O)cccc23)(c2ccc(Cl)cc2)C1	8.053786	1	0.8109448909759518	0.6697674825425776	3.1543970131598122	3.331800000000001	423.90400000000017	46863196	0.0806452	192	GEN192	False	True					GEN
186	192	COc1ccc(Nc2cnccc2C2(C)COC2)cc1	8.527830999999999	1	1.4563257217407228	0.9266604631225659	2.4738591152294944	3.121700000000001	270.33200000000005	125490127	0.1836735	193	GEN193	False	False	-6.0	49.26766666666667	-10.488666666666667	182.35114285714286	GEN
187	193	Cc1c(CN(C(N)=O)C2CCN(C(=O)C(C)c3ccccc3)C2)cccc1C(F)(F)F	7.739707000000001	0	0.7547996997833248	0.7641522528682677	3.319006255386183	4.299120000000002	433.47400000000016	59037417	0.10169494	194	GEN194	False	True					GEN
188	194	NS(=O)(=O)Cc1ccc2c(S(=O)(=O)c3cccc(F)c3)cn(C3CCOCC3)c2c1	8.191644	0	0.8006251811981198	0.6403494838111188	2.707181725045883	2.7532000000000005	452.52900000000017	24948106	0.0958904	195	GEN195	False	False	-7.3	62.68628124999999	5.126687500000002	197.863375	GEN
189	195	CC(C)Oc1c(C(=O)NCC(C)(C)O)cc(NC(=O)c2ncc(C#N)[nH]2)cc1C(C)C	8.949852	1	0.8866554737091068	0.5105114254946568	3.026583777745122	2.94498	427.50500000000017	133483977	0.1311475	196	GEN196	False	False	-6.3	50.695714285714274	-12.475685714285712	184.4856857142857	GEN
190	196	CC(c1ccc(C(=O)NCC(=O)NO)cc1)N1CCCC1	7.2035913	1	1.3847861766815184	0.5598854293130507	2.478348777401072	1.0785999999999998	291.3510000000001	141901651	0.099999964	197	GEN197	False	True					GEN
191	197	CCCCOc1ccc(C2(C3CC4CCC4C3(C)C)N=C(N)N(C)C2=O)cc1	7.158988000000001	0	0.7652042865753171	0.7572016448458829	3.9787387932699314	3.919800000000003	383.5360000000002	67578320	0.109375	198	GEN198	False	True					GEN
192	198	CCCS(=O)(=O)N1CCC(Oc2ncnc3cc(N=C(N)N)ccc23)(C(C)C)CC1	7.1345205	0	0.8642280101776123	0.5029363750163823	3.2694773691608052	2.1439	434.56600000000014	42855617	0.12941176	199	GEN199	False	False	-6.6	67.62452941176471	-14.153029411764708	194.68020588235288	GEN
193	199	CN1C2CCC1C(c1ccc3c(c1)OCO3)C(c1ccc(OS(N)(=O)=O)cc1)C2	7.756809	0	0.9333974838256838	0.8241565884177867	4.374441141196098	2.7315000000000005	416.49900000000025	117847333	0.17647058	200	GEN200	False	True					GEN
194	200	CC1CC(N)CC(c2ccncc2NC(=O)c2nc(C3CC3)ccc2C#N)C1	9.031252	0	1.0282702922821052	0.8474330205426936	3.828651855926892	3.7088800000000015	375.47600000000017	72550057	0.13636363	201	GEN201	False	True					GEN
195	201	COc1ncc(N2C(=O)c3nc(-c4ccc(NC(N)=O)cc4)n(C(C)C)c3C2C#N)cc1C(F)(F)F	9.434774	0	1.193966436386109	0.5375267783821085	3.700789850712331	4.2690800000000015	499.45300000000015	67252232	0.078125	202	GEN202	False	True					GEN
196	202	CCCC(C(=O)CCc1ccc2ccccc2c1)C(=O)NC1OC(C(O)CC)CC1O	8.504595	0	1.0660817623138428	0.5065120666430741	4.082504639146858	3.1208000000000014	427.54100000000017	120236076	0.14814812	203	GEN203	False	True					GEN
197	203	Cn1c(O)nnc1C1(c2ccccc2)CC(c2ccc(F)cc2)N(C(=O)c2ccc(F)cc2)C1	8.931806	0	1.652169561386108	0.4909952921795617	3.5344823697747465	4.372400000000005	460.48400000000015	16004807	0.14285707	204	GEN204	False	True					GEN
198	204	COc1cc(F)c(C)c(-c2cnc(N(C)C(=S)Nc3nccc(C(=O)O)n3)s2)c1	7.919906	1	0.8789216518402103	0.5847042304885438	3.0648178061366096	3.587620000000001	433.49000000000007	100497828	0.116666615	205	GEN205	False	False	-7.1	60.706612903225796	3.0883870967741935	199.12603225806453	GEN
199	205	c1ccc2[nH]c(CNC3CCC(c4n[nH]n5cnc6nccc-6c45)CC3)cc2c1	7.8405255999999985	1	0.7611029148101807	0.43846711577753655	3.0956818976485483	3.8545000000000016	385.47500000000014	136491514	0.042553246	206	GEN206	False	False	-7.9	48.818125	-10.34203125	185.56590625	GEN
200	206	CCc1nnc(C(=O)NCCn2c(C(N)=O)cc3c2CCCC3)n1C(C)c1ccc(F)cc1	7.762564999999999	0	0.7951671600341799	0.5478596414509246	3.3860781113546987	2.7981000000000007	452.5340000000004	86963872	0.09523803	207	GEN207	False	True					GEN
201	207	Cn1c(Cc2cc3ccccc3nc2N)nnc1C1(C)CC1	8.311634	0	0.7640166759490965	0.8055284692894006	2.7213322901892383	2.5878	293.374	135368697	0.100000024	208	GEN208	False	False	-6.8	65.31966666666666	6.111458333333335	195.6015833333333	GEN
202	208	COCc1ccc(-c2nnc3n2C2C=C(c4nn[nH]n4)C(C(F)(F)F)=CC2N3)c(C)c1	7.971450999999999	0	0.9858389854431148	0.655580124402918	4.385078412934519	2.8341199999999995	430.394	139365523	0.19672126	209	GEN209	False	True					GEN
203	209	NC1CC(c2cc(C(=O)Nc3cc(N4CCOCC4)ccn3)c(F)cc2F)(C(F)F)C1	8.268664	1	0.8990789413452145	0.7018070315931044	3.0141596964467627	3.072700000000001	438.4250000000001	136581571	0.06779659	210	GEN210	False	False	-7.8	67.01379411764708	-30.881235294117648	179.34244117647063	GEN
204	210	O=C(O)c1cnc(C(=O)CCCCc2ccccc2)o1	7.9091115000000025	0	1.2463401794433595	0.6192677382056617	2.2302591152294955	2.9685000000000006	273.28799999999995	11991892	0.028571427000000007	211	GEN211	False	False	-6.3	62.00742857142857	4.45942857142857	197.28914285714282	GEN
205	211	CC(CN1C(=O)C(c2ccc(OC(F)F)cc2)(c2ccc(F)c3c2C(=O)C=C3)N=C1N)C(F)(F)F	8.45825	0	0.9205577373504642	0.6056997870271852	4.086784140174447	4.235500000000003	497.39500000000015	138468851	0.0983606	212	GEN212	False	True					GEN
206	212	NC(=O)C(Cc1ccccc1)NC(=O)C(CC(=O)O)c1ccc(CCCC(=O)O)cc1	7.6885767000000005	0	1.1012321472167963	0.40732179708237465	2.8713402888493	1.8649999999999995	426.46900000000016	10181742	0.0	213	GEN213	False	True					GEN
207	213	CC1c2nnc(Cc3ccccc3F)n2CCN1C(=O)c1ccc(C2CC2)cc1	8.269157	0	1.1567605972290045	0.6738781547822593	2.9219331453599544	4.102400000000004	390.46200000000016	128418855	0.018518507	214	GEN214	False	True					GEN
208	214	CCCn1cc(-c2cc(F)cc3[nH]c4c(OC)c(C(N)=O)ccc4c23)cn1	8.378875	0	0.8806896686553953	0.5625787415725738	2.7327338565748645	3.8412000000000015	366.3960000000001	69907253	0.09677422	215	GEN215	False	False	-6.9	49.68123333333333	-11.184166666666664	183.66853333333333	GEN
209	215	CC(=O)NC1C=CC(C(N)=O)=NC1N=Cc1ccc(Oc2ccc(C(O)CN(C)C)cn2)cc1	8.377479	0	1.2072465419769287	0.4763291488924214	4.274217031832584	1.2146999999999997	464.5260000000002	145495661	0.15151519	216	GEN216	False	True					GEN
210	216	O=C(NC1CCN(C2CCCC2)C1=O)c1ccc2c(c1)CCc1ccccc1-2	8.476173	0	1.1918242931365963	0.8900340743324998	2.7122346305914022	3.7255000000000016	374.48400000000015	20862731	0.04347825	217	GEN217	False	True					GEN
211	217	CC(Cc1ccc(C(=O)N(CC2CCC(CCCO)CC2)C(N)=O)cc1)N1CCOCC1	7.709459299999999	0	0.8252792835235594	0.6090397653860616	3.118563714414196	3.0496000000000016	445.6040000000003	122122480	0.08771932	218	GEN218	False	True					GEN
212	218	CSCC1(Cc2ccccc2)C(=O)NC(=O)NC1=O	7.765034700000001	0	1.0927792549133295	0.8039276722270211	2.6486326880818467	0.9444999999999996	278.33299999999997	130007534	0.08888888	219	GEN219	False	False	-5.6	48.48790476190475	-8.75690476190476	182.72119047619046	GEN
213	219	N#Cc1ccc(N2CCCCC(NC(=O)C3=C(F)CCCC3)C2)c(C#N)c1	7.7850027000000015	1	0.7611560344696047	0.884385231275672	3.2479247370530846	3.7026600000000025	366.44	108831618	0.096153796	220	GEN220	False	True					GEN
214	220	CSc1ccc(-c2cc(NCC(O)Cc3ccccc3)ncn2)cc1	7.2450899999999985	0	0.9224847793579104	0.6327397447464624	2.6443462986660755	3.8810000000000016	351.475	57918525	0.02439028	221	GEN221	False	True					GEN
215	221	O=C(Nc1ccc(C2(CCO)N=C(C(F)F)OC3CC32)nc1)c1ncc(F)cc1F	7.523123299999999	0	0.7730298042297363	0.6954576548298691	4.414165888862621	2.6671000000000005	424.35400000000016	122580992	0.13559324	222	GEN222	False	True					GEN
216	222	Cc1nc2sc3ccccc3c2c(=O)n1CC(=O)O	7.3401837	1	0.7523159503936769	0.7754834407772695	2.266311643089105	2.0042199999999992	274.301	1684371	0.01818186	223	GEN223	False	False	-6.1	49.5142	-10.496549999999996	181.99775	GEN
217	223	COC1CCC2CC(C)(c3ccncc3NC(=O)c3ccc(F)c(-c4ccccc4)n3)NC2C1	8.573437	1	1.3083897113800047	0.5648623251705821	4.111141600781523	4.9272000000000045	460.55300000000017	89051605	0.13235295	224	GEN224	False	True					GEN
218	224	O=C1OCc2cc(-c3cn4ccc(C5CCN(C6CCNC6)CC5)cc4n3)ccc21	7.781510400000001	0	1.1000204086303709	0.6820241009096571	3.3590535081519324	3.213000000000002	402.49800000000016	118174531	0.07692301	225	GEN225	False	True					GEN
219	225	CCCCc1cn(C2CNC(C(=O)N3OCC(CO)C(O)C3C)C2)nn1	7.6264734	0	1.2036134719848637	0.6301204824837608	4.666019945737747	-0.3445999999999981	367.45000000000016	102368979	0.106666684	226	GEN226	False	True					GEN
220	226	COc1ccc(OC)c(C(=O)c2ccc(NC(=O)N3Cc4cncc(C(N)=O)c4C3)cc2)c1	7.91259	1	0.8702258586883547	0.5612427039687892	2.459609779889435	2.9764	446.4630000000003	137878177	0.081967175	227	GEN227	False	False	-7.6	68.2477777777778	-13.205527777777775	195.04777777777775	GEN
221	227	CC(=Cc1nnc(N2CCC(C(=O)N(C)C)CC2)n1Cc1ccccc1)c1ccc(C#N)c(Cl)c1	8.386939	0	1.1567771911621092	0.5014838955096875	2.844346230621495	4.716580000000005	489.02300000000037	9269225	0.09375	228	GEN228	False	False	-6.7	47.909028571428564	-10.200885714285713	183.39208571428574	GEN
222	228	COc1ccc(C2NC(=O)C(N3C(=O)CC(C)(C)CC3=O)C(C(C)C)N2)cc1	8.236186	0	0.7545758724212649	0.7716572885831536	3.87950457718964	1.9816	387.4800000000001	23791473	0.15384614	229	GEN229	False	True					GEN
223	229	CCC(C(=O)NC1CC1c1ccccc1Cl)N1CCCCC1C(=O)O	7.5998645000000025	0	0.8279682636260991	0.8136075740481199	3.5252415718506898	3.0298000000000016	364.87300000000016	114427653	0.107142806	230	GEN230	False	True					GEN
224	230	CCCNC(=O)c1c[nH]c2ncnc(-c3ccc(F)cc3N3CCOCC3)c12	8.387946000000001	1	0.8341551303863524	0.7079014838604387	2.628181903637022	2.740400000000001	383.4270000000001	59788200	0.07246375	231	GEN231	False	False	-6.7	48.59893333333334	-10.2225	183.2317	GEN
225	231	Cn1ccc(NC(=O)CN2CCN(C3(F)Nc4cc(C(F)(F)F)c(C(N)=O)cc43)CC2)n1	7.1658363	1	1.0569532394409178	0.4634807886314646	3.63610012800061	1.2994	455.41600000000005	139349246	0.07142854	232	GEN232	False	True					GEN
226	232	CN(C)C(=O)N1CCC(c2nc(Nc3ncccc3-c3ncnc4nc[nH]c34)cc(N(C)C)n2)CC1	9.273773	1	1.2511403083801262	0.43594776212101705	3.1800891482982543	2.8755000000000006	487.5720000000002	66789893	0.03571427	233	GEN233	False	False	-7.7	66.77297368421051	1.6989473684210528	176.68547368421054	GEN
227	233	CC(C(=O)N1CCOCC1)n1cc(-c2cccc(Oc3cc(F)cc(C#N)c3)c2)c(=O)[nH]c1=O	8.558499000000001	0	0.7771196842193602	0.619833613706923	3.185371182573145	2.4264799999999997	464.45300000000015	38045832	0.07575762	234	GEN234	False	True					GEN
228	234	COCC(=O)N1CCC(C(=O)Nc2cc(-c3ccc(C(C)=O)cc3)c3cc(COC)cn3n2)CC1	8.116408	0	0.8938636302948001	0.4991779925938739	2.682107069782335	3.1738000000000013	478.5490000000004	67030518	0.08333331	235	GEN235	False	False	-6.9	49.85130555555556	-12.47341666666667	184.16083333333333	GEN
229	235	NCCCCOCCNCCCN	7.1324070000000015	1	0.8331526279449459	0.4118207054692294	2.217254718823794	-0.3196999999999985	189.303	60006501	0.0	236	GEN236	False	False	-4.2	66.06166666666667	-26.96433333333334	179.84600000000003	GEN
230	236	NS(=O)(=O)c1cccc2c1N=S(O)N2Cc1ccc2c(c1)CCO2	8.336541	0	1.3349721908569334	0.8665723685809075	3.7406833862215936	2.1105000000000005	365.436	23585902	0.15662646	237	GEN237	False	True					GEN
231	237	CC(=O)NC1(C)CN(CCCNC(=O)c2ccc(Oc3ncccc3Cl)c(C)c2)C1	7.73641	0	0.8872012138366703	0.6283085523031233	2.595728527640878	3.1660200000000014	430.93600000000015	70661742	0.115942	238	GEN238	False	False	-6.8	60.93190625	5.8720624999999975	197.6476875	GEN
232	238	CCCn1nc(C2CCN(C(C)=O)CC2)cc1-c1cc(OC2CC2)nc(N2CCOCC2)n1	8.324835	0	0.7684485912322998	0.6358693065708204	2.9399301142240315	2.853800000000001	454.57500000000033	137340577	0.057142854000000014	239	GEN239	False	False	-7.2	61.02648484848484	4.363181818181819	198.97675757575757	GEN
233	239	CN(C(=O)CCc1c[nH]c2ccc(C#N)cc12)C1CCCCC1	7.477489500000001	0	0.9180497169494632	0.9343856211842224	2.3395607519948136	3.7632800000000017	309.41300000000007	27670621	0.024999976	240	GEN240	False	False	-6.8	68.10875	-31.30545833333333	178.86270833333333	GEN
234	240	CC1Nc2nc3n(c2C1C)CCN(C(=O)c1ccc(Oc2ccccc2)cc1)C3	7.3517942	0	0.7722204208374022	0.7287595645583478	3.408926219264933	4.248900000000004	388.47100000000006	47054547	0.068965495	241	GEN241	False	True					GEN
235	241	CC(=O)OC1=C2Nc3ccccc3C=C2CC2C1C(C)(C)C(O)(O)C2C	8.264289	1	1.2895246028900145	0.5322615908276384	4.412315371280711	3.2631000000000023	355.43400000000014	70025126	0.2264151	242	GEN242	False	True					GEN
236	242	CCOc1ccc(C2(C(=O)Nc3cn4ncc(C5=CC(=O)NC5=O)c4nn3)CC2)cc1	8.203521	0	0.9080218791961672	0.5764830387454468	3.0604173399660333	1.2330999999999994	418.41300000000007	70988665	0.13432829999999998	243	GEN243	False	False	-7.8	62.49012121212122	4.834303030303031	197.5671515151515	GEN
237	243	Cn1cc(C2=Cn3c(cnc3C3=Nc4ccccc43)CCCC(S(N)(=O)=O)=C2)cn1	7.3979836	0	0.7560974121093746	0.5494277595832705	4.013084617074364	2.6059	420.49800000000033	47062907	0.15492958	244	GEN244	False	False	-7.4	63.43193749999999	7.494500000000001	196.13412500000004	GEN
238	244	CC1=CC(C(=O)NCCCNC(=O)c2ccc(Cl)c(Cl)c2)=NN(c2ccnc3[nH]ccc23)C1	8.14409	1	0.9293215274810792	0.441631293204757	3.0858986558727515	3.928300000000002	485.37500000000017	57904319	0.11764705	245	GEN245	False	False	-7.8	63.19072222222224	5.8303055555555545	180.3793333333333	GEN
239	245	NC(=O)C1CC(c2ccc3[nH]ncc3c2)=NN1C(CO)c1ccc(Oc2ccccc2)cc1	6.550763	1	0.7956499576568605	0.4066227142447554	3.4568618211638054	3.3525000000000014	441.49100000000016	58188668	0.15873009	246	GEN246	False	True					GEN
240	246	NC(=O)C12CCN(CC1)Cc1c(N3C(=O)C=C(c4cccnc4)C3=O)cccc12	8.500102	0	0.7533321857452391	0.8014103512974527	3.836015759844837	1.3709	388.42700000000013	67654414	0.116666615	247	GEN247	False	False	-7.4	49.4738064516129	-11.687999999999999	182.61667741935486	GEN
241	247	N#CCNC(=O)c1ccc(C2CC3C(N)N(c4ccc(C(N)=O)cc4)C(=O)N3C2)nc1	8.091188	0	0.8409853458404539	0.599218231519422	3.927672179658624	0.5167800000000008	419.44500000000016	135342532	0.11864406	248	GEN248	False	True					GEN
242	248	CC(C)c1cc(C(F)(F)F)ccc1C(=O)N(C)CC(=O)NCCNC(=O)c1nc2ccccc2[nH]1	7.0931630000000006	0	0.8005215167999271	0.4221488983703521	2.597978005097019	3.3233000000000006	489.49800000000016	129043991	0.104477584	249	GEN249	False	False	-7.2	64.40905263157894	6.724394736842103	196.5054473684211	GEN
243	249	CC1(C(N)=O)CCCC1NC(=O)NC12CCC1=Nc1ccccc12	7.620918799999999	0	0.7994092941284183	0.7927765614461226	4.345797769358147	2.1051	326.4000000000001	82766050	0.20338982	250	GEN250	False	True					GEN
244	250	N#CCN(Cc1cnc2[nH]ccc2n1)C(c1ccccc1)c1cccs1	9.974932	0	1.198148250579834	0.5255408543838113	3.3415313615818203	4.134580000000003	359.458	60674117	0.078947365	251	GEN251	False	True					GEN
245	251	CC1NC(=O)NC(S(=O)(=O)c2ccc(Oc3ccc(S(C)(=O)=O)cc3)cc2)C1C(F)(F)F	7.7272887	0	0.8799262046813965	0.6627608555090583	3.759373966524457	2.862000000000002	492.4970000000001	101546302	0.1076923	252	GEN252	False	True					GEN
246	252	O=C(CC1CCC(S(=O)(=O)c2ccc(OCc3ncccc3Br)cc2)CC1)NO	7.531634299999999	0	0.8118279457092283	0.4602647191020959	2.606148974054058	3.6511000000000013	483.3840000000001	57524780	0.089743555	253	GEN253	False	False	-6.7	62.078903225806435	6.165000000000001	196.853870967742	GEN
247	253	O=C(Nc1cc(Cc2cnco2)on1)C1SCCN1C(=O)c1cnccc1-c1ccccc1	8.3319235	0	0.7737893581390383	0.4642538236730301	3.560426590544284	3.4692000000000016	461.50300000000016	55790745	0.09090912	254	GEN254	False	True					GEN
248	254	O=C(c1ccc2ccccc2c1)C1CCN(CC2CN3CCCCC3CN2)C1	7.8621607000000004	0	1.0105319499969478	0.8304921965205332	3.3624257346941517	3.170700000000002	377.532	59229828	0.04651165	255	GEN255	False	True					GEN
249	255	O=C(C1CC(c2ccc3nccn3c(=O)c2)CN(C2CC2)C1)N1CCCC1	7.648507	0	0.8647432804107664	0.8323607818770166	3.3235991784321106	1.8848	366.46500000000015	127294850	0.058823466	256	GEN256	False	True					GEN
250	256	CCN(CC)C(=O)C1CC1c1ccc2n[nH]c(C(C)C)c2c1-c1cnc2[nH]ccc2n1	10.088399	1	1.2136847496032708	0.480677685367496	3.9253750912561967	4.596500000000003	416.52900000000017	145492559	0.09433961	257	GEN257	False	True					GEN
251	257	NC1=NC(c2ccc(OC(F)F)cc2)(C2CCCCC2)C(=O)N1C1CCCCC1	7.3042746	0	0.9081191539764406	0.7812268030020231	3.2600578904943385	4.553200000000003	405.48900000000015	76332090	0.03636366	258	GEN258	False	True					GEN
252	258	CCOc1cccc(C(CC)NC(=O)Nc2cc3c(ncn3CCO)c(C(F)F)n2)c1	8.525135	0	1.1128461837768553	0.4729598270234919	3.3056900636464253	4.032700000000003	433.4590000000002	53021878	0.1267606	259	GEN259	False	True					GEN
253	259	Cc1ccc(S(=O)(=O)NCCCCNc2c3c(nc4ccccc24)CCCC3)cc1	9.123227	0	0.998707342147828	0.5198939834843481	2.268102679953044	4.592620000000005	423.58200000000016	138021117	0.032786846	260	GEN260	False	False	-6.8	62.23571875	5.556250000000001	197.77334375000007	GEN
254	260	CCCCC(C(=O)Nc1cc(OC)ccc1C1CCCNC1)C(CS)N1Cc2ccccc2C1=O	7.450189599999999	0	0.8603662014007565	0.4118169021004058	3.822644050781892	4.861500000000005	495.6890000000003	67614033	0.04545456	261	GEN261	False	True					GEN
255	261	NC1CCC(NCCc2cccnc2)CC1	8.250522	1	0.9873701095581052	0.8062715750923725	2.1341582953156	1.4835999999999998	219.332	62314038	0.0	262	GEN262	False	False	-5.7	68.01326315789474	-29.484210526315785	178.9004210526316	GEN
256	262	NC1CCC(NC2CCc3cc(OS(=O)(=O)N4CCOCC4)ccc3C2)CC1	7.5979259999999975	0	0.7927491188049318	0.7626957320116565	3.235375572846978	1.3592000000000015	409.55200000000025	142643370	0.100000024	263	GEN263	False	True					GEN
257	263	CCCCCNS(=O)(=O)c1ccc(-c2nnc3ccccn23)c(Cl)c1	7.5581426999999985	1	0.9463863849639892	0.6379884244633888	2.275718841810445	3.518200000000002	378.885	130368219	0.06666672	264	GEN264	False	False	-6.8	60.333269230769226	3.6657307692307697	198.15376923076917	GEN
258	264	CCC(=O)N1CCC(c2ccc3c(c2)C(C(N)=O)CC(C2(c4ccccc4)CCC2)C3=O)C1	7.592183	0	0.9701223373413086	0.746365217282068	3.784025351008548	4.305900000000003	444.57500000000033	145172060	0.12962961	265	GEN265	False	True					GEN
259	265	CC1(O)COCC1c1nc2cc(N3CCCC3)ccc2n2cncc12	8.068299	0	1.0936405658721924	0.7770311621045046	3.779756745872781	2.3475000000000006	338.411	128979308	0.0666666	266	GEN266	False	True					GEN
260	266	CC(=O)NC(=S)N1CCCC12CC(N1CC(F)(F)c3ccc(F)cc31)CN2C(=O)C1CCCC1	7.8804083	0	0.7865884780883787	0.6352608346108295	4.702413997812517	3.7417000000000034	494.58300000000025	24618328	0.15625	267	GEN267	False	True					GEN
261	267	COc1ccc(Nc2ncc3c4c(n(C(=O)CN5c6cnccc6NN5C)c3n2)C(=O)CCC4)cc1	7.6488085	1	0.9157455444335936	0.4361728330736031	3.330573677510639	3.4316000000000013	484.52000000000015	46951712	0.10958904	268	GEN268	False	False	-7.8	50.40502631578949	-12.5875	184.43073684210532	GEN
262	268	O=C(NC1CCC1)C(Nc1nc(N2CCOCC2)nc(-n2ncc3ccccc32)n1)c1ccccc1	7.2481684999999985	0	1.1886778354644774	0.4121332755172447	3.0975890628209783	2.869000000000001	484.5640000000003	25072133	0.06349199999999999	269	GEN269	False	True					GEN
263	269	OC1(c2ccccc2)CN(C2=NC=C3C(OC4CCNCC4)=CC=C32)C1	7.9625444000000005	0	1.2170506000518797	0.8772601792091597	3.4310058052531343	2.0783	349.434	130348808	0.15151519	270	GEN270	False	False	-7.3	63.450321428571435	4.943678571428571	196.61414285714287	GEN
264	270	C=CCC(C)(C)Nc1nccc(-c2cnc(C)n2C(C)C)n1	8.164811	0	1.1809597492218016	0.8192225791832349	3.0724202802636804	3.9960200000000015	299.42200000000014	106568386	0.116279066	271	GEN271	False	False	-6.5	61.33995652173913	4.195521739130435	197.77600000000004	GEN
265	272	CNC(=O)c1ccc(OCCN(C)C)c2ccc(-c3ccncc3)cc12	7.7593320000000015	1	0.8975343227386476	0.7424521014084103	2.188241755575927	3.2018000000000013	349.43400000000014	20150462	0.0	273	GEN273	False	False	-6.3	48.932888888888904	-10.813074074074075	182.18914814814812	GEN
266	273	CC(=O)NCCc1c2c(nc3ccccc13)CCCC2	7.6189937999999975	1	0.8772531986236576	0.929737061551883	2.182722161439182	2.792200000000001	268.36	18149317	0.08108115	274	GEN274	False	False	-6.2	48.46909523809524	-9.630857142857145	182.1362857142857	GEN
267	274	C=C1C(=O)c2ccccc2N(CC=C(C)C(=O)O)C1=O	7.5028048	0	0.83419246673584	0.671633522810266	2.6749927184683617	1.8030000000000002	271.27199999999993	835049	0.108695626	275	GEN275	False	False	-6.3	48.16138095238096	-8.556904761904761	182.80733333333333	GEN
268	275	c1ccc2c(-c3cncc(NCC4CCNCC4)n3)c[nH]c2c1	7.7509723	1	0.9701153278350834	0.6929725318405561	2.5058481341778456	3.0364000000000013	307.40100000000007	90413661	0.0	276	GEN276	False	False	-7.2	67.79684615384616	-31.04942307692308	179.4301538461539	GEN
269	276	CNC(=O)C1CNCCC(C)N1c1cc(NC2CC2)n2ncc(Cl)c2n1	8.079169	0	0.7616295814514159	0.7433008027045517	3.839592533406376	1.2597999999999996	377.88000000000017	68214272	0.10144925	277	GEN277	False	True					GEN
270	277	COc1ccc(CN2CCCC(Nc3ccc(-n4nccn4)cc3)C2)c(-c2ccc(O)cc2)c1	7.376246000000001	0	0.7514306068420407	0.4198522751006347	2.9418284710346825	4.725000000000005	455.56200000000007	122180626	0.078125	278	GEN278	False	True					GEN
271	278	CC1CC(C)C(=O)c2c(c(C#N)cc(C#N)c2-c2ccc(F)cc2)N1	7.6947220000000005	0	0.9109105587005616	0.8457349639815891	3.7161783246513593	4.258960000000003	333.3660000000001	91934295	0.22727269	279	GEN279	False	True					GEN
272	279	C=CCOCCN1CCC2(CCN(CCCc3cc4ccccc4o3)CC2)CC1	7.661266	1	0.7607141971588138	0.4519070921508702	3.098291963818044	4.746000000000005	396.57500000000016	139810923	0.090909064	280	GEN280	False	False	-6.2	62.49524137931034	6.305241379310345	179.93631034482758	GEN
273	280	COc1ccc(C=CC(C)NC(=O)CN(Cc2ccc(C)cc2)C(=O)N2CCOCC2)cc1OC	7.4987580000000005	0	0.8881959438323976	0.5932225272112298	3.00356398685554	3.4845200000000025	481.59300000000036	55506610	0.06349199999999999	281	GEN281	False	True					GEN
274	281	CC(C)N1CCOc2cc(Cc3cn(C)c4c5c(n(-c6cccc(F)n6)c34)C(N)=N5)ccc21	7.5282984	0	0.8590864181518558	0.482158131075	3.4850464463801165	4.0515000000000025	444.5140000000003	59586240	0.1449275	282	GEN282	False	False	-9.1	67.62837142857144	-13.354542857142857	194.5535142857143	GEN
275	282	O=C(O)CN1CCC(CCC(=O)N2CC(c3ccccc3)CC2C(=O)NOC2CC2)CC1	9.00642	0	0.8807533264160163	0.5677136042272376	3.4053769708243435	2.1581	443.54400000000015	87928429	0.08955222	283	GEN283	False	True					GEN
276	283	CCCCCCNCC1=CC(=O)OC1O	6.1758475	0	0.9554127216339108	0.4882577802826147	3.145885640272727	0.9578999999999998	213.27700000000002	67933431	0.12244898	284	GEN284	False	True					GEN
277	284	COc1ccc(C2=C3C(=C(C(N)=O)c4c(C(=O)NCCN(C)C)ccc(Cl)c43)CNC2)cc1	7.884493400000001	0	0.7588572978973387	0.5819530059879542	2.9955709785084874	2.4065000000000003	466.9690000000003	69307430	0.15384614	285	GEN285	False	False	-6.7	48.085	-10.526702702702703	181.53551351351345	GEN
278	285	CNC1CCCc2c1c(S(C)(=O)=O)cn2-c1cccc2[nH]ccc12	7.5246619999999975	0	0.7681735992431644	0.7682288487125575	3.4013508070360743	2.9589000000000008	343.4520000000001	67085498	0.09523803	286	GEN286	False	True					GEN
279	286	COc1cc2c(cc1Cl)c(CCCN)c(C(C)=O)c1cc(O)ccc12	6.480819	1	0.9404822826385502	0.5221887303029674	2.5361676241365085	4.454500000000003	357.83700000000016	84181941	0.13636363	287	GEN287	False	False	-6.7	49.404464285714276	-10.774714285714284	182.7643571428571	GEN
280	287	COc1ccc(CC(C)NC(=O)c2cc3cc(Cl)ccc3[nH]2)cc1OCC1CC1	7.8716399999999975	0	0.9755315303802492	0.5480601505350837	2.7184828142041866	4.979700000000004	412.917	4211195	0.14035088	288	GEN288	False	True					GEN
281	288	CC(C)(COc1ccc(-c2ccc(Cl)cc2)cn1)C(=O)NO	7.6218514000000015	0	0.8105005264282229	0.6546417106608515	2.332754883037955	3.312400000000001	320.77600000000007	123881834	0.17460309999999998	289	GEN289	False	False	-6.8	49.20195833333332	-9.676333333333334	184.473	GEN
282	289	CC(CN1CCC(n2c(=O)[nH]c3ccccc32)CC1)NC(=O)c1ccc2c(c1)OCO2	8.608291	0	1.0704781055450443	0.6596952134306879	2.812840620675604	2.513700000000001	422.4850000000001	16341834	0.07142854	290	GEN290	False	True					GEN
283	290	O=C(c1cccnc1)N1CC(c2nccnc2N2CCOCC2)C1	7.0283127000000025	0	0.8299676418304447	0.8365502488421598	2.436752803990018	0.9477999999999992	325.372	95847333	0.039215624	291	GEN291	False	False	-5.7	66.10433333333333	-29.62483333333333	179.06425	GEN
284	291	c1ccc2nc(N3CC(Oc4nccnc4OC4CCOCC4)C3)ncc2c1	6.766552000000001	0	0.8006954193115234	0.6675505271728979	2.7984405381751736	2.2452000000000005	379.4200000000001	92072218	0.0983606	292	GEN292	False	False	-6.7	51.096857142857154	-13.526285714285715	184.53082142857144	GEN
285	292	COc1ccc(S(=O)(=O)C2(C)N=C(C(F)(F)F)N(C(N)=O)C(=O)C2(C)C)cc1	7.731725	0	0.7841653823852539	0.8015877862636884	3.5816029232743287	2.093	421.39700000000016	57029250	0.16000003	293	GEN293	False	True					GEN
286	293	COc1cc2c(NC3CC3)c(C(=O)N(C)C)cnc2cc1OCCC1CCN(C(C)=O)CC1	8.526902999999999	0	0.9610726833343506	0.6568290013926819	2.6083346908830687	3.5469000000000026	454.57100000000025	24027115	0.059701443	294	GEN294	False	False	-6.4	50.676558823529426	-12.96691176470588	184.57258823529415	GEN
287	294	Cc1ccc(C(C)C(=O)N2CCN(c3cc(Cl)ccc3C)CC2)cc1CC(=O)Nc1nn[nH]n1	8.268769	0	1.0133042335510254	0.5598683800902019	3.046866374880838	3.10344	481.98800000000017	10099766	0.08333331	295	GEN295	False	True					GEN
288	295	CC(C)CNc1ccc(C(=O)NO)cc1C#Cc1cscn1	8.467799000000001	0	0.8351142406463623	0.460632478538249	2.9552786921743497	2.7298	315.39799999999997	122514113	0.17647058	296	GEN296	False	False	-6.3	63.13235999999999	4.7054800000000006	196.32052	GEN
289	296	CC1CCCC(C(=O)Nc2ccc(Cl)cc2)N1S(=O)(=O)c1ccc(CCCN(C)C)cc1	7.8486775999999985	0	0.8351737022399899	0.6111852508279584	3.0195725030362985	4.404600000000004	478.05800000000016	10127516	0.041095912000000005	297	GEN297	False	True					GEN
290	297	CC(=O)Nc1ccc(-c2c(C(N)c3ccccc3)cc3n2CCCNC3=O)cc1N=O	8.141060000000001	0	0.9271222591400148	0.5485911995593458	3.436430725570707	3.6930000000000014	417.46900000000016	68323380	0.09677422	298	GEN298	False	True					GEN
291	298	CCCCc1cc2ncccc2c(=O)n1C1CC1	7.0388910000000005	1	0.9140719413757328	0.8254695230765532	2.266083299295083	3.0740000000000016	242.322	145157244	0.065217376	299	GEN299	False	False	-6.0	63.66122222222222	4.320333333333334	196.08716666666663	GEN
292	299	CC(C)CC(O)(C(=O)NCc1nc2ccc(OC(F)F)cc2s1)C(=O)NC1CC2CCC1C2	8.050497	1	1.1697594165802006	0.4754532444009461	4.790199511114013	3.5959000000000025	481.56500000000017	122625093	0.12162167	300	GEN300	False	True					GEN
293	300	CC#Cc1ncc(C2CC3CN(S(=O)(=O)CC4CNCCC4(C)C(=O)O)CC3C2)[nH]1	6.800451	0	0.763046455383301	0.6007545093696453	4.919005577203448	1.2367	434.5620000000001	104937182	0.125	301	GEN301	False	True					GEN
294	301	Cc1ccc(NC(=S)N2CCC(C(C)Nc3ncnc4c(C(N)=O)cccc34)C2)cc1	7.492646700000001	1	0.8479343891143802	0.5285188879105933	3.2484507905568947	3.556420000000001	434.56900000000013	125984402	0.10169494	302	GEN302	False	True					GEN
295	302	CNC1CCC(CC(N)=O)c2ccc(S(=O)(=O)C3CC4CCC(C4)C3)cc21	8.225415	0	1.2382027626037602	0.8085528712374179	4.7560656808543875	3.0523000000000007	390.54900000000015	120040816	0.107142806	303	GEN303	False	True					GEN
296	303	CC(C)(CNC(=O)C1CCC(CC(F)(F)F)CC1)Nc1ncnc2c(C(N)=O)cccc12	8.561810000000001	0	1.6343786716461182	0.5932910114764786	2.9017498542840485	3.794200000000002	451.49300000000017	87798446	0.13333327	304	GEN304	False	False	-8.3	62.20530555555556	4.825638888888887	197.42441666666667	GEN
297	304	CC1CC(N)CC(c2ccncc2NC(=O)c2nc(-c3ccncc3C(F)F)cnc2N)C1	9.156974	1	0.9522213459014884	0.5328743698135341	3.997839743068102	3.936600000000001	453.4970000000001	59226498	0.06666666	305	GEN305	False	True					GEN
298	305	CC=CCN1CCN(C2CC(C(=O)NO)N(C(=O)N(C)C3Cc4ccccc4C3)C2)CC1	8.517496000000001	0	0.8899940490722659	0.4097225474590926	3.666027013089773	1.3476000000000026	441.57600000000014	144264843	0.13513517	306	GEN306	False	True					GEN
299	306	CCCNC(=O)Nc1ccc(C2=NN3CCC=CC3=NC(F)=C2C(=O)NOC(C)C)cn1	8.746927000000001	1	0.7618753433227541	0.44199511705846095	3.6330140500882457	2.6285000000000007	443.4830000000002	70840085	0.24137932	307	GEN307	False	False	-7.0	64.83874285714285	-28.34185714285714	180.31362857142855	GEN
300	307	NC1CCCC(c2ccncc2NC(=O)c2nc(F)cnc2F)C1	7.9157686	0	0.7869656085968018	0.8993078862989591	3.6585554462715417	2.3870000000000005	333.3420000000001	46178774	0.022727251	308	GEN308	False	True					GEN
301	308	CC(CN1CCCC1)Nc1nc(-c2cnn(C3CCOCC3)c2)cc2ncccc12	7.446053	0	0.7922499656677244	0.6725902236960474	3.17865990400327	3.7410000000000014	406.53400000000033	64367013	0.054545462	309	GEN309	False	True					GEN
302	309	COc1ccc(C2(c3cccc(-c4cccnc4)c3)N=C(N)N(CC3CC3)C2=O)cc1OC	8.043445	0	1.1954197406768798	0.6041258061829449	3.045689124500784	3.5763000000000025	442.5190000000002	86274802	0.08333331	310	GEN310	False	True					GEN
303	310	COc1cnc(C(=O)NC2CCCc3c(-c4ccc(F)cc4)cncc32)cn1	7.8013906	0	0.8212856292724613	0.7519684608676223	3.024033692505099	3.4937000000000022	378.407	136586335	0.040816367	311	GEN311	False	True					GEN
304	311	O=C(NCc1ccc(-n2cccn2)cc1)c1c(C(F)(F)F)[nH]n(-c2ccc(Cl)cc2)c1=O	7.758103	1	1.0889480113983154	0.4716918205967776	2.60911712701132	3.953500000000002	461.83100000000013	11163240	0.07142854	312	GEN312	False	False	-7.5	66.39958823529412	4.014588235294118	196.48288235294117	GEN
305	312	CC(O)(C(=O)NC1C2CCC1CC(C(N)=O)C2)c1ccc(C(F)(F)F)cc1	7.358897	0	0.9248628139495852	0.7438940965963405	4.336011269853384	2.3192	384.398	73962898	0.16279072	313	GEN313	False	True					GEN
306	313	Cc1c(Cl)cccc1NC(=O)C1=C2N=c3ccn(C4CCOC4)c3=C2N=N1	8.00353	0	0.9896946430206296	0.8857496752856046	3.847050926248505	2.46882	381.82300000000015	44273738	0.15384614	314	GEN314	False	True					GEN
307	314	O=C(NCCOc1ccccc1)c1ccc2nc(Nc3ccccn3)cn2c1	8.153784	0	0.9219654083251952	0.4860791573352913	2.344401798601496	3.2817000000000007	373.416	93203699	0.053571403	315	GEN315	False	False	-7.5	62.67333333333334	5.890933333333334	196.91306666666668	GEN
308	316	CC(C)CN1c2cc(C#N)ccc2C(NC(=O)C2CCCC2)C1C(C#N)C(=O)N(C)CCO	7.5626025	0	1.0718652725219728	0.6258655973930082	4.11172140532644	2.3408600000000006	451.57100000000037	9874025	0.11290324	317	GEN317	False	True					GEN
309	317	Oc1cccc(C=Nn2c3cnc(N4CCOCC4)nc3n2C2CCCC2)c1	8.282607	0	1.0658910751342772	0.7041723018306271	3.04163405068676	2.7723000000000004	380.45200000000017	68637928	0.125	318	GEN318	False	False	-6.8	66.52941379310344	-30.93731034482758	180.03444827586208	GEN
310	318	Cc1nc(N)nc2c1cc(-c1cn3[nH]ccc3n1)c(=O)n2C1CC1	8.746933	1	0.9769995689392088	0.5836896565596257	3.2384153831755387	1.6598199999999996	321.344	59258944	0.01886791	319	GEN319	False	False	-7.4	66.13803703703704	-29.341666666666665	178.9988518518519	GEN
311	319	NC(=O)C(Cc1ccc(Oc2ccc(C(F)(F)F)cn2)cc1)NC(=O)C1NC2CCC1CC2	7.455636	1	0.8560748100280762	0.5867845229672041	4.153571368641651	2.9359	462.47200000000015	53755786	0.12499994	320	GEN320	False	True					GEN
312	320	CC(=O)N1CC(C)OC(NC(=O)Nc2cc3[nH]nc(-c4ccnc(C)c4)c3cn2)C1	8.908135000000003	0	0.7709534168243408	0.6079203975311719	3.8402386659699417	2.043119999999999	409.45000000000016	118382055	0.11428571	321	GEN321	False	True					GEN
313	321	O=C1NC(=O)C2(CCN(c3ccc(C(C(=O)O)c4ccccc4)cc3)CC2)N=C2NNC=C12	9.162269	1	1.5636703491210941	0.5231422213400198	3.91355520343117	1.2886999999999995	445.47900000000016	87081433	0.17283952	322	GEN322	False	True					GEN
314	322	NC(=O)c1ccc(-c2ccc3c(c2)OCO3)n1CC(=O)NN1CCN(Cc2ccccc2)CC1	7.4896	0	1.0368140697479244	0.5567576207997179	2.634277595919521	1.8316999999999992	461.52200000000033	46988382	0.059701443	323	GEN323	False	False	-7.2	60.521702702702704	2.0207837837837843	200.71229729729737	GEN
315	323	COC1C(O)C(O)C(O)C1N1C=CC2C(=O)N(Cc3cc(C)ccc3Cl)c3ccc(C)cc3C21	7.746481399999999	0	0.922141361236572	0.6170590345551938	4.484367064591893	2.470140000000002	484.98000000000013	123758805	0.15151519	324	GEN324	False	True					GEN
316	324	CN1CCC(C(=O)Nc2ccc(N3CCC(n4ccc5cc(C#N)cnc54)C3)nc2)CC1	8.063761	1	0.7862450599670412	0.6856624757901465	3.1671734981788187	3.0346800000000007	429.5280000000001	138591514	0.038461506	325	GEN325	False	True					GEN
317	325	Cc1ccc(-c2c(-c3cnco3)nc3ccc(C)cn3c2=O)cc1	7.7736350000000005	0	0.8369577884674069	0.5662042789533558	2.520676951147209	3.633340000000002	317.348	13285534	0.02439028	326	GEN326	False	False	-6.3	47.03929166666668	-8.960083333333337	183.18629166666668	GEN
318	326	CN1CCC2(C)c3cc(Cl)ccc3N(c3cccc(C#N)c3)C12	7.8093914999999985	0	0.7541574954986574	0.7842411366321728	3.3744690842424787	4.2826800000000045	323.8270000000001	102419413	0.13333333	327	GEN327	False	True					GEN
319	327	NC(=O)c1cnn2cc(-c3cnn(CCO)c3)cc2c1NC1CN2CCC1CC2	8.631127000000001	0	1.0871657848358156	0.5688087863487389	4.140634784689787	0.7950999999999995	395.46700000000016	58628291	0.061538458	328	GEN328	False	True					GEN
320	328	Cc1cc(NC(=O)c2cnn3ccc(N4CCCC4c4cccc(F)c4N4CCOCC4)nc23)n[nH]1	9.183371000000001	1	1.4348028659820553	0.4423073862466081	3.434214466096946	3.3303200000000017	490.5430000000005	59528137	0.01515156	329	GEN329	False	True					GEN
321	329	COc1nccc(C(C)NC(=O)c2ccc(-c3nc(C4CCOCC4)cnc3N)cc2F)c1F	9.366436	0	0.8779641151428219	0.5648012251445234	3.390145701803913	3.792600000000002	469.49200000000025	59548198	0.08771932	330	GEN330	False	True					GEN
322	330	O=C(Nc1cc2[nH]nc(Oc3ccc(F)cc3)c2cn1)NC1CC1	8.077717	1	1.3672389507293703	0.6861051964869894	2.4854475197090817	3.1732000000000005	327.319	91157139	0.116666615	331	GEN331	False	False	-7.1	59.87044444444446	4.6738888888888885	198.6154074074074	GEN
323	331	CS(=O)(=O)c1cncc(-n2cc(-c3cnc4[nH]ccc4n3)cn2)c1	8.152661	0	0.7936901092529299	0.6070816239359739	2.8656508641906875	1.6091	340.36800000000005	133535491	0.019230723	332	GEN332	False	False	-6.7	68.19284000000002	-32.22451999999999	178.94188000000003	GEN
324	332	COc1cc2c(cc1Br)C1(CCCN1C)NCC(OC)C2	7.937804700000001	0	0.9434089183807376	0.8840315819205035	4.450361518616561	2.4968000000000004	355.276	69573631	0.16923076	333	GEN333	False	True					GEN
325	333	CCCN1c2cc(nc(N3CCNC(=O)C3)n2)-n2ccc(C(=O)N3CCN(C)CC3)c21	7.8088465	0	0.9804996967315676	0.7623561912298285	3.7850830035686025	0.4526000000000015	424.5090000000001	67821054	0.059701443	334	GEN334	False	False	-7.0	49.30937499999999	-11.29696875	184.36475	GEN
326	334	Nc1ccccc1N=C1CCc2cc(cc3c2NC(=O)C3)CCc2ccccc21	7.768000999999999	1	1.0524479866027834	0.6043137053266523	4.105606109835231	4.615600000000003	381.47900000000016	115117778	0.11904758	335	GEN335	False	False	-8.3	49.4113125	-12.043875000000002	181.50793750000003	GEN
327	335	CNc1cc(NC(=O)c2ccc(Cl)cc2)nc(C(=O)NCc2nc3c(s2)CN(C)CC3)c1	7.895646000000001	1	0.930738925933838	0.5103146647364741	2.6734672369014305	3.4034000000000013	470.98600000000016	140161454	0.029850721	336	GEN336	False	False	-7.6	65.31985714285713	3.5746285714285717	196.67057142857144	GEN
328	336	CC(=O)N(C)C1CCN(Cc2ccc(C(=O)NC3C4CC5CC3CC(O)(C5)C4)cc2)CC1	7.3546380000000005	0	0.8639214992523191	0.7400822907616146	4.3679398339709214	2.798700000000001	439.60000000000025	28962895	0.08620691	337	GEN337	False	True					GEN
329	337	O=C1NC(=O)C(CNC(=O)c2cc3cc(Cl)ccc3o2)(N2CCCCCC2)N1	6.9261800000000004	0	0.9356037616729741	0.6777870259279049	3.3414054232743293	2.2277	404.85400000000016	41798753	0.1267606	338	GEN338	False	True					GEN
330	339	CC1=NC(=O)C=CC1c1ccn2c(Br)c3c(=O)n(C)c(=O)[nH]c3c2c1	7.781707000000001	0	1.1547778606414791	0.6755690946882129	4.119460661611051	1.8829	401.22000000000014	16762213	0.07407409	340	GEN340	False	True					GEN
331	340	CC1CCCC(C(=O)OC(C)(C)C)N1C(=O)c1ccc(C#N)cc1	7.6490300000000016	0	0.9008414268493654	0.7811830377352522	2.9833197483947576	3.2831800000000024	328.4120000000001	71608398	0.069767475	341	GEN341	False	True					GEN
332	341	Cc1cc2c3c(nc4n3C(c3ccccc3C(N)=O)NC4=O)n(C)c2cn1	8.258457	0	1.0819604873657225	0.5661422596688712	3.524445631947664	1.6206200000000002	360.37700000000007	110429786	0.042553246	342	GEN342	False	True					GEN
333	342	Cc1ccccc1Nc1ncccc1C1=CCN(CCCn2c(=O)[nH]c3ccccc32)CC1	7.8063525999999985	0	0.7970323085784914	0.4273451130885893	2.578028991472664	4.956020000000003	439.56300000000033	123311480	0.06779659	343	GEN343	False	False	-7.8	61.661171428571436	4.045857142857144	198.67485714285718	GEN
334	343	COc1cc(C(=O)NCCC2CCN(S(=O)(=O)c3cccnc3)CC2)cc(OC)c1OC	7.557722599999999	0	0.8383644580841061	0.6081479138628378	2.2914878962420904	2.3282	463.55600000000015	90521637	0.026315808	344	GEN344	False	False	-6.4	66.60863636363635	-30.62275757575757	178.82939393939392	GEN
335	344	CC(C(=O)NC1CSC1c1ccccc1)n1nccc1C(F)(F)F	8.027101	0	0.9492805957794186	0.9139785096368108	3.761124594508415	3.4358000000000017	355.385	55468858	0.1509434	345	GEN345	False	True					GEN
336	345	CCC1NC(C(=O)N2CC(O)CC2C(=O)Nc2nc3ccc(F)cc3s2)CC1C	7.903424	1	0.8698964118957521	0.7043863840480971	4.076915370770373	2.1122999999999994	420.51000000000016	137986455	0.08823532	346	GEN346	False	True					GEN
337	346	COc1ccc(CNC(=O)C2CC3CC(NC(C)=O)CC3(c3ccnn3C)C2)cc1F	8.825339999999997	0	0.8604727745056149	0.7402386319296171	4.006663232152536	2.4467	428.50800000000015	123283817	0.13043475	347	GEN347	False	True					GEN
338	347	CSCC1=NC(C2(O)CCC3(CCN(c4cccc(C(F)(F)F)c4)C3=O)CC2)CO1	8.641273	0	1.2001350879669186	0.7685937562897265	4.3366538009505335	3.893900000000005	442.50300000000004	58230003	0.15151519	348	GEN348	False	True					GEN
339	348	CCc1cc(C2NNC3CCC(C(=O)NC4CCCC(C)(n5cccc5)C4)CC32)ccn1	7.6274533	0	0.7932168960571291	0.6671095641289161	4.739529748172502	3.8535000000000017	435.61600000000016	144194117	0.13333327	349	GEN349	False	True					GEN
340	349	O=C1CC(NC(=O)c2ccc3c(c2)C2=CCC(c4cncnc4)CN2C3=O)CN1	8.17608	0	1.3629097938537598	0.8174970871428396	3.794482263220978	1.0790999999999995	389.41500000000013	56739357	0.15254235	350	GEN350	False	True					GEN
341	350	N#Cc1ccc(C(=O)N(CCN2CCC3(CC2)C(=O)Oc2ccccc23)C2CC2)cc1	7.4114770000000005	1	0.8078580379486082	0.5541854149363667	3.1284949335537355	3.115680000000002	415.49300000000017	55477960	0.09433961	351	GEN351	False	False	-6.9	49.433580645161285	-11.819258064516132	179.4951935483871	GEN
342	351	CCOC(=O)C1CNCC(c2ccncc2Nc2cccc(-c3ncccc3C(F)(F)F)n2)C1	7.4843574	0	0.8062901020050051	0.5098087443660069	3.6212163903933017	4.557200000000004	471.4830000000002	46102809	0.14285713	352	GEN352	False	True					GEN
343	352	Cc1[nH][nH]c(=O)c1-c1c2c(cc3[nH]cc(C)c13)NC(=O)CCC2	8.667206	1	0.90420970916748	0.5561159601512401	3.2122564593643665	2.74294	310.357	82474015	0.11320752	353	GEN353	False	False	-7.3	49.05759259259259	-10.158185185185184	182.72633333333337	GEN
344	353	COC(=O)NC1C(C)CC(c2ccncc2NC(=O)c2csc(-c3ccccc3)n2)CC1N	8.296318	1	0.9866161346435548	0.5235267998136123	3.8237437027929992	4.022800000000002	465.5790000000002	137541522	0.12499994	354	GEN354	False	True					GEN
345	354	O=C(O)c1ccc(Br)c2cccc(C(=O)N3CC4CCN(CC4)NC=N3)c12	7.810614	1	0.8352362155914309	0.7641774463613732	4.4733783424891005	2.916200000000001	431.2900000000001	119349471	0.15873009	355	GEN355	False	False	-7.2	47.27520689655172	-9.303758620689656	182.64562068965515	GEN
346	355	O=C(NC1CCNCC1)c1cnn2ccc(N3CCCC3c3cccc(CO)c3)nc12	8.126707000000001	0	1.1640075206756588	0.5848601050352036	3.2091988286215027	2.0449	420.5170000000003	58056186	0.032258093	356	GEN356	False	True					GEN
347	356	CC(C)CNC(=O)c1c[nH]c2ncnc(-c3cc4cc(Cl)ccc4[nH]3)c12	8.753886999999999	1	1.2164690494537354	0.5061662408045617	2.717741131875304	4.145400000000002	367.84	100579700	0.090909064	357	GEN357	False	False	-6.8	49.15275862068967	-11.382793103448273	181.8635862068965	GEN
348	357	O=C(NCCN1CCCC1)Nc1cc(C2=C(F)C=C(c3cccc(C(F)(F)F)c3)C2=O)ccn1	7.81889	1	0.8539995193481449	0.5974286654186349	2.8406383039614784	4.6646000000000045	474.45800000000014	145554496	0.07575762	358	GEN358	False	False	-8.6	62.25222222222222	2.9682777777777773	199.40377777777783	GEN
349	358	NC(=O)c1cnn2c(-n3cccn3)c(-c3ccccc3)c(-c3ccccc3)nc12	7.680672	0	0.8546709060668949	0.5175731217747606	2.50440175410041	3.347900000000001	380.411	12445500	0.023255825	359	GEN359	False	False	-6.9	49.321870967741916	-11.40458064516129	182.77567741935485	GEN
350	359	O=C(O)CC(=O)N1CCC(CNC2CC2c2ccccc2)CC1	7.9300690000000005	0	1.4109180927276608	0.7859062057473765	2.9828468249632967	1.8454	316.4010000000001	68388400	0.096153796	360	GEN360	False	True					GEN
351	360	CC(COc1cncc(-c2cnn(C)c2)c1)CN(C)Cc1cccc(OC(C)C(F)(F)F)c1	7.8347163	0	0.7878151893615719	0.4264200613018019	3.5056836857123006	4.958600000000005	462.5160000000001	111333501	0.15517241	361	GEN361	False	True					GEN
352	361	CNC(=O)Cc1ccc(-c2cc3nc(N4CCOCC4)nc(-n4cccc4)c3s2)cc1	9.324625	1	0.9975579738616941	0.5230360541510826	2.689575047642972	3.2741000000000016	433.53700000000015	46886361	0.06451619	362	GEN362	False	False	-7.6	67.30737500000001	-14.3294375	194.58828125	GEN
353	362	CN1CCC(c2cc3c(-c4nc(NCC5CC(O)CN5)ccc4Cl)ccnc3[nH]2)CC1	8.107719	0	1.1936729907989498	0.4868435597537787	3.8097408255219305	3.2222000000000013	440.97900000000016	67248357	0.09090912	363	GEN363	False	True					GEN
354	363	C=Cc1ccc(C2CC3CCC(NC3=O)C2c2ccc(N)cc2)cc1	8.691413	0	1.1165321350097654	0.8322968552635159	4.419791056407586	4.077700000000002	332.44699999999995	68361578	0.18604654	364	GEN364	False	True					GEN
355	364	CCOC(=O)Nc1cc(N2CCC(Cc3ccc(F)cc3)C2=O)c(N(C)c2ncc(C#N)s2)cn1	8.71485	0	0.9125214576721188	0.5153797846804442	3.6143290218205752	4.480780000000004	494.5520000000001	118630375	0.106666684	365	GEN365	False	True					GEN
356	365	CNCc1c(OC2CC(CO)C2)ncnc1-c1ncc(Cl)cn1	8.530857000000001	0	0.8497331619262694	0.8249362449341674	3.05140462504484	1.4561	335.795	22498933	0.18333328	366	GEN366	False	False	-5.6	65.55759999999998	-28.5032	178.86616	GEN
357	366	CS(=O)(=O)c1ccc(-c2c(-c3cccc(C(F)(F)F)c3)cc3n2C(CCN)CNC3=O)cc1	9.071102	0	1.2263593196868898	0.5833195480877882	3.3082423411695494	3.8777000000000026	477.50800000000015	71522586	0.06410253	367	GEN367	False	True					GEN
358	367	NCCCC#Cc1cncnc1C(=O)CCCCCCc1ccccc1	7.366399	0	0.8729819297790531	0.40059292403600394	2.5977224044434166	3.9429000000000016	349.4780000000002	116547785	0.17073172	368	GEN368	False	False	-6.0	48.483071428571435	-9.473107142857145	182.6843928571429	GEN
359	368	NC(=O)c1cccc2c(NC3CCN(CCCc4cccc(C(F)(F)F)c4F)CC3)ncnc12	8.531734	1	0.7513761997222899	0.4953024255922086	2.638294073192247	4.3957000000000015	475.4900000000002	68078774	0.03571427	369	GEN369	False	False	-8.1	51.00045945945946	-13.30905405405405	183.5128108108108	GEN
360	369	N#Cc1cnc(C(=O)Nc2ccc(F)c(C3CCCCC3CC(N)=O)c2)[nH]1	9.2374935	0	0.7965675354003903	0.7491557802635452	3.54004688942557	2.82198	369.40000000000015	66674359	0.111111104	370	GEN370	False	True					GEN
361	370	Cc1ccc(CN(C(C(N)=O)c2ccc(Cl)cc2)S(=O)(=O)c2cccc(C(=O)O)c2)cc1	8.015637	0	0.999266815185547	0.5170971911985214	2.6498763517768325	3.764120000000001	472.95000000000016	21075463	0.017857075	371	GEN371	False	True					GEN
362	371	CCc1cc(NC(=O)NC23CC4CC(CC(C4)C2)C3)n(CC2CCCO2)n1	7.556461	0	0.8878067970275882	0.8277287752728046	4.3622944136393835	3.714800000000003	372.51300000000015	127748032	0.046875	372	GEN372	False	True					GEN
363	372	C#CCN(CCCCc1cnc2ccc(N3CCNCC3)nn12)c1cccc(C(F)(F)F)c1	7.357137	0	0.8917332172393797	0.4145767121884745	3.0522282518758512	3.6202000000000014	456.5160000000001	1847379	0.03773582	373	GEN373	False	False	-7.0	48.930147058823536	-10.629470588235293	182.95314705882348	GEN
364	373	CCN1C(NC(C)c2ccc3c(c2)OCCO3)=NC(C)C(C#N)=C1Cc1cccnc1	8.510328999999999	0	0.8992630004882809	0.8003715328729959	3.8260022775530453	3.6037800000000018	417.51300000000015	143514597	0.15384614	374	GEN374	False	True					GEN
365	374	COC(=O)C1OCC2NC(C(=O)NC(C(=O)NCc3cc(F)cc(F)c3)c3ccccc3)CC21	9.640597	0	0.9162799358367923	0.5247714547343894	4.068002054492678	1.3570000000000009	473.47600000000017	2435853	0.122807026	375	GEN375	False	True					GEN
366	375	CS(=O)(=O)Nc1cc(-c2c(OCC(N)=O)cnc(OCc3ccccc3)c2N)cc2c1COC2	7.947503	0	1.0213241577148438	0.4171825983213423	2.9885541693460933	2.1756	484.53400000000033	134957363	0.1025641	376	GEN376	False	False	-7.0	65.41153846153847	-28.93082051282052	179.77182051282054	GEN
367	376	O=C1NC(N2CCC(O)C2)NC(NC2CCCNC2)C1Cc1cccc(Cl)c1	7.8325320000000005	0	0.9227415561676028	0.4802064051743536	4.408128079381896	0.23600000000000376	407.94600000000014	20814635	0.08823532	377	GEN377	False	True					GEN
368	377	CCn1[nH]c2cc(Cl)c(Oc3ccc(-n4cncn4)cc3-c3ccncc3)cc2c1=O	8.1084795	1	1.079531812667847	0.44310703837221294	2.8487560112947055	4.437900000000004	432.87100000000015	29281403	0.09230769	378	GEN378	False	False	-7.2	61.15746875000002	3.6890312499999993	199.12156249999992	GEN
369	378	COc1cc(-c2cccc(C3(c4ccncc4)N=C(N)N(C)C3=O)c2)cc(C2CC2)c1	7.8741007	0	0.7630550384521486	0.6934133099544671	3.1235359703259533	3.6649000000000016	412.4930000000003	59387407	0.0	379	GEN379	False	True					GEN
370	379	COc1cc(C(F)c2cccc(F)c2)cc(F)c1Nc1ncnc2c(C(N)=O)cccc12	7.546296000000001	0	1.0677375793457031	0.4506274387843965	3.183258659469142	4.818000000000001	438.40900000000016	72120244	0.042553246	380	GEN380	False	True					GEN
371	380	CN(C)CC(CCN1CCCC2(CCN(C(=O)Nc3cc(Cl)ccn3)C2)C1)n1cccn1	8.150076	1	0.9471916675567628	0.6863592056528183	4.239135714499042	3.444300000000001	460.02600000000007	128619949	0.09090912	381	GEN381	False	True					GEN
372	381	COc1ccccc1CNC(=O)Nc1cc2[nH]nc(NC(=O)C3CCCCCC3)c2cn1	8.633091	1	1.1972619056701657	0.4317055209425816	2.4720044222966813	4.1971000000000025	436.5160000000003	66554594	0.125	382	GEN382	False	False	-7.8	50.13524999999999	-13.031388888888893	182.49397222222217	GEN
373	382	COc1ncc(-c2cccc(-c3ccc4cc(NC(=O)C5(C)NC(=O)C=CC5=O)cn4n3)c2)cn1	8.3286295	1	1.218370389938355	0.43068825699790014	3.7439009798625333	2.4192	468.4730000000001	8123916	0.0806452	383	GEN383	False	True					GEN
374	383	COc1n[nH]c2cc(NC(=O)NC3CC(C)CC(c4ccccc4)C3)ncc12	7.951992999999999	0	0.8026105403900149	0.6373295207143577	3.5571230882107825	4.060400000000002	379.46400000000017	118365169	0.116666615	384	GEN384	False	True					GEN
375	384	N#CC1(NC(=O)C(N)CCn2ccc3ccccc32)CC1	7.4854083	0	0.8660205841064457	0.8719444281556118	2.9420869781833403	1.5310799999999996	282.3470000000001	65465350	0.08333331	385	GEN385	False	True					GEN
376	385	CNCC1CC2=NC(c3cc(S(=O)(=O)N(C)Cl)ccc3Cl)=NC(=O)C2CO1	8.003636	1	1.042734527587891	0.7092909848014138	4.318788655483125	1.4666	433.3170000000002	110710212	0.17582417	386	GEN386	False	True					GEN
377	386	Cc1cncn1CC1CCC2COc3ccc(C(C)(F)F)cc3C2N1	8.644052	0	0.792561721801758	0.9177505181931428	4.118867345512651	3.8051200000000014	347.40900000000005	81456807	0.16666663	387	GEN387	False	True					GEN
378	387	NC(=O)C1(c2ccccc2)N=C(N)N(Cc2ccccc2)C1=O	7.7945100000000025	0	0.9329143047332762	0.8136913537894563	2.905477873478992	0.7242999999999999	308.341	59387250	0.060000002	388	GEN388	False	True					GEN
379	388	NC(=O)N1CC(CC(=O)O)CC(c2cccs2)C1C(=O)c1cccc(F)c1	7.404364599999999	0	1.2391533851623535	0.7662270518781935	3.646957949830586	3.097600000000001	390.43600000000015	122020507	0.20967746	389	GEN389	False	True					GEN
380	389	COc1ccc(C(=O)NC2OC(CO)C(O)C(O)C2O)cc1	9.375036	0	1.5210829734802245	0.4445683472138791	3.321486626948725	-1.7750999999999997	313.306	17752048	0.02222222	390	GEN390	False	True					GEN
381	390	NC1(C#Cc2cncc(C(=O)Nc3cn4nc(C5=CC(c6cncc(F)c6)=CCC5)ccc4n3)c2)CC1	8.862621	1	0.7920808792114258	0.4174483247525786	3.5573775341236518	4.014300000000001	491.5300000000003	52917427	0.15517241	391	GEN391	False	False	-8.6	58.29367500000001	6.5772749999999975	198.447075	GEN
382	391	Nc1cc(NS(=O)(=O)C2CC=CC2)cc(-c2cnc3[nH]ccc3n2)c1	8.129539	1	0.8562842369079586	0.4916630514083533	3.145882005407412	2.6674000000000007	355.42300000000006	53368340	0.08771932	392	GEN392	False	False	-7.0	62.91537931034481	5.380586206896552	196.55200000000002	GEN
383	392	COc1cc(-c2ccc3ncc(-c4cccc(C(N)=O)c4)n3c2)c(OC)cn1	8.834846	0	1.0715126991271973	0.579207433033213	2.5271840831242014	3.1794	374.40000000000015	44365446	0.021276653	393	GEN393	False	False	-7.3	50.654333333333334	-12.131800000000005	185.0670333333333	GEN
384	393	CC1CCC(NC2CCC(c3n[nH]c4nc5ccn(C)c5cc34)CC2)CC1	8.953777	1	1.1056202888488773	0.7104935236485878	2.9698708498613904	4.6441000000000034	365.52500000000015	136407183	0.100000024	394	GEN394	False	False	-7.3	64.36924137931035	6.204137931034484	196.2143793103448	GEN
385	394	COc1ccc(-n2cnc3cccc(N4CCC(N5CCN(C)CC5)CC4)c32)cc1	7.0685635	0	0.8817837238311768	0.6660677178516708	2.4198016551158155	3.250300000000002	405.54600000000016	4080296	0.02000004	395	GEN395	False	False	-6.9	61.6653	7.684933333333332	197.02596666666665	GEN
386	395	CC(=O)C(C#N)n1cc(CC(CCCCCc2ccccc2)C(=O)O)nn1	7.6958523	0	1.2758015155792233	0.6107777889211107	3.487659237603708	2.9781800000000014	368.437	69019694	0.15217388	396	GEN396	False	True					GEN
387	396	NC(=O)c1ccc2ncn(C3C=CC(N4CCOCC4)CC3)c2c1	7.6824007	0	0.9930755615234376	0.8719008416401649	3.558552123711749	1.7271	326.4000000000001	134505025	0.04000002	397	GEN397	False	True					GEN
388	397	CN1CCN(S(=O)(=O)c2ccc(Oc3ccc(C(F)(F)F)cc3)cc2)C(C(=O)NO)C1	8.502478	0	0.8054268360137941	0.5260701216675315	2.8308241500873663	2.3078000000000003	459.44600000000014	18659879	0.012048125	398	GEN398	False	True					GEN
389	398	CS(=O)(=O)c1ccc2c(c1)c(C#N)cn2-c1ccc(C(N)=O)cc1	8.136922	0	0.9376583099365234	0.7873791496368718	2.316064272521487	2.00458	339.3760000000001	53513921	0.07692301	399	GEN399	False	False	-7.4	62.05173076923076	4.952115384615384	196.70046153846152	GEN
390	399	NC1(N)CCCN(c2nc(-c3ccc(F)cc3)nc3c2ncn3CCCC(F)F)C1	7.432958599999999	1	0.7761898994445797	0.5963757109311749	3.07581520920878	2.8916	419.455	50957275	0.05769229	400	GEN400	False	False	-7.0	71.52658823529413	-14.018588235294116	194.06338235294118	GEN
391	400	CC(=O)NCC12CC(c3ccc(F)c(F)c3)C(CN)C1C2	7.312523	1	0.7506649971008299	0.8939374416420188	4.1720042099902654	2.1694	294.345	80465569	0.15384614	401	GEN401	False	True					GEN
392	401	NC(=O)c1cnc2[nH]ccc2c1-c1ccc(NC(=O)C2NC3CCC2C3)cc1F	8.642136	1	0.9623746395111086	0.5455121584808262	4.4885179165121	2.5469	393.42200000000014	123404013	0.07843137	402	GEN402	False	True					GEN
393	402	O=C(CC1NC(=O)NC2=C1COCC2)Nc1ccc2c(c1)NC(=O)C2=Cc1ccc(Cl)cc1	8.439964999999999	1	0.7574022769927975	0.5189691442033735	3.418107031297235	3.517100000000001	464.90900000000016	89204583	0.17142856	403	GEN403	False	True					GEN
394	403	CNCC(N)C1CC(=O)C(C(C)C)CN1c1ccc(C(=O)N(C)C)c(F)c1	7.8062179999999985	1	0.7515560626983646	0.7842481130480887	4.007418642138279	1.4942000000000013	378.49200000000013	132434620	0.123076916	404	GEN404	False	True					GEN
395	404	C=CC=C1CC2(Cc3ccccc3N1C(=O)N(C)C)NC(=O)CC2=O	6.746067	0	1.264604473114014	0.7959848066340699	4.33701323085817	2.0185	339.3950000000001	2367967	0.16666669	405	GEN405	False	True					GEN
396	405	COc1ccc(-c2cn(C3CCC(NC(C)=O)C3)c3ncnc(N)c23)cc1	6.969306	0	0.9764332294464112	0.7411442646818356	3.118470875965347	2.918800000000002	365.4370000000001	66675744	0.054545462	406	GEN406	False	True					GEN
397	406	CC(C)C(NC(=O)N1CCOCC1)C(=O)NC1CCc2ccccc2C1	8.191054	0	1.3654484272003176	0.8600375406418677	2.9316262787428595	1.7265000000000004	359.47000000000025	127852039	0.07142854	407	GEN407	False	True					GEN
398	407	CC(c1ncc(F)cn1)C(Nc1ncnc2c(C(N)=O)cccc12)C1CC1	8.796224	0	1.184717512130737	0.6944948210761629	3.6422588327454095	2.6519999999999992	366.40000000000015	60521048	0.07499999	408	GEN408	False	True					GEN
399	408	CC(C)C1CC1c1nc(C(N)=O)c2cnc3cc(C(F)(F)F)cc([nH]1)c3-2	8.143715	0	0.98837833404541	0.7400344004116463	3.834980479205512	3.9399000000000015	362.3550000000001	59007938	0.19565219	409	GEN409	False	True					GEN
400	409	CC(=O)Nc1ccc2cn(-c3ccc(C4(OCC(=O)N5CCCC5C#N)CC4)c(F)c3)nc2c1	7.7665396	1	1.3515613079071045	0.6041279739736488	3.4680173364192988	3.6432800000000025	461.49700000000036	117764229	0.13513517	410	GEN410	False	True					GEN
401	410	COc1ccc(C(F)c2cc(F)c3c(c2)CC(c2cnn(C)c2)=C2CCCN23)cc1O	8.697173	0	1.1917676448822023	0.6486117443557876	3.706117613682596	4.899900000000005	423.46300000000014	67361538	0.140625	411	GEN411	False	True					GEN
402	411	N#CC(Cc1ccc(C(=O)NC2Cc3ccccc3CNC2=O)cc1)NC(=O)C1NC2CCC1C2	8.349464	0	1.5218591213226318	0.5065362612720689	4.780744690571361	1.34888	471.56100000000015	49389994	0.096153796	412	GEN412	False	True					GEN
403	412	CC(C)c1cc(C#N)c(-c2cccc(Cl)c2)c(OCC(=O)NC2CC2C(=O)NO)c1	9.416175	0	0.8396062850952148	0.4629005500759033	3.4951040184204683	3.3909800000000017	427.88800000000015	24414752	0.18461537	413	GEN413	False	True					GEN
404	413	CN1C(=O)CCCC1c1ccncc1	7.009227799999999	0	0.8130487918853762	0.6757538038881531	2.711641348919189	1.765	190.24600000000004	14146868	0.027777791	414	GEN414	False	True					GEN
405	414	Cc1nc(N)nc2c1cc(-c1ccc(F)cc1-c1cncc(C#N)c1)c(=O)n2C1CC1	8.705912	1	0.9909109115600592	0.5485502583059175	2.7788230669976226	3.756800000000002	412.42800000000005	141205543	0.04000002	415	GEN415	False	False	-6.8	48.33436363636363	-11.82381818181818	183.42845454545449	GEN
406	415	Cc1c(C(=O)NO)[nH]c(C(CCSC(C)(C)C)c2ccc(F)cc2)nc1=O	9.072322	0	0.9664512634277341	0.5164967435440884	3.401840834654113	3.3901200000000014	393.48400000000004	137029273	0.21428573	416	GEN416	False	True					GEN
407	416	CCc1ccc(C(F)F)c(CNC(=O)C2CC(C(=O)NO)CN2C(=O)OC(C)(C)C)c1	8.878623	0	0.950884294509888	0.4647622263495916	3.539688276865768	2.9338000000000006	441.47500000000014	44429336	0.14285713	417	GEN417	False	True					GEN
408	417	O=c1cc(N2CCOCC2)[nH]c(Cc2nc3cc(C(F)(F)F)ccc3o2)n1	6.9663505999999975	1	1.4230933666229246	0.7510640688732232	2.82916652127858	2.3573000000000004	380.326	44540853	0.060606062	418	GEN418	False	False	-7.5	66.96539285714286	-13.041178571428572	194.65021428571427	GEN
409	418	CNc1n[nH]c2cc(Oc3c(F)cc(CC(O)CO)cc3Cl)nc(F)c2c1=O	8.519438000000001	1	1.0739406108856198	0.456735554608627	3.7091545716259775	1.9794	412.78000000000014	3487236	0.104477584	419	GEN419	False	True					GEN
410	419	COc1cc2c(cc1F)N(C(=O)CC1NC(=O)CC1N1CCNCC1)CC2	8.188365	0	1.1613294124603275	0.7895877930953602	3.6730219249163945	0.2758000000000012	376.4320000000001	120881220	0.04545456	420	GEN420	False	True					GEN
411	420	Cc1cccc(C)c1OC1C(C(=O)NO)SCCC1c1ccccc1	8.501983000000001	0	1.1769018650054928	0.6446084196551796	3.6215134993588056	3.8455400000000015	357.475	88007065	0.22448981	421	GEN421	False	True					GEN
412	421	CC(NC(=O)CCCCCCCc1cnc[nH]1)c1ccccc1	7.9114113	0	0.8787376403808596	0.6467553749156292	2.470398527016039	4.170200000000003	313.4449999999999	116338201	0.08108115	422	GEN422	False	True					GEN
413	422	CCC1CC2(CCN(C(=O)C(C)NC(=O)c3c(-c4cn[nH]c4)cnn3C)C2)C1	8.474862	0	1.0315163135528564	0.8237112669886629	4.001333213128599	1.9671999999999992	384.48400000000015	124985712	0.1076923	423	GEN423	False	True					GEN
414	423	Cc1cc2c(CNC(=O)c3c(C(=O)NC4(C#N)CC4)n(C)c4ccccc34)cncc2o1	7.653371300000001	0	0.8217769622802731	0.5071601969258016	3.0306094347036296	3.343900000000001	427.46400000000017	71656257	0.16129035	424	GEN424	False	False	-7.0	49.47229411764707	-11.402058823529412	183.30067647058826	GEN
415	424	CN(C)CCOc1n[nH]c2cc(NC(=O)NC(c3ccc(Cl)cc3Cl)C3CCCO3)ncc12	8.802483	0	1.2375154495239258	0.4336909711444582	3.70937178433893	4.246900000000002	493.39500000000015	118540074	0.08860755	425	GEN425	False	True					GEN
416	425	Nc1cc(-c2cnc(-n3cccc3)c(C3CCOCC3)c2)ccn1	7.822634	0	0.8997626304626465	0.8029001503710106	2.7348172026899107	3.4105000000000008	320.396	55066166	0.06818181	426	GEN426	False	False	-7.0	66.95096153846156	-30.1795	179.06696153846153	GEN
417	426	O=C(O)C1CN(c2cc(N3CCCCC3)nc(-c3cccc4[nH]ncc34)n2)CCS1	8.030047	1	0.8713688850402832	0.6595564982859703	3.319906124636572	3.0166000000000013	424.5300000000003	82027120	0.017857075	427	GEN427	False	True					GEN
418	427	CC(C)c1cccc(S(=O)(=O)N2CCSC(C)(C)C2C(=O)NO)c1	9.193717999999999	0	0.8152656078338616	0.6249604980029994	3.0907118364478388	2.2001	372.51200000000017	71533718	0.0	428	GEN428	False	True					GEN
419	428	CCNC(=O)Nc1cn2c(nc3cnccc32)c(N2CCOCC2)cc1=O	7.5793222999999985	0	0.8412703037261959	0.7209421969370896	2.8872419381693835	1.2207	368.39700000000016	53021629	0.05633807	429	GEN429	False	False	-6.6	48.741034482758614	-10.497241379310346	183.86917241379302	GEN
420	429	FC(F)(F)c1c(CCOc2ccccc2Cl)noc1CNCC1CC1	7.057403599999999	0	0.7756933689117433	0.7403137982444423	2.6965195878249943	4.467900000000003	374.79	66906162	0.14754093	430	GEN430	False	False	-6.5	61.04953846153847	4.487538461538461	197.5975769230769	GEN
421	430	N#Cc1cnc2c(c1)ncn2-c1ccc(F)c(OC2CCCC2O)c1	8.486298	0	0.8721545219421385	0.7936708277634226	3.457021050403868	2.7234800000000017	338.3420000000001	46236232	0.12499994	431	GEN431	False	True					GEN
422	431	COc1ccc(C2(c3ccccc3)N=C(N)N(CC3CCOCC3)C2=O)cc1	7.885357000000001	0	1.145503902435303	0.8660178525784069	2.9316678805392877	2.5223000000000004	379.46000000000015	76310284	0.03125	432	GEN432	False	True					GEN
423	432	CN(C)Cc1nc(Cc2cccc(C(F)(F)F)c2)[nH]c2c(O)ccc1-2	8.342813	1	0.9818992137908936	0.7512867188500437	2.7513428749726287	3.891300000000003	349.356	13771328	0.20338982	433	GEN433	False	False	-7.1	62.65492592592592	5.181962962962964	196.7688148148148	GEN
424	433	O=C(c1cnn2ccc(N3CCCC3c3cc(F)ccc3Cl)nc12)N1CCC1	7.2052369999999994	0	0.7888181209564209	0.6733690519235253	3.0555342694281755	3.7092000000000014	399.85700000000014	67500080	0.03636366	434	GEN434	False	True					GEN
425	434	CC1OC(=O)C(NS(=O)(=O)c2ccc(Oc3ccc(C(F)(F)F)cc3)cc2)C1C(N)=O	8.026100999999999	0	0.813237953186035	0.6397257707177694	3.4160658893971583	2.1914	458.41400000000016	27017192	0.08823532	435	GEN435	False	True					GEN
426	435	CN(C)C(=O)COc1n[nH]c2cc(NC(=O)NC(c3ccccc3)C3(C(F)(F)F)CC3)ncc12	8.574428999999999	0	1.0419595241546629	0.4822261793950031	3.6630494661246975	3.630200000000001	476.4590000000002	118365087	0.12328768	436	GEN436	False	True					GEN
427	436	CC(=O)c1cc(C)oc(=O)c1-c1ccc(C(=O)N2CCCC(=O)NC2)cc1	8.628411999999999	0	1.5934882640838617	0.8373616345106594	2.650055192607253	2.12752	368.3890000000002	45756650	0.16393435	437	GEN437	False	False	-7.3	59.83135714285715	4.500142857142857	199.42389285714282	GEN
428	437	Nc1cc(-c2ccncc2)cc(C(=O)NC2CCCCN(S(N)(=O)=O)C2)n1	7.94878	1	0.7584670066833494	0.6937218375663687	3.0284836886278255	0.5136000000000013	390.46900000000016	119516243	0.07692307	438	GEN438	False	True					GEN
429	438	COc1cccc(-c2c(C(F)(F)F)c(C(=O)NCCS(N)(=O)=O)nn2-c2ccc(C#N)cc2)c1	7.6422815	0	0.781651496887207	0.518213304686832	2.7581121097927443	2.45668	493.46700000000016	56591918	0.09195405	439	GEN439	False	False	-6.5	49.619351351351355	-11.973756756756757	183.24254054054046	GEN
430	439	O=C1NS(=O)(=O)CC(NC2CN3CCC2CC3)C1c1cccc(-c2ccnc(C(F)(F)F)c2)c1	8.007549000000001	1	0.7680182456970215	0.6784181737105603	4.8728700292581895	2.3630000000000013	494.53900000000016	90108723	0.13749999	440	GEN440	False	True					GEN
431	440	CCCSCc1ccc(-c2ccc(C(=O)C(N)=O)cc2)cc1	6.223898999999999	1	0.956415605545044	0.4818667458788778	2.052504994903879	3.6648000000000014	313.42200000000014	139239589	0.2368421000000001	441	GEN441	False	False	-6.5	50.74525	-11.172958333333336	185.5365416666667	GEN
432	441	CCOc1ccc(C#Cc2ccc(S(=O)(=O)NC(CC#Cc3ccccc3)C(=O)O)cc2)cc1	7.294543300000001	0	0.8095978736877445	0.5111905808574556	2.9116930451821847	3.658400000000001	473.5500000000001	10551489	0.017241358999999998	442	GEN442	False	True					GEN
433	442	CC(O)CCC(=O)N1CCc2ccccc2C1C(=O)N1CCC(C(=O)c2cccc(Cl)c2)CC1	7.68447	0	0.9150801181793212	0.6299550879107728	3.2687259066502405	4.048300000000005	483.0080000000003	110077175	0.10526317	443	GEN443	False	True					GEN
434	443	CCCN(c1ccc(C(=O)O)cc1)C1CCC(CS(=O)(=O)c2ccc(C(C)(C)N)cc2)CC1	7.3701339999999975	0	0.9367433547973628	0.5422015321634376	2.6152281967083475	4.8277000000000045	472.6510000000002	140099907	0.15625	444	GEN444	False	False	-7.0	60.760777777777776	7.324805555555555	197.55258333333333	GEN
435	445	CC(NC(=O)CC1CC(C)(C)CC1c1nc(=O)c2ccccc2c(=O)[nH]1)C1CCCCC1	8.148733	0	0.8712809085845947	0.7303173121453338	3.7504986534654234	4.278200000000004	437.5840000000002	136015929	0.10526317	446	GEN446	False	True					GEN
436	446	O=C1CCCN1CCOc1ccc(Oc2nccnc2-c2cnc3[nH]ccc3n2)cc1	9.874805	1	1.0608626365661618	0.492975731249623	2.7724057102913604	3.208400000000002	416.44100000000014	132331923	0.033898294	447	GEN447	False	False	-7.0	69.00375	-12.81990625	194.97074999999995	GEN
437	447	CC(c1ccc(C(=O)NC2CC2)cc1)c1ccc2cnc(C(N)=O)cc2c1	7.210496000000001	0	0.86403865814209	0.7322360472723858	2.71324866838491	3.3777000000000013	359.42900000000014	9361485	0.08571428	448	GEN448	False	True					GEN
438	448	COc1ccc(C(=O)NC2CC2)c(C=Nn2cnc3cc(C(N)=O)ccc32)c1	7.074633	1	0.9681386947631836	0.6392221376945295	2.5854681094143683	1.9182	377.40400000000017	11417902	0.13333327	449	GEN449	False	False	-7.3	68.71174193548387	3.5772903225806463	196.20158064516133	GEN
439	449	CC(C)C(NC(=O)c1cccc2c3c(ccc12)NC(N1CCOCC1)=C(c1ccccc1)O3)C(=O)O	7.7412490000000025	1	0.7644888877868654	0.4805006457098642	3.207691248343826	4.141600000000003	487.5560000000003	67374724	0.16176468	450	GEN450	False	True					GEN
440	450	Oc1c(F)ccc2nc(C(CCN3CCCCC3)C3CCC4(CC4)C3)[nH]c12	8.247789	1	1.2542279243469237	0.7819833405493742	4.244507574795257	4.947500000000005	371.5	53894391	0.10169494	451	GEN451	False	True					GEN
441	451	N#CC(Cc1cn(C(=O)c2ccncc2)c2ccccc12)NC(=O)C1NC2CCC1C2	7.9737296	0	0.8288104057312013	0.669184556244739	4.712590062294879	2.4161799999999998	413.48100000000017	89471971	0.108695626	452	GEN452	False	True					GEN
442	452	NC(=O)c1cccc2c(N3CCc4cc5c(cc43)NC(=O)CO5)ncnc12	8.634545	1	1.497750616073608	0.7194744688391316	2.7197585062167207	1.7537999999999998	361.36100000000016	33000920	0.079365015	453	GEN453	False	False	-7.5	62.40389999999999	5.8622	197.0919	GEN
443	453	CC(NC(=O)N1CCC2NC(C)C(C)NC(=O)C21)c1ccccc1	7.812861	0	0.8961520671844481	0.7672708871405923	3.9726362574488885	1.3965	330.43200000000013	3467374	0.15789473	454	GEN454	False	True					GEN
444	454	O=C(NCCS)c1cc(-c2ccc(F)c(C(=O)N3CCC3)c2)on1	7.238225	1	0.7807976245880129	0.8097184532996652	2.3996546179969065	1.9861999999999995	349.38700000000017	55722207	0.1311475	455	GEN455	False	False	-6.2	66.94034615384616	-29.702538461538463	179.10142307692306	GEN
445	455	Cc1nnc(N2CCC3(CC2)CC3)n1-c1ccccc1C(F)(F)F	8.112929	0	1.5282291889190676	0.8319128905080934	3.020214634955302	3.974920000000002	336.3610000000002	139002686	0.039215624	456	GEN456	False	False	-7.7	48.73258333333333	-9.686958333333333	182.320125	GEN
446	456	COc1ccc(C2(c3ccccc3)N=C(N)N(c3ccc(C(C)C)cc3)C2=O)cc1	8.28992	0	1.0418057441711426	0.6903499809560477	2.8521761986801746	4.423700000000004	399.49400000000014	76313969	0.038461506	457	GEN457	False	True					GEN
447	457	CCNC(=O)N1Cc2ccn3ccc(nc23)-c2cnn(c2)Cc2ccccc21	7.3797345000000005	0	0.7528223514556887	0.5574612063640799	4.560460452730206	3.2956000000000016	372.43200000000013	132357938	0.081632674	458	GEN458	False	False	-6.8	48.72010344827587	-11.428275862068968	183.42548275862063	GEN
448	458	CC(NC(=O)c1cnn2ccc(N3CCCC3c3ccccc3)nc12)c1ccccc1	7.501881599999999	0	0.8035183906555172	0.522873040155591	3.073573538962336	4.561800000000003	411.5090000000001	59175245	0.021276653	459	GEN459	False	True					GEN
449	459	CC(=O)NC(CNC1CCN(c2cc(=O)n(-c3ccc(Oc4ccccc4)cc3)cn2)CC1)C(N)=O	7.536331	0	0.7709523677825931	0.4148886568866457	3.06069886596892	1.5731999999999993	490.56400000000014	123235183	0.07575762	460	GEN460	False	True					GEN
450	460	CN(C)CCCn1cc(NC(=O)c2cccc(NC(=O)c3nc4c(s3)CNCC4)c2)cn1	8.513214	0	1.2394047260284422	0.4840303201408296	2.687996023332392	2.4416	453.5720000000002	57697977	0.07575762	461	GEN461	False	False	-7.2	65.53594285714286	-28.773028571428572	180.41980000000004	GEN
451	461	Cc1ccc(-c2nnc(-c3ccncc3C(=O)N3CCCC3)n2N)cc1	7.83444	0	0.9374580860137938	0.7334207271405428	2.369886104848277	2.26532	348.41000000000014	28908989	0.039215624	462	GEN462	False	False	-7.1	64.04057142857144	5.974821428571429	196.58157142857144	GEN
452	462	CCOCc1c(-c2ccccn2)c(CNC2CCNCC2)n2cc(O)ccc12	7.4112066999999975	1	0.8015584468841555	0.5875955889233024	2.9945060437245767	3.0850000000000013	380.4920000000001	116686292	0.099999964	463	GEN463	False	False	-6.5	48.427677419354836	-10.060129032258066	182.0231612903226	GEN
453	463	NC(=O)C(COC1(C2CC=CCCC2)CC1)CN1C(=O)c2ccccc2S1(=O)=O	8.260353	0	0.9866254806518552	0.6835304523798574	4.032099479338195	2.2282	418.51500000000016	55823063	0.12820512	464	GEN464	False	True					GEN
454	464	N#Cc1ccc(Oc2cccc(CNC(=O)c3ccc(CNC(=O)C4NC5CCC4C5)cc3)c2)cc1	8.561498	0	1.0553711414337157	0.4516202108941029	4.067144329265508	4.037280000000003	480.56800000000015	9118130	0.11764705	465	GEN465	False	True					GEN
455	465	Cc1ccc(-c2ccc(-c3nc4cnc(C(=O)N5CCNCC5)cc4[nH]3)cc2)o1	7.4161925	0	0.777543306350708	0.5635386580040594	2.5889284509329897	3.2387200000000016	387.44300000000015	118241060	0.038461506	466	GEN466	False	False	-7.7	74.19306451612907	-7.092483870967742	196.48238709677415	GEN
456	466	O=C(Nc1nccs1)c1cc2c(C3CNC3)c(C(F)(F)F)cnn2c1	8.034605	0	0.8744184017181399	0.7468207518089601	3.0717345328799404	2.7487000000000004	367.356	59252015	0.15254235	467	GEN467	False	False	-7.0	48.6995925925926	-10.61025925925926	180.70285185185185	GEN
457	467	CN(C)CCCN1C(=O)NC(Cc2cccc(-c3csnn3)n2)C1=O	8.688069	0	1.6636472225189207	0.7413372686502997	3.3424680665759587	1.0146999999999993	360.44300000000004	128738343	0.1267606	468	GEN468	False	True					GEN
458	468	O=C(O)c1[nH]c2c(c1C(=O)O)=C1C=C(C3CCNCC3)C(C(F)(F)F)=CC=C1N1C=CSC=21	8.251471	0	1.249351358413696	0.5302122571590153	4.1276039216523	2.4733	477.46400000000017	24876306	0.15942025	469	GEN469	False	False	-7.0	49.03605405405405	-12.059297297297293	182.18627027027023	GEN
459	469	CN1CCN(Cc2ccc(NC(=O)Nc3cnc(-n4cccn4)cn3)c(Cl)c2)CC1	8.346801	1	0.795424222946167	0.6514371281715979	2.4950761547541056	2.7071000000000005	426.91200000000015	128128133	0.032786846	470	GEN470	False	False	-6.8	72.38924999999998	4.449281249999999	191.3971875	GEN
460	470	COc1ccc(C2=NN3C(C(=O)NC(Cl)CNC(=O)c4cccc(Cl)c4)=CC=NN3C=C2)cc1	7.966014	0	0.762383985519409	0.450936650452391	3.884747922263866	3.0934000000000013	499.3580000000002	45498865	0.20289856	471	GEN471	False	True					GEN
461	471	CNCC1OC(=O)c2cc(cc3c2C(=O)NCC3)C1C1CCCC1	7.6355557	0	1.0858376979827875	0.8330679032398302	4.402480291976241	2.0047	328.4120000000001	96166577	0.16949153	472	GEN472	False	True					GEN
462	472	Cc1c(CN(C)C2C=Nc3ccc(C(N)=O)cc3N2)cccc1C(F)(F)F	6.609149499999999	0	0.9004624843597409	0.8548477292279653	3.5533086585370066	3.698620000000002	376.38200000000006	140687967	0.16666669	473	GEN473	False	True					GEN
463	473	Cc1nc(NC(=O)Nc2cccc(C(N)=O)c2)sc1C(=O)N1Cc2cccc(CCO)c2C1	8.762872	0	0.8984259605407718	0.4435208705400849	2.5787060578050687	2.8852200000000017	465.53500000000037	118307456	0.11764705	474	GEN474	False	False	-8.1	70.13689473684212	-10.904684210526314	195.6794210526316	GEN
464	474	O=C(NC(c1ccccc1)C1CCCCC1)C1NC2CCC1C2	7.7044845	0	0.9845589637756352	0.8922497280914687	4.244389887322424	3.564700000000002	312.45699999999994	71538714	0.08571428	475	GEN475	False	True					GEN
465	475	CC(=O)c1c[nH]c2cc(NC(=O)NC(c3ccccc3)c3ccc(F)cc3)ncc12	7.969653599999999	0	0.7762548446655275	0.4185654427692935	2.8306230786128275	4.815700000000003	402.42900000000014	67218823	0.04651165	476	GEN476	False	True					GEN
466	476	O=C(C1NNC2CCC1C2)N1CCC(n2ncc3c(F)cc(Cl)cc32)CC1	7.938273	0	1.0497918128967283	0.8257600137620583	4.729182243347751	2.6373999999999995	391.87800000000016	46996248	0.08333331	477	GEN477	False	True					GEN
467	477	CC1(C)C(C(=O)c2ccc3nccn3c2)CN(CC(F)(F)F)C1c1ccc(S(C)(=O)=O)cc1	7.93537	0	0.9512029170989988	0.5136653981670191	3.864767398086884	4.182100000000005	479.52400000000017	18993177	0.13888889999999998	478	GEN478	False	True					GEN
468	478	CC(=O)Nc1cncc(-c2cc(C3CC3NC3CC3N)[nH]n2)c1	8.131865	0	1.1110861778259276	0.6577866716198217	4.055722619214238	0.9751999999999996	312.37700000000007	118304445	0.09523809	479	GEN479	False	True					GEN
469	479	COc1cc(Br)ccc1-c1[nH]c(CCc2cccs2)nc1N	7.850771000000001	1	1.114069414138794	0.6967747396505559	2.613433247296648	4.276700000000003	378.29500000000013	62501196	0.16071427	480	GEN480	False	False	-6.2	63.487159999999996	5.35316	196.33319999999995	GEN
470	480	COCC(=O)N1CCc2sc(N=C(N)N)c(-c3cnc4[nH]ccc4n3)c2C1	7.980771499999999	1	0.8026144981384276	0.4548255388813362	3.2454430447551044	1.1223999999999996	385.45300000000015	143572081	0.08450705	481	GEN481	False	False	-7.0	65.25575	-28.563593749999995	179.78899999999996	GEN
471	481	CCc1ccc(-c2ccc(S)cc2)cc1	6.383898	0	0.7799752712249752	0.7114281419471224	1.7640730114693906	4.2047000000000025	214.333	68251869	0.0	482	GEN482	False	False	-5.9	61.4590625	3.9620000000000006	197.0701875	GEN
472	482	Oc1cccc(C23CCC4C(Cl)C(n5cncn5)C(NCC5CCNCC5)C4C2C3)c1	8.2345	1	1.0354522228240963	0.6215361143775668	4.863573186859205	3.0877000000000017	442.0070000000002	118658995	0.109375	483	GEN483	False	True					GEN
473	483	Cc1ccccc1C(=O)N(C)c1cn(C#Cc2ccc3c(c2)[nH]c(=O)n3C)nc1C(F)(F)F	7.8410654000000015	0	0.7564486026763912	0.4721578396136202	3.2807489067675206	3.5242200000000024	453.42400000000015	56222861	0.07272732	484	GEN484	False	False	-7.7	72.0479411764706	-13.458735294117648	194.0746470588235	GEN
474	484	CC(CCC(=O)c1n[nH]c2cnccc12)NC(=O)C(C)c1ccccc1	8.152191	0	1.0073276042938228	0.6404770297860323	3.2039632849798667	3.2292000000000014	350.42200000000014	18162602	0.14000005	485	GEN485	False	True					GEN
475	485	CCOC(=O)c1c[nH]c2ncnc(-c3ccc(N4CCOCC4=O)cc3)c12	8.134888	1	1.2401113986968992	0.7108808111535625	2.6087531807729327	2.1648	366.3770000000002	57050764	0.07575762	486	GEN486	False	False	-6.5	66.61564285714287	-29.898642857142853	178.84307142857142	GEN
476	486	O=C(O)CC1=CC2=CC(NC(C(=O)NC3CCCC3)c3ccccn3)=NC=NC2=C(c2ccccc2)C1	8.728814	0	1.4430323123931883	0.5280330094670916	3.8745641181031583	4.354000000000003	495.5830000000003	143659678	0.17741936	487	GEN487	False	True					GEN
477	487	CCN1CCN(CC(C2CCCC2)n2c(=S)[nH]c3ccccc32)CC1	6.6835580000000006	1	0.9072371959686284	0.8165913824325844	3.0623237486133874	4.0676900000000025	358.555	61791471	0.02000004	488	GEN488	False	True					GEN
478	488	COCC1CCN(c2ccncc2NC(=O)c2nc(-c3ccsc3)cnc2N)C1	9.383028999999999	1	0.9859226226806648	0.6433979866215177	3.1727542561768485	2.9073	410.50300000000016	128412032	0.06557369	489	GEN489	False	True					GEN
479	489	CC(NCCC1CCC(c2ccc(C(=O)NC3CCCCC3)c(F)c2)NC1)C(N)=O	8.313692999999999	0	0.8763891220092771	0.5219686631976118	3.514998907608581	2.7824	418.5570000000001	114428240	0.08000004	490	GEN490	False	True					GEN
480	490	CNC1CCN2C(C)=Nc3ccccc3C2(C(N)=O)C1Cc1ccccc1	7.813696	0	0.7589593410491942	0.8781789262929267	3.9408943414389768	2.5833000000000004	362.47700000000015	123723649	0.10344827	491	GEN491	False	True					GEN
481	491	CC1CN(C(=O)Nc2ccccc2)CCN1CC(=O)N1CC(O)CC1CO	7.392717399999999	0	0.8322723865509031	0.6966477831692954	3.3066762332313946	0.1787000000000009	376.45700000000005	128024573	0.046875	492	GEN492	False	True					GEN
482	492	CCC1CC(OC2OC(CN)C(O)C(O)C2O)CC(c2ccccc2)O1	8.467713	0	1.0979374885559086	0.597950780407054	4.122318696421799	0.4682	367.4420000000002	53896760	0.090909064	493	GEN493	False	True					GEN
483	494	COc1cccc(-c2cc(OCCO)nc(C(=O)Nc3cccc4[nH]c(C)cc34)n2)c1	7.7748365	1	0.8622281074523928	0.4233571265670788	2.5527769966015335	3.5653200000000016	418.45300000000015	89479614	0.068965495	495	GEN495	False	False	-7.1	63.17273529411764	-26.434264705882345	180.72735294117646	GEN
484	495	CCN1CCC(CNc2ccnc3cc(C(=O)NC)ccc23)CC1	7.4965844	1	0.9515510559082028	0.8869330699933974	2.1977425029866744	2.7382000000000013	326.44400000000013	132294470	0.06122452	496	GEN496	False	False	-6.6	50.55	-12.821423076923079	184.60934615384616	GEN
485	496	CCOc1n[nH]c2cc(NC(=O)NC(c3cc(F)cc(F)c3)N(C)C3CCN(C)CC3)ncc12	8.857452	0	1.199571514129639	0.4547452916574166	3.6309880094962215	3.4811000000000023	473.5280000000003	68165791	0.10975611	497	GEN497	False	True					GEN
486	497	NC(=O)C1COc2ccc(NC(=O)Nc3cccc(COC(=O)Nc4ccc(F)cn4)c3)cc2C1	8.705619	1	1.4215590476989748	0.4247383875401851	2.9558222106317618	3.649800000000001	479.46800000000025	4875757	0.15789473	498	GEN498	False	True					GEN
487	498	Cc1nnc(-c2ccnc(NCc3ccc(F)cc3)n2)n1CCOc1ccccc1	8.564392999999999	1	1.15320086479187	0.4803249201896621	2.2876149418291	3.8737200000000014	404.4490000000001	31134686	0.0806452	499	GEN499	False	False	-6.8	47.89493548387097	-9.473935483870967	181.73174193548385	GEN
488	500	Cn1cncc1C(C(=O)NC(CC(=O)O)C(=O)c1ccc(F)cc1)c1ccc(O)cc1	7.5985413	0	1.0638339519500732	0.476090894951926	3.2801367110317683	2.2391000000000005	425.41600000000017	68295176	0.1311475	501	GEN501	False	True					GEN
489	501	O=c1c(C(F)F)c(-c2cn[nH]c2-c2ccccc2)n2n1CCN2	7.4130387	0	0.8513731956481934	0.77805198111193	3.4088425701766303	2.2016	317.2990000000001	136560767	0.15254235	502	GEN502	False	False	-7.1	48.2316	-8.71612	182.50992	GEN
490	502	NC1COCCC1OCC1=Cc2cc(Nc3ccc(C(F)(F)F)c(F)c3)ncc2CCC1	7.4150304999999985	0	0.7558944702148436	0.637321307608594	3.884522363892815	4.835600000000003	451.46400000000017	91769173	0.15254235	503	GEN503	False	True					GEN
491	503	CC1(c2ccc(-c3ccncc3)c(F)c2)CN(CC(N)=O)C1	8.28158	0	1.0958471298217771	0.9384252884040444	2.506787417716392	1.9463000000000004	299.349	69190109	0.111111104	504	GEN504	False	False	-7.2	61.80066666666667	5.628583333333335	196.63587500000003	GEN
492	504	Cc1nc(N2CC3CCN(Cc4cccc(C(N)=O)c4)CC3C2)c(C(F)(F)F)nc1O	7.6274085000000005	0	0.8686288356781002	0.7666048658462018	3.550384653786688	2.566620000000001	435.45000000000016	59422221	0.08955222	505	GEN505	False	True					GEN
493	505	COc1ccc(-c2nnc3n2CCN(C(=O)c2ccc(F)cc2)C3C)cc1C1(C)CNCCO1	7.442565400000001	0	0.8815034866333011	0.6377040221360519	3.641046366602661	3.1448000000000014	465.5290000000003	133066393	0.087499976	506	GEN506	False	True					GEN
494	506	N#Cc1ccc(Cn2c(C(O)C3CC3)nc3cccc(Br)c3c2=O)cc1	7.8966303	1	0.8422750473022464	0.7140660307651024	2.960343519287129	3.522380000000003	410.2710000000001	23777091	0.11538458	507	GEN507	False	True					GEN
495	507	Cc1c(C(C)C)c(=O)n(-c2ccc(NC(=O)N3Cc4ccccc4C3)cc2)n1C	7.273599000000001	0	0.8832524299621579	0.730142221888957	2.4015281693844734	4.155520000000003	390.48700000000014	128602905	0.0983606	508	GEN508	False	False	-7.0	50.44690000000001	-13.172133333333333	186.6235	GEN
496	508	CC(C)n1c2ccncc2n2c(-c3cc(OC4CCOC4)ccc3Cl)nnc12	7.1169970000000005	1	1.635924601554871	0.5172162105769517	3.375409760881168	4.148000000000003	397.86600000000016	89968312	0.08333331	509	GEN509	False	True					GEN
497	509	Cn1cnc(C(=O)NNc2cc(-c3ccncc3)cc3c2C(=O)NC2CN(CC2(C)C)C3=O)c1	7.4161825	0	0.7585349559783934	0.5121054922250874	4.4765169583388325	1.833	459.51000000000033	76461082	0.120000064	510	GEN510	False	True					GEN
498	510	OCC1NC(CCCCC2CCCCN2)C(O)C1CO	8.078041	0	1.0519830226898197	0.4252096913629725	4.326008619809277	-0.008999999999998898	286.416	10571106	0.06666666	511	GEN511	False	True					GEN
499	511	CCNC(=O)Nc1cc(C#N)c(Nc2cccc(C3CCC(F)CC3)c2)nn1	7.1503440000000005	0	0.8230187416076662	0.7180464701758789	2.792045429278048	4.228980000000003	382.44300000000015	113041398	0.12727273	512	GEN512	False	False	-7.4	50.388935483870966	-12.257225806451613	185.42038709677425	GEN
500	513	C=CCN1C2CCC(Oc3ccc(NC(=O)OC)cc3)C(C(N)=O)C1CC2	7.9097114	0	0.8529779434204103	0.7475221094986181	4.425696450085159	2.5266	373.45300000000015	58945292	0.14925373	514	GEN514	False	True					GEN
501	514	CC(=O)c1ccc(NC(=O)NC(C)C(=O)NC2C3CC4CC2CC(C)(C4)C3)cc1	7.275456399999999	0	0.9857689857482912	0.6617515212699969	4.500909872782465	3.7302000000000017	397.51900000000006	40139607	0.12195122	515	GEN515	False	True					GEN
502	515	CC(NC(=O)Nc1cc2[nH]nc(-c3ccnc(F)c3)c2cn1)c1ccc(F)cc1	8.9663925	0	1.2273306369781496	0.4526084818976193	3.046470124043921	4.180800000000001	394.38500000000016	71555466	0.0	516	GEN516	False	True					GEN
503	516	Cc1ncc(C2=C3CCCCC3NC(c3ccc(F)cc3)=N2)[nH]1	6.9055114	0	0.7637282848358158	0.8908540481361386	3.478371661344399	3.5609200000000016	310.376	142287774	0.12765962	517	GEN517	False	True					GEN
504	517	Cc1csc2c1-c1c(ccc(=O)n1C)C2(c1cccs1)C1(O)CCN(O)CC1C(=O)CO	8.414877	0	0.7790839672088623	0.5377115992763424	4.801548350958941	2.135120000000001	472.58800000000025	20798089	0.11392403	518	GEN518	False	True					GEN
505	518	CN(C)C1CCN(c2ccc(-c3cnc4[nH]c5cnc(C#N)cc5c4c3)cn2)C1	8.033677	0	1.9283083915710453	0.5848420244663944	3.266502607825198	3.185080000000001	383.4590000000002	53250703	0.0	519	GEN519	False	True					GEN
506	519	CC(C)CC(NC(=O)C(Cc1ccccc1)Cc1ccc(C(F)(F)F)cc1)C(=O)NCC#N	8.094667	0	0.8061487197875978	0.5206500069914777	3.0623514555678657	4.277480000000003	459.51200000000017	10238171	0.02439028	520	GEN520	False	True					GEN
507	520	N#Cc1ccccc1Nc1nccc(-c2c(N)ncn2C2CCCCC2)n1	8.426274000000001	1	0.9905773162841792	0.7280065333208501	2.652767636618936	4.042780000000001	359.4370000000001	135142865	0.069767475	521	GEN521	False	False	-6.7	47.2373	-7.0898666666666665	180.73126666666664	GEN
508	521	CN(CCO)CCN1CCC(N2C(C#N)=Nc3ncnc2c3-c2ccc(F)c(Cl)c2)CC1	7.322808999999999	1	0.9440752029418942	0.6829091699244776	3.930526590435505	2.698180000000001	457.94100000000014	135188343	0.0983606	522	GEN522	False	False	-6.9	64.7168787878788	-27.69033333333333	180.02306060606062	GEN
509	522	CN(C)CCCc1cc(-c2ccc(NC(=O)c3cn[nH]c3)cc2)no1	7.492777999999999	1	0.7894916534423828	0.6910279055862043	2.421014697715105	2.8112000000000004	339.39900000000006	56329968	0.122807026	523	GEN523	False	False	-6.2	60.157629629629625	3.716	199.29644444444438	GEN
510	523	CCc1cc(-c2cc(=O)c(O)cn2C)c(C(=O)NC(=O)Nc2cccc(Cl)c2F)cc1O	8.927783	0	1.5499389648437498	0.4728868125301742	2.8947951641465988	3.7803000000000018	459.861	115946125	0.11290324	524	GEN524	False	False	-7.2	65.48613888888889	1.7390555555555558	176.48583333333332	GEN
511	524	CCCCC1C(c2cc(NC(=O)C(=O)O)ccc2F)CCC1(C)N	7.9567776	0	0.7532169342041017	0.7197092022582127	3.684289123343529	3.2500000000000013	336.4070000000001	43656962	0.11764705	525	GEN525	False	True					GEN
512	525	COC1C(N)CCC1Nc1cc(Br)cn2c(-c3cccc4[nH]ncc34)nnc12	7.638585000000001	1	0.8212175846099852	0.44892187639433295	4.0010102676979615	2.9517000000000007	442.32100000000014	133361806	0.16393435	526	GEN526	False	True					GEN
513	526	Cc1cccc(NC(=O)CN2CCCN(C(=O)N3CC=CC3)C(C)C2=O)c1C	7.8371725	0	1.0273489952087402	0.8119355470481483	3.1073200830376426	2.15654	384.48000000000013	56020455	0.081967175	527	GEN527	False	True					GEN
514	527	COC1C(C)CC(c2ccncc2NC(=O)c2nc(-c3c(F)cccc3F)ccc2N=O)CC1N	9.1030245	0	0.9769772052764888	0.4820594028659827	4.182849924366044	4.927800000000004	481.50300000000016	91937585	0.14754093	528	GEN528	False	True					GEN
515	528	O=C1NCCc2[nH]c3c(c21)CN(CCC(O)c1cccc(Cl)c1)CC3	7.7564187	0	0.7826504707336426	0.7850067055889614	3.2461331532498465	2.435800000000001	359.85699999999986	111439424	0.034482777	529	GEN529	False	True					GEN
516	529	CCc1c(C(N)=O)c2c(C)nccc2n1Cc1ccccc1	7.043703999999999	0	0.7835968494415281	0.8033315496702482	2.352629312521744	3.0543200000000006	293.37000000000006	3682149	0.06666666	530	GEN530	False	False	-6.3	49.43195833333333	-10.765041666666667	183.0209583333333	GEN
517	530	Cc1cccc(C)c1CNC1CCC(O)C1	8.074711	0	0.8636968612670897	0.8173357977573841	2.8584732895755565	2.3064400000000007	219.328	43751116	0.05405408	531	GEN531	False	True					GEN
518	531	CCC1=C(c2cc(C(F)(F)F)ccc2C(C)(C)C)C(=O)N(C)C1=O	7.5349520000000005	0	0.8663499832153319	0.7587116443937495	2.74532461540441	4.165100000000003	339.35700000000014	123431597	0.15217388	532	GEN532	False	False	-6.6	48.83516666666667	-10.557833333333333	182.769375	GEN
519	532	CCCCOc1n[nH]c2cc(NC(=O)NC(C)c3ccc(N4CCCCC4=O)cc3)ncc12	8.197706	0	0.8928902626037596	0.43640879697183177	3.1071792580178834	4.536400000000003	450.5430000000004	118365357	0.08333331	533	GEN533	False	True					GEN
520	533	NCc1cc(C2CCCN2c2ccn3ncc(C(=O)NC4CC4)c3n2)ccn1	8.614398	0	1.5809530735015869	0.7032349354777542	3.241980701052108	1.8167	377.45200000000017	11530693	0.07017541	534	GEN534	False	True					GEN
521	534	Cc1cc(-c2ccc3c(c2)Nc2c(nc(N)n(CCN4CCCC4)c2=O)O3)ccn1	8.207614	0	0.8854934692382814	0.5390788812241709	2.9318156773005253	3.141020000000002	404.47400000000033	135916313	0.061538458	535	GEN535	False	False	-7.4	51.23312121212121	-13.13139393939394	185.1327575757576	GEN
522	535	COC(=O)CCC=CCC1C(=O)C(C)(C)C(O)C1NC(=O)C(N)Cc1ccccc1	6.9624133000000015	0	0.7986947536468509	0.4149091199929076	3.871549385833843	1.526699999999999	416.51800000000014	73348562	0.122807026	536	GEN536	False	True					GEN
523	536	Cc1cc(-c2c(Nc3cccc(C(F)(F)F)c3)ncnc2C(C)C(N)=O)cnc1C	8.876636999999997	1	1.1993673801422116	0.6396584624819762	3.2538559029070804	4.506640000000003	415.41900000000015	53080234	0.05128205	537	GEN537	False	True					GEN
524	537	Cc1cccc(-c2cnc(N(C)c3nc(-c4ccccc4)nc(N4CCOCC4)n3)n2N)n1	8.102714	0	1.135724592208862	0.4648500421954121	2.939942487705812	2.42382	443.51500000000016	25074314	0.03636366	538	GEN538	False	False	-7.5	63.81148571428571	5.7247999999999974	197.9772285714286	GEN
525	538	CCCC(=O)c1c[nH]c2nccc(-c3cccc(Cl)c3)c12	9.200985000000001	0	1.5637313842773441	0.698683540035665	2.3270813127398617	4.866100000000003	298.773	115512604	0.05405408	539	GEN539	False	False	-6.3	49.01113636363637	-10.422000000000002	182.6893636363636	GEN
526	539	COCCN(CC1CNCC1Nc1cnccn1)c1cccc(C(O)CO)n1	7.8765917000000005	0	0.9381866455078124	0.4479624668137251	4.0462974471851405	0.05020000000000169	388.47200000000015	120962765	0.12698406	540	GEN540	False	True					GEN
527	540	CNCCC(C)(C)c1ccc2ncn(-c3noc4cc(Cl)ccc34)c2c1	7.9213910000000025	0	0.7680456161499025	0.5540302946616842	2.837364416698588	4.707200000000004	368.86800000000005	134809644	0.11290324	541	GEN541	False	False	-6.9	48.82022222222222	-10.63814814814815	181.7656296296296	GEN
528	541	C=CCc1ccc(CCN2CCCC(CCNC(=O)c3ccco3)C2)cc1	7.779803999999999	1	0.9790084362030028	0.6802483517683284	2.7447967055908755	4.082700000000003	366.505	4120641	0.06382984	542	GEN542	False	True					GEN
529	542	N#Cc1cccc(C2CCC(CNCC(=O)NC(CCCCO)c3ccncc3)CC2)n1	8.263895	0	1.4368023872375488	0.4674498374483537	3.2207015378810517	3.231780000000001	435.5720000000002	42641999	0.06666666	543	GEN543	False	True					GEN
530	543	CC(C)(C)C1=CC(=C2C=C(N)C=N2)C(C)(C)O1	8.140875999999999	0	0.7885528564453121	0.6977406768153226	4.02471273568671	2.9063000000000008	232.327	122496737	0.2051282	544	GEN544	False	False	-5.8	66.85815789473682	-29.82352631578948	178.83705263157898	GEN
531	544	CN(C)Cc1ccc(C(NC2CCC(N)CC2)c2cnnn2Cc2ccc(C#N)cc2)cc1	7.651805	0	0.8922981739044191	0.5550352912107567	3.2878875980988562	3.2085800000000013	443.59900000000016	137156330	0.14035088	545	GEN545	False	True					GEN
532	545	NCCNC1CCCN(c2nc(-c3ccncc3)ncc2N2C(CO)=NCC2CN)C1	7.931807000000001	0	0.8366420745849608	0.4439983848805483	4.001853133214238	-0.4061999999999965	425.54100000000017	19140731	0.054545462	546	GEN546	False	True					GEN
533	546	Cc1cnc(C2CC(Nc3nn[nH]n3)C2)nc1-c1ccc(F)cc1	9.014123	1	0.9276514530181892	0.7653420586642978	2.768248188605403	2.462319999999999	325.351	90869063	0.125	547	GEN547	False	False	-6.7	67.7021923076923	-12.07134615384615	195.41523076923082	GEN
534	547	Nc1nc(-c2cnc[nH]2)nn1C(=O)C(C(=O)O)c1ccccc1	7.5921345	1	1.2923255443572996	0.6039153578175169	3.341120477029288	0.759	312.2890000000001	82589393	0.0625	548	GEN548	False	True					GEN
535	548	Cc1cc2c(Nc3ccc(S(N)(=O)=O)cc3F)cncc2n1-c1cccc(Cl)c1	7.625496000000001	0	0.8760582923889162	0.4978073965330304	2.5564290240853293	4.517420000000002	430.89200000000017	66735515	0.047618985	549	GEN549	False	False	-7.9	62.838375	5.4225625000000015	197.0093125	GEN
536	549	N#CC(Cc1ccc(C2(CS)CCCCC2)cc1)NC(=O)C1CCCCC1	7.206246000000001	0	0.8786313533782959	0.6819422400014972	3.1347532931124107	4.949480000000004	384.5890000000003	110472769	0.14285713	550	GEN550	False	True					GEN
537	550	NS(=O)(=O)c1ccc(Cc2cccc(-c3ccc(F)cc3)c2)c(F)c1	7.390872	0	0.8065672397613524	0.7686538774367316	1.9325600273854315	3.870000000000002	359.397	10316629	0.023809493	551	GEN551	False	False	-8.2	63.0175925925926	4.984592592592594	196.857	GEN
538	551	CNCC1(COc2ccc(-c3cc4c(c(C#N)cn4C)c(OC)n3)cc2F)Cc2cncnc2C1	8.849342	1	1.3191742420196535	0.44004505180515796	3.81698928755484	3.4330800000000017	472.52400000000017	68175211	0.14925373	552	GEN552	False	True					GEN
539	552	Cc1cnc(COc2ccc(O)c3nc(N4CCC5(CC4)COC5)nnc23)o1	7.6733103000000025	0	0.8143852710723873	0.7254377574249004	3.6124832651546717	2.222619999999999	383.4080000000003	134437177	0.112676084	553	GEN553	False	False	-7.1	65.16496551724138	-28.407103448275862	180.56827586206902	GEN
540	553	COc1cnc2c(c1)C1(C=CC=N1)N=C(C)C21CCC(OC)CC1	7.2272824999999985	0	0.8351891517639158	0.8389243564470323	4.827974669069713	3.1849000000000016	325.4120000000001	130411776	0.1509434	554	GEN554	False	True					GEN
541	554	Cc1ccc(-c2n[nH]c3cc(NC(=O)NOC4CC4)ncc23)cn1	9.113593	0	0.8353736877441413	0.6396803922093192	2.918314409341189	2.54382	324.3440000000001	58936187	0.17741936	555	GEN555	False	False	-6.4	48.61011111111112	-9.69788888888889	183.8031851851852	GEN
542	555	CCCNC(=O)CNC(=O)C1CNCC(N2CC(=O)N(c3ccccc3)CC2(C)C)C1	8.021643	0	0.7957895278930662	0.5943576785345065	3.4816100562911614	0.7343000000000026	429.56500000000017	131932065	0.078125	556	GEN556	False	True					GEN
543	556	CC1CN(c2cc(NC(=O)c3ccc(C(C)(C)C)cn3)ncc2C(N)=O)CC(N)C1n1ccnn1	8.654047	0	0.7850165843963621	0.5011890223462308	4.129114177665317	1.7414999999999998	477.57300000000015	89700803	0.09090912	557	GEN557	False	True					GEN
544	557	Cc1cc(OCC(=O)N2CCCCC2C(=O)NO)c(C)c(O)c1C	8.656013	0	0.9448116302490231	0.5726278708348367	2.8471538630750586	1.5827599999999995	336.3880000000001	10237550	0.08955222	558	GEN558	False	True					GEN
545	558	CC(NC(=O)CC1NC(=O)CC(N2CCOCC2)N1)c1ccc(Cl)cc1	7.478295	0	0.9710008144378666	0.7095911733440359	3.756804030470776	1.0012	380.87600000000015	75305826	0.0806452	559	GEN559	False	True					GEN
546	559	CN(C)C(=O)C1c2ccccc2-n2c(-c3ccccc3)nnc2C1(C)C	6.4680029999999995	0	0.907879114151001	0.7145323484735957	3.0968950472112597	3.3973000000000013	346.43400000000014	67982784	0.042553246	560	GEN560	False	True					GEN
547	560	CC1=CN=C(c2nc3ccccc3c(=O)o2)C(S(=O)(=O)N2CCC(C(=O)NO)CC2)C1	8.013482000000002	1	1.053451871871948	0.5306637918210645	3.611516588845365	1.2004	446.4850000000001	88075777	0.1808511	561	GEN561	False	True					GEN
548	561	NC1CCC(Nc2cc(Nc3cccc(Br)c3)ncc2N2CCOCC2)CC1	8.737657	1	0.7752430438995361	0.6422334785463791	2.5843390643624744	4.106100000000003	446.39300000000014	19143888	0.07142854	562	GEN562	False	False	-6.7	81.8869375	-9.33046875	178.94403125000005	GEN
549	562	CCCC(=O)Nc1ccc(-n2c(C)nnc2C2(O)CCC2)cc1	8.260442	1	1.006507492065429	0.8889510016925366	2.4148368883584492	2.685820000000001	314.3890000000001	137998183	0.081967175	563	GEN563	False	False	-6.7	49.04508	-9.987160000000003	184.1282	GEN
550	563	CC1(N)CCC(Nc2ccncc2NC(=O)c2cc(C(N)=O)nc3ccccc23)C1(C)C	8.073794	1	0.9438739776611323	0.4883109891121361	3.5769704287061344	3.298900000000001	432.52800000000025	4728781	0.11538458	564	GEN564	False	True					GEN
551	564	COc1c(C#N)c2c(C(=O)N3CCCC3)c(c1-c1ccc(NS(C)(=O)=O)cc1)NC=NC2=O	7.4128485	1	0.8099543571472171	0.6878517363298885	3.7597876990902286	2.4353800000000003	467.5070000000004	56516525	0.09876543	565	GEN565	False	False	-6.5	58.67740000000001	3.341914285714285	201.00428571428574	GEN
552	565	COc1ncnc(NCCO)c1-c1cccc(NC(=O)Nc2ccccc2C)n1	8.325428	1	0.7796096324920656	0.4860267088870357	2.509222845524933	2.9038200000000014	394.4350000000002	68274303	0.051724136	566	GEN566	False	False	-7.0	62.94251515151515	6.207787878787878	196.79033333333328	GEN
553	566	CNC(=O)C1CC2=C(CN(C(=O)c3ccco3)C2)c2c(OC)cc(OC)cc21	7.3924766	0	1.2705227851867678	0.8784949265582717	3.4459184052606977	2.4397	382.41600000000017	3736709	0.15625	567	GEN567	False	True					GEN
554	567	CC1CN(c2ccnc(-c3ccc(C(C)(C)N)cc3)n2)CC(O)C1O	7.7263910000000005	0	0.9066025733947756	0.7825900257239744	3.5375242676474667	1.5153	342.4430000000001	106674445	0.13333327	568	GEN568	False	True					GEN
555	568	Cc1cc(CN(C(=O)c2cc3cc(-c4cccnc4)ccc3[nH]2)C2CC2)cnc1C(N)=O	8.201563	0	0.7684143066406248	0.4895998184067764	2.6571166029200293	3.8370200000000008	425.49200000000013	138706658	0.100000024	569	GEN569	False	False	-7.6	58.4844	3.5011428571428582	200.65542857142864	GEN
556	569	CCC(=O)C1c2ccccc2C(=O)N1C1CC1c1ccccc1	7.728279	0	1.2221338748931885	0.8630823665383301	3.3821752854419214	3.718700000000003	305.3769999999999	132597814	0.12195122	570	GEN570	False	True					GEN
557	570	NCCCCc1ccc(Oc2ccccc2)cc1	7.8779755000000025	0	1.7797557353973392	0.7814368145804865	1.5215103461660782	3.7603000000000018	241.33399999999992	19966401	0.0	571	GEN571	False	False	-6.5	60.14995	4.8161999999999985	197.3789	GEN
558	571	CC1(C)CCC(O)C1(C)Nc1nc(N2CCOCC2)nc(-n2c(C(N)=O)nc3ccccc32)n1	7.867478	0	0.7704794406890869	0.5092179762540489	3.9317994643425487	1.4974999999999998	466.54600000000033	59605830	0.04000002	572	GEN572	False	True					GEN
559	572	CC1CC(O)CC(c2ccncc2Nc2cnc(-c3ccccn3)cn2)C1	7.493978999999999	0	0.7755800247192379	0.7321377387755775	3.685311071544314	3.9417000000000018	361.44900000000007	139535184	0.21276599	573	GEN573	False	True					GEN
560	573	CC(C)c1cc(Nc2ccnc(F)c2)ncc1C(=O)NCC1CCOCC1	8.490538	0	0.8123266220092775	0.7573704438417568	2.63972776003982	3.6391000000000018	372.444	58731698	0.0	574	GEN574	False	False	-6.8	67.57224137931036	-12.92696551724138	194.8483793103448	GEN
561	574	Cc1ccc(C)c(-n2cnc3cnc(C#Cc4ccccc4C(N)=O)nc32)c1	8.251213	0	1.0412838459014893	0.5520035796847846	2.725890236970356	2.9310400000000003	367.41200000000015	58945634	0.023809493	575	GEN575	False	False	-7.3	49.26160000000001	-11.663866666666665	181.3608333333333	GEN
562	575	N#Cc1cccc(C2C(=O)NC(c3cccc(Cl)c3)NC2NC2CCCNC2)c1	7.5462527	0	0.9300306797027584	0.6222847846114102	4.101311301151319	2.3811800000000005	409.92100000000016	136978107	0.14545459	576	GEN576	False	True					GEN
563	576	Cc1ccc(C2CCC3(CC2)CCN(c2ccc(C4CCOC4)cn2)C3)cn1	7.370132000000001	0	0.8045660495758059	0.7668217861718153	3.74180367723354	4.843220000000004	377.53200000000015	127467483	0.023255825	577	GEN577	False	True					GEN
564	577	O=C(Cc1cc(-n2cnnc2)ccc1Cl)N1CCC(c2c[nH]c3ncccc23)C(F)C1	8.508635	0	0.8836365699768063	0.5266250084021071	3.7016715947527	3.6937000000000015	438.8940000000002	71521191	0.033898294	578	GEN578	False	True					GEN
565	578	COc1cc(N2CCC(n3nccc3-c3ccc(C(N)=O)cc3)CC2)ccc1OC1CC1	8.039173	1	1.177350997924805	0.6092855076033971	2.4799470266768733	4.040300000000002	432.52400000000017	70761172	0.06779659	579	GEN579	False	False	-7.3	59.297176470588255	2.3900882352941184	200.76991176470588	GEN
566	579	Cc1cc(F)ccc1-c1cc(F)cc(CC(C)C(=O)NS(=O)(=O)C(F)(F)F)c1	7.7080603000000005	0	0.9853145599365236	0.7402887707811537	3.0234280791994848	4.084620000000003	421.387	58042392	0.08000004	580	GEN580	False	True					GEN
567	580	CC(N)C(=O)NC(C)(C)CCc1c[nH]c2ccncc12	7.085973700000001	0	0.8166463375091553	0.7761642479926146	3.073809355821286	1.7374999999999996	274.368	103827583	0.08888888	581	GEN581	False	True					GEN
568	581	CCC(C)Nc1cc(-c2nc(SC)[nH]c2-c2ccc3c(c2)COC(COC)O3)ccn1	8.946046	0	0.8951124191284183	0.4795876655938295	3.7823962274233995	4.952500000000004	440.5690000000003	71478148	0.18309861	582	GEN582	False	True					GEN
569	582	OC1CCC2(c3ccc(Br)cc3)CCN1CC2	8.103821	0	0.7952051162719727	0.8611300122668336	3.824203164004409	2.8949000000000016	296.20799999999997	574582	0.116279066	583	GEN583	False	True					GEN
570	583	CNCC#CC(NCCNc1ccnc2cc(OC)ccc12)c1ccccc1	8.683344	1	0.7920240879058841	0.41753900832861496	3.148827501135493	3.2090000000000014	374.48800000000017	144581281	0.10204083	584	GEN584	False	True					GEN
571	584	COc1cc(C(=O)NCc2ccc(F)cc2)ccc1-n1ccnc1	7.451995399999999	1	0.8643790245056149	0.7845303797343074	1.9499465163646013	2.950000000000001	325.343	69917500	0.019607782	585	GEN585	False	False	-6.7	61.1848	5.048920000000002	197.20744	GEN
572	585	CCC(C)C(c1cnc[nH]1)(C1CCC1)C1CC1	8.130737	0	0.9692599773406982	0.8190635738587477	4.002873752859927	3.9037000000000015	232.37099999999992	129136734	0.1875	586	GEN586	False	True					GEN
573	586	N#Cc1ccc(-c2cc3n(c2-c2ccc(C(=O)N4CCCC4)cc2)C(CO)CNC3=O)cc1	7.711764	1	0.8558923244476322	0.6509027422950563	3.152180715507761	3.206580000000001	440.50300000000016	1800482	0.099999964	587	GEN587	False	True					GEN
574	587	CC(=O)c1cc(Oc2ccc3c(C(C)=O)c[nH]c3c2)cnc1N	8.000618	1	0.896997022628784	0.7201455859102939	2.5020611672046043	3.3426000000000013	309.3250000000001	64422332	0.09302324	588	GEN588	False	False	-7.1	62.547615384615405	5.141653846153845	196.77884615384613	GEN
575	588	NNc1ncc(C2CCOCC2)cc1-c1cccc(NCc2cccc(Cl)c2)n1	7.960883	1	1.2869601249694824	0.4075852862003484	2.660905645503126	4.588700000000002	409.92100000000016	102762073	0.09433961	589	GEN589	False	False	-7.8	59.8379393939394	4.506909090909092	198.79939393939392	GEN
576	589	N#Cc1cc2c(cn1)[nH]c1ncc(-c3ccc4c(c3)OCCO4)cc12	7.873741000000001	0	1.4043950557708742	0.5786079967181994	2.6422499887753954	3.420980000000001	328.331	58266824	0.0	590	GEN590	False	False	-7.5	68.27819230769231	-31.925692307692298	179.38123076923077	GEN
577	590	CN(C)C1Cc2nc(Cl)nc(Oc3cc(O)c(Cl)c(Cl)c3)c2C(C(N)=O)C1	8.020928	0	0.9614281177520754	0.719654530217942	4.031582156465668	3.3800000000000012	431.70700000000005	57714358	0.16923076	591	GEN591	False	True					GEN
578	591	CCC1(c2ccncc2NC(=O)c2ccncc2)CC(F)(F)CC(N)=N1	8.307858999999999	0	0.9865162372589112	0.8770119904324929	3.7081742885178977	3.1205000000000016	359.38000000000017	144792637	0.14000005	592	GEN592	False	True					GEN
579	592	CNC1=Nc2ncccc2C2=C(N1)c1[nH]c(=O)c3cc(F)ccc3c1C2	7.9238149999999985	0	0.8095319747924803	0.5827517880134565	3.299151335617508	2.2967	347.353	142115516	0.19999993	593	GEN593	False	False	-7.4	66.3611724137931	-30.723000000000003	178.73141379310348	GEN
580	593	CCOC(=O)c1ccc(NC(=O)Nc2cc3[nH]nc(N4CCOCC4)c3cn2)cc1	8.572722	0	1.0967253684997562	0.5528595900254094	2.4746777462660408	2.6152000000000006	410.43400000000025	68868384	0.057971	594	GEN594	False	False	-7.6	60.38984848484849	2.303303030303031	200.48606060606065	GEN
581	594	N#Cc1ccc2[nH]cc(CCCCN3CCN(C(=O)n4ccnc4-c4ccccc4)CC3)c2c1	8.306955	0	1.0441073417663578	0.4365578762477543	2.6566212462691716	4.511680000000005	452.5620000000001	66699762	0.05660379	595	GEN595	False	False	-6.9	49.04559999999999	-11.705228571428574	184.36802857142865	GEN
582	595	COc1cccn2nc(CCC3=Nc4c(cccc4N4CCCC(O)C4)C3=O)nc12	8.191602	1	1.270698308944702	0.7015119935988701	3.5559861222251894	2.6006000000000014	405.45800000000025	20610921	0.061538458	596	GEN596	False	True					GEN
583	596	Cn1ccc(N(c2ccccc2F)C2(c3ccc(Oc4ccccc4)cc3)C(=O)NC(=O)NC2=O)n1	8.030811	0	0.8275113105773926	0.403230426063337	3.0022816800383594	3.751100000000002	485.47500000000025	58385437	0.07462680000000001	597	GEN597	False	False	-7.2	64.96513157894738	-11.263131578947373	197.31310526315792	GEN
584	597	O=C(NCCOc1ccc(F)cc1)c1cccc2c1OC(C(=O)O)CC(F)(F)O2	7.249140700000001	1	0.8051899909973148	0.7104041450938731	3.1488073086799013	2.8418	411.33200000000005	56065063	0.084745765	598	GEN598	False	True					GEN
585	598	CN(C)C(=O)OC1CC(C(=O)NO)CC1c1cc(-c2ccc3c(c2)OCO3)cs1	8.611566999999999	0	0.7890820503234863	0.5845973660737349	3.9304005192698863	3.2096000000000013	418.4710000000002	87916150	0.2352941000000001	599	GEN599	False	True					GEN
586	599	CNc1ncccc1NC(=O)Cc1c(C)n(C(=O)c2ccc(Cl)cc2)c2cnccc12	7.5419655	1	0.7540299892425537	0.48937788119571096	2.5364222350709285	4.304520000000005	433.89900000000017	36544544	0.07692301	600	GEN600	False	False	-7.1	49.81739393939393	-12.10978787878788	183.20796969696968	GEN
587	600	CC1CCCCN1CCc1cn(C(=O)CNC(=O)c2ccc(F)cc2)c(-c2cccc(F)c2)n1	7.853016	0	0.8299460887908934	0.5634368591854342	3.0587606106064515	4.315400000000004	466.53200000000015	92636030	0.052631557	601	GEN601	False	True					GEN
588	601	CN(C)C1C2CCC(CC1c1cccc(C3CCCNC3)c1)N2	7.5473089999999985	0	0.8139062881469723	0.8983017671994007	4.794453712301718	2.6917	313.4890000000001	117529453	0.13333333	602	GEN602	False	True					GEN
589	602	CCc1ccc(NC(=O)CN2C(C)=NC3CC(=C2C(C)C)C(=O)CN3)cc1	8.459945	0	0.7581054210662845	0.8380732765271434	4.278249231599991	2.7201000000000004	368.48100000000017	19056647	0.15942025	603	GEN603	False	True					GEN
590	603	CN1CCN(C2=Nc3c(c(-c4cnn(CCN)c4)nn3C3CC3)Oc3c(C#N)cccc32)CC1	7.748666	0	0.795507860183716	0.6396219382594747	3.3290647658924044	2.343279999999999	457.54200000000014	144503583	0.119402945	604	GEN604	False	False	-7.1	65.7648611111111	-30.361333333333338	180.21608333333333	GEN
591	604	Cc1nc(=O)cc(N2C(=O)N(c3ccc(Cl)cc3)C(=O)C23CCN(Cc2ncccc2C)CC3)[nH]1	7.7881649999999985	1	0.8693842887878418	0.5595515918816012	3.424529021820576	3.4431400000000014	492.96700000000016	24816178	0.07142854	605	GEN605	False	False	-7.1	49.04325	-12.277083333333332	183.18647222222225	GEN
592	605	CC(CN1CCC(n2c(=O)[nH]c3ccc(Cl)cc32)CC1)NC(=O)c1ccc(C2CNNC2)cc1	9.023634	0	0.8288333892822273	0.4331141967201331	3.2748703485857034	2.6298000000000004	483.0160000000001	138374432	0.08571428	606	GEN606	False	True					GEN
593	606	NC(=O)C1COCCC1Nc1c(Br)cncc1NC(=O)c1nc2ccccc2[nH]1	7.971404	1	0.8267093181610106	0.4625353585956409	3.622643192652992	2.2749999999999995	459.30400000000014	68306558	0.111111045	607	GEN607	False	True					GEN
594	607	Nc1nccc2c1c(-c1ccccc1CN1C(=O)C=CC1=O)cn2CC(N)c1ccncc1	7.3932147	0	0.9836341381073002	0.4467941972467323	3.369084359232458	2.8055000000000003	438.49100000000016	117838932	0.07407409	608	GEN608	False	True					GEN
595	608	Cn1cc(C2CC3NC(CCNCc4ccccn4)=NC(=O)C3N(C3CC3)C2)cn1	8.375252	0	1.1342732429504396	0.6712258819791231	4.269650466354096	1.2122000000000013	407.52200000000016	68214165	0.09523803	609	GEN609	False	True					GEN
596	609	OC1CNC(c2cc(F)cnc2Oc2cccc3[nH]ccc23)C1	7.6117024	0	0.8062753677368164	0.6952095996051119	3.4948323483950894	2.889600000000001	313.33199999999994	137548788	0.109090924	610	GEN610	False	True					GEN
597	610	CC(NC(=O)c1cnn2ccc(NC3CC3)nc12)C(=O)NCc1cccc(Cl)c1	8.370589	0	0.9938664436340332	0.5528814138962369	2.879820900508125	2.3917	412.88100000000014	87573310	0.11290324	611	GEN611	False	True					GEN
598	611	Cc1ccc(C2Cc3nc4ccccc4c(N=C(N)N)c3C2)cc1	9.0032015	0	1.0338421344757078	0.5621292384178432	2.952933199324092	3.3305200000000013	316.40800000000013	16459866	0.111111104	612	GEN612	False	True					GEN
599	612	Cc1ccc(CNC(=O)C(NC(=O)c2cn3cc(C(N)=O)ccc3n2)c2ccccc2)cc1	6.8845279999999995	0	0.7995148658752438	0.4083053006966623	2.808454427283108	2.5291200000000003	441.49100000000016	32636361	0.06666666	613	GEN613	False	True					GEN
600	613	CCOC(=O)C=Cc1ccc(Oc2ccccc2C)cc1	6.019220400000001	1	0.7724740505218506	0.603364890156884	1.7805643896629402	4.3636200000000045	282.33900000000006	731126	0.0	614	GEN614	False	False	-7.0	60.274047619047614	4.539619047619047	197.50485714285716	GEN
601	614	CC(NC(=O)c1ccc(CN2CCCC2)cc1)C1=CC(C(N)=O)=CN2CC=C(N3CCOCC3)N=C12	7.8560753	0	0.7599853515625004	0.601912284400656	3.708817576832365	1.5976000000000017	490.6080000000003	136478021	0.11290324	615	GEN615	False	True					GEN
602	615	CC1(N)CCN(c2ccncc2NC(=O)c2ccc(F)c(C3(F)COCC3(C)C)n2)CC1N	7.9446106	1	0.9424376010894776	0.6406843218783934	4.407304837279104	2.344	460.5290000000003	124193956	0.09722221	616	GEN616	False	True					GEN
603	616	CC(=O)C1C(F)C(C)C(C)(O)C1Oc1ccc(CC(N)=O)cc1	7.0707960000000005	0	1.075079393386841	0.8570613490628763	4.043915653076281	1.4057999999999995	323.3640000000001	68693540	0.14893621	617	GEN617	False	True					GEN
604	617	CN(C)C(=O)C1CCCN(C(=O)NC2CC2c2cccc(-n3cnc4ccccc43)c2)C1	7.9792833	0	0.8577562808990482	0.6884276470405936	3.4615297571443526	3.3912000000000013	431.5400000000001	97448043	0.05084747	618	GEN618	False	True					GEN
605	618	CN1CCCC1c1ccc(C2CC(=O)N(c3ccc(CO)cc3)C2)cn1	7.218541	0	0.8802204132080078	0.9202290436088308	3.1977789190755015	2.8611000000000018	351.45000000000016	16049215	0.10344827	619	GEN619	False	True					GEN
606	619	CC(=O)NC(C)c1nc(NC2CC(O)CC(C(=O)O)C2)cc(-c2ccccc2)c1C#N	8.520032	0	0.9876034259796144	0.5619520780553987	3.867686858085544	2.8434800000000013	422.4850000000001	124139251	0.14285707	620	GEN620	False	True					GEN
607	620	Fc1cccc(Nc2nc(Nc3cnn(-c4ccccn4)c3)ncc2C(F)(F)F)c1	8.733152	0	1.307993316650391	0.460073006830593	2.5846867339904267	4.702400000000002	415.35400000000004	58976714	0.04651165	621	GEN621	False	False	-7.9	64.65940625	-11.73765625	195.9886875	GEN
608	621	O=C(NCCc1ccccc1)c1ccccc1C(=O)N1CC2CCC(O)C2C=C(O)C1=O	8.02902	1	1.0001292705535887	0.6270394352681778	3.625751823372438	2.470500000000001	434.4920000000001	90534426	0.10344827	622	GEN622	False	True					GEN
609	622	c1ccc(Cc2nc3ccccc3n2C2CCNCC2)cc1	7.1305213000000025	0	0.9757976531982422	0.7995003823435194	2.0764156648790646	3.5516000000000023	291.398	20955310	0.0	623	GEN623	False	False	-6.7	48.41982608695652	-9.60108695652174	182.18734782608695	GEN
610	623	NC1CCC(Nc2ncc(C(=O)C(F)(F)F)n3cccc23)CC1	7.945603999999999	1	0.8851016521453854	0.8508881782038947	2.903664532589218	2.7611000000000008	326.322	71222671	0.15384614	624	GEN624	False	False	-7.0	67.53669230769232	-30.602807692307692	179.30123076923076	GEN
611	624	Cc1c(NC(=O)c2ncc(C#N)[nH]2)cc(C)n2c(C#Cc3ccccn3)nnc12	8.9897995	0	0.8458064556121823	0.5109130900956341	3.4428923543293815	1.9880199999999992	382.38700000000017	108472152	0.0869565	625	GEN625	False	False	-6.6	48.25761290322581	-9.613	184.35822580645157	GEN
612	625	NC(=O)c1ccc(N)cc1OC1CCN(CC(F)(F)F)CC1	7.077031	0	0.7545691967010502	0.8294023335337138	2.39253028026368	1.7732	317.3109999999998	69684978	0.08928567	626	GEN626	False	False	-6.2	66.61357692307692	1.6551538461538458	177.7113076923077	GEN
613	626	CN1C(=O)NC(c2ccc(Nc3nc(=O)c4c(cnn4C(C)(C)C)[nH]3)cc2)C1=O	7.4098820000000005	0	0.8262462139129642	0.5813116599752145	3.4187220309021233	1.8409	395.4230000000002	4895968	0.06451619	627	GEN627	False	True					GEN
614	628	CN(C)CCCn1nc(C2=C(n3cc(C#N)cn3)C(N3CCOCC3)=NC2=O)c2ccccc21	7.2550097000000004	0	0.9303394317626952	0.5536097013093848	3.2179182980745082	1.6953799999999997	458.5260000000003	144839464	0.10810816	629	GEN629	False	False	-6.2	64.03079411764708	-28.506588235294124	180.31176470588238	GEN
615	629	CC1CC(=Cn2ccc(-c3cccc(C(N)=O)c3)c2)CN(C2CCC(F)(F)CC2)C1=O	8.064939500000001	0	0.9346633434295653	0.7783426442654735	3.762391920410351	4.541200000000004	427.4950000000002	123322728	0.15254235	630	GEN630	False	True					GEN
616	630	OC1(C(F)(F)F)CC(c2ccccc2)=Nc2c1nc1cnccn21	7.579316	1	0.8779332160949709	0.7450189306437679	3.636680445045122	3.003700000000001	332.28500000000014	71294030	0.14000005	631	GEN631	False	True					GEN
617	631	CC(C)(C)OC(=O)N1CCC(C(NS(=O)(=O)c2ccc(C#N)cc2)C(=O)O)CC1	8.048957000000001	0	0.8333183765411379	0.7381036171813048	2.8594194717305257	1.9368799999999995	423.49100000000016	69980729	0.041095912000000005	632	GEN632	False	True					GEN
618	632	CC(C)CC(=O)C1=CCC(O)(C(CCS)NC(=O)c2ccn[nH]2)CC1	8.662467999999999	0	1.037258434295654	0.5316705738704215	4.279698725989151	2.2846	365.499	111446100	0.11475402	633	GEN633	False	True					GEN
619	633	COC(=O)N1CCC(Oc2ccncc2NC(=O)c2ccc(F)c(-c3ccc(F)cc3)n2)C1	8.021512	0	1.0361060619354252	0.6287586361529224	3.0039002537970205	3.893600000000003	454.43300000000016	53180491	0.07575762	634	GEN634	False	True					GEN
620	634	Cc1cc(-c2n[nH]c3cc4c(cc23)c(C(C)C)cn4C)n[nH]1	8.561088999999999	0	1.1220713615417477	0.5889426316174903	2.913188617732663	3.876520000000002	293.37400000000014	132076438	0.08571428	635	GEN635	False	False	-6.6	68.1535416666667	4.469833333333334	196.24375	GEN
621	635	NC(=O)N1CCC(Nc2c(-c3ccccc3)cnn3cc(-c4cccnc4)cc23)C1	8.900889	0	1.7166284084320065	0.5494244002807762	3.0674199358253813	3.6282000000000014	398.47000000000014	128759076	0.053571403	636	GEN636	False	True					GEN
622	636	CN1CCC(NC(=O)c2cnc(Oc3ccc4ccccc4n3)s2)CC1	7.261823	0	0.7531507968902584	0.7652201905930559	2.495843861933297	3.3076000000000016	368.46200000000016	57434112	0.05084747	637	GEN637	False	False	-7.2	51.77266666666666	-13.015074074074075	185.98729629629622	GEN
623	637	O=C(O)C1CNC(C(=O)N2CCCC2CNC(=O)C2CCCC2)C1	7.9049580000000015	0	1.0082935333251957	0.6721430081685953	3.4279341946975146	0.34650000000000114	337.4200000000002	20015093	0.021276653	638	GEN638	False	True					GEN
624	638	CC(=O)C(CC(=O)O)NC(=O)Cc1nc(-c2ccnc3[nH]ccc23)ccc1C	8.039234	0	0.9075548171997072	0.5758310707594512	3.1031129824459285	2.0243199999999995	380.40400000000017	72875842	0.15384614	639	GEN639	False	True					GEN
625	639	CC1C(N)OC(c2cc(NC(=O)Nc3ccc(C#N)cn3)ncc2F)C(F)C1O	8.701508500000001	0	1.1110862731933595	0.6101557972675843	4.420347614360117	1.8225799999999999	404.37700000000007	67208190	0.13207543	640	GEN640	False	True					GEN
626	640	CC1=NC=C2CCN3C(Nc4ccc5c(ccn5CCCN)c4)=NC=NC3=C2C1	8.918531	1	1.0582825183868412	0.8426054188679358	3.7214705323809536	3.4657000000000013	387.49100000000016	123761039	0.116666615	641	GEN641	False	False	-7.3	66.509125	0.96490625	176.49196875	GEN
627	641	NC(=O)C1C(=O)N(C(CC2CC2)C(=O)O)CC1NC(=O)c1ccc2c(c1)OCO2	7.2817583	0	0.9335761070251464	0.52986070870536	3.6673868325907115	-0.2892999999999983	403.3910000000001	103542937	0.111111045	642	GEN642	False	True					GEN
628	642	CN(C)C(=O)CC1(c2ccnc3cc(Cl)ccc23)CCN(c2ccccc2)CC1	7.929658	1	0.9058069705963137	0.6164382752171311	2.540990593439668	4.9047000000000045	407.94500000000005	72910637	0.09433961	643	GEN643	False	False	-6.8	49.96079310344829	-13.194448275862069	184.2317931034483	GEN
629	643	COc1ccc(-c2cc(CCC(=O)Nc3cccc(OC)c3)c(C(N)=S)c3c2CCO3)cc1	7.5201210000000005	0	0.8780456542968746	0.4794703889060973	2.5267261517810984	4.511200000000003	462.57100000000014	47068102	0.14035088	644	GEN644	False	False	-7.5	67.26416666666668	-13.389138888888885	194.4834166666666	GEN
630	644	Cn1c(N2CCC(O)C2)nc(Nc2cnc(-c3ccccc3)cn2)cc1=O	7.8844122999999975	1	0.8736742019653319	0.7249795873325796	3.0543302161893333	1.5518999999999992	364.40900000000005	57593903	0.046875	645	GEN645	False	True					GEN
631	645	c1ccc(-c2csc(N3CCC(Oc4nccnc4N4CCNCC4)CC3)n2)cc1	7.139410499999999	0	0.8113472461700441	0.6778073463492801	2.589614032738192	3.057500000000001	422.55800000000016	88187195	0.06349199999999999	646	GEN646	False	False	-7.1	63.57693548387096	-26.563967741935482	181.3893225806451	GEN
632	646	COCCNc1n[nH]c2cc(NC(c3ccccc3)C(F)(F)F)ncc12	8.067905	1	0.9495685577392576	0.5564823375661383	3.1571772589277174	3.731700000000001	365.35900000000004	56914898	0.06779659	647	GEN647	False	True					GEN
633	647	Cc1ccc(C(N)=O)cc1-c1cnc2[nH]c3cnc(-c4ccncc4)nc3c2c1	8.032494	0	0.8479941368103026	0.4963614739848807	2.618192394048698	3.6424199999999995	380.41100000000006	10294749	0.0	648	GEN648	False	False	-8.3	68.4370625	-31.84165625	180.10625	GEN
634	648	CNCCCC(c1ccc2ccccc2c1)C1CCC(C2CC2)O1	7.559931	1	0.9783400535583499	0.7332307699108014	3.4980960886858785	4.880600000000005	323.48	57116839	0.10526317	649	GEN649	False	True					GEN
635	649	CN1CCCC1c1ccnc2ccc(-c3cccc(CN(C)C(N)C(F)(F)F)c3)cc12	7.539197	0	0.8330809116363529	0.5845090460608028	3.5041299501903644	4.9474000000000045	428.5020000000002	9866539	0.11538458	650	GEN650	False	True					GEN
636	650	CCCN1C(=O)CNc2nc(-c3ccc(S(C)(=O)=O)cc3)cc(-c3ccc(F)cc3)c21	7.5750327	0	0.9295447826385494	0.6468074643265336	2.619210334902132	4.126700000000003	439.51200000000017	89622145	0.123456776	651	GEN651	False	False	-7.1	71.77465624999998	-12.84315625	194.5745625	GEN
637	651	Cc1ccncc1N1CCN(c2ccc3cn(C(C)C)nc3c2)C1=O	8.148164	1	0.8264544010162354	0.7320102287347153	2.749555678213479	3.767220000000002	335.41100000000006	49872254	0.05660379	652	GEN652	False	False	-7.3	63.212559999999996	4.82848	197.14344	GEN
638	652	Nc1cnn2cc(-c3cccnc3)cc2c1NC1CCN(Cc2ncccc2F)CC1	8.296387	1	1.0239717960357666	0.5163136288827226	2.810966256434181	3.589100000000002	417.49200000000013	86720048	0.037037015	653	GEN653	False	False	-7.2	62.42752941176471	-25.456411764705887	182.89	GEN
639	653	c1ccc2c(NCCCCOCCCN3CCOCC3)c3c(nc2c1)CCCC3	7.9049581999999985	1	0.9560803890228272	0.6131580751702218	2.400081367144568	4.044600000000003	397.56300000000033	54768917	0.0625	654	GEN654	False	False	-6.5	62.27443333333333	6.6212333333333335	181.0963	GEN
640	654	O=C(NO)C(CS(=O)(=O)c1ccc(Oc2ccccc2)cc1)C1CCCCC1	8.123599	0	1.710735321044922	0.5392697254136951	2.8017273463512526	3.9545000000000017	403.50000000000017	54259132	0.017241358999999998	655	GEN655	False	True					GEN
641	655	Cc1cccc(NC(=O)NCCCCCCCc2ncc[nH]2)n1	7.5418167	0	0.8736000061035156	0.6199557929150379	2.3402527465674035	3.4278200000000014	315.4209999999999	127931657	0.06818181	656	GEN656	False	False	-5.9	66.6163076923077	-29.536807692307697	179.20807692307696	GEN
642	656	CCn1c(C(O)CCN2CCC3(CCCC3)CC2=O)nc2ncccc21	8.029753999999999	0	1.3645101070404049	0.8936837071280812	3.8338140928408384	3.0575000000000023	356.47000000000014	56873324	0.032786846	657	GEN657	False	True					GEN
643	657	CC1=C2C=C(Nc3cc(C)cc(C)c3C#N)C=C(NC3CC3)n3nc(C)nc3N(C1)C2	9.033205	0	0.9840253829956058	0.7940741643683231	4.850501456122986	3.7715400000000026	413.52900000000017	143015949	0.21428573	658	GEN658	False	False	-6.0	46.14442424242424	-9.595484848484848	181.64493939393932	GEN
644	658	COc1ccc(C#N)cc1Cn1c(NC2CCC(NCC3CCN(C)CC3)CC2)nc2ccccc21	8.994662	1	1.4158508777618408	0.4838319145272246	2.6617804061666	4.619380000000003	486.66400000000016	117963715	0.07692307	659	GEN659	False	False	-7.2	65.10631578947367	-11.04892105263158	197.13539473684207	GEN
645	659	CCCCC(=O)n1ncnc1-c1ccc(OC)cc1	6.9541945000000025	0	1.260691070556641	0.8280862630767836	2.248410481986056	2.7841000000000014	259.309	42727130	0.07407409	660	GEN660	False	False	-5.5	66.40563157894736	-28.453473684210525	178.16221052631576	GEN
646	660	Cc1ccc(OCc2nnc3c(C)nc4ccc(C(C)C)cc4n23)cc1	7.1124990000000015	0	1.0672008037567142	0.5419139851575534	2.3070754354096064	4.596740000000004	346.43400000000014	46271093	0.045454502	661	GEN661	False	False	-8.1	63.21896153846154	5.057961538461539	196.87503846153848	GEN
647	661	NC(=O)c1cc(N)cc2c(NCc3ccc(Cl)cc3)ncnc12	8.162521	1	0.9170537471771238	0.6383285829229132	2.2616200096602253	2.5764	327.7750000000001	66763665	0.0	662	GEN662	False	False	-7.1	49.870464285714284	-10.600357142857145	184.03796428571425	GEN
648	662	Cc1noc(C)c1-c1ccc(C2(CN3CCCC(C(N)=O)C3)NC(=O)NC2=O)cc1	7.865711	0	1.1878302574157713	0.6337253375739078	3.4970270887236565	1.19044	411.46200000000033	42442165	0.055555522	663	GEN663	False	True					GEN
649	663	COc1cc(Nc2cnc3c(NC4CCC(C(N)=O)CC4)ccnc3c2)ccc1F	8.819585	1	0.8531933784484861	0.5692114453234276	2.56183092003694	3.9771000000000014	409.46500000000015	91393855	0.05769229	664	GEN664	False	False	-7.1	67.25438235294116	-11.337882352941177	196.16047058823528	GEN
650	664	CC(=O)N1CC=C(c2ccc(-c3cnc4ccc(C(F)(F)F)cn34)cc2)CC1	7.6249943	0	0.8215522289276125	0.6437264046861071	2.5999907968535108	4.655700000000003	385.38900000000007	139358349	0.05769229	665	GEN665	False	False	-7.7	49.718357142857144	-11.380964285714285	179.8485	GEN
651	665	CCCOC(CCC#N)CN1CCC(N2COCc3c(C)ncc(C)c32)CC1	7.4377955999999985	0	0.8824772834777832	0.6807758767599853	3.7065198463512528	3.5559200000000017	386.54000000000013	141874805	0.122807026	666	GEN666	False	True					GEN
652	666	CC(Nc1nc(-c2ccnc(N)c2)cc2cnccc12)c1ccc(Cl)cn1	7.892459	1	0.935648727416992	0.5448347970018036	3.0904065475502787	4.495500000000003	376.85100000000017	58387606	0.0333333	667	GEN667	False	True					GEN
653	668	CC(NC(=O)Nc1cc2[nH]nc(N3CCOCC3)c2cn1)c1cccc(Cl)c1	9.090317	1	1.2111540794372555	0.6239718937375128	3.004536256607663	3.3306000000000013	400.8700000000002	118380937	0.030303061000000006	669	GEN669	False	True					GEN
654	669	Cc1ccncc1N1CCC(CCOc2ccc(C(C)(C)O)cc2)CC1	6.972778	0	0.9709649562835692	0.8398489292217629	2.3290290736632446	4.302920000000005	354.494	71021375	0.07272732	670	GEN670	False	False	-6.7	63.18888888888888	5.692111111111113	196.76888888888885	GEN
655	670	CC(C)Cn1cc(C(=O)Cc2cccc(C(C)N(C)c3cc(F)cc(C#N)c3)c2)c(=O)n(C)c1=O	8.189389	0	0.827716588973999	0.4612092099982737	3.363239967716784	3.8365800000000014	476.55200000000013	18133068	0.099999964	671	GEN671	False	True					GEN
656	671	Cc1cc(-c2cc(Nc3ncnc4c(C(N)=O)cccc34)nn2-c2ccccc2)on1	8.369023	0	1.561747884750366	0.4523622859284587	2.675892934371628	3.6214199999999996	411.4250000000001	10271338	0.0	672	GEN672	False	False	-7.6	67.67035294117647	-32.025441176470586	179.37335294117645	GEN
657	672	CC(c1ccccc1)n1ccc2c(ncn2Cc2cc3c(cc2Cl)OCO3)c1=O	8.1211605	1	1.0781264781951905	0.5074631751121608	3.0228613990339905	4.237700000000004	407.85700000000014	95920150	0.035087705	673	GEN673	False	True					GEN
658	673	CC(CN(C(=O)NO)C(C)C(=O)NO)c1ccc2c(c1)OCCO2	9.066695	0	0.7685848236083981	0.4663063785014647	3.563764331503957	0.8559999999999997	339.34800000000007	40026308	0.16666669	674	GEN674	False	True					GEN
659	674	COc1ccc(-c2ccc(-c3ccc(CC(C#N)NC(=O)C4NC5CCC4C5)c(F)c3)o2)cc1	8.543621	0	1.5053845882415775	0.5450641390712803	4.576685787065263	4.452680000000004	459.5210000000001	91937197	0.122807026	675	GEN675	False	True					GEN
660	675	COCc1ccncc1C1CN(C(c2ccc(F)cc2)C2CC2)CC(C)C1n1ccnc1	8.458188	0	0.8206352710723879	0.5253874793520958	4.176139106259187	4.991500000000006	434.55900000000014	118077662	0.14814812	676	GEN676	False	True					GEN
661	676	O=C1NC(Cc2ccc(F)cc2)NC(NC2CCCNC2)C1N1Cc2ccccc2C1	6.954745299999999	0	0.8674388408660887	0.5865657671133903	4.158794546461569	1.4658000000000029	423.5360000000002	11620558	0.09230769	677	GEN677	False	True					GEN
662	677	CC(NC1CCOCC1)c1cccc(NC(=O)c2cnc3ccc(N4CCOCC4)nn23)c1	8.240062	0	0.8780544757843014	0.5963955408811894	3.1119039894340528	2.6478	450.5430000000004	118165493	0.06349199999999999	678	GEN678	False	True					GEN
663	678	CC(C)(C)OC(=O)NCC(=O)Nc1ncc(-c2ccc3c(c2)NCC(C(N)=O)O3)n2ccnc12	8.155708	0	0.9223246574401855	0.43891531657442495	3.4407230297391376	1.5176999999999996	467.48600000000016	70289029	0.0958904	679	GEN679	False	True					GEN
664	679	O=C1CC(c2cc3ncn(Cc4ccccc4)c3c(NCc3ccccn3)n2)=NN1	7.919589	0	0.8880790233612057	0.5214129602492078	2.8036038512343016	2.710700000000001	397.4420000000002	57226798	0.10344827	680	GEN680	False	False	-7.1	63.68534375	6.197781250000002	196.7289375	GEN
665	680	O=C(NCCCCCNc1c2c(nc3ccccc13)CCC2)c1ccccc1	7.6895630000000015	1	0.7622929573059078	0.5610800320876148	2.0930607420676672	4.735700000000003	373.5	77844053	0.047619045	681	GEN681	False	False	-6.2	47.98059999999998	-9.882300000000004	182.3901666666667	GEN
666	681	CN(C)CCCNc1c2c(nc3ccc(Oc4cccc(C#N)c4)cc3c1=O)CCCC2	7.893346000000001	0	0.8748033046722412	0.5583909782064889	2.648024284201956	4.501380000000005	428.5360000000002	12809577	0.13333327	682	GEN682	False	False	-7.1	60.73890909090908	6.375757575757575	197.7372727272728	GEN
667	682	CCSCCC(NC(=O)N1CCCC1)C(=O)NC(C)c1cccc(C#N)c1	7.5784949999999975	0	1.0158925533294676	0.6704342004968246	3.0807481040004694	3.0526800000000014	388.53700000000015	110347315	0.120000005	683	GEN683	False	True					GEN
668	683	Cc1cc(CN(C)C)[nH]c1C(=O)Cc1nc(C)n(-c2ccc3cc(Cl)ccc3c2)n1	7.8941464	1	0.7959244728088377	0.4651005037902954	2.9552965602107166	4.5058400000000045	421.93200000000013	21416611	0.11864406	684	GEN684	False	False	-7.6	64.21035483870966	5.157387096774194	197.23416129032262	GEN
669	684	Cc1ccc(-c2nnc3n2CCC(C(=O)NCc2nc4ccccc4o2)C3)cn1	8.011291	0	1.2345922470092772	0.5770623799264382	3.0624628340695432	2.668520000000001	388.43100000000015	87019989	0.053571403	685	GEN685	False	True					GEN
670	685	COc1cc(OCC(C)O)cc(-c2ncc3ncnc(NCCN(C)C)c3n2)c1	7.4685273	1	1.18057427406311	0.5582139220545389	3.1073976359677884	1.8285	398.46700000000016	71526548	0.11475402	686	GEN686	False	True					GEN
671	686	CC(C)N1C(=O)C(c2ccncc2)(c2cccc(-c3ccc(C(=O)N4CCN(C)CC4)cc3)c2)N=C1N	8.385821	1	0.9736455440521236	0.5861381531340782	3.1770384770775166	2.9451000000000014	496.6150000000004	16220180	0.06557369	687	GEN687	False	True					GEN
672	687	CC1CC(c2ccccc2)=CC(NS(C)(=O)=O)=N1	7.5705800000000005	0	1.2159002780914303	0.8852976950906615	3.2230892661420425	1.8099	264.35	144426099	0.17647058	688	GEN688	False	True					GEN
673	688	CC(C)n1cc(CCNC(=O)N2Cc3cc(F)ccc3C2C(F)(F)F)c2cnnnc21	8.536233	0	1.1217826843261722	0.6294354961035433	3.6752761841818646	3.917600000000003	436.41300000000007	127344932	0.11290324	689	GEN689	False	True					GEN
674	689	Fc1ccc(OC(c2ccc(OC(F)(F)F)cc2)C2CCNC2)c(F)c1	7.596957700000001	0	0.8088685512542728	0.7778290488358119	3.13270275469194	4.593000000000003	373.321	44625570	0.07317078	690	GEN690	False	True					GEN
675	690	COc1cncc(-c2cn(CCN3CCCCC3)c(CCc3nc4cccc(C)n4n3)n2)c1	8.360539	0	0.8137327671051029	0.4128090949674277	2.8788159859215146	3.5759200000000027	445.5710000000003	122151182	0.01886791	691	GEN691	False	False	-7.0	50.13133333333333	-12.690878787878788	182.6955757575757	GEN
676	691	CC1C(NCC(=O)Nc2cc(C3C(NC(=O)C4CC4)CC4CC43)[nH]n2)C1(C)O	8.453114	0	1.0712207317352291	0.4724525570778904	4.636081192985174	0.7252999999999998	387.48400000000015	110159980	0.14705884	692	GEN692	False	True					GEN
677	692	C1=CCC(CNCCCC2CCN(Cc3ccccc3)CC2)CNC1	7.6473556	0	0.8631139755249021	0.5602221203794687	2.9601893840190794	3.4341000000000017	341.543	83962793	0.057142854000000014	693	GEN693	False	True					GEN
678	693	COCCN(C(=O)CC(=O)O)C(c1nccs1)c1cncc2ccccc12	7.8908070000000015	0	0.7991796016693113	0.5995420510783105	3.303838023766371	2.7304000000000004	385.44500000000016	110091337	0.109375	694	GEN694	False	True					GEN
679	694	CN(Cc1nc2ccc(F)cc2s1)C(=O)Cc1nc(=O)cc(N2CCOCC2)[nH]1	8.185047	0	1.0901059150695804	0.6775030130106154	2.8219457370911982	1.5564	417.4660000000002	8383474	0.055555522	695	GEN695	False	False	-6.6	65.35253333333333	-12.204233333333333	195.948	GEN
680	695	COc1cc2c(cc1S(=O)(=O)c1ccccc1)N(C)C(=O)C(c1ccnn1C)C2	7.4651766	0	0.8151456356048588	0.6591031219215957	3.1909697018422936	2.5642000000000005	411.4830000000002	122190682	0.044776082	696	GEN696	False	True					GEN
681	696	O=C(O)c1cccc(NC(=O)c2cc(C3CC3)cc(C(F)(F)F)c2)c1	7.8290396	0	1.1230464458465574	0.8519678725005007	2.0301928651359185	4.533300000000001	349.30800000000005	87914888	0.06451619	697	GEN697	False	False	-8.2	62.41440740740742	4.062074074074075	196.96844444444443	GEN
682	697	CCCCN(COC(C)=O)c1ccc(OC)c(S(N)(=O)=O)c1	6.679390400000001	0	0.8654637813568113	0.5722524847815296	2.52742322680866	1.4697	330.4060000000001	140504197	0.06578946	698	GEN698	False	False	-5.6	62.07100000000002	4.703458333333334	197.29004166666664	GEN
683	698	CCNC(=O)c1cccc(OCCCOc2ccc3nc(N)nc(N)c3c2)c1	8.684936	1	0.7821433544158936	0.5115339220569978	2.1834377369703564	2.3918	381.43600000000015	142877604	0.107142806	699	GEN699	False	False	-7.1	69.38524242424243	3.628060606060607	195.77963636363643	GEN
684	699	COCC(=O)N(Cc1ccccc1)C1CC(C#Cc2ccc(C#N)cc2)C(O)C(C(=O)O)C1	8.021214500000001	0	0.7579089164733883	0.6596398796848213	3.9071091903596535	2.4252800000000008	446.50300000000016	138102085	0.14814812	700	GEN700	False	True					GEN
685	700	O=C(O)C1CCCN1C(=O)C1CCCN1C(=O)CCc1ccc(-c2ccc(F)cc2)cc1	7.640998	0	1.4467616081237793	0.7490323500898126	2.8499849167245976	3.491900000000002	438.49900000000014	72849357	0.09433961	701	GEN701	False	True					GEN
686	701	Cc1ccc(Nc2c(F)cnn3cc(C(=O)O)cc23)cc1C#N	7.3367243	1	0.8532783985137941	0.7754747613863862	2.7685174172046025	3.0953	310.288	22179589	0.02222222	702	GEN702	False	False	-7.3	62.25967999999999	4.392919999999999	197.06528000000003	GEN
687	702	CC(C)(CN1CCCC1)c1ccc2nc(N)nc(N)c2n1	7.994492	0	0.7861933708190918	0.8890175262643182	2.6695085487242167	1.5625999999999998	286.3830000000001	58396091	0.07272732	703	GEN703	False	False	-6.6	67.1424	-29.62388	179.50959999999995	GEN
688	703	CC1=CC2N=C(C)N(C2=O)C(c2[nH]nc3ncc(-c4ccccn4)cc23)=C1c1ccccc1	8.767572	0	1.1322232246398922	0.5171905605712551	4.37744325746778	4.477300000000004	432.48700000000014	9797031	0.13207543	704	GEN704	False	True					GEN
689	704	CC(C)(C)c1cccc2nc(-c3cnc4[nH]ccc4n3)oc(=O)c12	8.166718	0	0.7704774856567385	0.5806240300597483	2.8169832564787054	3.4238000000000013	320.3520000000001	136560985	0.023809493	705	GEN705	False	False	-6.9	67.33116000000001	-31.21692	178.5436799999999	GEN
690	705	COc1ccc(CNC(=O)c2cnn3ccc(N4CC(Oc5ccccc5OC)C4)nc23)nc1	7.7588544000000015	0	0.8113318920135502	0.4274797308450814	2.6661518930509605	2.3391	460.49400000000014	16304698	0.08823532	706	GEN706	False	False	-6.6	50.341	-13.354028571428573	182.11454285714282	GEN
691	706	COC1=CC2=C(CN(C(=O)CCCNc3c4c(nc5ccccc35)CCCC4)CC2)C(=O)C1	8.775689999999999	0	0.9774378776550297	0.6700913918109177	3.1080203723211968	4.3377000000000026	445.56300000000033	144929248	0.119402945	707	GEN707	False	False	-8.0	62.29805882352942	6.7735	180.35947058823533	GEN
692	707	CC(C(=O)OCCCC(N)=O)c1ccc(C(=O)N(S)C2CC2)cc1	7.801273299999999	0	0.9001193523406981	0.4264889729790481	3.0965656973945848	2.0482	350.44000000000017	91143568	0.25490195	708	GEN708	False	True					GEN
693	708	CCCc1c(N)ncnc1N1CCC(c2ncnc(N)c2-c2ccc(C(F)(F)F)cc2)CC1	7.519050599999999	1	1.4303607463836672	0.5827246880201584	2.871182980881992	4.453300000000003	457.504	68287654	0.039215624	709	GEN709	False	False	-7.5	62.16072972972973	5.027000000000001	197.6546216216216	GEN
694	709	CCS(=O)(=O)c1ccc(-c2cncc(C#N)c2)cc1	6.964142999999999	1	0.7818101406097409	0.8598705387925709	2.1216898724069555	2.4138800000000007	272.329	44432688	0.11904758	710	GEN710	False	False	-6.6	61.178894736842096	4.012315789473684	197.005	GEN
695	710	CNC(=O)c1ccc(-n2cc(-c3ccc(OC)cc3)c3c(N)ncnc32)cc1	7.029361	0	1.041029691696167	0.5732690056763134	2.2100327369703567	3.0379000000000014	373.41600000000017	59073945	0.0	711	GEN711	False	False	-7.2	65.87867741935484	-28.92277419354839	179.2856774193548	GEN
696	711	CS(=O)(=O)NC(=O)c1ccc(O)c(Oc2ccc3nc(N)nc(N)c3c2)c1	8.525087	0	0.8670601844787598	0.5074451227655294	2.416333238345299	0.9814999999999998	389.39300000000014	9850409	0.08450705	712	GEN712	False	False	-7.1	64.35542424242425	4.372121212121211	196.72766666666664	GEN
697	712	CC(C(N)=O)N1CCCc2cc(NC=C3C=NC3=CC(Cl)=C3NN=CC=C3Cl)ccc21	8.583905999999999	0	1.1473633766174318	0.6280514174168755	4.244843138158119	3.7392000000000016	457.36500000000007	123709553	0.17910445	713	GEN713	False	True					GEN
698	713	CCC(=O)C1=CNc2cc(Nc3ncnc4ccc(N5CCC(N(C)C)CC5)cc34)ncc2N1	7.928310400000001	0	1.0499835491180418	0.5069218544703824	3.2239258333963283	3.9567000000000014	458.5700000000003	144130533	0.16666669	714	GEN714	False	False	-8.0	62.1091081081081	2.1927837837837845	199.63994594594598	GEN
699	714	O=C1CCC(c2cccs2)N1C(=O)Nc1ccc2oc(=O)[nH]c2c1	8.613658000000001	1	1.6167036056518551	0.7472893548142081	3.1420596207287748	3.0782000000000007	343.3640000000001	134019798	0.140625	715	GEN715	False	True					GEN
700	715	CN(C)C(=O)N1CCSC1c1ccccc1	7.161817	0	0.8347617149353024	0.7473332727773849	2.724220777036921	2.4156000000000004	236.34000000000003	42781139	0.023809493	716	GEN716	False	True					GEN
701	716	O=C1NC(c2ccc(Cl)cc2)CN2CCC1(c1ccncc1)CC2	7.095851	0	0.8545157909393309	0.9131000335507384	3.959346842982757	2.939700000000001	341.8420000000001	143066296	0.11764705	717	GEN717	False	True					GEN
702	717	CNc1ncc2c(n1)CN(C(=O)NCCN1CCC(Cc3ccc(F)cc3)CC1)CC2	7.4495429999999985	1	0.8147630214691164	0.7431047572173596	2.5686467805254747	2.6798	426.54000000000025	118369633	0.06779659	718	GEN718	False	False	-7.2	64.95133333333332	-12.835272727272725	195.64969696969695	GEN
703	718	COc1nc(-c2ccc3c(c2)C(C)=NC2(CC(C)CC2(C)O)O3)cnc1C(F)(F)F	8.4928255	1	1.0519794464111332	0.7846322106239413	4.831026022231726	4.2496000000000045	421.41900000000015	60026582	0.2153846	719	GEN719	False	True					GEN
704	719	CCc1ccc(CC2OC(C)(C)CN(Cc3ccc(-c4ccc(S(N)(=O)=O)cc4)cc3)C2=O)cc1	7.8356457	0	0.9287521362304688	0.5321657093359511	2.9623620316678685	4.312100000000003	492.6410000000001	48695080	0.10958904	720	GEN720	False	True					GEN
705	720	NC1CCC(NC2CC2c2ccc(-c3cccc(N=O)c3)nc2)CC1	8.295761	0	1.13641357421875	0.8124843640028903	3.491394469792697	3.8619000000000017	336.43900000000014	145268922	0.21052629	721	GEN721	False	True					GEN
706	721	N#Cc1oc2c(F)cc(OCC3CCCCC3)cc2c1NC(=S)N1CCOCC1	7.2852520000000025	1	0.914438009262085	0.7380103717698652	2.9008517347080396	4.4316800000000045	417.50600000000014	3426763	0.08823532	722	GEN722	False	False	-6.7	62.08923333333335	3.362633333333333	199.28056666666672	GEN
707	722	CNC1CC2CCC(C1)N2C1CC1c1ccccc1	7.5790186	0	0.7965986251831056	0.8943544943968965	4.263304697821395	2.7573000000000016	256.393	62738460	0.0	723	GEN723	False	True					GEN
708	723	CN(Cc1cc2ccnc(N)c2cc1CN1CCOCC1)c1cccc(CNS(C)(=O)=O)c1	7.4233375	0	0.8501786231994632	0.5221872200676353	2.7043826165928824	2.3348000000000013	469.61100000000016	25109008	0.10126579	724	GEN724	False	False	-7.1	50.61116666666666	-12.656500000000005	183.74925	GEN
709	724	CS(=O)(=O)c1ccccc1Oc1ccc(-c2ccc(S(N)(=O)=O)cc2)cc1	8.139873	0	0.7524082183837892	0.7045027503506757	1.9512619618380207	3.1968000000000014	403.48100000000017	23217427	0.020408154	725	GEN725	False	False	-7.0	49.739931034482744	-12.206896551724135	179.0178275862069	GEN
710	725	CS(=O)(=O)N1CCCCC1CNc1ccnc2cc(Cl)ccc12	8.824679	0	0.7704055309295654	0.9169059676127832	2.7804790569109445	3.114200000000001	353.875	127651654	0.0289855	726	GEN726	False	True					GEN
711	726	C#CCN1CCC(CCNc2ccnc3ccccc23)CC1	7.920422999999999	0	0.8262155532836912	0.8566355769058612	2.321961937068414	3.382000000000001	293.4140000000001	4976664	0.05128205	727	GEN727	False	False	-6.2	67.86417391304349	3.8158260869565215	195.84600000000003	GEN
712	727	CC(=O)N1CCC(c2cc(NC(=O)C3CNC(=O)C3)nn2-c2ccccc2)CC1	8.652024	0	0.9550710201263426	0.8231299703084552	3.107945378909536	1.6727999999999996	395.46300000000014	127274880	0.061538458	728	GEN728	False	True					GEN
713	728	CC1C(=O)C(=O)NC1Cc1c(N2CCC(OCCO)CC2)n[nH]c1-c1ccc(F)cc1F	9.174582000000001	0	0.7615464687347409	0.5554850579712222	3.9828250181616234	1.5787000000000002	448.47000000000025	129261171	0.05194807	729	GEN729	False	True					GEN
714	729	CCNC(=O)Nc1nc(CC(Cn2ccnc2)c2ccccc2O)cs1	8.06168	1	0.8265013694763184	0.5945552748138155	3.1073220988445573	3.2131000000000016	371.46600000000007	90983154	0.1311475	730	GEN730	False	True					GEN
715	730	CC1CN(C(=O)C2CC2)CC1Nc1c(C(=O)NCCN(C)C)cnn2cc(-c3cccnc3F)cc12	8.731145	0	0.9152681827545166	0.4685309406537221	3.7261283517179455	2.4956000000000005	493.58700000000033	90200141	0.06849313	731	GEN731	False	True					GEN
716	731	Cc1cc(O)cc(CN2CCCC(c3ccc(O)cc3)C2)c1C	8.333624	0	1.1698433399200443	0.8968806961279145	2.6714310095736646	4.0942400000000045	311.4249999999999	13322545	0.069767475	732	GEN732	False	True					GEN
717	732	Cc1ccc(F)c(F)c1C1=C(n2c(NC(C)C)nc3ccc(C#N)cc32)C(=O)NC1=O	8.477148	1	1.0439448833465574	0.6297185120342292	3.0807480474938007	3.3396000000000017	421.40700000000015	135356657	0.11864406	733	GEN733	False	False	-6.9	46.59878787878789	-9.248787878787876	182.39278787878789	GEN
718	733	CC1CN(c2ccnc(-c3ccc(F)cc3)n2)C(COC(=O)N2CCC(C(C)(C)O)C2)CN1	7.8215255999999975	0	1.0980300903320312	0.7134080411321413	3.80455487954453	2.6788000000000007	457.55000000000007	124194946	0.087499976	734	GEN734	False	True					GEN
719	734	CN(C)CC1CC1c1ccc(-c2ccncc2)c(F)c1	7.405856599999999	0	0.7855502128601071	0.8442822717391101	3.005527411238095	3.5528000000000017	270.351	24774459	0.11428571	735	GEN735	False	True					GEN
720	735	NC1CCN(c2cc(C(F)(F)F)nn3c(=O)cc(N4CCOCC4)nc23)CC1	8.308665	0	1.1953108787536622	0.8031228279440924	2.9174866099012213	0.8723999999999996	398.3890000000002	102339639	0.06349199999999999	736	GEN736	False	False	-6.7	65.83	-29.056199999999997	179.63923333333335	GEN
721	736	Cc1ccncc1-c1cc(-c2ccccc2)nc2sc(N3CCOCC3)nc12	8.389327	1	0.7697885513305662	0.5147131009153706	2.5028835409555263	4.565320000000003	388.49600000000015	89914858	0.03773582	737	GEN737	False	False	-7.1	65.67464285714287	-10.266071428571427	197.78485714285716	GEN
722	737	CC(Cn1cc(-c2cc(F)ccc2CO)c2c(N)ncnc21)(C1CC1)C(F)(F)F	7.5303164	0	1.0004420280456543	0.6177504800001385	3.604520085916728	4.290500000000003	408.39900000000006	16655155	0.14999998	738	GEN738	False	True					GEN
723	738	COc1ccc(S(=O)(=O)C(C(=O)NO)c2cccc(N3CCOCC3)c2C)cc1	8.236441000000001	0	0.8257852077484129	0.5428027561039497	2.9898603001328907	1.86062	420.48700000000014	46891357	0.04819274	739	GEN739	False	True					GEN
724	739	CC(Oc1ccnc2ccc(-c3cccc(C#N)c3)cc12)C1CNC(=O)C1	8.270013	0	1.1937001228332518	0.7728391331892374	3.295622847071164	3.6768800000000015	357.4130000000001	58071997	0.021739125	740	GEN740	False	True					GEN
725	740	CC1CC(N)CC(c2ccncc2NC(=O)c2cc3nc(-c4ccccn4)cn3cc2C#N)C1	8.766829	1	1.1545241355895994	0.4806704626773065	3.98379681039988	4.146180000000002	451.53400000000016	135141507	0.125	741	GEN741	False	True					GEN
726	741	CCN1CCC(OC(=O)c2ccc(F)cc2)CC1c1cc(C)c2[nH]c(=O)cc(C)c2c1	7.6675496	0	1.1457479953765866	0.6211030792161832	3.3228105867951387	4.666440000000004	422.50000000000017	57652572	0.0983606	742	GEN742	False	True					GEN
727	742	c1cc2nc(-c3oc(-c4ccc(N5CCNCC5)cn4)nc3N3CCOCC3)ccc2[nH]1	8.099725999999999	0	0.8539670467376705	0.5090557923356694	3.0031208770113214	2.5261000000000005	431.50000000000017	11620266	0.017241358999999998	743	GEN743	False	False	-7.4	74.87167647058824	-11.031558823529416	194.78191176470588	GEN
728	743	COc1ncc2cccc(Nc3cnccc3N3CC(C)C(O)C(N)C3)c2n1	8.132926	0	0.9113788604736328	0.6298003615765999	3.787505994193687	1.9213	380.45200000000017	118646841	0.09375	744	GEN744	False	True					GEN
729	744	O=C(Nc1cnc(Oc2ccc3oc(=O)[nH]c3c2)nc1)N1CCC(c2ccc(F)cc2)CC1	9.1226225	0	1.0098845958709717	0.4814832148858236	2.6402208530904283	4.254000000000002	449.4420000000002	110358059	0.08955222	745	GEN745	False	False	-8.2	61.759771428571426	3.4936285714285717	199.11465714285717	GEN
730	745	O=C(CC12SCCc3ccccc3OCC1NC(=O)NC2=O)NO	8.440025	0	1.1137252330780028	0.44662695590295104	4.469969376919408	0.1970000000000004	351.38400000000007	88015159	0.18421054	746	GEN746	False	True					GEN
731	746	COc1cc(-n2cc(C3CNCC(C)N3C)c3ccc(-n4cncn4)cc32)cc(C#N)c1OC	8.440347000000001	0	1.065539693832397	0.4922960146920543	3.8783937099809314	3.0646800000000014	457.5380000000001	118664966	0.099999964	747	GEN747	False	True					GEN
732	747	CSC1C(C)CC(c2ccncc2NC(=O)c2ccc(-c3ccncc3)nc2)CC1N	9.043206	0	0.970284938812256	0.6207595801640239	3.908805991369297	4.3633000000000015	433.5810000000001	72547733	0.14893621	748	GEN748	False	True					GEN
733	748	COc1ccnc(CC2NC(C(=O)NO)=NC3(c4ccc(OC)c(OC)c4)CCCC23)c1	7.651594999999999	0	0.9455584526062016	0.4467653783430039	4.103690623034316	2.2212	440.50000000000017	145129191	0.15584415	749	GEN749	False	True					GEN
734	749	COCC(C)n1ccnc2nc(-c3cccc(Oc4cccc(C)n4)c3)cc1-2	7.9011679999999975	1	0.7585993766784664	0.487156579809799	3.1280593335307394	4.753020000000004	374.4440000000001	134806071	0.05769229	750	GEN750	False	True					GEN
735	750	CC(CCC(=O)O)C1CSc2ccc(-c3cccnc3)cc21	8.102686	1	1.0358840942382814	0.8863725479913029	3.295214325260135	4.438800000000003	313.422	84228478	0.15555555	751	GEN751	False	True					GEN
736	751	Cc1noc2cc(C(=O)Nc3cc4n(c3)CCN(C(=O)C3CCCN3)C4)ncc12	7.369165400000001	0	0.7810606479644777	0.7002701789141491	3.5335124979350905	1.6792199999999995	394.4350000000002	46966538	0.06557369	752	GEN752	False	True					GEN
737	752	O=c1cc(Oc2ncc(C(F)(F)F)cc2Cl)ccn1C1COCCC1O	7.9733534	1	0.9467350006103512	0.8717009134455619	3.5641627652293466	3.030100000000002	390.745	123962973	0.09230769	753	GEN753	False	True					GEN
738	753	CC(=O)C(C)Nc1n[nH]c2nc(C3=CN4CCNC(=O)C4c4ccccc43)ccc12	7.2604929999999985	1	0.8361569881439213	0.6184174628188581	3.988125287036972	2.2230000000000003	402.45800000000014	90892179	0.14705884	754	GEN754	False	True					GEN
739	754	CC1CN(C)CC(c2ccc(NS(=O)(=O)CC(F)F)cc2)C1n1cc(-c2ccnc(N)n2)cn1	7.9041147	0	0.7861917018890381	0.5216049396717166	4.082542537905459	2.835500000000001	491.56800000000015	138020139	0.111111104	755	GEN755	False	True					GEN
740	755	NC(=O)C1CNCCC1n1cc(-c2ccc(Oc3ncccn3)cc2)c2c(N)ncnc21	6.6586380000000025	0	0.8265143394470211	0.4348900816050433	3.6075718171690654	1.8987	430.47200000000015	134354571	0.0625	756	GEN756	False	True					GEN
741	756	O=C(CCC1CCN(Cc2ccc(F)c(F)c2)CC1)Cn1c(=O)[nH]c2c(F)cc(F)cc21	7.731549	0	0.7852050781250002	0.5517509137747432	2.6711971270113217	4.147500000000004	449.44800000000015	20288037	0.017543852	757	GEN757	False	False	-7.7	67.48606060606059	-11.8010303030303	195.61909090909091	GEN
742	757	COc1cccc(C2(c3nc(C(=O)O)cs3)CCN(C(Cc3ccoc3)CN3CCCC3)C2=O)c1	7.8366666	0	0.832168769836426	0.4838790282035264	3.911092768867277	3.6684000000000014	495.6010000000003	70347992	0.106060624	758	GEN758	False	True					GEN
743	758	O=C(NCc1ccccc1)C1CCCN1C(=O)C1CCCN1C(=O)OCc1ccccc1	7.806303999999999	0	0.9837408065795898	0.7563610061467175	2.7710571769705563	3.095000000000001	435.52400000000006	121596892	0.0	759	GEN759	False	True					GEN
744	759	NC(=O)c1ccccc1Nc1nc(N2CCOCC2)nc(N2CCc3ccccc3C2)n1	7.6981740000000025	0	1.3023629188537598	0.6322374847509479	2.452077127011321	2.1133999999999995	431.5000000000003	59452193	0.03636366	760	GEN760	False	False	-8.0	49.13074285714287	-11.411142857142858	183.35722857142858	GEN
745	760	O=C1C2CC(CN2Cc2ccccc2F)N1Cc1ccc(-n2cc(-c3ccccn3)nn2)cc1	7.1646557	0	0.7849771022796634	0.4465132618638839	4.017571490108236	3.4537000000000018	454.5090000000001	132287469	0.053571403	761	GEN761	False	True					GEN
746	761	CC1(C)CC(N)CC(C)(c2ccncc2NC(=O)c2cccc3cc(C#N)cnc23)O1	9.641907000000002	1	0.7680960178375251	0.6708252416584717	3.8495978546996494	3.8852800000000016	415.4970000000001	121626184	0.1372549	762	GEN762	False	True					GEN
747	762	CC1=Nc2ccccc2C2OC(C)C(C)C(Oc3ccccc3C)N12	7.3236637	0	0.7872180461883547	0.7883581533120405	4.071730180425215	4.8190200000000045	336.4350000000001	140996736	0.13636363	763	GEN763	False	True					GEN
748	763	NC(=O)C1=C(c2ccc(C(N)=O)c(-c3ccc(C(N)=O)cc3)c2)CCCC1	7.0974330000000005	0	0.7503134250640873	0.7536573919611238	2.4031081156841765	2.364299999999999	363.41700000000014	91243352	0.11764705	764	GEN764	False	False	-7.7	49.470939393939396	-10.969454545454548	182.7575757575757	GEN
749	764	CNC(=O)C1CCCN1Cc1ccc(C(=O)Nc2cnccc2C2CC2)cc1	8.512299	0	1.6015801429748535	0.8105358495121681	2.6912817694281745	2.9217000000000013	378.47600000000017	16298895	0.07407409	765	GEN765	False	True					GEN
750	765	CC1CNc2c([nH]c(=O)n(Cc3ccccc3NC(=O)c3ccccc3Cl)c2=O)C=N1	7.8104777	0	0.9746394157409668	0.5826981645349761	3.337866564731547	2.7235	437.88700000000006	52948584	0.14285707	766	GEN766	False	True					GEN
751	766	NC(=O)C(C(=O)N1Cc2[nH]c(Nc3c(Cl)cccc3Cl)nc2C1F)c1ccccc1	8.1320505	0	0.7680683612823485	0.4049277948498161	3.8005941216906916	4.039500000000001	448.285	71264404	0.13793105	767	GEN767	False	True					GEN
752	767	Cc1nc2ccccc2c2c1CCN(CCCn1c(C(N)=O)cnc1C)C2	6.8132740000000025	0	0.7949144363403322	0.7558128487075152	2.676612475324536	2.59544	363.46500000000015	58064341	0.055555522	768	GEN768	False	False	-7.2	68.61089655172414	3.431551724137932	195.83927586206897	GEN
753	768	Cc1ccc(NC(=O)C2CC2(F)F)cc1N1C(=O)OC(C)C1C	8.317703999999999	1	0.8329623699188229	0.927688425277918	3.7384248555439497	3.3223200000000017	324.32700000000006	57648932	0.14285707	769	GEN769	False	True					GEN
754	769	CC1CC(C(N)=O)CC1Nc1c(C(N)=O)cnn2cc(-c3ccc(N)nc3)cc12	8.028878	0	1.0991876125335691	0.5133398573057997	3.852459097547977	1.3892999999999998	393.45100000000014	68273221	0.10526317	770	GEN770	False	True					GEN
755	770	CCCC(=O)N1CCC(NC(=O)NC23CC4CC(CC(O)(C4)C2)C3)CC1	7.9277324999999985	0	0.7847215175628666	0.7158295841066429	4.462333187033481	2.1604000000000005	363.5020000000002	121529531	0.05084747	771	GEN771	False	True					GEN
756	771	CCN1C(NC(C)c2cccc(C(=NC)c3ccc(C(F)(F)F)cc3)n2)=NC(C(F)F)C(N)=C1C	8.230260000000001	1	0.9960485458374021	0.4495517056918245	4.265839686733152	4.7336000000000045	494.51200000000017	145412316	0.16981131	772	GEN772	False	True					GEN
757	773	CC(O)c1nccc(N2C(C)CN(c3ncccc3C(F)(F)F)CC2C)n1	8.024894999999999	0	0.9025362014770506	0.8817106152359931	3.7628424986871343	3.047300000000001	381.402	58089401	0.11764705	774	GEN774	False	True					GEN
758	774	CC(C)Nc1cc(-c2ccc(C(=O)N3CCCC3)cc2)ncc1C(=O)NCCC(C)(C)O	8.778536	1	0.9328509807586672	0.5842747123555849	2.4819155885497817	3.6957000000000018	438.5720000000002	143882089	0.104477584	775	GEN775	False	False	-7.2	74.04245714285716	-9.219914285714287	195.55065714285718	GEN
759	775	CC(NC(=O)C1CCC2NNC(c3ccncc3)C2C1)C(=O)N1CCC(c2cn[nH]c2)CC1	8.417086	0	0.9945494651794436	0.5495837620572906	4.330261045929318	1.6494000000000009	451.57500000000016	126775847	0.07017541	776	GEN776	False	True					GEN
760	776	Cn1nnnc1C1(c2cccc(Cl)c2)CCC1	7.513282000000001	0	0.8344453811645511	0.819416871402652	2.603051197225172	2.3335	248.717	13300477	0.08888888	777	GEN777	False	False	-6.1	65.763	-27.452647058823533	179.1263529411765	GEN
761	777	O=C1CCC2CN(CCCNc3cccc(-c4cccnn4)n3)SN12	7.9848433000000005	0	1.0328473091125492	0.6281533454536056	3.7458075295492232	2.2104	356.45500000000015	86894844	0.11290324	778	GEN778	False	True					GEN
762	778	O=C(NC1CC(C2CCNCC2)=NC1c1cccc(F)c1)c1ccc(C2CCNCC2)nn1	7.474382	0	0.8946774959564205	0.6517101236852262	3.939780546381889	2.7667	450.5620000000001	120487585	0.109090924	779	GEN779	False	True					GEN
763	779	O=C1NC(CC2CC(O)CC(O)C2)C(=O)C(NC2CCCNC2)C1Cc1cc(F)ccc1F	8.356845	0	0.8855600357055664	0.42547687971419135	4.596984237278903	0.8132000000000014	465.54100000000017	70337249	0.10169494	780	GEN780	False	True					GEN
764	780	CN1CCN(CCc2nn(S(=O)C3(C#N)CC3)c3c2CCCc2cc(C#N)ccc2-3)CC1	8.1747	0	1.0931663513183594	0.6971861887575894	3.9136935538055737	2.2683600000000004	448.5960000000002	56886036	0.14084506	781	GEN781	False	True					GEN
765	781	CCCNC(=O)c1ccc(-c2n[nH]c3cc(NC(C)c4ccccc4)ncc23)cc1	8.26731	0	0.7850623607635496	0.4111025945186631	2.7549081381403084	4.937800000000003	399.49800000000016	59811862	0.08333331	782	GEN782	False	True					GEN
766	782	CC1(C(F)(F)F)CCCC1Nc1cccnc1NC(=O)c1ccc(C#N)cn1	8.244532000000001	1	1.145341157913208	0.8204098707274241	3.7242517671739113	4.133580000000003	389.38100000000014	118308050	0.05769229	783	GEN783	False	True					GEN
767	783	C#CCN(C)C(=O)c1cn(-c2[nH]c3ncnc(-c4ccccc4)c3c2C)nn1	7.433659599999999	0	1.0463525772094728	0.5554289764464836	3.1690658138934324	2.219219999999999	371.40400000000017	137375510	0.054545462	784	GEN784	False	False	-7.0	67.00610344827588	-29.99920689655173	179.46151724137928	GEN
768	784	Cc1nc(CCc2nc3nc(CC(=O)N4CCCC4)cc(C)n3n2)n(-c2ccccc2)n1	8.299301	0	1.0931027889251703	0.4658118872562679	2.7615021890460607	2.2719400000000003	430.5160000000003	20874920	0.017543852	785	GEN785	False	False	-7.4	62.21281249999999	5.149749999999999	197.76303125	GEN
769	785	N#Cc1ccc(C2CCC3CN(CC(=O)NC45CC6CC(CC(C6)C4)C5)CC3N2)cc1	7.302033	0	0.7688879489898683	0.7867316163794079	4.865620299458358	3.368180000000001	418.58500000000015	128267729	0.058823466	786	GEN786	False	True					GEN
770	786	COc1cc(-c2cn[nH]c2)ccc1-c1ncc(C#N)cc1-c1ccnc(C)c1	9.089263	0	1.0400355815887448	0.5778802050027249	2.675489595944713	4.389400000000004	367.412	89808903	0.027777791	787	GEN787	False	False	-6.5	82.3982068965517	-8.900206896551722	179.18168965517242	GEN
771	787	NC(=O)c1c(N)ncnc1N1CCC(c2nc(N3CCOCC3)nn2-c2ccc(F)cn2)CC1	7.665201	0	0.9639741420745852	0.5405630227651768	3.04604938127702	0.4931000000000007	468.4970000000001	117077334	0.015872955	788	GEN788	False	False	-7.9	72.87573684210527	-11.533578947368419	195.23921052631576	GEN
772	788	CCON1CC2(CCCCC2)C(c2ccc(CC(C#N)NC(=O)C3CCNC3)c(F)c2)O1	8.458111	0	1.4759271144866943	0.6718753206825444	4.800879650806187	3.1763800000000013	444.55100000000016	66723991	0.195122	789	GEN789	False	True					GEN
773	789	CCN(C)c1ccc2nc(-c3ccccc3)nc(N3CCN(c4ccccn4)CC3)c2n1	7.8740106	1	0.8749259471893307	0.4809708643246398	2.489978763672532	3.869500000000003	425.54	20720240	0.023255825	790	GEN790	False	False	-7.3	49.859375	-13.033249999999995	183.05728125000005	GEN
774	790	NC(=O)CC1CCC(Nc2ncnc3c(C(N)=O)cccc23)CC1	8.029996	0	1.027940893173218	0.7687127763688396	2.4112766953927327	1.5747999999999995	327.3880000000001	11641714	0.06818181	791	GEN791	False	False	-7.0	67.48220689655173	-30.98193103448276	179.2020344827586	GEN
775	791	CC1CCN(c2nc(NCC3CCOCC3)ccc2Cl)CC1	7.2751436	0	0.7542886257171633	0.9139453775625148	2.4384680687252183	3.8098000000000014	323.86800000000005	58127260	0.07407409	792	GEN792	False	False	-6.9	60.83982608695651	4.5324782608695635	198.17186956521735	GEN
776	792	CCCCC1NCC(Oc2c(C)cccc2C#N)C(O)C1O	7.707806	0	0.9275804042816159	0.7673283682878129	3.9713557213241435	1.4978999999999996	304.39	101803831	0.16000003	793	GEN793	False	True					GEN
777	793	CCC(=O)Nc1n[nH]c(-c2ccc(-c3cccs3)nc2)c1C(N)=O	8.289398	0	0.9128137111663815	0.6616213347043001	2.642808822089565	2.6476000000000006	341.396	53604310	0.08000004	794	GEN794	False	False	-6.6	75.44260714285714	-8.499249999999998	195.63521428571426	GEN
778	794	CCCN(C(=O)Nc1cn(CC(N)=O)c2ccccc12)C1CCN(C(=O)Cc2ccccc2)C1	7.2937837	0	0.7739027023315428	0.5386121017507591	2.9479756780132718	3.214100000000001	461.56600000000014	86799756	0.08333331	795	GEN795	False	True					GEN
779	795	NC(=O)Cc1cn(-c2nc3ccc(F)cc3[nH]2)c2ccc(-c3ccccc3)cc12	7.991697999999999	1	1.0659057140350343	0.4835215351871161	2.4633775588838644	4.340700000000003	384.414	123475255	0.08510643	796	GEN796	False	False	-8.1	66.3169375	-29.52565625	179.82406249999997	GEN
780	796	CC(C)(Oc1cccc(C#N)c1)C(=O)NC1C2CC3CC1CC(C(N)=O)(C3)C2	8.3455715	0	1.1390680313110355	0.8172951167780551	4.56980727613621	2.51208	381.47600000000006	11552169	0.026315808	797	GEN797	False	True					GEN
781	797	O=C(NCCN1CCC(Cc2c[nH]c3ccc(F)cc23)CC1)c1nccc2[nH]ccc12	8.058667999999999	0	1.2183633327484131	0.44408002176688455	2.5735488430783064	3.8678000000000017	419.50400000000013	22909358	0.019607782	798	GEN798	False	False	-7.9	51.02070588235296	-12.331470588235295	187.48108823529415	GEN
782	798	CN(C)C(=O)C(Nc1ncnc2c(C(N)=O)cccc12)c1ccccc1	7.5735154000000025	1	0.7856311798095703	0.7332239340330888	2.7761327711311754	1.9701	349.3940000000002	109071815	0.06818181	799	GEN799	False	True					GEN
783	799	CNC1CCN(c2ncc(C(=O)N(C)Cc3ccccc3)cn2)CC1c1nnc(C)n1C	7.404064999999999	0	0.7758596420288084	0.6320621768749193	3.485909853326458	1.7676200000000002	434.5480000000002	70729827	0.04918027	800	GEN800	False	True					GEN
784	800	CN(C)CCC(NC(=O)c1cnc2c(-c3ccncc3)n[nH]c2c1)c1ccccc1	8.363136	1	0.7675561428070071	0.4962227557085838	2.98550230259654	3.442700000000001	400.48600000000016	9902222	0.0754717	801	GEN801	False	True					GEN
785	801	COCCNc1ncc2ncnc(NC(CN(C)C)C3CCCC3)c2n1	8.213322	1	0.8236166477203373	0.6575400628181682	3.296848252690713	2.0104	359.4780000000002	20825902	0.051724136	802	GEN802	False	True					GEN
786	802	COC1(c2cc(F)cc(CNC(=O)CCc3c(C)nc4cc(O)c(C)cn4c3=O)c2)CCOCC1	8.060767	0	0.836594820022583	0.5356798463699389	3.1170752872791248	3.0571400000000013	483.5400000000003	118580477	0.10526317	803	GEN803	False	False	-7.5	66.23024324324325	-13.818621621621624	195.08064864864863	GEN
787	803	COc1ncccc1C1(C)CCN(c2ccn3ncc(C(=O)NCC4(C)CCO4)c3n2)CC1	8.276939	0	1.3192304134368893	0.6169143561973687	3.625352463289656	2.599800000000001	450.5430000000003	132272620	0.06329113	804	GEN804	False	True					GEN
788	804	N#Cc1ccc(C(=O)NCC2CC3CNC2(c2cncnc2)C3)cc1	7.4352300000000024	0	1.0290868282318115	0.8868043871156707	4.6577580405039125	1.6029799999999998	333.3950000000001	106384750	0.15217388	805	GEN805	False	True					GEN
789	805	COCCN(CC1CCC(N2C(=O)c3ncn(-c4ccc(F)cc4F)c3C2N)CC1)c1ccccc1	8.103722	0	0.7771429061889652	0.5050562200847123	3.4623959533475603	4.275400000000003	495.5740000000001	16450902	0.061538458	806	GEN806	False	True					GEN
790	806	O=C1CCc2c(-c3ccc(-c4ccncc4)n3-c3cncc(F)c3)ccnc2N1	7.365185	0	0.8204299449920658	0.5781371743147645	2.916435600254257	4.020100000000002	385.402	127252472	0.0754717	807	GEN807	False	False	-7.2	65.1038	6.104333333333334	196.6421	GEN
791	807	CC(C)(C)CC(=O)N1CC2CC(C(=O)NC3CC(N4CCOCC4)NC(=O)N3)CCC21	8.642441	0	1.537860870361328	0.6076693385068008	4.5131693606322685	0.8532000000000034	435.5690000000001	75305827	0.1449275	808	GEN808	False	True					GEN
792	808	CCn1cncc1C(=O)Nc1ccc2c(c1)N=C(OC)C(C1CC1)O2	7.7968926	0	0.9963003635406498	0.9279454130500976	3.482723754549955	3.0027000000000017	340.3830000000001	70844153	0.12903225	809	GEN809	False	True					GEN
793	809	CCn1c(OCc2cccc(Cl)c2)cc2c(O)nc(N3CCN(Cc4ccccc4)CC3)nc21	6.824451	1	1.0335892200469967	0.4155062209066962	2.6184538196957448	4.711400000000004	477.9960000000003	63025028	0.079365015	810	GEN810	False	False	-7.3	72.62342857142859	5.54217142857143	186.12834285714285	GEN
794	810	CC(=N)SC=C1C(=O)N2CCC1(NC(=O)Nc1cc(C#N)ccc1C)C(C)C2	8.038561999999999	0	0.7795496940612789	0.4131805371786527	4.969204266024207	3.223270000000001	397.5040000000001	71211124	0.21126759	811	GEN811	False	True					GEN
795	811	Cc1cc(N2CCN(c3nc4cc(Cl)ccc4s3)C2=O)ccn1	7.3667774	1	0.9082614421844486	0.7028586767415419	2.514985227519288	4.099720000000001	344.827	49871870	0.07272732	812	GEN812	False	False	-6.4	67.78634782608695	-12.802913043478265	195.3573478260869	GEN
796	812	COC1CC(C(=O)c2nnc(C)o2)N(C(=O)CNC(=O)c2cc3ncccc3o2)C1	8.400182000000001	0	1.3030307292938232	0.5794199418257479	3.6425726026215237	0.7478199999999995	413.39000000000016	3518214	0.109375	813	GEN813	False	True					GEN
797	813	O=C(NO)C(NS(=O)(=O)c1ccc(Oc2ccccc2)cc1)C1CCOC1	8.645113	0	0.8203937053680423	0.4878519791014548	3.0456580887525586	1.6676999999999993	392.43300000000016	88113775	0.06578946	814	GEN814	False	True					GEN
798	814	Cc1cccnc1CN1CCC2(CC1)C(=O)N(c1ccc(F)cc1Cl)C(=O)N2c1cc(=O)nc[nH]1	8.471345	1	0.8865264892578129	0.5560670252208912	3.5306297211212736	3.273820000000001	496.93000000000006	86584187	0.058823526	815	GEN815	False	False	-7.2	49.37872222222222	-12.901638888888892	183.43369444444446	GEN
799	815	Cn1c(C#N)nnc1C1(C(=O)NCCc2ccccc2)CCC1	8.412772	1	0.8770090579986576	0.9061992532534292	2.75143515758922	1.4673799999999992	309.373	75504250	0.07272732	816	GEN816	False	False	-6.7	63.16158333333333	4.822250000000001	196.291875	GEN
800	816	CC1C2CN(c3ccnc(-c4ccccc4)n3)CCN2C(=O)C1(C)C	8.099888	1	1.0185754776000977	0.8460700042278995	3.3169049344775403	2.8367000000000013	336.439	72893863	0.03636366	817	GEN817	False	True					GEN
801	817	CC(=O)Nc1ccc2nc(-c3ccc(F)cc3)c(-c3ccccc3)n2c1	7.477305	1	0.7564279079437259	0.5814835820944938	2.0952762586944296	4.765800000000001	345.37700000000007	700075	0.0	818	GEN818	False	False	-7.2	48.23640740740742	-10.538814814814812	184.1320370370371	GEN
802	818	CCC(=O)NC1CC(c2cccc(Cl)c2)n2ccnc21	7.5440493	0	0.8146406173706051	0.943654332428482	3.4006820671085407	3.096900000000001	289.766	141187224	0.106383026	819	GEN819	False	True					GEN
803	819	O=C(O)CSC(Cc1ccccc1)C(=O)NC(CCS)C(=O)O	9.374572	0	1.1470856189727776	0.4708070574136886	3.1589757959922675	1.3048	357.45300000000015	17864731	0.078947365	820	GEN820	False	True					GEN
804	820	Nc1ncnc2c1c(-c1cccc(O)c1)cn2C1CCCC(O)C1	7.210812	0	0.9389486312866212	0.6732372774463805	3.2518615647055373	2.862100000000001	324.384	54125520	0.020408154	821	GEN821	False	True					GEN
805	821	NC(=O)CC1CCN(CC(=O)Nc2ncc(-c3cc4ccncc4s3)s2)CC1	8.423494999999999	0	1.055786514282227	0.6445265831004242	2.701346006201124	2.9457000000000004	415.54400000000004	46979596	0.033898294	822	GEN822	False	False	-7.4	66.24403225806452	-11.900806451612905	195.28890322580642	GEN
806	822	Cc1ccc(C(C)Nc2ncnc3cnc(NCCc4ccccn4)nc23)cc1	7.8669259999999985	0	0.8869319438934324	0.497797961480479	2.8873301643862863	3.9509200000000018	385.47500000000014	19709255	0.027777791	823	GEN823	False	True					GEN
807	823	NC(=O)C1(c2ccccc2)CC(C2CCCC2)N(C(=O)CCc2c[nH]c3ccc(Cl)cc23)C1	7.544281	0	0.9246488094329832	0.5409506638608853	3.4769600296658307	4.968300000000005	464.0090000000001	60231308	0.0925926	824	GEN824	False	True					GEN
808	824	Nc1cccc(C2=Nc3ccc(F)cc3NC(=O)C(NC(=O)c3ccncc3)C2=O)c1	7.751361	0	1.0419860839843746	0.4450219126143677	3.213045061235043	2.243499999999999	417.40000000000015	14208205	0.14000005	825	GEN825	False	True					GEN
809	825	CC1(C=Nn2c(=O)n(-c3cccc(C#N)c3)c3cnccc32)CCC2CC(C)(C)N(O)C2C1	8.404760000000001	0	0.9311331272125242	0.6170110564204044	4.634998055723192	3.9412800000000026	444.53900000000016	3003986	0.18292683	826	GEN826	False	True					GEN
810	826	COc1ccc(-c2cccc(S(=O)(=O)C(CN(C)C)C(=O)NO)c2)cc1OC	7.8446527	1	0.7633537292480472	0.5046203812327619	2.8966466479706856	1.5801000000000007	408.47600000000017	22463242	0.08571428	827	GEN827	False	True					GEN
811	827	CNC(=O)C(C(=O)NOC)c1cccc(NC(=O)c2ccc(Cl)cc2)c1	8.194196	1	1.0153517246246342	0.5317906496797857	2.7246998680753265	2.0994999999999995	375.8120000000001	87281768	0.113636315	828	GEN828	False	True					GEN
812	828	O=C1c2ccc(-c3ccc(F)cc3)cc2C(=O)N1C1CCOC1	6.476033999999999	1	0.7793313980102541	0.80127774144736	2.580888298438646	2.877600000000002	311.312	135239904	0.058823466	829	GEN829	False	True					GEN
813	829	Cc1cc(C(=O)O)cnc1C=Cc1cncc(-c2ccc3c(c2)OCO3)c1	8.069794	1	1.2624644279479984	0.7558533241509025	2.6062413464534053	4.049320000000003	360.36900000000014	15652819	0.052631557	830	GEN830	False	False	-7.3	67.30699999999999	-13.651357142857142	194.46014285714287	GEN
814	830	COC(=O)C=Cc1cccc(C2(C3CC3)N=C(N)N(C3CCCC3)C2=O)c1	7.8362107000000005	0	0.941827583312988	0.6402144491010291	3.3419879396399725	2.5776000000000003	367.4490000000003	76317506	0.15517241	831	GEN831	False	True					GEN
815	831	CC1CC2=C(NC(=O)c3cnn4nccnc34)C(c3c(F)cccc3Cl)CCC2=N1	8.287339999999999	1	0.8988134860992432	0.6941526143202523	4.210517058056651	3.711500000000002	424.86700000000013	123707702	0.16666669	832	GEN832	False	True					GEN
816	832	COc1cccc(-c2cn(CCN3CCN(C)CC3)cn2)c1	7.4583454	1	0.76625657081604	0.8430857440298369	2.1997127802636802	1.8061	300.40600000000006	68388475	0.0625	833	GEN833	False	False	-6.0	67.91968181818183	-30.63863636363637	179.12795454545457	GEN
817	833	CC1CC2(C)Cc3ccccc3C1(C(N)=O)C2	7.9653990000000015	0	0.855871629714966	0.7891752142257968	4.691773511719918	2.402	229.32299999999995	130269241	0.09375	834	GEN834	False	True					GEN
818	834	NS(=O)(=O)N1CC(=O)C2=C(C=CC=C3c4ccccc4NN32)C1=O	8.193867	1	0.8758855342864988	0.7475225064397987	3.5593113344148173	0.10870000000000013	344.35200000000015	6918511	0.20000005	835	GEN835	False	False	-7.0	49.310444444444435	-10.781555555555556	184.372	GEN
819	835	CN1CCC(NC(=O)c2cnc(F)c3cc(OC4CC(C)(C)NC(C)(F)C4)c(C(N)=O)cc23)CC1	8.657	0	1.1079351425170902	0.4402352532545705	3.9886891654780894	2.8919000000000006	489.5670000000003	56751429	0.09722221	836	GEN836	False	True					GEN
820	836	NC(=O)c1cccc2c(NC3CNCCC3Nc3cccc(C(F)(F)F)c3)ncnc12	8.333745	0	1.1532399177551271	0.4961306679233736	3.412507259088363	3.0020000000000007	430.43400000000014	56640621	0.03773582	837	GEN837	False	True					GEN
821	837	CN(C)CCON=C1C2=CC(=O)C=CC2CC2CCCC12	6.418065	0	0.9577466011047361	0.5891454136170868	4.331637454578578	2.4221000000000004	288.39099999999996	87551933	0.08620691	838	GEN838	False	True					GEN
822	838	CC(=O)N(CC(C)(Cc1ccc(O)cc1)NCc1ccccc1)C(=O)NO	8.158638999999999	0	0.9307477951049804	0.4422595441173327	3.1362111866035347	2.4304999999999994	371.43700000000007	44327960	0.16417909	839	GEN839	False	True					GEN
823	839	O=C1CCc2cc(CCCCCN(O)c3ccccc3)ccc2N1	7.803615	0	0.9389783382415776	0.5932332121613332	2.420711045748261	4.179900000000003	324.4239999999998	141624972	0.12962961	840	GEN840	False	False	-7.0	68.29661538461541	3.1568846153846155	195.97111538461544	GEN
824	840	CCn1cc(C)c2c(Nc3cnc(NCC4CCN(c5ccccn5)CC4)nc3)ncnc21	7.6247783	0	0.7794309616088864	0.4421433305609636	2.8134564300135043	4.016720000000003	443.5590000000003	17905759	0.038461506	841	GEN841	False	False	-7.4	60.98125714285716	4.63377142857143	198.87808571428573	GEN
825	841	CC(CN(C)C)NC(=O)c1ccc(Nc2cc3c(cn2)cnn3CCO)cc1	7.402471	1	0.8407033920288091	0.5503259035977034	2.9995534588147383	1.8471	382.4680000000001	86774109	0.032258093	842	GEN842	False	True					GEN
826	842	c1cc(-c2cnn(CC34CCN(CC3)Cc3cc(OCCn5ccnc5)ccc34)c2)ccn1	8.153682	0	0.792120409011841	0.43786743329310057	3.783095649835136	3.7680000000000025	440.55100000000016	56804562	0.053571403	843	GEN843	False	False	-7.0	69.05630303030303	-13.210909090909093	194.67260606060603	GEN
827	843	CC(C)Nc1cc(-n2cc(-c3cccnc3)cn2)ncc1C(=O)NCC(N)C(=O)O	7.8673573	0	1.0005256175994877	0.434911596740005	3.1740990816795285	1.2913	409.45000000000016	24875034	0.08333331	844	GEN844	False	True					GEN
828	844	COc1cccc(-c2cc3n(n2)C(=O)c2ncc(C(C)=O)cc2CC3)c1	7.3566270000000005	0	0.8610747814178463	0.6811578082586067	2.6725035019376726	2.9434000000000013	347.374	34748101	0.12499994	845	GEN845	False	False	-7.3	60.470730769230755	3.44	199.06196153846162	GEN
829	845	CCC(CO)N1CC2CCC1N2C(=O)c1ccc(-c2ccccc2C(=O)NO)cc1	6.994240799999999	0	0.7727677822113037	0.5035469166901803	4.300163902831283	2.4898	409.48600000000016	87219103	0.13698632	846	GEN846	False	True					GEN
830	846	CC1CC(C(N)=O)CN(c2cc(NC(C)C(=O)O)nn3cc(-c4cn[nH]c4)cc23)C1	9.017221000000001	0	0.7844007015228271	0.4820700626578981	4.156601053697788	1.5570999999999997	411.4660000000002	122117385	0.0983606	847	GEN847	False	True					GEN
831	847	FC(F)(F)c1ccc2[nH]nc(C3CCNCC3)c2c1	6.5838413000000005	0	1.2690180301666256	0.8350297526844501	2.6382566358322097	3.048700000000001	269.27	70240852	0.022727251	848	GEN848	False	False	-7.4	62.81523809523807	4.173428571428572	195.8770476190477	GEN
832	848	CC(=O)NC1CCC(N2N=C3C=C(C(=O)NCCCc4ccccc4)C=CC32)CC1	7.3349075	0	0.7656073570251465	0.6840548029901617	3.3644826739493263	2.7191	406.53000000000014	122692400	0.2542373	849	GEN849	False	True					GEN
833	849	Nc1nc(N)c2c(n1)N=C(C1CC1)C(=Nc1ccccc1N)CC(=O)N1CCC(CC1)N2	6.8646984	0	0.9744099617004398	0.528206094122915	4.734233887897551	2.285	433.52000000000015	66791736	0.0983606	850	GEN850	False	False	-8.0	47.51517948717949	-9.998128205128204	182.8804871794872	GEN
834	850	CCc1ccc(Oc2ccc(S(=O)(=O)C3(CC#CCO)CCN(C)CC3)cc2)cc1	7.952086	0	0.9914235115051272	0.712859264803506	2.8390638969915845	3.665200000000004	427.5660000000004	23513868	0.09230769	851	GEN851	False	False	-6.9	63.02516129032258	5.417387096774193	197.06138709677424	GEN
835	851	NC1CCC(N2CCN(C(=O)c3ccc(Cl)c(S(=O)(=O)N4CCCC4)c3)CC2)C1	7.9345756	0	0.7677720069885252	0.7704025612543246	3.031863206667775	1.7621000000000004	440.9970000000001	44570764	0.028169036	852	GEN852	False	True					GEN
836	852	CN1C=C(O)C=C(CNC(=O)C23CC2CN(C(=O)C2CC2c2ccccc2F)C3)O1	7.4605520000000025	0	0.8218266487121584	0.772329238470439	4.607469423357294	2.0542	413.4490000000001	58537911	0.1875	853	GEN853	False	True					GEN
837	853	Cc1cccc(-c2nc(-c3cccc4c(C(N)=O)cccc34)no2)n1	6.958428	0	0.8290863513946531	0.6212640355766017	2.2542320054074114	3.3591200000000017	330.3470000000001	91778802	0.025641024	854	GEN854	False	False	-7.6	62.05303703703703	4.924037037037039	197.1787037037037	GEN
838	854	CCNC(=O)Nc1nc2nc(Nc3ccc(F)c(Cl)c3)nn2cc1Cl	7.6275625	1	1.150234127044678	0.6404200445643231	2.6923340933195004	3.4552000000000005	384.20200000000017	44571744	0.03636366	855	GEN855	False	False	-7.3	63.201714285714274	6.693535714285713	196.1976428571429	GEN
839	855	CC1CN(S(=O)(=O)c2ccc(Oc3ccccc3)cc2)C(C(=O)NO)CN1	8.8605	0	1.4538408279418942	0.524338531708388	3.0878624764701046	1.3353000000000004	391.44900000000007	9945351	0.06410253	856	GEN856	False	True					GEN
840	856	CC(O)Cn1cc(CO)c2ccc(-c3nnc4ccc(N5CCOCC5)nn34)nc21	7.688172	0	0.9214661598205564	0.4987492572414004	3.3170301540554266	0.8507	409.45000000000033	86774163	0.081967175	857	GEN857	False	True					GEN
841	857	CC(Nc1cc(-c2cncc(C3CCNCC3)c2)ccn1)C1CC1	7.90314	0	1.0186075687408451	0.8784199673815692	3.051009721063223	3.8210000000000015	322.4560000000002	66509668	0.078947365	858	GEN858	False	True					GEN
842	858	N#Cc1ccc2c(C(N)=O)ccc(CC3CCC(Cc4cccnn4)O3)c2c1	7.7283545	0	0.8304039478302006	0.7417647043211331	3.602117316154845	2.933180000000001	372.42800000000017	144807134	0.15217388	859	GEN859	False	True					GEN
843	859	CC1(c2ccc(-n3cccn3)cc2)Cc2nc3ccccc3c(NCCC(N)C(=O)O)c2C1	6.865562	1	0.8136064529418947	0.4038871375824316	3.5820946045646163	3.6909000000000014	441.53500000000014	79646179	0.12068963	860	GEN860	False	True					GEN
844	860	CC1=C(c2ccc(C)cc2)CC(c2ccc(S(N)(=O)=O)cc2)N=C1N	7.7596380000000025	0	0.9699004650115964	0.8852924702039279	3.0380519659588785	2.9181200000000014	355.46300000000014	10254498	0.16071427	861	GEN861	False	True					GEN
845	861	NC(=O)c1cccn2c(-c3cccc(NC(=O)C4CCCN4)c3)cnc12	7.615539599999999	1	0.8063627719879154	0.6681955742355028	2.9023380988445577	1.7906999999999995	349.3940000000002	57773860	0.055555522	862	GEN862	False	True					GEN
846	862	Cc1cc(-c2ncn(C3CNCC3C)c2-c2ccc3ccccc3n2)ccc1C(N)=O	7.2818704	1	0.8356506347656252	0.5323571037947495	3.3685766941476856	3.9530200000000018	411.5090000000001	66726899	0.12727273	863	GEN863	False	True					GEN
847	863	CC1CC(Nc2ccnc(Nc3cc(N4CCOCC4)cc(N4CCOCC4F)c3)n2)=C(C(=O)O)C1	8.764631	1	1.3290887832641598	0.4913762587430525	4.0183695272408215	3.3695000000000017	498.55900000000037	143572583	0.1690141	864	GEN864	False	True					GEN
848	864	Oc1cc(Nc2ncnc3c2ncn3CC2CCC2)cc(N2CCCCC2)c1	8.310181	1	1.0906460762023924	0.6968031618802706	2.5946021037621008	4.065900000000003	378.4800000000003	21004100	0.05769229	865	GEN865	False	False	-7.2	61.70226666666667	5.288399999999998	197.09536666666668	GEN
849	865	CC(C)c1ccc(-c2nnc3n2CCN(C(=O)c2ccc(F)c(F)c2)C3C)o1	8.090207000000001	0	0.8912333011627194	0.6781613779984571	3.2085567694281765	4.156700000000003	386.40200000000016	78425907	0.034482777	866	GEN866	False	True					GEN
850	866	COc1ccc2c(c1)C(=NC(=S)Nc1ccccc1C(N)=O)c1ccccc1CC2	7.8786320000000005	1	0.8818086147308346	0.6309289419292313	2.5355071275503547	4.127100000000002	415.51800000000014	20414390	0.1702128	867	GEN867	False	False	-7.6	47.72493939393939	-9.362575757575758	182.76415151515155	GEN
851	867	CCN1CCc2ccc(NC(=O)CC3CC(N4CCOCC4)CC(=O)N3)cc2C1	8.633293	0	1.110390853881836	0.7811119822211745	3.4056295159682297	1.3726000000000012	400.52300000000025	126635438	0.081967175	868	GEN868	False	True					GEN
852	868	NC1CCC(Nc2ncc(C(F)F)c(NCC3CCN(Cc4ccccc4)CC3)n2)CC1	8.182348	0	0.8843928337097164	0.5594295875157027	2.662392015348789	4.420100000000003	444.5740000000001	10363176	0.058823466	869	GEN869	False	False	-7.4	68.46091666666663	-13.595472222222226	194.6356111111112	GEN
853	869	CC12CCCOC1CC1=C(O2)c2ccccc2S1(=O)=O	8.141051	0	1.246127367019653	0.7369963053799206	4.118367087351457	2.5005000000000006	292.35600000000005	70990062	0.14516133	870	GEN870	False	True					GEN
854	870	COC(=O)c1cc2cnc(C(C)C)cc2n1CCCN(C(C)=O)c1ccc(C#N)cc1	8.20482	0	0.8465617656707759	0.5350326012572624	2.747674365498641	4.261180000000004	418.4970000000001	11327172	0.12499994	871	GEN871	False	False	-5.4	47.27912903225807	-10.516870967741935	183.1041290322581	GEN
855	871	CC(N)C(=O)NC1CC2CCCCC2(Sc2ccc(C(F)(F)F)cn2)C(=O)N1	7.8822327	0	0.8915079593658444	0.7005610088316628	4.455857520696352	2.4309	416.46900000000005	136278527	0.17241383	872	GEN872	False	True					GEN
856	872	CCCC(=O)NC1CCC(C2=CNN(c3ncnc(-n4ccc5[nH]ncc54)n3)C2)CC1	8.682253999999999	0	0.8053876876831056	0.5586609449517078	3.537686966493353	2.222199999999999	421.50900000000007	53046451	0.13846153	873	GEN873	False	False	-7.1	73.29373529411767	-11.249117647058823	195.0167352941176	GEN
857	873	CC1OC(N2C=C(C(F)(F)F)C(=O)C(Cc3ccc(OCCC#N)cc3)C2=O)C(C)C(O)C1O	7.7995615	0	1.1299876689910893	0.4706915611028144	4.558824699666838	2.0979800000000006	482.45500000000015	90773563	0.20588237	874	GEN874	False	True					GEN
858	874	CC(C)(O)C1CCC(NC(=O)c2cnn3ccc(N4CCCC4c4ccccc4F)nc23)C1	7.762356	0	1.4040571689605716	0.6152637446467071	3.7286214916558214	3.879300000000003	451.54600000000016	118206567	0.07246375	875	GEN875	False	True					GEN
859	875	O=C1CC2(CN1)CC2C(=O)Nc1cc2cccc(C(F)(F)F)n2c1	6.6565020000000015	1	0.7606686592102054	0.8840429638019306	4.417203192006866	2.4228	337.3010000000001	92071129	0.14814812	876	GEN876	False	True					GEN
860	876	CC1CNNC(c2cc(C(=O)N3Cc4ccc(-c5ncn(C)n5)cc4C3)ccc2C(F)(F)F)C1	8.858533999999997	0	1.3982192516326908	0.6087460184160415	3.929954752804088	3.8320000000000025	470.49900000000014	126611903	0.09375	877	GEN877	False	True					GEN
861	877	Cc1[nH]c(-c2ccnc3nc(C4CCCC4)ncc23)c(C)c1C(=O)O	7.8370614000000005	0	0.8664683341979984	0.7542212635502065	2.849817433359741	3.9925400000000018	336.3950000000001	84202656	0.078947365	878	GEN878	False	False	-7.0	61.949629629629634	5.636	197.35366666666667	GEN
862	878	NC1(c2ccc(-c3cnc4ccnn4c3-c3ccccc3)cc2)CCC1	7.7498674	0	0.7745378017425537	0.6011927777100252	2.4741035785324867	4.401200000000004	340.43000000000006	46927007	0.0	879	GEN879	False	False	-6.9	66.55453571428572	1.4057499999999998	176.82503571428575	GEN
863	879	N#Cc1cc(Cc2cccc(C(F)(F)F)c2)n2c1CC(c1ccncc1)C2	8.201578999999999	0	0.9894323825836179	0.673065042391301	3.3176356261639732	4.704280000000004	367.37400000000014	21255167	0.1025641	880	GEN880	False	True					GEN
864	880	NS(=O)(=O)c1ccc(-n2nc(Cl)cc2-c2ccccc2)cc1	8.114995	1	0.8686049938201901	0.8001367397972983	2.0665566078071045	2.8401000000000005	333.80000000000007	9844409	0.0	881	GEN881	False	False	-6.8	61.63400000000001	4.773416666666667	197.16675	GEN
865	881	CNCC1CCCN1CCOc1ccnc2ccc(OC)cc12	7.7027490000000025	1	0.960317850112915	0.8493937273931899	2.6920940494040995	2.306	315.4170000000001	115316122	0.07272732	882	GEN882	False	True					GEN
866	882	NC1CCC(c2nc3nc(N4CCOCC4)nc(NCc4ccncc4)c3[nH]2)C1	7.3108945000000025	0	0.7941952228546141	0.5994372527269387	3.537856605158109	1.7913999999999997	394.4830000000002	67079929	0.0	883	GEN883	False	True					GEN
867	883	CC(C)S(=O)(=O)c1ccc2c(c1)C(=Cc1cnc(N(C)C)nc1)C(=O)N2	7.7504873	1	0.8032880306243895	0.8275436821083331	2.764112913082295	2.2174000000000005	372.45000000000016	1977276	0.11428571	884	GEN884	False	False	-7.0	67.47574074074075	-31.54225925925927	179.03659259259254	GEN
868	884	CN(C)C(CCNC(=O)C1=C2CCC(=O)N=C2C=C1)C1CC1	7.553831599999999	1	0.8074221611022949	0.8077273612366503	3.869342695445333	1.4606999999999997	301.3900000000001	110197099	0.19642854	885	GEN885	False	True					GEN
869	885	CC(=O)Sc1c(C(=O)NC(C)CC(=O)O)c(-c2cccnc2)n(C(C)C)c1C	7.7936244000000015	0	0.7810982227325436	0.6841726904924739	3.4346940001974064	3.671020000000003	403.5040000000001	120203911	0.11320752	886	GEN886	False	True					GEN
870	886	CN1CCN(CC2CCC(c3cc4ccccc4[nH]c3=O)N2)CC1	8.415681	0	1.2648861885070801	0.8989152668022724	3.2922925632721878	1.5685999999999998	326.44400000000013	20696637	0.051724136	887	GEN887	False	True					GEN
871	887	CC(=O)Nc1nnc(C(=O)NC(Cc2ccccc2)C(=O)N2CCCC2)s1	7.737789999999999	0	0.8765584468841556	0.7808659718600419	2.6563630986914446	1.4599999999999993	387.46500000000015	47088186	0.06779659	888	GEN888	False	True					GEN
872	888	NC(CCOCCCNc1c2c(nc3ccccc13)CCCC2)Cc1ccccc1	7.932337299999999	0	0.8732931613922119	0.4731652295532763	2.818751693113038	4.892300000000003	403.57000000000016	106308221	0.04651165	889	GEN889	False	True					GEN
873	889	C=C1C2=C(O)C(=C(C)C)C(CSc3nc4c(O)cccc4c(=O)[nH]3)=C(C)C(C2)N1O	8.788489	0	0.9899161815643308	0.4313803386445356	4.794070698372579	4.176600000000001	425.51000000000016	136349219	0.17105263	890	GEN890	False	True					GEN
874	890	OCC(Nc1ncnc2ncc(OCCN3CCOCC3)cc12)c1cc(F)cc(C(F)(F)F)c1	8.887698	1	1.4974477767944334	0.4747213278304133	3.2868781363796478	3.039200000000001	481.45000000000016	124269360	0.0806452	891	GEN891	False	True					GEN
875	891	CC(=NC(=O)c1[nH]nc2c1CCC(C)C2)c1ccccc1	7.7528143	1	0.7711628913879398	0.859408200413893	3.2970113067361435	3.1839000000000017	281.35900000000004	46961717	0.10416663	892	GEN892	False	True					GEN
876	892	COc1ccc(C(=O)C2=CNC(c3ccc4c(c3)NC(=O)C43CCOC3)C2)cc1	8.589224	0	1.058007621765137	0.7848427099451014	4.2477430264480285	3.106600000000001	390.43900000000014	49749881	0.14516133	893	GEN893	False	True					GEN
877	893	CCNC(=O)c1c[nH]c2nc(Nc3ccc4c(c3)N(C)CCCC4)ncc12	8.239256	1	0.8567247867584227	0.6617146902644991	2.5904993346190874	3.223700000000002	364.45300000000015	118239949	0.06557369	894	GEN894	False	False	-7.8	62.99143333333334	5.792433333333332	196.67370000000003	GEN
878	894	NC(=O)c1ccc(-c2cnc(N3CC=C(c4c[nH]c5ccc(N)cc45)CC3)nc2)cn1	7.8694897	0	0.7558564662933351	0.4431643031431889	2.8407713959100898	2.9947	411.46900000000016	123396964	0.03773582	895	GEN895	False	False	-8.0	50.63219444444444	-12.80361111111111	184.24030555555552	GEN
879	895	CC1CN(c2ccc(F)cc2C(F)(F)F)C(CC(=O)O)CN1C(=O)c1cc(N)ccc1Cl	7.4226246	0	1.425377368927002	0.5112176741843852	3.392590456444271	4.274300000000003	473.85400000000016	23799473	0.099999964	896	GEN896	False	True					GEN
880	896	CN(C)Cc1ccc(C(CC2CC2)c2ccc(C(=O)NO)cc2)o1	7.713278	0	0.9758464336395268	0.6038362623254666	2.9745099277222367	3.3922000000000008	328.412	11368306	0.1372549	897	GEN897	False	True					GEN
881	897	N#Cc1ccc(-c2cnc3nc2N(C2CCC(C(=O)NC4CCC4)C2)N=N3)cc1	7.824101400000001	0	0.7926319122314451	0.8612258687223335	4.579026527997653	3.6713800000000014	387.4470000000002	90389804	0.12962961	898	GEN898	False	True					GEN
882	898	CC(C)NCc1ccccc1COc1ccc(S(=O)(=O)CC(=O)NO)cc1	8.388652	1	0.7818902492523191	0.4455852546273296	2.2565031926072527	2.0427	392.47700000000015	10166560	0.08333331	899	GEN899	False	False	-6.5	67.16526666666667	-30.868966666666665	178.97510000000003	GEN
883	899	CC1CCC2C(C1)N(C(=O)Cc1ccc3c(N)c4cc(C(N)=O)cccc-4c3c1)C2(C)C=CCN	8.498864	1	0.886001396179199	0.487166256228983	4.336619940064631	4.088800000000002	470.61700000000025	49789488	0.1785714	900	GEN900	False	True					GEN
884	900	CC1CC(c2ccncc2NC(=O)c2ccc(F)c(-c3ccccc3)n2)C(N)C1S(C)(=O)=O	9.060349	0	1.520772314071655	0.5931008207006577	3.9514227570874567	3.398900000000001	468.55400000000014	72547731	0.079365015	901	GEN901	False	True					GEN
885	901	CC(C)C(C#N)=C(c1ccc(O)c(OCC(N)=O)c1)C(F)(F)F	7.566415299999999	0	1.109918022155762	0.8123108596124335	2.9722305422046027	2.751780000000001	328.29	23457923	0.16666663	902	GEN902	False	False	-5.9	47.74396153846154	-8.893846153846154	183.39669230769238	GEN
886	902	O=C(NC1(N2CCCCC2)C(=O)Nc2ccc(Cl)cc21)c1cnn(Cc2ccccc2)c1	7.563254400000001	1	0.8228620052337643	0.6233376776966224	3.22253131455599	3.6056000000000017	449.9420000000002	54756460	0.057971	903	GEN903	False	True					GEN
887	903	COc1ccc(-c2ccc3c(c2)C(C2CCCN(CC(=O)NC(C)C)C2=O)C(=O)N3)cc(=O)c1	8.128438000000001	1	0.8125845432281498	0.6850916335653628	3.478875299362792	2.521299999999999	463.53400000000016	134230414	0.07462680000000001	904	GEN904	False	True					GEN
888	904	Cn1nnnc1-c1cc(NCc2cccc(OC(F)(F)F)c2)cc2[nH]c(C(F)(F)F)nc12	8.356697	0	1.093701505661011	0.434793238621316	2.9227148971063937	4.2829000000000015	457.33800000000014	59313735	0.08620691	905	GEN905	False	False	-7.8	60.77179411764705	3.6720294117647057	198.83585294117646	GEN
889	905	CC1CC(c2cc(C(C)(C)C)ccc2NC(=O)c2ccc(C#N)cn2)CS(=O)(=O)C1	7.5610003	1	0.7757441997528076	0.7998134840240749	3.553241548653971	4.041280000000003	425.55400000000014	58995017	0.20270276	906	GEN906	False	True					GEN
890	906	COc1cc(CNC2(c3ccc(F)cc3F)CC(C=C3CCCC3=O)NC2=O)ccc1O	8.397960000000001	0	0.7524754047393802	0.5982535733843525	3.9420619412385474	3.232000000000001	442.46200000000016	24106542	0.13235295	907	GEN907	False	True					GEN
891	907	Cc1nnc(-c2cc3c([nH]2)CCNC3=O)n1-c1cccc(C(C)(C)C)c1	8.484048	0	0.7894942283630373	0.7461079655538284	2.8237504589051787	3.1542200000000005	349.43800000000016	138524821	0.06557369	908	GEN908	False	False	-7.0	48.90392857142857	-11.678107142857144	185.38339285714284	GEN
892	908	N#CC(C(=O)NCc1ccccc1)N1CC(=N)CC(C(=O)NO)=C(c2ccccc2)C1	7.644513000000001	1	0.769537401199341	0.4212590508399656	3.5606417395567216	1.8796499999999992	417.46900000000016	87211127	0.19999999	909	GEN909	False	True					GEN
893	909	N#Cc1cc(-c2cn(C3CCNCC3)c(C3CCN(c4ncnc(N)c4C(N)=O)CC3)n2)ccn1	7.536494999999999	0	1.349375772476196	0.4998285545312259	3.2153530574580254	1.5963800000000006	472.5570000000001	24957130	0.03773582	910	GEN910	False	False	-7.4	49.796925000000016	-12.470674999999998	184.14385	GEN
894	910	CC(CNc1cnc2c(c1)Cc1n[nH]c(=O)cc1-2)N(C)O	7.547270299999999	0	0.8011789798736569	0.6160992904880881	3.856102102042532	0.8575000000000002	287.3230000000001	71080221	0.16666669	911	GEN911	False	True					GEN
895	911	CN1CCN(c2nccc(Nc3ccnc(NC(=O)c4cccc(C(F)(F)F)c4)c3)n2)CC1	8.2293215	0	1.1370552539825436	0.6050889497583715	2.4930078211755333	3.638100000000001	457.46000000000015	33621007	0.05660379	912	GEN912	False	False	-9.1	60.73677142857144	2.509	199.78791428571418	GEN
896	912	NC(=O)c1cccc(-n2ncc3ccc(-c4cccc(C(F)(F)F)c4)cc32)c1	7.6017833	1	0.8459149837493899	0.5535929055226647	2.223513873776588	4.8102000000000045	381.35700000000014	9980166	0.0487805	913	GEN913	False	False	-8.3	66.70970000000001	-11.601566666666665	195.19316666666663	GEN
897	913	Cc1c[nH]c2ccc(N(C(=O)N3CCN(C)CC3)c3ccnc(NC(C)c4ccccc4)n3)cc12	8.607273	0	1.3890386104583738	0.4325507799472969	3.176832366001147	4.944920000000004	469.5930000000003	144356246	0.054545462	914	GEN914	False	True					GEN
898	914	O=C(CC(Cc1cccc(F)c1)c1ccc(Cl)cn1)N1CC2C(O)COC2C1=O	8.280661	0	0.9217423439025882	0.8057848713489159	4.038189805573724	2.3352	418.852	55998361	0.1311475	915	GEN915	False	True					GEN
899	915	FC(F)(F)c1ccc2c(c1)ncn2-c1ccnc(NC2CCNCC2)n1	7.546305	1	1.0587561607360838	0.7497823471868577	2.6596251817713537	2.9982000000000006	362.35900000000004	10386552	0.038461506	916	GEN916	False	False	-7.8	62.42149999999998	4.508428571428572	197.76625	GEN
900	916	CC#CC(=O)N1CCCC2OCCN(S(=O)(=O)c3ccc(C4CCCC4)cc3)C21	8.258683	0	0.9019130706787112	0.7108779603911248	3.6716669183249095	2.7055000000000007	416.5430000000002	128947905	0.0869565	917	GEN917	False	True					GEN
901	917	CCNC(=O)NC1C=C(c2cn(C)c(NS(=O)(=O)c3ccc(OC)cc3)n2)C=CC=N1	8.209191	0	0.9870825767517086	0.6011738239283712	3.656502265237937	1.8987	444.51700000000017	135506877	0.15730333	918	GEN918	False	True					GEN
902	918	Cn1cc2c(n1)C(=Cc1[nH]ccc1C(N)=O)C(Nc1ccncc1)=N2	7.516865299999999	0	0.8941856861114506	0.679260267167013	3.3484127746381813	1.9384	333.35500000000013	145272315	0.09803921	919	GEN919	False	False	-7.0	47.75424137931034	-9.182758620689656	182.485	GEN
903	919	NCCSCc1ccc2[nH]c3ccc(NC4CNCCO4)cc3c2c1	7.810756	1	0.9747398376464842	0.5111783761179929	3.3207474463891398	2.8708	356.4950000000002	108994312	0.096153796	920	GEN920	False	True					GEN
904	920	CC(C)OCC(=O)N1CC2CCCCC2C1CNc1ncnc2c(C(N)=O)cccc12	8.188927	0	1.0000044822692873	0.7054433306910447	3.7449960342523037	2.5828	425.53300000000013	42276167	0.1076923	921	GEN921	False	True					GEN
905	921	CN(Cc1ccccc1)C(=O)Nc1cccc(COc2cncc(C(N)=O)c2)c1	7.7609463000000005	1	0.8371441841125487	0.6457916595354054	2.112160194922524	3.4234000000000013	390.44300000000015	124156916	0.111111104	922	GEN922	False	False	-7.9	67.8511875	-11.16946875	195.23896875	GEN
906	922	CC(Nc1ncnc2c(C(N)=O)cccc12)c1nnc(CCCCN2C(=O)OCC2C(C)C)o1	8.235966000000001	1	1.5315038681030275	0.42878031712597015	3.735354272034858	3.0843000000000007	467.53000000000014	56322123	0.120000064	923	GEN923	False	True					GEN
907	923	Clc1cnc2cc1-c1cc(-c3cccc(NC4CCNCC4)n3)cnc1C=C2	9.073049000000001	0	1.1797343730926515	0.5395456302602261	3.89037098724948	4.506700000000003	389.89000000000016	103982703	0.04444444	924	GEN924	False	False	-7.8	61.8652	6.0784666666666665	197.17276666666672	GEN
908	924	CCC1NC(C)CC1C(=O)Nc1ccc(F)c(C2(C)N=C(N)OCC2C(F)(F)F)c1	7.859329	1	0.8492443084716799	0.6400017740858638	4.579449268312125	3.2794000000000008	430.44600000000014	123743538	0.17910445	925	GEN925	False	True					GEN
909	925	CCC(=O)CC12N=C(C(=O)O)SCC1CCC1(C)CCC(NC(=O)CC(C)C)CC12C	8.709371	0	0.9779489517211912	0.5968533012684709	4.884359281056673	4.461700000000004	450.64500000000015	70994153	0.19999999	926	GEN926	False	True					GEN
910	926	O=C(O)C1=CCN(C(=O)C2C3CC(C3)N2C2CC2)C=C1	7.1512160000000025	0	0.9280521869659424	0.8330866391963412	4.685886058160398	0.9784999999999996	274.32	132311354	0.19230765	927	GEN927	False	True					GEN
911	927	NCCC1CN(C2=Cc3[nH]c4ccccc4c3C=CC(CO)=C2)CCO1	7.4582	0	1.0104477405548096	0.7911939865314489	3.8337117101805895	2.5039	351.45000000000016	70265843	0.12903225	928	GEN928	False	True					GEN
912	928	CCOC(=O)c1ccc(Oc2cccnc2)c(Nc2ncnc3c(C(N)=O)cccc23)c1	9.062888000000001	1	1.5377428531646729	0.4240320469677081	2.3906905049377425	3.836300000000002	429.43600000000015	70888820	0.0754717	929	GEN929	False	False	-6.6	49.06285714285715	-11.208857142857143	181.8954285714286	GEN
913	929	CC(CCc1ccc(Sc2ccc(S(=O)(=O)C(F)(F)F)cc2)cc1)C(=O)O	8.272931	0	0.9425551891326904	0.7004005426829453	2.7938979474043784	4.784600000000003	418.45800000000014	44226839	0.06666666	930	GEN930	False	True					GEN
914	930	CCCc1ccc(-c2ccc(C(=O)O)c(NS(=O)(=O)c3ccc(F)cc3F)c2)cn1	6.4696517	0	0.8952301502227781	0.5739527509692243	2.30599025145923	4.478300000000003	432.44800000000015	51109635	0.109375	931	GEN931	False	False	-7.4	60.03590625000002	4.657062500000001	199.04159375	GEN
915	931	COc1cc(OC)c(-c2cc(C(N)=O)c3c(c2)C(C)(C)CO3)cc1O	6.2743554	0	0.8549777030944821	0.8906230193282041	2.667604629841801	2.8453000000000017	343.37900000000013	397614	0.120000005	932	GEN932	False	False	-6.8	48.70778571428572	-10.664142857142854	184.55025000000003	GEN
916	932	COc1cccc(-c2cn(C3COC(CO)C(Cl)C3)c3ncnc(N)c23)c1	7.669625	0	1.3833300590515138	0.6668956720400269	3.7482493863940216	2.6188000000000007	388.85500000000013	140914488	0.13043475	933	GEN933	False	True					GEN
917	933	COC(=O)COc1nc(OC(C)C)c2c(C)c(Cn3cccc3)cnc2n1	7.4235343999999985	0	0.8706832408905028	0.5905085351643131	3.052140941595108	2.5220199999999995	370.40900000000016	2816270	0.0806452	934	GEN934	False	False	-5.7	62.85648148148147	6.703851851851852	196.45766666666665	GEN
918	934	COc1cc(-c2ccccc2)cc2cc(C=C3C(=O)Nc4ccc(C(N)=O)cc43)[nH]c12	7.4986067	1	0.8242912769317625	0.43491836897492137	2.579549857448552	4.435100000000002	409.44500000000016	53872459	0.06666666	935	GEN935	False	False	-7.9	72.46822857142854	-13.599914285714286	193.94234285714282	GEN
919	935	CCc1cncn1Cc1ccc(C(O)CCN2CCC(Cl)(c3ccccn3)C2)cc1	8.500514	0	0.7891822814941403	0.5516637279753089	3.6795358230927366	4.152300000000004	424.97600000000017	16676295	0.07142854	936	GEN936	False	True					GEN
920	936	Fc1ccc(-c2nc(-c3ccnc(N4CCOCC4)c3)c(-c3ccncc3)[nH]2)cc1	7.682724	0	0.8043224811553955	0.5557970379570366	2.4357426584944584	4.176400000000003	401.44500000000016	91379104	0.0	937	GEN937	False	False	-7.4	65.76899999999999	-29.70690322580645	179.0317741935484	GEN
921	937	NC1CCCC(NC(=O)Nc2cc3[nH]nc(OCc4ccncc4)c3c(F)n2)C1	8.272045	0	1.0407540321350102	0.4876022404637336	3.6612212742099888	2.4624	399.4300000000002	123278698	0.09090912	938	GEN938	False	True					GEN
922	938	N#Cc1cnc(C(=O)CCc2ccc(Cc3ccccc3)cc2)o1	8.786431	0	0.9653342723846432	0.6457121535821759	2.360569287506502	3.952580000000003	316.36	24801560	0.032258093	939	GEN939	False	False	-7.3	61.03408333333335	5.336416666666667	197.02650000000008	GEN
923	939	O=C(CCN1CCC(N2CCC2C(=O)N2Cc3ccccc3C2)CC1)N1CCSC1	7.8236756	0	1.3716947078704838	0.7179184400053422	3.202901404356851	1.9904999999999995	428.6020000000003	23324703	0.111111104	940	GEN940	False	True					GEN
924	940	CC1CCN(C(=O)C2=C3C4CC(=O)C(C)CCC4(C)CCC3(C)C(O)=CC2=O)CC1	7.864066	0	1.0018538475036625	0.6476018441075392	4.4859758398676135	4.377800000000003	413.55800000000016	145981632	0.068965495	941	GEN941	False	True					GEN
925	941	CC(=O)Nc1n[nH]c2cc(NC(=O)NC3CC(CCc4cc(Cl)ccc4Cl)=NO3)ncc12	8.011322	0	1.0672123432159424	0.4256017838015268	3.6805623619205363	4.079800000000001	476.3240000000003	90762845	0.19999999	942	GEN942	False	True					GEN
926	942	COC1=CC2C(=O)N=C(C(N)=O)N(Cc3cnn(Cc4ccccc4)c3)N2C=C1C	8.607851	0	1.0498047828674313	0.7724983617539818	3.817222171530852	1.1907000000000003	406.44600000000014	135843408	0.1857143	943	GEN943	False	True					GEN
927	943	CN(C)CCCn1ccc2cc3c(C(F)(F)F)cc(=O)[nH]c3cc21	7.5776534	0	0.7749623298645023	0.7921166918696733	2.630518817976032	3.4533000000000023	337.345	141729502	0.07407409	944	GEN944	False	False	-6.5	67.04531999999999	-29.81192	179.10352000000003	GEN
928	944	CCOc1ccc(C(=O)N2CCN(C3(c4ccc(OC)cc4)C(=O)NC(=O)NC3=O)CC2)cc1	7.758071000000001	0	0.8992790222167972	0.6127834491587593	2.527504650115325	1.1132000000000004	466.49400000000014	56659257	0.030303061000000006	945	GEN945	False	False	-7.4	70.82724999999998	-14.127472222222226	194.3718333333333	GEN
929	945	Cc1ncc(-c2ccnc(Nc3ccc(N)cc3)n2)n1C(C)C	7.890705599999999	1	0.8133502483367918	0.7202217117573362	2.4504453351040105	3.555220000000001	308.38900000000007	5329444	0.052631557	946	GEN946	False	False	-6.6	67.89688461538464	-30.83069230769231	178.51299999999995	GEN
930	946	CCc1cc(NC(=O)C2CCCN(S(=O)(=O)c3ccc(F)cc3)CC2)ccc1C	7.565815	0	0.9045725822448728	0.7941009547631331	2.4364073086799003	4.126020000000004	418.53400000000005	3535096	0.029850721	947	GEN947	False	True					GEN
931	947	CN(C1CCC(C(=O)NO)C(O)C1)S(=O)(=O)c1ccc(Oc2ccccc2)cc1	8.548327	0	0.8218339920043949	0.4870198759878191	3.3125120890009683	2.1343999999999994	420.48700000000014	57225516	0.08108115	948	GEN948	False	True					GEN
932	948	CNC(=O)c1cnc(-c2ccnc(N3CCOCC3C3CC3)n2)nc1NC1CCCN(CCO)C1	8.697647	0	0.8950524806976317	0.4963284483472482	3.7401928450287367	0.7770000000000012	482.5890000000003	68623707	0.07575762	949	GEN949	False	True					GEN
933	949	CCCn1nc(C(C)C)c(C#N)c1NC(=O)CNC(=O)Cc1ccc(F)cc1	7.8323894	0	0.7923571109771732	0.7296272208927974	2.5289783738334934	2.72468	385.44300000000015	9517282	0.09090912	950	GEN950	False	False	-6.7	62.29443333333335	4.670366666666667	197.6032	GEN
934	950	CCOC(C)C(=O)NC1C2CC3CC1CC(C(N)=O)(C3)C2	8.022228	0	1.2482788085937502	0.7993412123143223	4.7086806436061694	1.2077999999999995	294.395	11639438	0.11904758	951	GEN951	False	True					GEN
935	951	CN1CC(OC2CCCCC2)CC(n2cc(-c3ccccc3)c3c(N)ncnc32)C1	6.774924799999999	0	0.8083719253540043	0.7017539717450203	3.4163025882241573	4.275000000000003	405.54600000000033	80782800	0.055555522	952	GEN952	False	True					GEN
936	952	CCCOc1n[nH]c2c(C(N)=O)c(NC(=O)NC(C)c3ccc(F)cc3)ncc12	7.5269309999999985	0	0.7748360633850098	0.4835823101970622	3.1873269667995583	2.8674	400.41400000000016	67972081	0.08955222	953	GEN953	False	True					GEN
937	953	CC1(Nc2ncnc3c(C(N)=O)cccc23)C(=O)Nc2cc(F)ccc21	8.388855	1	1.4138790607452396	0.6696241292754327	3.2900128554304384	2.1472	351.3410000000002	56856034	0.10204083	954	GEN954	False	True					GEN
938	954	CNC(=O)Nc1cc(F)ccc1OC1CN(C(=O)C(C)C(=O)NC2C3CC4CC(C3)CC2C4)C1	7.866668700000001	0	0.9532833576202392	0.5545946109758042	4.418233076228684	2.7436000000000007	472.5610000000003	42868453	0.15384614	955	GEN955	False	True					GEN
939	955	CC(C)c1cccc(-c2cc(NC(=O)CN3CCN(C)CC3)nn2-c2c(F)cccc2F)c1	8.012183	1	0.7922704219818115	0.6100138482448556	2.546176529269088	4.126800000000003	453.53700000000015	57428313	0.015625	956	GEN956	False	False	-7.5	62.094	-26.456617647058824	178.52585294117645	GEN
940	956	O=C(NC1CC2CCCC2(C(=O)Nc2ccccc2F)C1)Oc1cccc(CCN2CCNCC2)c1	8.004931	1	0.7919138908386234	0.5431064167802043	3.69841160295037	3.9494000000000025	494.61100000000033	18784731	0.09230769	957	GEN957	False	True					GEN
941	957	CC1(C)CC(c2cc(Cl)ccc2C#N)c2ccc(C(=O)C3(N)CC3)nc2O1	7.2708898	0	0.7840671062469484	0.8121735255163929	3.6852568913852384	3.9736800000000025	381.86300000000006	24993727	0.13207543	958	GEN958	False	True					GEN
942	958	NC(=O)c1cccc2c(NC3COCCC3c3ccnc(Cl)c3)ncnc12	8.836294	1	0.8758630275726321	0.6712958612063769	3.495557758313767	2.7617	383.83900000000017	135344676	0.07407409	959	GEN959	False	True					GEN
943	959	CN1CC(C(=O)NO)C(S(=O)(=O)c2ccc(Oc3ccc(C(F)(F)F)cc3)cc2)C1	8.798346	1	1.1144330024719242	0.5439968334472223	3.333918471730893	2.7070000000000007	444.43100000000015	21061208	0.1392405	960	GEN960	False	True					GEN
944	961	COc1cccc(NC(=O)Cc2nn3ccc(-c4cnn(C)c4)cnc2-3)c1	7.7027507	1	0.955959606170654	0.5885909266293814	2.558491642311396	2.2954	362.39300000000014	18570069	0.10344827	962	GEN962	False	False	-6.6	67.97824999999999	-32.12217857142857	178.76571428571427	GEN
945	962	CNC1CCCc2[nH]c(-c3ccc(-c4ccccc4Cl)cc3)cc(=O)c21	7.053261	1	0.7924816608428955	0.6895438113257409	2.925562714229173	4.959100000000004	364.87600000000015	391393	0.14893621	963	GEN963	False	True					GEN
946	963	CS(=O)(=O)c1ccc(-c2cn(CC3CC3)c(C3(C(=O)Nc4ccc(F)cc4)CC3)n2)cc1	7.560278	1	0.7519063949584961	0.5821699420547903	2.621004093303456	4.173000000000003	453.53900000000016	56072646	0.082191765	964	GEN964	False	False	-7.7	66.12709090909088	5.266121212121212	196.3680303030303	GEN
947	964	Nc1c(-c2ccc(F)cc2F)oc2c(C3CC3)cnc(NC3CCCNC3)c12	7.4317217000000015	1	0.7736588001251219	0.6217256937701997	3.4265852309666367	4.396500000000001	384.4300000000002	144323050	0.10526317	965	GEN965	False	True					GEN
948	965	CC1=NC(N)C(c2ccccc2)c2sc(C(=O)NCc3ccccn3)c(C)c21	8.523274	0	0.8009727478027342	0.7139138899336602	3.5488588973514266	3.620820000000001	390.51200000000017	145693034	0.120000005	966	GEN966	False	True					GEN
949	966	FC1CCCNC1c1ccncc1Nc1nccc(-c2ccccc2)n1	8.229505	0	0.8721109390258786	0.7440874589250821	3.392857920074502	4.044800000000002	349.41300000000007	124263358	0.06818181	967	GEN967	False	True					GEN
950	967	COc1nc(N2CCC(NC(=O)CCNC(C)=O)CC2)nc(C)c1C#Cc1cnc(N)c(C#N)c1	8.887335	0	1.0083502769470218	0.5088423115054771	3.0386099811566747	0.6535000000000014	476.54100000000017	21070358	0.098591566	968	GEN968	False	False	-6.8	49.966692307692306	-13.503846153846151	183.66710256410252	GEN
951	968	Cc1cc(C2NNC3CCN(C(=O)CCCCCC(N)C(C)O)CC32)ccn1	7.7753997	0	0.9994091510772708	0.5014781452772771	4.284351729711877	1.4146200000000009	389.54400000000015	133545779	0.123076916	969	GEN969	False	True					GEN
952	969	Nc1nccc(N2CC(CCS(N)(=O)=O)CC(c3ccccc3F)C2)n1	7.736166499999999	0	0.8214596748352054	0.8131231629381175	3.4306074965254485	1.4865999999999997	379.4610000000001	122287953	0.04347825	970	GEN970	False	True					GEN
953	970	CN1CCN=C1CNC(=O)c1cnn2ccc(N3CCCC3c3cc(F)ccc3F)nc12	8.206857000000001	0	1.1397736549377442	0.6608189341727554	3.4938054487667998	2.4227	439.47000000000014	56142097	0.061538458	971	GEN971	False	True					GEN
954	971	CC1Cc2ccccc2C2(CCN(CCCCCCCN3CCC(F)C3)CC2)C1=O	7.4481015	0	0.8046637058258055	0.5723343212678175	3.9115815995823873	4.775800000000005	414.60900000000015	142014726	0.108695626	972	GEN972	False	True					GEN
955	972	NC(=O)c1cccc2c1ncn2CCC(=O)Nc1c2c(nc3ccccc13)CCCC2	7.7316970000000005	0	0.8587748527526857	0.5217600056964333	2.506929857448551	3.591000000000001	413.48100000000017	120044538	0.039215624	973	GEN973	False	False	-7.8	60.36423529411766	6.204676470588236	198.1546470588236	GEN
956	973	Cc1ccc(C2CC(=O)NC(CC(=O)NO)(C(=O)N3CCCC3)C2)cc1	7.6622105	1	0.8605489253997805	0.5564189468768944	3.5389299412040565	1.2453199999999998	359.42600000000016	11363138	0.121212125	974	GEN974	False	True					GEN
957	974	CN1CCCC(c2ccc(N3CCOCC3=O)c(S(=O)(=O)Nc3nccc(N)n3)c2)C1	7.345206	0	0.7513111114501951	0.6963911034571413	3.319578627668609	1.032	446.53300000000013	68096083	0.08988762	975	GEN975	False	True					GEN
958	975	CS(=O)(=O)NC(=O)c1ccc(-c2cc(-c3ccc(CCN4CCCC4)cc3)ccc2C#N)cc1	8.770094	1	1.0041951656341557	0.5548983090655423	2.3044676903611614	4.219980000000004	473.59800000000035	122485685	0.09230769	976	GEN976	False	False	-7.5	71.41014285714287	-11.639028571428573	195.3762	GEN
959	976	O=C1Oc2c(Cl)ccc(F)c2CC1c1nc(Cn2ccnc2)cn1CCN1CCC1	9.247208	0	0.7604598999023438	0.4450652010394499	3.639859930133399	2.8714000000000013	429.88300000000015	86599840	0.08620691	977	GEN977	False	True					GEN
960	977	CS(=O)(=O)NC(Cc1ccccc1)C(=O)NC(CCS)C(=O)O	8.300482	0	0.7904250621795654	0.4644865608021298	2.9174384333549046	0.03620000000000023	360.45700000000016	10620430	0.08620691	978	GEN978	False	True					GEN
961	978	O=C1NC(=O)C(Cc2ccc3ccccc3c2)(OCCO)C(=O)N1	7.253195	0	0.8814842700958252	0.6932350245491309	2.713442532496805	0.4959999999999995	328.32400000000007	102270363	0.10169494	979	GEN979	False	False	-6.4	48.56581481481483	-9.413148148148148	182.6307407407407	GEN
962	979	CC(C)C1=CC2=C(Nc3ncc4cnc5ccccc5c4n3)c3cncn3CC2=NC1=O	8.437745	1	0.8813575267791744	0.5057908823270254	3.529716581105614	3.7749000000000015	421.46400000000017	71216476	0.16363639	980	GEN980	False	False	-7.6	64.2170909090909	-28.49245454545455	179.52772727272728	GEN
963	980	Cc1cc(COC2CCC(N)CC2)nc2nc(CCc3nc(-c4nccs4)cn3C)nn12	8.932856	1	1.2998583793640135	0.4590937410016522	3.2709930079046217	2.86142	452.58800000000025	59589699	0.15492958	981	GEN981	False	False	-7.0	60.075558823529434	4.1860882352941164	199.35211764705883	GEN
964	981	CC(=O)N1Cc2cccc(C(=O)NCCCCNc3c4c(nc5ccccc35)CCCC4)c2C1	7.915470599999999	0	0.8104736804962158	0.5098645144466646	2.5854090644509893	4.597800000000004	456.59000000000015	53137809	0.03773582	982	GEN982	False	False	-7.3	49.91833333333333	-12.921222222222225	182.7603333333334	GEN
965	983	N#Cc1ccc2[nH]cc(CC3CCN(C(=O)C4CNCCC4(O)c4cc(F)c(F)cc4F)CC3)c2c1	8.175021000000001	0	0.7598532199859616	0.4802318173042732	3.759863009663377	3.7352800000000026	496.5330000000001	53307875	0.04545456	984	GEN984	False	True					GEN
966	984	CS(=O)(=O)c1ccc(C2c3cc(F)ccc3N(c3ccc(F)cc3)C2CO)cc1	7.842036999999999	0	0.8460403442382809	0.6995790803670828	3.159427684466399	4.012800000000004	415.4610000000001	21862857	0.10344827	985	GEN985	False	True					GEN
967	985	NC(=O)C(Cc1cncc(Nc2nccc(-n3ccc4cccnc43)n2)c1)CN1CCCCC1	8.141093	1	0.9264483928680418	0.41861164857022015	3.3587541633423754	3.0840000000000005	456.55400000000014	18428214	0.019230723	986	GEN986	False	True					GEN
968	986	CCCCNC(=O)C1CC(N2CCOCC2)CN1c1nc(NC(C)c2ccncc2)ncc1F	6.985310000000001	0	0.8097404003143307	0.5385597620928598	3.732936998782928	2.3796	471.5810000000001	89049145	0.057971	987	GEN987	False	True					GEN
969	987	CC1(C)CCC(O)=C2C(=O)Nc3ccc(C#N)cc3N21	8.022264999999999	1	0.8423102378845213	0.7587839884966133	3.181017613573255	2.65878	269.30400000000003	84017816	0.22222215	988	GEN988	False	False	-6.3	48.07472727272727	-8.376545454545454	183.42518181818176	GEN
970	988	Nc1ncc(C2CCOCC2)nc1-c1ccc(C(=O)NCC2CC2)c(F)c1	8.045848	1	0.9372075080871579	0.8445768944925045	2.6056428449549043	2.8987000000000007	370.42800000000017	134504126	0.019230723	989	GEN989	False	False	-7.1	60.18923333333334	4.4162333333333335	199.25516666666672	GEN
971	989	CCOc1ccccc1C(=O)N(C)CCn1ccc2ccccc21	7.2895699999999986	0	0.9377470493316648	0.6914128246517394	2.033155880913096	3.8122000000000025	322.408	110449460	0.07407409	990	GEN990	False	False	-5.9	47.71366666666668	-9.016416666666666	182.74983333333333	GEN
972	990	O=C(CCS(=O)(=O)C1(Cc2ccc(Cl)cc2)CCN(C2CC2)C1)NO	8.174866	1	0.8773557662963869	0.5508566782192476	3.3635469492364694	1.7997	386.9010000000002	87977816	0.11688310000000005	991	GEN991	False	True					GEN
973	991	CN(C)CC1Cc2ccccc2C(N(C)CC(COc2ccccc2)c2ccc(O)cc2)=N1	7.507267	0	0.7873898983001713	0.5599612827302879	3.5727360620544952	4.419700000000005	443.5910000000002	3068613	0.1836735	992	GEN992	False	True					GEN
974	992	Cc1c(Sc2ccc3c(c2)C(=O)N(CCC#N)C3=O)sc2[nH]c(N)nc(=O)c12	7.2998642999999985	1	1.0267240524291994	0.630263748081388	3.2159602073845566	2.5361	411.46800000000025	55421821	0.0806452	993	GEN993	False	False	-7.0	51.095516129032276	-12.024354838709678	185.88193548387088	GEN
975	993	CCc1c(C(=O)N2CCNCC2)n(-c2ccccc2)c2nc(NCc3ccccc3)[nH]c2c1=O	6.815057	1	0.8886572360992435	0.41474585039826295	2.7934468266887507	2.9337000000000013	456.5500000000001	68858941	0.059701443	994	GEN994	False	False	-8.2	59.759432432432405	3.886972972972973	200.24427027027022	GEN
976	994	COC(=O)CCn1cc(-c2c(N3CC(O)(c4ccccc4)C3)nn3cccnc23)cn1	7.354866	0	0.9662284374237062	0.4774528419756089	2.9810432023059423	1.8637	418.45700000000016	130466190	0.125	995	GEN995	False	False	-6.7	59.90646875	4.376531249999998	199.12396875	GEN
977	995	Cc1ccc(Cl)cc1N1C(=O)c2n[nH]c(C)c2C1c1ccc(C2(N)CCC2)cc1	7.600198700000001	0	0.7972298622131344	0.6575158531423326	3.158060300132892	4.7676400000000045	406.91700000000014	62129489	0.14754093	996	GEN996	False	True					GEN
978	996	CC1(C(N)=O)COC(c2nc(-c3ccc(F)cc3F)c(NC(=O)c3c(F)cccc3F)o2)OC1	8.8982315	1	1.466493463516235	0.539523656455826	3.2009337929140136	3.687300000000002	479.38600000000014	18176925	0.13333327	997	GEN997	False	False	-7.4	68.82983783783784	1.6467027027027024	177.3553513513514	GEN
979	997	CCC1CCCC(c2cnco2)N1S(=O)(=O)c1cccc2ccccc12	7.9140124000000025	0	0.9298399925231936	0.6771295399942188	3.3940047652293472	4.522300000000004	370.47400000000016	110759662	0.109375	998	GEN998	False	True					GEN
980	998	N#Cc1ccc(-n2nc(CCc3ccc(F)cc3)c(C(=O)O)c2C#N)cc1	7.849867	0	1.182746410369873	0.7522835799880537	2.5287654355222333	3.238160000000001	360.348	3856125	0.04444444	999	GEN999	False	False	-6.3	59.29460714285714	4.767892857142857	198.72092857142846	GEN
981	999	CN(CCCNc1c2c(nc3cnccc13)CCCC2)Cc1ccc(C#N)cc1	8.096207000000001	0	0.8420692920684818	0.613937783406259	2.581498767675072	4.3142800000000046	385.51500000000016	70684451	0.04347825	1000	GEN1000	False	False	-7.0	62.24283333333332	7.1383666666666645	181.17153333333331	GEN
982	1000	C#Cc1cc(-c2cc(NC(=O)C3CNC(=O)C3)nn2-c2ccccc2)ccc1F	9.253549000000001	0	1.066958379745483	0.6750991448038361	3.184035833033726	2.7343	388.40200000000016	89476569	0.05084747	1001	GEN1001	False	True					GEN
983	1001	O=C(O)CC(NC(=O)C(CS)Cc1ccccc1)c1ccc(Cl)cc1	6.627654	0	1.0950310707092283	0.6134604313447506	2.79462330315112	3.7607000000000017	377.89300000000003	18425178	0.08108115	1002	GEN1002	False	True					GEN
984	1002	O=C(C1CCCN1c1cccc2c(=O)[nH]ccc12)N1CCCC1	8.719481	0	1.1444429874420168	0.92406980033877	2.737457769266328	2.1193	311.385	126851692	0.040816367	1003	GEN1003	False	True					GEN
985	1003	N#Cc1ccc(NC(=O)c2ccc(F)cn2)cc1C1CC(N)C1	7.1205406	0	0.7596384048461909	0.9109852554068782	2.4683630902815263	2.54938	310.332	68503727	0.13513517	1004	GEN1004	False	False	-6.5	67.49938461538461	-30.78834615384615	178.97369230769237	GEN
986	1004	NC(=O)c1c(C2CCC2)oc2ncnc(NC(c3ccccc3)c3ccccc3)c12	8.030771000000001	1	1.3632322311401364	0.4868982299491545	2.6575902131095432	4.790700000000004	398.4660000000002	10360131	0.116279066	1005	GEN1005	False	False	-7.3	82.5921818181818	-11.123030303030305	180.7815757575758	GEN
987	1005	COc1ccc(CNc2nc(NC3CCC(O)CC3)ncc2C(N)=O)cc1Cl	7.4592695	1	0.7974383354187013	0.5578495781752438	2.432582033465	2.565000000000001	405.88600000000014	69287410	0.09677422	1006	GEN1006	False	False	-7.2	49.99215151515151	-11.329878787878787	183.4867575757576	GEN
988	1006	CC(Oc1ccc(N(CC(N)C(=O)NO)S(C)(=O)=O)cc1)c1ccccc1	8.229928999999998	0	1.5089355468749996	0.4605969263500162	3.1786065349010046	1.4253	393.46500000000015	24956945	0.0	1007	GEN1007	False	True					GEN
989	1007	CCCN(C(=O)CC(C)(C)NS(=O)(=O)N1CCCC1)C1CC(O)C(c2ccc(F)cc2)C1N	8.011705000000001	0	0.78915958404541	0.4934986570709529	4.148987205247993	1.7073000000000005	484.6380000000003	60343333	0.1511628	1008	GEN1008	False	True					GEN
990	1008	COc1ccc(Cc2nnc3n2CCN(c2c(F)cccc2C(C)C)C3)c(OC)c1OC	8.095524000000001	0	1.0015437602996826	0.5494295571270912	2.7155878962420896	4.177400000000002	440.5190000000003	10196070	0.07352942	1009	GEN1009	False	False	-6.6	49.48828125000002	-11.792750000000002	185.6256875	GEN
991	1009	CNc1nc(C2CCC(C)CC2)nc2c1ncn2C1(O)C(C)C(c2ccccc2)C(O)C1O	8.77833	0	0.8681717872619625	0.4818409552451743	4.335938806475225	2.9621000000000017	451.57100000000025	70460516	0.14285707	1010	GEN1010	False	True					GEN
992	1010	O=C(NC1CC(N2CCOC2=O)C(NC2CC2)CO1)c1ccncc1	7.207387400000001	0	0.8487680912017819	0.8065040523741729	3.9701727626307433	0.4992000000000008	346.38700000000006	50851822	0.081967175	1011	GEN1011	False	True					GEN
993	1011	CC(NS(=O)(=O)c1cccnc1)C(=O)NC1C2CC3CC1CC(C(N)=O)(C3)C2	8.00494	0	0.9409031867980956	0.6346331963632595	4.6906739291914885	0.5448000000000015	406.508	71248906	0.049999952	1012	GEN1012	False	True					GEN
994	1012	COc1ccc(CC(N=O)C(=O)NCCS)cc1OCc1ccccc1	8.539651	0	1.2076614856719967	0.4950705135790157	2.84213048138094	2.997700000000002	374.46200000000016	91929683	0.07142854	1013	GEN1013	False	True					GEN
995	1013	NC(=O)c1cnc(O)c2c1Nc1ccc(C(F)(F)F)cc1C(C(=O)NCc1cccnc1)=C2	8.616267	0	0.7610104084014893	0.4780426719217177	3.054080008608824	3.2139	455.39600000000013	55428849	0.19230765	1014	GEN1014	False	False	-7.6	61.513052631578944	4.412526315789473	198.70721052631578	GEN
996	1014	CC(C)(C)OC(=O)N1CCC(NC(=O)Nc2cc3[nH]nc(-c4ccc(F)cc4)c3cn2)CC1	8.217748	1	0.9131441116333008	0.5467199745865262	2.588203328276533	4.285000000000002	454.50600000000014	108486593	0.07692307	1015	GEN1015	False	False	-7.3	50.45780555555557	-13.914777777777779	182.62152777777786	GEN
997	1015	CNc1nccc(-n2c(CNC(=O)c3ccc(Cl)cc3)cc3cc(C)ncc32)n1	7.584978599999999	0	0.8762753009796143	0.5269312170215128	2.680459731530492	3.7490200000000016	406.87700000000007	58562428	0.05660379	1016	GEN1016	False	False	-6.9	59.98180645161288	4.856193548387098	199.2402903225806	GEN
998	1016	CNC(=O)Cc1cc(CNC2CCCc3ccncc32)cc(C)n1	7.955118	0	0.9273155212402342	0.8850467328709232	3.0893539351100454	2.24072	324.42800000000005	51101777	0.10416663	1017	GEN1017	False	True					GEN
999	1017	CS(=O)(=O)c1cccc(-c2nc3ccc(C(N)=O)cc3s2)c1	7.209297	0	0.8230146408081058	0.7975049211522062	2.0691649713103395	2.4657	332.4060000000001	91298628	0.020408154	1018	GEN1018	False	False	-6.5	61.53987499999999	4.936375	197.41829166666665	GEN
1000	1018	CC(C)Cn1c(C(=O)Nc2cnc(-n3ccccc3=O)nc2)cc2c1-c1cccn1-2	8.172115	0	1.3737732410430912	0.4911164613291418	3.0734253744197635	3.1084000000000014	400.4420000000002	56761663	0.13793105	1019	GEN1019	False	False	-7.1	49.36699999999999	-11.390999999999995	185.39148387096768	GEN
1001	1019	CC1(C)C(=O)N(CCNC(=O)c2ccc(C#N)cn2)C(=O)N1Cc1ccc(C#N)c(Cl)c1	8.083364999999999	0	1.058010005950928	0.6724095358990649	2.7583823717665665	2.4511600000000007	450.88600000000025	4835024	0.11428571	1020	GEN1020	False	False	-6.3	52.02978787878789	-14.16381818181818	185.81845454545456	GEN
1002	1020	CN(C)C(=O)C1=CC2=C(CC1)C(=O)N(c1ccc(-c3cccs3)cc1)C1CC2CO1	8.431124	0	0.8962824821472166	0.7467339988369966	4.624150423267775	4.229300000000004	420.53400000000016	2432203	0.18461537	1021	GEN1021	False	True					GEN
1003	1021	O=C1Nc2n[nH]c3c2C1N(CCCCc1ccoc1)CC3	7.1131577	0	0.7753863334655762	0.8229907065646633	3.653425599540113	1.8769	286.335	108459222	0.09375	1022	GEN1022	False	True					GEN
1004	1022	O=C(Nc1cccc(Nc2ccc(N3CC4(CCNC4)C3)nc2)c1)c1ccccc1	7.823621000000001	1	1.1696359634399416	0.6075383835814308	2.8403382924687386	3.877200000000002	399.49800000000016	122604799	0.07142854	1023	GEN1023	False	False	-7.9	66.28833333333333	-29.679242424242428	179.36248484848485	GEN
1005	1023	CCn1c2cc(C(N)=O)c(F)cc2n1S(=O)(=O)c1cccc(C(=O)Nc2cccc(C)n2)c1	7.5726786	0	0.7710407733917233	0.448603420337504	2.8330418907066584	2.8934200000000008	469.49800000000033	130243488	0.14999998	1024	GEN1024	False	False	-8.3	60.28552777777778	2.6644166666666664	200.24261111111113	GEN
1006	1024	CC1(C)C=Nc2ncc1c(-c1ccc(C(NCC(O)CO)c3ccc(Cl)cc3)cc1N)n2	7.8743114	0	0.7887544155120851	0.40888478890372654	4.730797524696541	3.4049000000000023	451.95800000000014	126531446	0.13333327	1025	GEN1025	False	True					GEN
1007	1025	CC(=O)N1C(Cc2ccc(C#N)cc2N2CCOCC2)C(=O)C1NS(C)(=O)=O	7.6413436	0	0.8025596618652342	0.707197090842351	3.762725285962815	-0.3875199999999985	406.46400000000017	128739757	0.11538458	1026	GEN1026	False	True					GEN
1008	1026	COc1cnc(NC(=O)CCc2cc(C(F)(F)F)ccn2)cc1-c1cc2c([nH]1)NCCC2N	8.216014	0	1.208330583572388	0.4434321110693389	3.656349079096636	3.8858000000000015	460.46000000000015	53299915	0.061538458	1027	GEN1027	False	True					GEN
1009	1027	CCCCOc1ccc(CCN2CC(O)CC2=O)cc1	7.6996455	0	0.9172150611877444	0.7755596973534337	2.498617246877597	2.0012000000000003	277.36400000000003	80177802	0.058823466	1028	GEN1028	False	True					GEN
1010	1028	O=c1[nH]c2ccc(CN3CCCC3c3cccc(-c4cccnc4)c3)cc2[nH]1	7.715841	0	1.1035533428192137	0.5642194518325089	2.786115620215944	4.255300000000002	370.4560000000001	87801384	0.039215624	1029	GEN1029	False	True					GEN
1011	1029	CCC(C(=O)NC)N1CCSC1=O	8.376621	0	0.8545226097106937	0.7318497183170234	3.442226776972141	0.6798	202.27900000000002	67378026	0.09803921	1030	GEN1030	False	True					GEN
1012	1030	CC(C)CC(c1ccccc1)c1ccc(CN2CCC(O)CC2)cc1	6.7153463	0	0.9444255352020264	0.8165845765848173	2.4455927686344623	4.821300000000006	337.5070000000002	96666382	0.026315808	1031	GEN1031	False	True					GEN
1013	1031	c1cc(OC2CN3CCC2CC3)ccc1OCCN1CCCCC1	7.152290299999999	0	0.847853422164917	0.8003727540620891	3.344199919905833	3.024300000000001	330.4720000000001	13305424	0.05128205	1032	GEN1032	False	True					GEN
1014	1032	O=C(O)c1ccc(C2OC3CC(CCc4cccc(O)c4)C2S3(=O)=O)cc1	7.2379727	0	0.9572257518768312	0.8167446241307567	4.6964160857126895	2.923900000000001	388.44100000000014	71220958	0.14285707	1033	GEN1033	False	True					GEN
1015	1033	NCCCc1ccc(-c2cn(C3CCCC3)c3ncnc(N)c23)cc1	7.453233	1	0.8486499786376953	0.7447521524813475	2.3615890654706355	3.6869000000000014	335.4550000000001	66546328	0.069767475	1034	GEN1034	False	False	-6.8	68.03986206896553	-32.06324137931035	178.4551724137931	GEN
1016	1034	CN1CCC(C(C(=O)NO)S(=O)(=O)c2ccc(Oc3ccccc3)cc2)CC1	9.133659	0	1.2253017902374266	0.5672318356843861	2.9005955230795877	2.4684	404.48800000000017	11589973	0.027397275	1035	GEN1035	False	True					GEN
1017	1035	COc1cncc(N2CCC(n3cnc4cc(-c5cn[nH]c5)ccc43)CC2)c1	8.284616999999999	1	1.0585299015045164	0.5900341297217596	2.689059259213172	3.6715000000000018	374.44800000000004	22032366	0.037037015	1036	GEN1036	False	False	-7.0	68.17172413793105	-32.300344827586216	179.17986206896552	GEN
1018	1036	Fc1ccc(F)c(-c2cc3nc(NCC4CCNCC4)c2-c=c-c2nccn2-3)c1	8.296211999999999	0	1.1741946697235104	0.5465567450027844	3.9052270208163233	4.166600000000003	393.44100000000014	58179367	0.019607782	1037	GEN1037	False	False	-7.9	62.919032258064526	-26.56754838709677	180.09367741935483	GEN
1019	1037	CCC(CN(Cc1coc2ccccc12)c1ccn(C)c(=O)c1)N1CCOCC1	7.738291	0	0.9280414104461672	0.6146984874065908	3.3134245858471765	3.2489000000000026	395.50300000000016	71140987	0.06349199999999999	1038	GEN1038	False	True					GEN
1020	1038	CN(CCC1CCN(Cc2cccc3nc(-c4ccccc4)nn23)CC1)C(=O)C1CCOCC1	7.529250599999999	1	0.8357144832611088	0.5343299867914196	2.6892510924230173	3.883400000000004	461.6100000000003	124207995	0.03571427	1039	GEN1039	False	False	-7.5	68.46026470588235	-11.496764705882349	195.8187647058824	GEN
1021	1039	CCc1cc(N2CCCCC2)nc(C(=O)N2CCCC2C(=O)NC2CC3CC4CC(C3)CC2C4)n1	7.8814282	0	0.8308454036712645	0.6915422752074741	4.9735658395026485	3.9649000000000014	479.6690000000003	44579796	0.07142854	1040	GEN1040	False	True					GEN
1022	1040	O=c1cc(N2CCOCC2)[nH]c(Cc2nn(Cl)c3ccccc23)n1	8.0301	1	1.3558492660522459	0.7790935184544564	3.0428563204735344	1.5488999999999995	345.79000000000013	121071598	0.08571428	1041	GEN1041	False	False	-6.8	61.36767999999999	4.14896	198.2058	GEN
1023	1041	COc1ccccc1Oc1nc(N2CCC(C(N)=O)CC2)ncc1-c1cnc2[nH]ccc2n1	9.969659	0	0.813731384277343	0.4629434374967824	2.7694097953981203	2.9174999999999995	445.4830000000002	135453395	0.030769229	1042	GEN1042	False	False	-7.6	66.08594444444445	-30.011999999999997	179.5537777777778	GEN
1024	1042	CNC(=O)N1CCC(NC2=NC(=O)C(c3ccccc3)C(NC3CCCCC3)=N2)CC1	7.791875	0	0.8388905525207521	0.6938628976933552	3.402686774521756	2.3806000000000007	424.54900000000015	79487388	0.13793105	1043	GEN1043	False	True					GEN
1025	1043	CS(=O)(=O)N1CCC(Nc2nc(N)ncc2-c2cnc3[nH]ccc3n2)CC1	9.829821	1	0.8144575119018551	0.5963293178883207	2.886484203596263	0.8329999999999997	388.45700000000016	50995154	0.0136986375	1044	GEN1044	False	False	-6.3	47.81548387096775	-10.743000000000006	184.40206451612903	GEN
1026	1044	Cc1cc(C)c(NC(=O)c2cc(-n3cnc4ccccc43)ccc2C(N)=S)c(F)c1	8.020451	0	1.0075739860534672	0.4726473955028278	2.506895461309618	4.667940000000003	418.4970000000001	117777552	0.10204083	1045	GEN1045	False	False	-7.3	68.9381515151515	-33.05796969696969	179.99748484848487	GEN
1027	1045	Cc1cc2nc(-c3cc(Cl)ccc3S(C)(=O)=O)c1cc2Br	7.8763933	1	0.9017377853393552	0.5121791645845957	3.289707867857774	4.4674200000000015	384.6820000000001	12001721	0.045454502	1046	GEN1046	False	False	-5.9	64.7495238095238	1.7756190476190474	176.93923809523807	GEN
1028	1046	CCC1CC1CNc1nc(-c2cnc3c(c2)c(C(N)=O)cn3C)c(C)[nH]1	8.901933	0	0.792680025100708	0.634662008968792	3.805178202531773	2.828720000000001	352.4420000000002	9951720	0.14754093	1047	GEN1047	False	True					GEN
1029	1047	CCC1(N)CCC2CC(C(=O)NC(C#N)Cc3ccc(-c4cccc(OC)c4)cc3)CC21	8.320708	1	1.2108607769012452	0.6775586247036455	4.001982324076755	4.456780000000003	431.5800000000003	67479820	0.14000005	1048	GEN1048	False	True					GEN
1030	1049	C=CCNC(=O)c1cn(C(=O)Cn2cc(C(=O)O)cn2)c2ccncc12	6.8701362999999995	0	0.7526988506317142	0.6425208800118272	2.8005647897797825	1.1871999999999998	353.33800000000014	63107012	0.09433961	1050	GEN1050	False	False	-6.3	75.20221428571429	-10.032107142857145	194.79910714285717	GEN
1031	1050	CC1(c2ccccc2)C(C=CC(=O)N2CC(O)CO2)=C2C=C(O)C(=O)N2C1c1ccc(F)cc1	8.705809	1	1.4480169296264649	0.6820433228800525	4.351163676569426	3.067400000000001	462.47700000000015	58187799	0.18421054	1051	GEN1051	False	True					GEN
1032	1051	CC12CCC(=O)N(C3=C4C=CC(=O)C=C4ONC=C3)C1CCCc1c(N)cccc12	7.5487956999999986	1	0.8085328102111813	0.7038252167681197	4.312608292403699	3.1792000000000007	403.48200000000014	71671180	0.22222221	1052	GEN1052	False	True					GEN
1033	1052	O=C(NO)C1CSCN1C(=O)CC1CCCNC1	9.153839999999999	0	1.060031080245972	0.48923945113844797	3.505791461938597	-0.21699999999999908	273.35799999999995	53346314	0.11290324	1053	GEN1053	False	True					GEN
1034	1053	COc1ccc(C(=O)NC(C)C(=O)Nc2ccc3c(n2)c(=O)[nH]c(=O)n3C2CCCOC2)cc1	9.007788	0	1.4458012104034426	0.4940088682559242	3.2767523489579347	1.2019	467.48200000000037	68194608	0.07142854	1054	GEN1054	False	True					GEN
1035	1054	CC(C)C1(C)C(=O)N(C(=O)CCS)c2ccc(OC(F)F)cc21	7.910249	0	0.9410480976104738	0.8337979981512906	3.53120173418323	3.394800000000002	343.395	13273325	0.1785714	1055	GEN1055	False	True					GEN
1036	1055	C=C(Cl)C=C1c2[nH]c(-c3ccnc(C)c3)nc2NCC1C	7.963451400000001	0	1.1667446136474613	0.8818637944814356	4.024112271534058	3.9776200000000017	300.793	130307857	0.15217388	1056	GEN1056	False	True					GEN
1037	1056	c1ccc2oc(N3CC(c4nccnc4OC4CCOC4)C3)nc2c1	7.0064782999999995	0	0.8528961181640629	0.7229133510232642	3.242653267594962	2.3893000000000004	338.36700000000013	126896744	0.11290324	1057	GEN1057	False	True					GEN
1038	1057	CN(CCCO)c1cc(Nc2ncc(C(=O)NC(C(N)=O)C(C)(C)F)cc2F)c(Cl)cn1	7.5998077	0	0.7930483818054199	0.4178026974996457	3.5252100727070674	2.1631	470.9080000000001	140220642	0.1267606	1058	GEN1058	False	True					GEN
1039	1058	COc1ccc(Cc2cncc(C(=O)NC(CCO)C(=O)O)c2)c(C(=O)O)n1	8.276246	0	1.6745821952819826	0.4741037848770737	3.0073020241734314	0.3396000000000001	389.36400000000015	61244748	0.0754717	1059	GEN1059	False	True					GEN
1040	1059	COc1cc2[nH]c3c(n2c1-c1ccc(C(C)(C)N)cc1)=NCC(=O)N=3	8.133356	0	0.9464907169342044	0.7433789084691809	3.6360918955173016	0.9162	337.3830000000001	57405053	0.111111045	1060	GEN1060	False	False	-7.3	61.91046428571429	5.515999999999999	196.8886428571429	GEN
1041	1060	CN(C)CC1CC1c1nc(-c2cccc(F)c2)cc2ncccc12	8.111478	0	0.7647438049316406	0.7242298716873866	3.2294047085182456	4.101000000000004	321.399	74235178	0.10526317	1061	GEN1061	False	True					GEN
1042	1061	CC(NC(=O)Nc1cc2[nH]nc(-c3ccncc3)c2cn1)C1CCCCC1	8.710266	0	1.0898282051086428	0.649003924042853	3.0656033268177496	4.1102000000000025	364.45300000000015	89536116	0.020408154	1062	GEN1062	False	True					GEN
1043	1062	CC(CCC(=O)N1CCC(C#N)C1)NC(=O)NC12CC3CC(CC(C3)C1)C2	7.1202517000000025	0	0.8302265644073491	0.7780494563970609	4.615871101749285	2.79518	372.51300000000015	120805111	0.08928567	1063	GEN1063	False	True					GEN
1044	1063	O=C(Nc1cc2[nH]nc(-c3ccnc(F)c3)c2cn1)NC1CCCC1	8.551815	1	1.1761266708374023	0.6379543741687969	2.660601499611836	3.2231000000000005	340.36200000000014	145569651	0.05660379	1064	GEN1064	False	False	-7.1	73.9087142857143	-11.08832142857143	194.83575	GEN
1045	1064	Cc1cc(-c2n[nH]c3cc(NC(=O)NC4CCCCC4O)ncc23)ccn1	8.661511	0	0.9289552688598636	0.5687400137838877	3.4212731429291523	2.7533200000000013	366.4250000000001	89536021	0.051724136	1065	GEN1065	False	True					GEN
1046	1065	CSC1COC(C)CN1c1ccnc(Nc2ccc(C(=O)O)cc2)n1	8.062476	0	1.2390928268432615	0.8415635936976731	3.4590230276519716	2.8326	360.43900000000014	107553640	0.1785714	1066	GEN1066	False	True					GEN
1047	1066	Cc1cnc(C)n1-c1ccc(CN2CCOSC2Cc2ccc(C#N)cc2)cc1	7.8739524	0	0.7738455772399906	0.5897575176560674	3.4356086517812425	4.410020000000004	404.53900000000016	16308040	0.13559324	1067	GEN1067	False	True					GEN
1048	1067	NC(=O)CSc1ncc2c(n1)-c1cc(C(F)(F)F)sc1C2	6.938700999999999	0	1.0733120441436768	0.591728952185372	3.130819747753124	2.7055000000000007	331.34400000000005	71296344	0.090909064	1068	GEN1068	False	False	-6.4	68.13578260869565	-31.10369565217392	179.32565217391303	GEN
1049	1068	CCCC1=C(c2cccnc2NC(=O)c2ncccc2-c2ccncc2)CC(C)(Cl)NC1=O	7.9828095	1	1.0193879127502443	0.4049034558616662	3.5787955074795086	4.819500000000004	461.95300000000015	142497611	0.19672126	1069	GEN1069	False	True					GEN
1050	1069	CC1CN(c2cc(Nc3ccc(C(=O)N4CCN(C)CC4)cc3)n3ncc(C(N)=O)c3n2)CC(C)O1	8.021171	0	1.2320535659790035	0.5506606531419471	3.4235996612470885	1.5730000000000004	492.5840000000004	88585658	0.0869565	1070	GEN1070	False	True					GEN
1051	1070	O=c1[nH]nc(-c2ccnc(NC3CCC3)c2)n1-c1ccc2cccnc2c1	8.18474	1	0.9602171421051028	0.5850249097305972	2.5526038586247783	3.135200000000001	358.40500000000014	53323986	0.0	1071	GEN1071	False	False	-7.2	65.05979310344827	-27.948206896551717	178.2311724137931	GEN
1052	1071	COCC1=Cc2cnc(n2C2CCNCC2)C(c2ccc(OC)nc2)=C1OC(C)(C)C#N	8.396993	0	0.811238479614258	0.7127707795604872	4.309021095930008	3.3327800000000023	435.5280000000001	121363232	0.13157892	1072	GEN1072	False	False	-5.7	49.01415151515153	-12.042242424242424	182.56678787878792	GEN
1053	1072	NC(=O)c1cc(N2CCN(c3nc4cc(C(F)(F)F)ccc4o3)CC2)[nH]n1	7.433722	0	0.9025774002075196	0.7202412567684537	2.9137577432145387	1.9952	380.33	128123804	0.046153843	1073	GEN1073	False	False	-7.1	69.76469999999998	0.8851666666666663	196.5090333333333	GEN
1054	1073	CC12CCC3c4ccc(C(=O)O)cc4C(O)CC3C1CCC2C(N)=O	7.959352	1	1.5852899074554443	0.7683860115947215	4.04077427485859	2.8333000000000017	343.42300000000006	68393333	0.04347825	1074	GEN1074	False	True					GEN
1055	1074	Cc1c(C(=O)N2CCCC2CO)cc2c(=O)n(Cc3ccc4c(C)noc4c3)c(=O)[nH]c2c1C	7.699704	0	0.7838889598846439	0.4803902361771267	3.3017863495771933	2.40146	462.5060000000003	112293151	0.10144925	1075	GEN1075	False	True					GEN
1056	1075	NC(=O)c1c(F)c(NC(=O)Nc2nc3ccc(F)cc3s2)cc2c1OCC2	8.138314999999999	1	1.1985379219055172	0.6381417153191212	2.6601581480728385	3.2523	390.371	16897795	0.12903225	1076	GEN1076	False	False	-8.0	67.55154838709679	-30.97422580645161	179.01306451612905	GEN
1057	1077	Cc1ccncc1-c1nc(-c2cc(F)c(C#N)c(F)c2)cnc1N	7.579353999999999	1	0.8246993064880375	0.781795555787362	2.6882539291335306	3.246100000000001	323.306	56869735	0.0	1078	GEN1078	False	False	-6.6	66.1455	-28.62384615384616	179.13326923076923	GEN
1058	1078	Nc1ncccc1-c1cc2c(cn1)[nH]c1ncc(-c3ccc(C4(N)CCC4)cn3)cc12	7.932632400000001	0	0.8469436168670654	0.4131424302586079	2.9708652420639368	4.155200000000002	407.48100000000017	91575758	0.050000012	1079	GEN1079	False	False	-8.0	62.570222222222185	7.200055555555554	196.63547222222226	GEN
1059	1079	CC1CCN(C(=O)NC(C)c2cccc3ccccc23)C1	7.0139103	1	1.5177128314971924	0.8883338569466777	2.601412280813239	3.952200000000003	282.38700000000006	86880560	0.06818181	1080	GEN1080	False	True					GEN
1060	1080	O=C1C=C(F)c2nccc(C3(C(=O)Cn4cc(CO)nn4)CCC3)c2C1n1ccnc1	7.753578	0	0.7543800830841061	0.6404657589615526	4.122891564731547	1.5353999999999992	422.4200000000001	118196868	0.14864868	1081	GEN1081	False	True					GEN
1061	1081	CC(CN1CCOCC1)N1c2cnccc2NC(=O)C2C(C3CCCCC3)NC(=O)C21	7.878425599999999	0	0.7817761421203615	0.7595725571190249	4.1891698634522685	1.6243000000000003	427.5490000000003	127823578	0.11290324	1082	GEN1082	False	True					GEN
1062	1082	COCC#Cc1cccc(C2=CCN(C(=O)c3ccccc3)CC(c3ccc(S(C)(=O)=O)cc3)C2)c1	8.514872	1	0.9398255825042724	0.4732682501009064	3.1251264985305323	4.801300000000005	499.6320000000003	87235684	0.17741936	1083	GEN1083	False	True					GEN
1063	1083	COCC(NC(=O)C1CC12C(=O)Nc1ccccc12)(C(N)=O)c1nccnn1	7.214765499999999	0	0.9940205097198485	0.5933619315899386	4.606673719446055	-0.7751999999999988	382.38000000000017	135632743	0.16417909	1084	GEN1084	False	True					GEN
1064	1084	CNc1nc(N2CCNCC2)nc2ncc(CNc3ccc(C(F)(F)F)cc3F)c(C)c12	8.094593	0	0.7974133014678957	0.514437072275868	2.91751866547286	3.554520000000001	449.4560000000001	130196950	0.06779659	1085	GEN1085	False	False	-8.0	51.891514285714294	-13.430657142857143	185.79734285714287	GEN
1065	1085	CCn1cc(C2CNCC3C4CNC(Cc5ccccc5)(Cc5ccccn5)C4CN(C)C23)cn1	8.396338	0	1.3535627365112308	0.5801900157462757	4.745430841121242	2.974800000000002	470.6650000000001	50952406	0.12962961	1086	GEN1086	False	True					GEN
1066	1086	N#Cc1cc(CC(=O)N2CCCC2C(=O)N2CCCC2C(=O)c2ccccc2)cc(-c2ccccc2)c1	8.453004	0	0.9734159946441654	0.4709207473042818	3.1513199759569144	4.632680000000004	491.5910000000002	57076095	0.07142854	1087	GEN1087	False	True					GEN
1067	1087	CC(=O)Nc1cnccc1C1CC(C)C(OC(C)=O)C(N)C1	7.9756474000000015	0	0.9701402664184569	0.8305775570794418	3.7456433631904735	1.8125	305.3780000000001	141380342	0.111111104	1088	GEN1088	False	True					GEN
1068	1088	COc1ncc(CC2CCCN2C)cc1-c1ccc(CC(N)C#N)cc1C(=O)O	7.206263499999999	1	0.9474678516387938	0.7416568549229832	3.523301188739904	2.48548	394.47500000000014	135537659	0.15625	1089	GEN1089	False	True					GEN
1069	1089	O=C(c1cc2cc(Cl)ccc2[nH]1)N1CCN(CCCNc2cnccn2)CC1	6.6476482999999975	0	0.8221620082855221	0.6241773095854904	2.403900039972232	2.8713	398.89800000000014	56968976	0.03571427	1090	GEN1090	False	False	-6.8	68.61013333333332	-11.089066666666668	196.0675333333334	GEN
1070	1090	CC(CN(C)C)n1cc(C2=C(c3c[nH]c4ccccc34)C(=O)NC2=O)c2ccccc21	7.1724505	0	1.0495745658874511	0.4898828679489924	3.1398004808154623	3.812400000000002	412.49300000000017	18947167	0.07407409	1091	GEN1091	False	True					GEN
1071	0	CN1C=C(C2=CN=C(N=C21)N)C3=CC=C(C=C3)C4=NC(=CC(=O)N4C)N5CCNCC5	7.883999999999999	0	0.965	0.52	2.838	1.388	416.489	11420967	0.0333333	1092	GXA0			-8.1	49.944764705882356	-11.591882352941177	178.37079411764702	GXA	0.0
1072	1	CC1=CN=C2CN(CCC2=N1)C3=CC(=C(C=C3)C(=O)N4CCC5=C(C4=NOC=C5)C)NC	8.062999999999999	1	0.768	0.804	4.3210000000000015	3.409	430.512	138613028	0.16666669	1093	GXA1			-8.3	50.08633333333332	-12.795666666666667	183.711393939394	GXA	0.0
1073	2	CC1=C2C(=CC(=C1)C3=CC(=CC=C3)N4CCN(CC4)C)NCN2C5=NC(=CN=C5)N	7.852	0	1.014	0.6970000000000001	2.957	3.307	401.518	91432883	0.0	1094	GXA2			-8.3	50.719787878787876	-11.971848484848485	185.6200606060605	GXA	0.0
1074	3	C1CC(=C(N1)C(=O)C(F)(F)F)C2=CN=C3C(=C2)C=CC(=C3)C4=CC(=NC=C4)C(=O)N	8.722999999999999	1	1.669	0.6859999999999999	2.997	3.232	412.371	3713935	0.18181819	1095	GXA3			-7.9	50.1940303030303	-12.11539393939394	183.75903030303039	GXA	0.0
1075	4	C1=CC(=CC(=C2CCNC2=O)NC1=C3C=C4C=CNC4=C3)NC(=O)C5=CC=NC=C5	8.013	0	0.931	0.5539999999999999	3.684	0.486	397.4380000000001	5331103	0.11538458	1096	GXA4			-8.1	50.036	-12.67820588235294	180.32364705882355	GXA	0.0
1076	5	CC(=O)NC1=NC=C(C=C1)C2=CC=C(C=C2)C(=O)N3CC4=C(CC3)C=C5C(=N4)C=NN5	8.943999999999997	0	1.239	0.5379999999999999	2.628	3.177	412.453	91890414	0.03571427	1097	GXA5			-8.3	51.77681818181818	-14.180181818181815	185.9460606060606	GXA	0.0
1077	6	C1CCC(C1)N2C3=C(C=CC(=O)C3)C4=CN=C(N=C42)NC5=NN=C(C=C5)N6CCNCC6	8.15	0	0.7	0.652	3.222	2.628	430.516	136635510	0.07017541	1098	GXA6			-8.3	50.825323529411754	-13.642705882352939	183.3757352941177	GXA	0.0
1078	7	CCN1CCC(CC1)NC2=CC3=C(C(=O)N=C3C=C2)C(=C4C=CC(=CC4=O)C)NC(=O)N	8.111	0	0.616	0.597	3.259	0.901	433.512	136650377	0.1267606	1099	GXA7			-7.9	48.28527777777778	-11.033555555555555	182.51277777777776	GXA	0.0
1079	8	C1CNC(=O)C2=C1NC(=C2)C3=CC4=C(C=C3)C(=O)N(C=C4)CC5=CC(=CC=C5)F	7.9860000000000015	0	1.051	0.565	2.584	3.47	387.414	90516253	0.07017541	1100	GXA8			-8.0	51.38432258064516	-13.11216129032258	186.6383225806451	GXA	0.0
1080	9	CC1=CC2=NC(=CN=C2C=C1)C3=CN=C(N=C3)NC4=CC5=C(C=C4)N=NN5	7.975	1	1.07	0.511	2.752	3.41	354.3769999999999	103204229	0.05405408	1101	GXA9			-7.9	51.632310344827566	-12.776379310344828	185.93765517241368	GXA	0.0
1081	10	C1CC(C1)CNC(=O)C2=CC(=CN2)NC3=NC=NC4=C3C=CC=C4C(=O)N	8.356	1	1.564	0.534	2.622	2.33	364.409	18998524	0.081632674	1102	GXA10			-8.1	51.15871874999999	-11.828718749999998	185.49565625	GXA	0.0
1082	11	CNC1=NC(=NC(=N1)N2CCC3(CC2)CC(=O)NC3)N4C=C(C=N4)C5=CC(=CC=C5)OC(F)(F)F	8.465	0	1.692	0.564	3.556	2.7710000000000004	488.474	136247095	0.09722221	1103	GXA11			-8.8	52.19759459459461	-14.317486486486482	185.20781081081088	GXA	0.0
1083	12	C1CN(CCC1C2=CC(=NC=C2)C(F)(F)F)C3=NC(=NC(=N3)N4CCOCC4)N5CCOCC5	8.176	0	0.7090000000000001	0.657	2.802	2.343	479.507	1089222	0.021739125	1104	GXA12			-8.4	50.172205882352934	-13.172529411764707	181.59867647058832	GXA	0.0
1084	13	C1CC2(CCN1C(=O)NC3=CC=C(C=C3)C(=O)NCC4=CC(=NC=C4)N5C=CC=CC5=O)C=NC=C2	7.8820000000000014	1	0.644	0.581	3.451	3.375	482.544	144172608	0.1449275	1105	GXA13			-8.2	51.75047368421054	-13.62628947368421	185.83242105263162	GXA	0.0
1085	14	C1=CC(=CC(=C1)Br)CC2=C(C3=NC4=C(N3C2)C=CNC4=O)C(=O)N	7.805	0	0.387	0.722	3.087	1.982	385.221	2887955	0.12727273	1106	GXA14			-8.0	49.35092592592592	-9.985037037037038	183.6981851851852	GXA	0.0
1086	15	CC1=NN=C(O1)C2=C(C=C(C=C2)N)C3=CC(=NC=C3)NC(=O)C4=NC=C(C=C4)F	8.616	0	1.574	0.512	2.5810000000000004	3.4760000000000004	390.378	11618129	0.04444444	1107	GXA15			-7.9	50.276625	-11.647375000000002	184.29134375	GXA	0.0
1087	16	CCN(C)C1=CC2=C(C=C1)C=C(C=C2)C3(C(=O)NC(=O)NC3=O)C4=CC=CC=C4	7.865	0	1.133	0.675	2.582	2.948	387.439	91610079	0.12499994	1108	GXA16			-8.2	49.10783870967742	-10.750225806451613	181.43838709677414	GXA	0.0
1088	17	C1CN(CCC1N2CCC3=C2C=C(C=C3)F)C4=NN=C(C=C4)C5=CN(N=C5)CC(=O)N	8.158999999999999	0	1.327	0.677	2.702	1.996	421.48	89628038	0.0	1109	GXA17			-7.9	51.88315151515151	-14.377121212121212	184.34003030303032	GXA	0.0
1089	18	CN1CCC2=C(C1)SC(=N2)NC(=O)C3=CC(=CC=C3)NC4=CC=C(C=C4)C(=O)N	7.907999999999999	1	1.5730000000000002	0.603	2.26	3.2260000000000004	407.499	88561503	0.017241358999999998	1110	GXA18			-8.0	50.87248484848485	-12.115454545454545	188.57818181818178	GXA	0.0
1090	19	CN(C)C(=O)N1NC(=NC2=C1C=CC=N2)NC(=O)C3=CC(=NC(=N3)N4CCOCC4)N5CCOCC5	7.9129999999999985	0	0.7559999999999999	0.595	3.248	-0.031	496.532	102520960	0.100000024	1111	GXA19			-8.5	50.551763157894726	-12.941736842105268	185.26094736842109	GXA	0.0
1091	20	CN1CCCC2=C1C3=C(C=CC(=C3)Cl)C(=O)C4=C2CN(CC4)CC=CC5=NN=C(C=C5)C(=O)N	9.151	0	2.458	0.623	3.245	3.196	475.98	18919022	0.109375	1112	GXA20			-8.1	52.77272222222224	-14.113277777777775	186.83633333333333	GXA	0.0
1092	21	C1CNC(=O)C2=C1C=C(C=C2)C(=O)NCCC3CCN(CC3)C4=CC=CC5=NC=NC5=N4	8.102	1	1.275	0.644	2.643	2.299	430.512	24990034	0.053571403	1113	GXA21			-7.9	51.920088235294116	-13.055470588235295	186.07858823529406	GXA	0.0
1093	22	C1COCCC1C2=CN=C(N=C2C3=CC=CC=C3)NC(=O)C4=CC=CC=C4C(=O)N	7.945	0	1.388	0.68	2.384	3.389	402.454	49803681	0.13461536	1114	GXA22			-8.3	60.52621212121212	4.592212121212121	198.5552727272728	GXA	1.0
1094	23	CC(C)C1=NN2C(=C(C=N2)C3=NC(=NC=C3)OC4=CC=CC=C4C(=O)N)C=C1	8.281	0	1.264	0.575	2.789	3.201	374.404	144443159	0.13461536	1115	GXA23			-8.0	63.639733333333346	6.0116	196.33673333333329	GXA	1.0
1095	24	CN1C2=C(C=C(C=C2)C3CCN(CC3)C4=NN=C(C=C4)C(F)(F)F)N=C1N	8.318999999999999	0	1.87	0.743	2.678	3.3480000000000003	376.386	42668320	0.01886791	1116	GXA24			-8.4	64.072	5.692965517241378	196.7230344827585	GXA	1.0
1096	25	C1COCCN1C2=NC=CC(=N2)C3=CC(=C(N=C3)C4=CC(=CC=C4)C(=O)N)C(F)(F)F	7.973	0	0.986	0.685	2.553	3.16	429.402	90313203	0.018518507	1117	GXA25			-8.1	63.55781818181819	5.6851818181818174	196.925696969697	GXA	1.0
1097	26	C1CN(CCN1)C2=NC=CC(=C2)C3=NC(=NC=C3)NC4=CC5=C(C=C4)NN=C5	7.85	0	1.181	0.507	2.584	2.568	372.436	18697935	0.0	1118	GXA26			-8.2	64.87554838709677	6.1777096774193545	196.2120967741936	GXA	1.0
1098	27	CN1CCC(CC1)C2(C(=O)NC(=O)NC2=O)C3=CC=C(C=C3)OC4=CC=CC=C4	7.826	0	0.8959999999999999	0.779	2.583	2.425	393.443	56679764	0.047618985	1119	GXA27			-8.3	59.74990322580646	4.0367096774193545	199.05741935483871	GXA	1.0
1099	28	CC1=CC=C(C=C1)CC2=CN3C(=C(C=N3)C4=NC5=NC(=O)C=CC(=C5C4=O)O)NC2=O	8.487	0	0.961	0.526	3.3080000000000003	1.7	413.393	135651852	0.14516133	1120	GXA28			-8.3	63.52924242424242	5.394878787878787	197.15018181818184	GXA	1.0
1100	29	CNC1=NC(=CC2=CN=C(N=C21)N)C3=CC(=CC=C3)OC(F)(F)F	8.356	1	0.8740000000000001	0.764	2.594	3.214	335.289	22643222	0.047619045	1121	GXA29			-8.1	61.9781111111111	3.9029259259259255	197.4997407407407	GXA	1.0
1101	30	COC1=C(C=NC=C1C2=NC(=O)C3=C(NOC3=C2)C4=CC=CC=C4F)C(=O)N	7.947999999999999	1	1.369	0.56	3.055	2.443	380.335	133794949	0.122807026	1122	GXA30			-8.2	62.676419354838714	4.9823870967741914	197.035129032258	GXA	1.0
1102	31	CN(CC(=O)NC1CCC2(CC1)OC3=C(C=C(C=C2C3=O)C(=O)N)Cl)C4=CC=CC=C4	7.8210000000000015	0	1.354	0.742	3.966	2.582	441.915	91477405	0.15714288	1123	GXA31			-8.1	62.008941176470614	4.880970588235296	197.544411764706	GXA	1.0
1103	32	CN(C)C(=O)N1CCC(=CC1)C2=CC3=C(NNC3=C4C=CC(=C)C=C4)C=C2	9.18	1	1.254	0.8170000000000001	3.266	1.954	360.461	71193949	0.16923076	1124	GXA32			-8.3	67.9946551724138	5.01258620689655	196.06310344827583	GXA	1.0
1104	33	C1CC(CCC1NC2=NC=C3CC(=CC4=C3C(=CC(=C4)F)F)N2)O	7.888	1	0.78	0.742	4.189	2.903	331.366	143569842	0.22222221	1125	GXA33			-8.2	62.27944444444444	4.648666666666665	196.83840740740746	GXA	1.0
1105	34	C1CC(C1)(C2=CN=C(C=C2)C3=CN=C(N=C3)N)C4=NC(=CC=C4)N5CCC(CC5)N	8.054	0	1.005	0.6920000000000001	2.92	2.9130000000000003	401.518	94672432	0.069767475	1126	GXA34			-8.1	63.40276470588236	6.287941176470588	196.49588235294118	GXA	1.0
1106	35	CC1=CC(=NC(=C1CNC(=O)C2=CN(N=C2)CC3=CC4=C(C=C3)N(C(=O)C4=CC=C)C)C)N	8.263	1	0.6940000000000001	0.5710000000000001	3.033	3.0010000000000003	442.523	87310416	0.111111045	1127	GXA35			-8.0	62.61466666666667	4.755750000000002	197.51813888888896	GXA	1.0
1107	36	CC1=C(C=C(C=C1)C2=CN(C(=N2)CC3=NC(=O)C4=CNN(C4=N3)C)CC5CCCC5)C#N	8.557	0	0.851	0.525	3.14	3.4330000000000003	427.512	70708188	0.084745765	1128	GXA36			-8.2	65.55139393939393	3.706727272727273	196.0861818181818	GXA	1.0
1108	37	C1CCN(CC1)S(=O)(=O)C2=CC=C(C=C2)CNC(=O)C3=CC4=C(N3)C=CN=C4N5CCOCC5	7.813	1	0.499	0.5579999999999999	2.462	2.504	483.594	55858000	0.025316417	1129	GXA37			-8.2	63.15302777777778	5.998944444444442	196.98797222222214	GXA	1.0
1109	38	CCNC(=O)C1=CC(=CC(=C1)NC2=NC(=O)C3=C(N2)C4(CCOCC4)OC3)C(F)F	8.094	0	1.15	0.687	3.657	2.737	420.416	70886886	0.112676084	1130	GXA38			-8.6	62.160454545454556	4.575363636363637	197.2846363636364	GXA	1.0
1110	39	CCC1=C(N(N=C1)C2=NC(=CC(=N2)C)C)C3=CC4=C(C=C3)C(=NN4)N	7.8679999999999986	1	0.531	0.6	2.763	2.967	333.399	81913050	0.0625	1131	GXA39			-8.0	63.04275000000001	4.77725	197.16821428571427	GXA	1.0
1111	40	CC(C)NC1=NC=CC(=N1)C2=CN(C=C2C(=O)N)C3=CC=C(C=C3)C(C)(C)O	8.346	0	1.631	0.61	2.783	3.0810000000000004	379.464	117987330	0.13207543	1132	GXA40			-8.1	63.937375	4.59290625	196.6338125	GXA	1.0
1112	41	C1CCC2=C(C1)C3=C(O2)C(=NC(=N3)N)NC(=O)C4=CC5=C(C=C4)NN=C5	7.8210000000000015	1	1.065	0.512	2.841	2.812	348.366	23570376	0.1509434	1133	GXA41			-8.3	68.07483333333333	3.350966666666667	195.6017	GXA	1.0
1113	42	C1CN(CC=C1C2=CC(=CC(=C2)C3CC3)C(=O)O)C(=O)CC4=CC=C(C=C4)N5C=NNC5=O	8.922	0	1.186	0.608	2.827	2.995	444.491	91100526	0.125	1134	GXA42			-8.0	62.430314285714296	8.182171428571428	196.25345714285717	GXA	1.0
1114	43	CN1CCC(CC1)NC(=O)C2=CC3=C(NNC3=C4C=CC=CC4=N2)C5=CC=CC=C5	8.266	1	0.5720000000000001	0.722	3.035	1.041	399.4980000000001	144555478	0.119402945	1135	GXA43			-8.0	62.93527272727273	6.9236666666666675	196.56636363636363	GXA	1.0
1115	44	CC1=C(C=CC(=C1)C2=C(C(=CC3=CC2=NN(C3=O)C4CCCC4)C(=O)N)F)F	7.805	0	1.075	0.882	3.769	3.417	383.398	122279911	0.17543858	1136	GXA44			-8.1	63.32560000000001	4.9412	196.47350000000003	GXA	1.0
1116	45	C1CN(CCC1N2CCC3=C2C=C(C=C3)N4C=NN=C4)CC5=CC=C(C=C5)F	7.9060000000000015	0	1.039	0.698	2.472	3.434	377.467	22038231	0.0	1137	GXA45			-8.2	63.913035714285705	6.374285714285714	195.8803214285713	GXA	1.0
1117	46	C1CNCCC1CNC(=O)C2=C3CCC(=CC4=C3C=CNC4=O)C(=C2)Cl	9.236	0	0.939	0.764	4.194	2.5580000000000003	371.86800000000005	120412713	0.111111104	1138	GXA46			-8.0	62.4559655172414	4.653551724137931	197.30862068965519	GXA	1.0
1118	47	C1CN2CCC1(CC2)C3=CC(=CC=C3)N4CCN(CC4)C(=O)CC5=CC=C(C=C5)F	8.462	1	0.7290000000000001	0.777	3.132	3.454	407.533	4650599	0.04444444	1139	GXA47			-8.0	59.15186666666668	3.175533333333333	200.28453333333331	GXA	1.0
1119	48	CC(=O)N1CCC(CC1)NC(=O)NC23CC4CC(C2)CC(C4)C3	8.232999999999999	0	1.017	0.82	3.55	2.265	319.449	12000797	0.0	1140	GXA48			-7.8	67.97244	-30.662920000000003	179.09163999999996	GXA	2.0
1120	49	CC(=O)NCCC1=CC2=C(C3=C(C(=O)NO2)C=CC(=C3)F)NC1=CC(=C4C=CC(=O)C=C4)O	7.772	1	0.742	0.525	3.754	2.616	449.4380000000001	67785912	0.11764705	1141	GXA49			-8.1	67.46162162162166	-30.970189189189192	177.23521621621623	GXA	2.0
1121	50	CC(=O)N1CCC(CC1)C2=C(C(=NC=N2)C3=CC=C(C=C3)F)C#CC4=CN=C(C=N4)N5CCNCC5	7.82	0	0.8240000000000001	0.5710000000000001	3.026	2.608	485.567	112858397	0.055555522	1142	GXA50			-7.8	66.00121621621622	-30.140324324324325	180.90659459459462	GXA	2.0
1122	51	CN1C(=C(N=N1)C2=C(C=C(C=C2)F)F)C3=CC4=C(C=C3)C5(CCOCC5)C(=O)N4	7.665	1	1.1840000000000002	0.721	3.374	3.428	396.397	60235899	0.1076923	1143	GXA51			-8.0	67.90666666666668	-31.53966666666668	179.07443333333333	GXA	2.0
1123	52	CN1C=C(C2=NC3=CC=CC=C3C(=C2C1)NC(=O)C4=CN=CC=C4)C(=O)N5CCN(CC5)CCO	7.645	1	1.233	0.584	2.837	1.805	472.549	144368736	0.104477584	1144	GXA52			-7.8	66.22272972972974	-30.186432432432426	180.43600000000004	GXA	2.0
1124	53	CNC(=O)C1=NC=C2C=C(C(=CC2=C1)F)C3=CN=C(N=C3N4CCC(CC4)C(=O)N)N5CCOCC5	7.651	0	0.467	0.55	2.892	1.729	493.543	89627985	0.07462680000000001	1145	GXA53			-8.4	64.11830769230771	-28.379128205128197	178.81561538461543	GXA	2.0
1125	54	CC1=CN2C(=O)C=C(N=C21)C3=NC(=CC=C3)NC(=O)C4=CC(=CC(=C4F)F)C5NNN5	8.602	0	1.7619999999999998	0.506	3.419	1.778	423.383	9194836	0.1875	1146	GXA54			-9.0	67.40602857142856	-30.661600000000004	180.00508571428568	GXA	2.0
1126	55	C1CCN(CC1)CCNC(=O)C2=CN=C(N=C2C3(CC3)C(=O)N)NC4=CC(=CC(=C4)Cl)Cl	8.019	1	0.902	0.5379999999999999	2.727	3.26	477.396	108975941	0.06557369	1147	GXA55			-7.7	65.82788888888888	-28.9015	180.39469444444444	GXA	2.0
1127	56	CNC(=O)N1CCC(=CC1)C2=NC(=C(N2)C)C3=C4C=C(NC4=NC=C3)C5=CCN(CC5)C	7.757999999999999	0	1.04	0.593	3.333	3.409	431.544	128679028	0.035087705	1148	GXA56			-7.9	64.27280000000002	-28.081371428571426	180.80797142857142	GXA	2.0
1128	57	CCC1=C2C=C(C(=O)N(C2=NC(=N1)N)C3CCC(CC3)O)C4=CN=C(C=C4)N5CCN(CC5)C	7.92	1	0.838	0.606	2.867	2.226	463.586	134163847	0.029411733	1149	GXA57			-8.5	65.7250810810811	-29.835297297297306	179.3271621621621	GXA	2.0
1129	58	CC1=C(C=C(C=C1)NC(=O)C2=CC(=NC=C2)NC)C3=CC(=NC(=N3)N4CCOCC4)N5CCOCC5	7.91	1	0.8270000000000001	0.541	2.624	2.814	489.58	132178625	0.03571427	1150	GXA58			-8.0	64.76528947368422	-29.281236842105265	179.28881578947366	GXA	2.0
1130	59	C1CC(=O)NC2=C1NC(=N2)C3=NC=NC4=C3C=NN4C5=CC=CC=C5	8.374	0	1.105	0.586	2.8080000000000003	2.09	331.339	135531173	0.055555522	1151	GXA59			-7.7	67.18707407407408	-30.77659259259261	178.90903703703705	GXA	2.0
1131	60	CC1=C(C(=NC=C1)C2=NC(=NC=C2)NC3=NC4=CC=CC=C4N3)C(=O)N5CCN(CC5)C	7.802	1	1.052	0.515	2.66	2.855	428.5	59369364	0.03571427	1152	GXA60			-7.7	67.79564705882355	-33.0045	178.64520588235297	GXA	2.0
1132	61	C1COCCN1C2=NC(=O)C3=C(S2)C(=CN=C3NC4CCC(CC4)N)C5=CC=CC=C5	8.102	0	0.948	0.647	2.735	3.237	437.569	136261378	0.078125	1153	GXA61			-7.6	66.51100000000001	-31.40805882352941	180.22541176470588	GXA	2.0
1133	62	CN1C(=C2CNS(=O)(=O)C3=CC(=C(C=C32)Cl)F)C(=NC(=N1)N4CCOCC4)N5CCOCC5	8.136000000000001	0	0.7490000000000001	0.564	3.669	0.7609999999999999	498.968	55383060	0.173913	1154	GXA62			-7.6	66.03602941176469	-30.821382352941185	180.27250000000004	GXA	2.0
1134	63	CC1=C2C(=CC(=C1)C#N)N=C(N2C)C3=NC(=CC(=N3)N4CCOCC4)C5CCC(CC5)O	7.747999999999998	0	0.986	0.679	3.02	3.0660000000000003	432.528	66751737	0.084745765	1155	GXA63			-7.8	65.74581818181817	-29.903030303030306	179.2540909090909	GXA	2.0
1135	64	C1CC(=O)N(C2=C1N=C(N(C2=O)N)CC3=CC(=C(C=C3)F)F)CC4=CC(=CC=C4)F	7.903	0	0.647	0.665	2.765	2.445	414.387	141287296	0.09375	1156	GXA64			-7.7	64.01962499999999	-27.11428125	182.75734375	GXA	2.0
1136	65	CCC1=NC=CC(=C1)C2=NNC3=CC(=NC=C32)NC(=O)NCC4CC5(C4)COC5	8.477	0	0.976	0.619	3.499	3.13	392.463	92044863	0.068965495	1157	GXA65			-7.7	63.89781249999997	-26.62475	182.50528125	GXA	2.0
1137	66	CC1=CC(=CN2C1=NN=C2N3CCOC4=C(C3)C(=O)NON4)C5=C(C=CC(=C5)F)Cl	7.688	0	0.937	0.643	3.479	2.111	430.827	145574094	0.17894733	1158	GXA66			-8.5	67.70462500000001	-32.2245	179.38681250000005	GXA	2.0
1138	67	COC1=CC2=C(C=CN=C2C=C1)NC(=O)NC3=CC(=CC(=C3)F)C4CNNC4	7.834	1	0.534	0.557	2.678	3.218	381.411	75555403	0.14285707	1159	GXA67			-7.6	67.60846875000001	-31.53565625	178.64925000000005	GXA	2.0
1139	68	CN1CCC(CC1)N2CCC3=C(C2)N=C(N=C3NC4CCC(CC4)O)C5=CC=CC=C5F	7.959	0	0.75	0.7609999999999999	2.752	3.45	439.579	11951021	0.06779659	1160	GXA68			-7.8	66.46585294117646	-30.189000000000004	180.4327352941177	GXA	2.0
1140	69	CC1=C(C=CC(=C1)C2CNNC2)C(=O)NCC3=C(C=C(C=C3)F)Cl	7.818	0	1.127	0.797	2.552	2.909	347.821	131636007	0.020833313	1161	GXA69			-7.7	68.13777777777779	-30.89062962962964	179.2292962962963	GXA	2.0
1141	70	CS(=O)(=O)C1=CC=C(C=C1)C2=CC3=C(C=C2)N(C=C3CC(=O)N)C4=CC5=C(C=C4)OCO5	7.667000000000002	0	1.435	0.504	2.468	3.458	448.5	2157557	0.057971	1162	GXA70			-8.0	66.23429411764707	-29.71761764705882	179.65997058823532	GXA	2.0
1142	71	C1CNC(=O)C2=C1NC(=C2)C3=CC(=CC4=C3N=C(C=C4)N)C5=CC=NC=C5	8.119	1	1.258	0.514	2.833	3.16	355.401	24776678	0.0	1163	GXA71			-7.6	65.21690322580646	-28.90816129032258	180.11029032258065	GXA	2.0
1143	72	CNC(=O)NC1=NNC2=CC(=NC=C21)NC(=O)N3CCOC4=C3C=CC(=C4)Cl	7.9860000000000015	1	1.183	0.525	2.813	2.794	401.814	68340792	0.1267606	1164	GXA72			-8.0	66.657125	-30.6085625	179.22618749999995	GXA	2.0
1144	73	C1CN(CCC12C(=O)NCN2)C3=NC(=C4C(=C3)NN=C4N)OC5=CC=CC=C5Cl	7.724	0	0.7859999999999999	0.518	3.633	2.002	413.869	129134075	0.06578946	1165	GXA73			-8.4	66.44708823529412	-29.720617647058834	179.2431470588235	GXA	2.0
1145	74	CN1C=NC2=C(N=C(N=C21)C#CC3=C(C=CC(=N3)C(F)F)OC)C4CCC(CC4)O	8.154	0	1.595	0.664	3.381	3.123	413.42800000000005	10787981	0.10344827	1166	GXA74			-7.6	66.33770967741935	-29.875129032258073	179.60338709677418	GXA	2.0
1146	75	C1CN(CCC1(C2=C(C=C(C=C2)C3=CN4C=CN=C4C=C3)F)C(=O)NO)C(=O)C5CC5	7.624	1	0.981	0.5	2.845	2.9160000000000004	422.46	60148886	0.119402945	1167	GXA75			-8.3	66.46827272727272	-29.934575757575754	179.01060606060605	GXA	2.0
1147	76	C1CN(CCN1)C2=CC(=NC(=N2)N)NC3=CC=CC(=C3)NC(=O)C4=CC=C(C=C4)F	7.815	0	1.255	0.515	2.278	2.603	407.453	58716836	0.05769229	1168	GXA76			-7.6	63.588	-27.657971428571443	177.74251428571426	GXA	2.0
1148	77	C1CCC2=NC3=C(C=CC(=C3)Cl)C(=C2C1)NC4=NN=C(C=C4)C(=O)NCCN	7.94	0	0.6579999999999999	0.612	2.602	2.989	396.882	121666156	0.0925926	1169	GXA77			-7.7	63.27465624999999	-27.269531250000004	178.54721874999996	GXA	2.0
1149	78	C1C2CC3CC1CC(C2)C3OC4=CC5=C(C=C4)NC(=O)C(=C5)C(=O)N	7.64	0	0.804	0.902	3.683	2.83	338.407	57184387	0.07317078	1170	GXA78			-8.5	68.3092857142857	-31.241999999999997	179.08246428571425	GXA	2.0
1150	79	CN1CCC(CC1)N2CCC(CC2)N3C4=C(C(=N3)C)NC(=N4)C5=CC(=NC=C5)N6CCOCC6	7.937	0	1.168	0.636	2.948	2.698	464.61800000000005	118720891	0.03636366	1171	GXA79			-7.9	65.76957142857142	-30.205114285714288	178.9158	GXA	2.0
1151	80	C1CN(CCC12CN(CCO2)C3=CC=CC=N3)C(=O)C4=CC5=C(C=C4)NC(=O)C=N5	8.219	0	1.44	0.6990000000000001	3.13	1.83	405.458	138005616	0.06779659	1172	GXA80			-7.8	66.61832258064516	-30.67548387096773	178.9077741935484	GXA	2.0
1152	81	C1CN(CCN1C2=NC=NC3=C2C=CC=C3C(=O)N)C(=O)CC4=C(C(=CC=C4)C(F)(F)F)F	7.766	0	0.865	0.604	2.5660000000000003	2.778	461.419	89289371	0.0666666	1173	GXA81			-8.2	63.194771428571435	-26.047171428571424	183.37102857142844	GXA	2.0
1153	82	CC1=NC(=C2N1N=CN=C2N3CCC(CC3)N4C(=O)C(=NN4)C5=CC=CC=C5)C(F)(F)F	7.645	0	0.518	0.522	3.147	2.845	444.421	132299409	0.058823526	1174	GXA82			-7.8	68.10712121212123	-33.20081818181818	178.07330303030295	GXA	2.0
1154	83	CN1CCC(CC1)(C2=CC=C(C=C2)F)NC(=O)NC3=CC(=C4C(=C3)C=CN=C4)C(=O)N	8.422	0	1.0490000000000002	0.602	2.676	3.215	421.476	66798822	0.109375	1175	GXA83			-8.6	67.92197142857141	-31.223542857142853	179.8256857142857	GXA	2.0
1155	84	C1CN(CC2=C1C3=C(S2(=O)=O)C=CC(=C3)OCC4=C(C=C(C=C4)F)F)C(=O)C(=O)N	7.888	0	0.82	0.741	3.0610000000000004	1.76	434.42	44578452	0.123456776	1176	GXA84			-7.6	67.70821875000003	-31.392250000000004	180.178625	GXA	2.0
1156	85	C1COCCN1C(=O)C2=CC3=C(CNC(=O)N4C3=C(C=C2)N=C5C=CC(=CC5=C4)CCCN)C6CC6	7.819	0	0.573	0.6559999999999999	3.71	1.248	485.588	134304447	0.15068495	1177	GXA85			-7.7	65.99376923076922	-30.31202564102565	180.20628205128205	GXA	2.0
1157	86	CCC(=O)N1CCC(CC1)N2CCC(CC2)NC(=O)NC34CC5CC(C3)CC(C5)C4	8.339	0	1.34	0.74	3.723	3.12	416.61	24849910	0.038461506	1178	GXA86			-7.6	60.98162500000001	-25.3876875	178.05124999999995	GXA	2.0
1158	87	C1CC(CCC1CN)C2=CC3=C(CN2)C=NC=C3C4=CN=CC(=N4)N	7.8039999999999985	0	1.14	0.795	3.426	2.33	336.4430000000001	68679803	0.097561	1179	GXA87			-7.6	66.47723333333333	-29.60403333333334	180.06933333333333	GXA	2.0
1159	88	CC1=C2C=C(C=CC2=NN1)C3=NN=C(C=C3C4=CC=CC=C4)N5CCNCC5	7.6389999999999985	0	0.815	0.578	2.521	3.405	370.46	58475622	0.0	1180	GXA88			-7.8	65.10203333333334	-28.99773333333333	179.89246666666665	GXA	2.0
1160	89	CN1CCOCC2=C1N=C(N=C2N3CCOCC3)NC4=NC=CC(=N4)C5CC5	7.955	1	1.033	0.847	2.9560000000000004	1.6909999999999998	383.456	80823769	0.08928567	1181	GXA89			-7.6	64.0863448275862	-27.578724137931037	181.7762068965517	GXA	2.0
1161	90	CC1=NC(=C2N1N=CN=C2N3CCC4=NC(=NC=C4C3)NC5CCOCC5)C6=CC=CC=C6	8.107999999999999	0	0.914	0.516	2.9210000000000003	3.043	442.527	58397983	0.035087705	1182	GXA90			-7.7	64.19891176470588	-28.050411764705878	180.84420588235287	GXA	2.0
1162	91	CN1C=C(C2=NC3=CC=CC=C3C(=C21)N)CC4=CC5=C(N4)CCNC5=O	7.812	1	0.472	0.521	3.082	2.514	345.406	80648713	0.107142806	1183	GXA91			-7.7	67.6359	-31.741566666666664	179.38049999999996	GXA	2.0
1163	92	CC1=C2C(=CC(=C1)C3=C(NNC3=O)F)N=C(N2)C4=CC5=C(C=C4)OCO5	7.995	0	1.02	0.516	2.987	3.09	352.325	11495222	0.08620691	1184	GXA92			-7.9	67.44713793103449	-30.70489655172414	179.01706896551727	GXA	2.0
1164	93	C1CN(CCN1)C2=NC=C(C=N2)C3=CNC4=C3C=C(C=C4)C5=NC(=CS5)C	8.228	0	1.013	0.573	2.638	3.466	376.489	18697925	0.02000004	1185	GXA93			-7.8	68.70796551724139	-31.296965517241386	179.75158620689652	GXA	2.0
1165	94	COC(=O)N1CCC2=C(C1)C(=C3C4=C(C=CC(=C4)C5=CC=C(C=C5)OC)C(=O)N)NC3=NN2	8.882	0	0.939	0.665	3.762	2.418	445.479	143272524	0.19540232	1186	GXA94			-8.2	64.82332432432432	-28.01743243243243	180.6368108108108	GXA	2.0
1166	95	CC1=CC=C(C=C1)C(=O)N2CCN(CC2)C3=CC=CC(=C3)C4=C(NN(C4)C)C(=O)N	8.206	0	1.586	0.8079999999999999	2.6260000000000003	1.604	405.502	142995032	0.119402945	1187	GXA95			-7.9	67.68660606060607	-31.218151515151504	179.91784848484852	GXA	2.0
1167	96	C1CNCCC1CNC2=CC3=C(C=C2)C4=CC=CC5=C4C(=NC=C5C3=O)N	8.672	1	1.192	0.523	3.597	3.333	358.445	18353734	0.0869565	1188	GXA96			-8.3	64.47864516129032	-27.09987096774193	180.50403225806454	GXA	2.0
1168	97	C1=CC(=CC(=C1)O)NC2=NC(=NC=C2)NC3=CC(=CC(=C3)N4CCOCC4)N5CCOCC5	8.901	1	1.646	0.525	2.584	3.343	448.527	59789704	0.0	1189	GXA97			-7.6	61.855888888888856	-25.66441666666666	182.66302777777776	GXA	2.0
1169	98	CC1=C2C(=CC=C1)N=C(NC2=O)C3=CC4=C(C=C3F)OC5=C(N4)CCN(C5)C	7.638	0	0.698	0.679	3.127	3.389	378.407	58094193	0.13888889999999998	1190	GXA98			-7.9	67.73826666666668	-31.98346666666667	179.23609999999996	GXA	2.0
1170	99	CC1=NC2=C(C=CC=C2NC(=O)C3=CC4=C(N3)CCNC4=O)N=C1N	7.69	1	0.721	0.562	2.8280000000000003	1.3869999999999998	336.355	89783861	0.037037015	1191	GXA99			-7.7	66.63096666666667	-30.02633333333333	178.8991	GXA	2.0
1171	100	COC(=O)NC1=NNC2=CC(=NC=C21)NC(=O)N3CC4=C(C3)C=NC=C4	7.956	1	1.239	0.648	2.833	2.079	353.342	68752163	0.099999964	1192	GXA100			-7.7	68.1327931034483	-33.113758620689644	178.24575862068968	GXA	2.0
1172	101	CN1CCC(CC1)C2=CC(=C3C=C(NN3)C4=CC=CC=C4F)NC2=O	7.807	1	0.6829999999999999	0.77	3.137	1.884	340.402	134067301	0.171875	1193	GXA101			-7.6	61.497392857142856	-25.930107142857146	177.8007142857143	GXA	2.0
1173	102	C1COCCC1(C(=O)NO)S(=O)(=O)C2=C(C=C(C=C2)OC3=CC(=CC(=C3)F)F)F	8.017000000000001	1	1.018	0.5579999999999999	2.801	2.725	431.388	22485265	0.0	1194	GXA102			-8.0	68.39661290322583	-31.92054838709677	178.81090322580647	GXA	2.0
1174	103	CC1=CC(=O)N2N=C1N=C3C=C(N=C3C2)C4=CC(=CC(=C4)C(F)(F)F)OC	8.004	0	1.235	0.8109999999999999	4.211	3.161	374.322	132966247	0.14285707	1195	GXA103			-7.6	67.78218518518517	-31.04274074074073	179.54414814814808	GXA	2.0
1175	104	CN1CCC(CC1)NC(=O)C2=NN(C3=CC(=NC=C32)NC(=O)C4=CC=CC=C4)C(=O)N	8.463	0	0.999	0.583	2.582	1.4340000000000002	421.461	59749054	0.078125	1196	GXA104			-8.1	65.48942857142859	-28.574942857142855	179.94428571428574	GXA	2.0
1176	105	C1CC(C1)(C2=CSC(=N2)NC(=O)C3=C4C=CC(=NN3)N=C4C5=C(C=C(C=C5)F)F)N6CCOCC6	7.902	1	0.4970000000000001	0.562	4.245	2.079	496.543	135214453	0.123456776	1197	GXA105			-8.2	66.56754054054053	-30.404216216216213	179.31302702702698	GXA	2.0
1177	106	C1COCCN1C2=NC=C(S2)C3=NC(=NC(=N3)N4CCOCC4)C5=CC=CC(=C5)C(=O)N	8.326	0	0.86	0.612	2.694	1.4340000000000002	453.528	59829232	0.052631557	1198	GXA106			-7.6	63.191911764705885	-26.90547058823529	180.54261764705882	GXA	2.0
1178	107	C1COCCN1C2=NC(=O)C3=C(N2)C=CC(=C3)C4=CC5=C(C=C4)NN=C5	8.512	0	1.131	0.581	2.48	2.303	347.3780000000001	59686676	0.03174597	1199	GXA107			-7.9	67.993	-32.457	178.57414285714282	GXA	2.0
1179	108	C1CC(C1)(C2=CC=C(C=C2)C3=C(N4C=C5N=CC=CC5=NN4)N=C3N)OC(=O)C6=CC=CC=C6	7.624	0	1.111	0.5770000000000001	3.449	2.15	450.502	59437973	0.2537313	1200	GXA108			-7.7	67.18348648648649	-31.179891891891888	179.38262162162164	GXA	2.0
1180	109	CN1CCN(CC1)C2=CC(=CC=C2)OC3=C(C=C(C=C3)NC(=O)NC4=CN(N=C4)C)C(=O)N	7.796	1	0.677	0.5329999999999999	2.384	2.707	449.515	10185332	0.07042253	1201	GXA109			-7.7	64.90416216216217	-28.362270270270272	180.1782432432433	GXA	2.0
1181	110	C1CNCCC1C2=NC=C(C=C2)C3=CC4=C(C=CC(=C4)F)NC3=O	7.91	0	0.939	0.7609999999999999	2.501	3.196	323.371	28278946	0.0	1202	GXA110			-7.6	68.04153846153847	-30.96500000000001	178.8851923076923	GXA	2.0
1182	111	C1CN(CCN1)C2=CC3=C(C=C2)NC(=C3)C4=C5CCCNC5=NC=C4	7.7360000000000015	0	1.169	0.675	2.762	2.998	333.439	53921880	0.0	1203	GXA111			-7.6	67.44121428571428	-30.698464285714284	178.69285714285712	GXA	2.0
1183	112	C1CC(CCC1NC(=O)C2=NC(=C3C(=C2)C=NN3)F)C4=CC5=C(C=C4)OCN5	7.9129999999999985	1	0.757	0.606	3.107	3.315	381.411	71112268	0.140625	1204	GXA112			-7.8	68.75354838709679	-32.12267741935484	180.3882580645161	GXA	2.0
1184	113	C1CCC(C1)NC2=NC(=NC(=N2)NC3=NOC(=C3)C4=CC(=CC=C4)O)N5CCOCC5	7.963999999999999	1	0.8690000000000001	0.545	2.6860000000000004	3.167	423.477	10278161	0.106060624	1205	GXA113			-7.7	67.8776176470588	-33.130764705882356	178.48341176470592	GXA	2.0
1185	114	CC1=C2C(=NC(=NC2=NC=C1CN3CCC4=C(C3)N(N=C4)CCCCO)N)N5CCOCC5	7.785	0	0.7020000000000001	0.511	3.097	1.279	452.5630000000001	42669078	0.047618985	1206	GXA114			-7.6	63.49666666666667	-26.70575	182.29302777777787	GXA	2.0
1186	115	C1CNCCC1NC2=NC3=CC=NC(=C3C=N2)C4=CC5=C(C=C4)NN=C5	7.688	1	0.938	0.529	2.732	2.732	345.41	59024296	0.042553246	1207	GXA115			-7.7	65.63858620689655	-29.137034482758626	178.84403448275864	GXA	2.0
1187	116	C1CN(CCC1C2=NNN3C2=CC=C4C(=C3)C(=NN4)C5=CC=CC=C5)C	8.291	0	0.937	0.852	3.523	1.011	346.4380000000001	124175688	0.12903225	1208	GXA116			-7.6	63.68578571428571	-26.644964285714288	182.30257142857144	GXA	2.0
1188	117	C1CCC(CC1)NCC2=CN=C3C(=N2)C(=C4C=CC(=O)C(=C4)O)N=C3N	7.9060000000000015	0	1.3969999999999998	0.7659999999999999	3.233	1.91	351.41	139321222	0.18333328	1209	GXA117			-7.6	63.38990000000001	-26.06293333333333	181.29186666666664	GXA	2.0
1189	118	C1=CC(=C(C=C1C2=CC(=C(C=C2)C3=CC(=NC=C3)N)F)C(=O)N)F	7.697999999999999	1	0.6679999999999999	0.774	2.1790000000000003	3.375	325.318	24821001	0.0	1210	GXA118			-7.8	67.2407857142857	-30.691535714285717	178.55485714285714	GXA	2.0
1190	119	C1CN(CCC1N)C2=CC=C(C=C2)C(=O)NC3=C(N=CC4=CC=CC=C43)N5CCOCC5	7.7879999999999985	0	0.7709999999999999	0.66	2.4530000000000003	3.2510000000000003	431.54	118873278	0.035087705	1211	GXA119			-8.3	66.10057142857143	-30.009742857142854	179.9911714285714	GXA	2.0
1191	120	C1CN(CC(=O)C1)CC(=O)N2CCC(CC2)NC(=O)NC34CC5CC(C3)CC(C5)C4	8.357999999999999	0	1.091	0.7340000000000001	3.802	1.91	416.566	26558254	0.053571403	1212	GXA120			-7.7	61.52874999999999	-25.673874999999992	177.58700000000005	GXA	2.0
1192	121	CC1=NN(C(=N1)C2=CN3CCOC4=C(C3=N2)C=CC(=C4)N5CCCC5)C(=O)N	8.317	0	0.56	0.731	3.031	2.036	379.424	121545493	0.079365015	1213	GXA121			-7.6	60.78623333333334	-25.416999999999994	178.06783333333337	GXA	2.0
1193	122	CC1=CC(=CC(=C1)CNC(=O)C2=CC(=C(C=C2)C3CNNC3)OC)F	7.75	0	0.936	0.779	2.587	2.264	343.402	131635931	0.0	1214	GXA122			-7.7	67.91867857142857	-30.483321428571426	179.47017857142853	GXA	2.0
1194	123	C1CN(CCN1)C2=NC3=C(C=NN3C=C2)C(=O)NC4C5CC6CC(C5)CC4C6	7.86	0	1.382	0.848	3.941	1.693	380.496	30350605	0.018518507	1215	GXA123			-8.0	64.30076666666666	-26.80493333333333	182.70826666666667	GXA	2.0
1195	124	CC(=O)N1CCC2=C(C1)N=C(NC2=O)C3=C(N=C(C=C3)OC4CCOCC4)NC(=O)C(F)(F)F	7.608	0	0.7170000000000001	0.682	3.179	1.795	481.431	138505058	0.06849313	1216	GXA124			-7.8	65.73163888888891	-28.956805555555555	180.24027777777766	GXA	2.0
1196	125	CN(C)C(=O)N1N=CN=C1NC(=O)C2=CN=C(C3=C2OC4=C3C=CC(=C4)F)N5CCCCC5	8.052999999999999	0	1.023	0.508	3.07	3.484	451.462	24874673	0.0958904	1217	GXA125			-8.2	64.11014705882353	-27.68897058823529	179.17582352941173	GXA	2.0
1197	126	CN1CCC(CC1)NC(=O)NC2=NC=C3C(=C2)NN=C3C4(CCCC4)C5=CN(N=C5)CC(F)F	8.126	0	0.932	0.51	3.353	3.495	472.544	92044697	0.08955222	1218	GXA126			-7.6	66.7541081081081	-31.43010810810811	179.2413783783784	GXA	2.0
1198	127	CC1(CC2(C1)CCN(CC2)C3=CN=CC(=C3)C4(CC4)C5=CN=C(C=C5)N)C(=O)CN6C=C(C(=N6)N)C#N	7.911	0	1.023	0.529	4.0710000000000015	3.445	496.619	127732384	0.121212125	1219	GXA127			-8.0	66.60921951219514	-12.91739024390244	195.2463658536585	GXA	3.0
1199	128	C1=CC=C(C=C1)CNC2=NC3=C(C=NN3C=C2)C4=CC5=C(N4)CCNC5=O	8.162	1	1.35	0.523	2.785	2.622	358.405	60118328	0.055555522	1220	GXA128			-7.6	69.1259	-11.73806666666667	195.6670666666666	GXA	3.0
1200	129	C1CN(CCC1NC2=NC=CC(=N2)N3C=C(C=N3)Cl)C4=NC=C5C(=C4)C=CN5C(=O)N	8.245	0	1.216	0.503	3.037	2.673	437.895	58864181	0.0666666	1221	GXA129			-7.8	67.282	-11.296823529411762	195.96179411764717	GXA	3.0
1201	130	CC1=C(N=CC=C1)NC2=NC=CC(=C2)C3=NC(=NC(=N3)N4CCOCC4)N(C)C	7.626	0	0.807	0.7020000000000001	2.631	2.283	392.467	90456709	0.02000004	1222	GXA130			-7.8	68.03193333333334	-12.510566666666666	195.28393333333332	GXA	3.0
1202	131	COC1=C(C=C(C=C1)F)C2=CC(=NC=N2)C3=CC(=NC(=N3)N4CCOCC4)N5CCOCC5	8.329	0	0.7609999999999999	0.579	2.628	2.421	452.49	44251173	0.017241358999999998	1223	GXA131			-8.1	67.78518181818183	-12.905151515151514	195.29106060606063	GXA	3.0
1203	132	CC1=NOC(=C1)CNC(=O)N2CCC(CC2)OC3=CC=CC4=C3C=CC(=C4)C(=O)N5CCN(CC5)C	7.673999999999999	0	1.016	0.589	2.572	3.277	491.592	124209850	0.05633807	1224	GXA132			-8.1	70.74991891891895	-11.235810810810811	195.61583783783783	GXA	3.0
1204	133	C1CCN(CC1)CC2=CC3=NC(=C4C(=CNN4)NC(=O)CC5=CC=CC=C5)N=C3C=C2	7.876	0	1.07	0.691	2.727	1.403	414.513	145037481	0.109375	1225	GXA133			-7.8	72.11132352941176	-13.337852941176465	194.17700000000005	GXA	3.0
1205	134	CC1(CC(=CC2=NC(=CN21)CC(=O)N3CCC4=CN=C(N=C43)NC5=NC=CN=C5)C)C	7.812	0	1.085	0.698	3.539	2.881	416.489	70170367	0.13333327	1226	GXA134			-8.0	68.54109374999999	-12.18346875	195.6729375	GXA	3.0
1206	135	CC1=NN(C2=C1N=CN=C2N3CCN4C(=N3)C=CC(=N4)C5=CN=C(N=C5)N6CCOCC6)C	7.601	0	0.774	0.575	3.5980000000000003	0.708	445.491	121272368	0.07017541	1227	GXA135			-7.8	76.8848787878788	-10.846878787878788	195.15321212121208	GXA	3.0
1207	136	CC1=NC(=NC2=C1CN(CC2)C3=CC=CC=N3)NC4=NC(=NC(=C4F)C5=CC=CC=N5)N	7.627999999999999	0	1.131	0.504	2.954	3.06	429.463	25004871	0.05660379	1228	GXA136			-7.9	73.87462857142859	-10.490714285714287	195.7482285714286	GXA	3.0
1208	137	CN1C=C(C(=O)N(C1=O)C)S(=O)(=O)C2=CC=C(C=C2)N3CCC4=C(C3)C(=NC(=N4)N5CCCC5)N	7.689	0	1.494	0.545	2.878	0.452	497.581	45553104	0.07317078	1229	GXA137			-8.1	66.18075675675675	-11.994243243243243	196.37162162162159	GXA	3.0
1209	138	CN(C)C(=O)N1N=C(C2=C1C=C(C=C2)F)C3=CN=C(C(=N3)C(=O)NC4CC4)N5CCOCC5	7.974	0	0.612	0.643	2.9130000000000003	1.891	453.478	139310175	0.055555522	1230	GXA138			-7.6	66.30717647058822	-12.815558823529415	195.8578235294118	GXA	3.0
1210	139	CCN1CCCN(CC1)C2=NC(=CN=C2N3CCCCC3)C4=CC5=C(N4)CCNC5=O	8.056000000000001	0	0.769	0.785	2.901	2.28	423.565	56900039	0.06349199999999999	1231	GXA139			-7.6	66.93496969696969	-13.859303030303032	195.31609090909092	GXA	3.0
1211	140	CC1=CC(=C(C(=C1)C2=CN(N=N2)C3=CC4=C(CNC4=O)N(C3=O)C5=CC=CC=C5)C)F	7.795	0	0.753	0.5579999999999999	2.9560000000000004	3.085	415.42800000000005	7159384	0.09523803	1232	GXA140			-7.6	67.56665625000002	-13.61303125	194.98753125	GXA	3.0
1212	141	C1CCC2=CN=C(N2C1)C3=NC(=NC(=N3)N4CCOCC4)N5CCN(CC5)CC6=CN=CC=C6	7.742000000000001	0	0.934	0.562	2.8760000000000003	1.625	461.574	9888618	0.0	1233	GXA141			-7.9	69.3660882352941	-12.635941176470585	195.42617647058827	GXA	3.0
1213	142	C1CNC(=O)C2=C1NC(=C2)C3=NC=CN=C3C4CN(C4)C5=NC6=CC=CC=C6C=C5	7.6960000000000015	1	0.82	0.556	2.919	2.91	396.454	89784458	0.035087705	1234	GXA142			-7.6	66.279125	-12.012406250000002	196.2225625	GXA	3.0
1214	143	CS(=O)(=O)C1=CC=CC(=C1)C2=CC=C(C=C2)C3=CC=C(C=C3)C(=O)NCC4(CCOCC4)C(=O)N	7.687	0	0.6459999999999999	0.524	2.444	3.4360000000000004	492.597	61831019	0.0625	1235	GXA143			-8.2	74.83734210526316	-10.942342105263156	194.62994736842109	GXA	3.0
1215	144	CC1=NC=CC(=C1)C2=CC3=CN(C(=O)N=C3C=C2)C4=CC5=C(N4)CCNC5=O	7.768	0	0.361	0.5660000000000001	3.073	2.37	371.4	117262208	0.051724136	1236	GXA144			-7.7	68.01726666666667	-12.815499999999998	195.18373333333332	GXA	3.0
1216	145	CC1=C(C=C(C=N1)C#CC2=C(N=CN=C2N3CCOCC3)C)NS(=O)(=O)C4=C(C=C(C=C4)F)F	8.999	1	0.86	0.568	2.89	2.804	485.516	60141049	5.96e-08	1237	GXA145			-7.7	67.71857142857145	-12.402542857142858	195.72745714285716	GXA	3.0
1217	146	C1COCCN1C2=NC=CC(=C2)C3(C(=O)NC(=O)NC3=O)C4=CC=C(C=C4)OC5=CC=CC=C5	7.983	0	1.181	0.565	2.661	2.363	458.474	18377436	0.07692307	1238	GXA146			-8.2	64.83025000000002	-10.522833333333336	197.28897222222224	GXA	3.0
1218	147	C1CC(CCC1NC(=O)C2=CC=C(C=C2)N3C=NC4=C(C=NC=C43)C(=O)N)F	8.029	0	1.187	0.725	2.6710000000000003	2.53	381.411	72870492	0.09803921	1239	GXA147			-7.7	67.6011935483871	-13.345322580645163	194.57896774193557	GXA	3.0
1219	148	CN(C)C1=NC=C(C=C1)C(=O)NC2=CC=CC(=C2)COC3=CN=CC(=C3)C(=O)N	8.002	0	1.256	0.64	2.273	2.4730000000000003	391.431	124156294	0.060000002	1240	GXA148			-7.6	68.0525	-11.071375	195.4701875	GXA	3.0
1220	149	CCCC1=CC(=NN1)NC(=O)C2=CC(=NC=C2)NC(=O)C3=CC=C(C=C3)N4CCN(CC4)C	7.877999999999999	0	1.115	0.514	2.428	3.014	447.543	66589757	0.016129076000000003	1241	GXA149			-7.7	70.5304166666667	-11.373527777777774	195.66141666666667	GXA	3.0
1221	150	CC1=CN=C(N=C1C2=CC=C(C=C2)OC3=NC=CC(=C3)C(=O)N)N4CCC(CC4)N	8.141	1	0.6679999999999999	0.6709999999999999	2.539	2.6660000000000004	404.474	143998892	0.03571427	1242	GXA150			-8.0	66.77597058823528	-12.853529411764713	194.884	GXA	3.0
1222	151	C1CC(CCC1NC(=O)N2CCC(=CC2)C3=CC4=C(C=C3)C(=O)NC4)F	8.294	0	0.943	0.855	2.86	3.009	357.4290000000001	127776690	0.06779659	1243	GXA151			-7.6	67.57600000000001	-12.186250000000005	195.26414285714284	GXA	3.0
1223	152	CN1CCC(CC1)NC(=O)C2=NC(=CN=C2N)C3=CC(=NC=C3)COC4=CC(=CC(=C4)F)F	8.357999999999999	0	1.443	0.59	2.681	2.802	454.481	68241436	0.044776082	1244	GXA152			-8.5	69.39113888888889	-12.061527777777775	194.83197222222225	GXA	3.0
1224	153	CN1CCN(CC1)C2=NC(=C(C(=N2)NC3=CC4=C(C=C3)C(=NN4)F)NC)C(=O)N(C)C	7.872999999999998	1	1.038	0.5660000000000001	3.039	1.731	427.48800000000006	68035580	0.05633807	1245	GXA153			-7.6	63.45502941176472	-8.157235294117651	199.73338235294116	GXA	3.0
1225	154	CC(C)N1CCN(CC1)C2=NC3=C(C=NN3C=C2)NC(=O)C4CN(C4)C5=NC=C(C=C5)C(F)(F)F	7.8820000000000014	0	2.036	0.5920000000000001	2.852	2.748	488.518	142789980	0.06349199999999999	1246	GXA154			-7.6	77.83177777777777	-11.625388888888883	194.3531388888889	GXA	3.0
1226	155	C1CNC(=O)C2=C1NC(=C2)C3=CC4=NC(=C5C=CC=C5)OC4=NC=C3	8.219	1	0.779	0.825	4.192	1.253	330.347	142916869	0.16666669	1247	GXA155			-7.6	72.0492962962963	-12.45048148148148	194.37211111111114	GXA	3.0
1227	156	CCC(=O)OC1CC(C1)NC(=O)C2=CC=C(C=C2)NC(=O)N3CC4=C(C3)C=C(C=C4)N5N=CC=N5	7.792999999999998	0	1.271	0.53	2.765	3.029	474.521	69441953	0.13333338	1248	GXA156			-7.7	74.15113513513515	-12.409864864864865	194.23870270270268	GXA	3.0
1228	157	CN1CCN(CC1)C2=CC(=C(N=C2)N)C3=CC4=C(C=C3)C5(CCC(CC5)(F)F)C(=O)N4	8.004	1	1.114	0.768	3.428	3.482	427.499	135134179	0.0625	1249	GXA157			-8.2	66.23249999999999	-12.351970588235295	195.83932352941173	GXA	3.0
1229	158	CC1=CC(=NN1C)NC2=NC=C(C=N2)NC3=CC4=CC(=C5N=C(NO5)C)N=C4C=C3	8.006	1	0.7559999999999999	0.608	3.3760000000000003	1.5419999999999998	401.434	70157924	0.16417909	1250	GXA158			-8.3	70.13957575757578	-11.329757575757576	195.48284848484852	GXA	3.0
1230	159	CC(C)(C)C1=CC(=CC=C1)NC(=O)NC2=NC3=NC(=CN3C=C2)C(=O)N4CCN(CC4)C	8.169	1	1.221	0.659	2.604	3.0580000000000003	435.532	118901294	0.0806452	1251	GXA159			-7.7	73.23702941176472	-12.380029411764708	194.52935294117646	GXA	3.0
1231	160	C1CN(CCC1CNC(=O)N2CC3=C(C2)C=NC=C3)C(=O)C4=CC5=C(N4)CCNC5=O	7.627999999999999	1	0.7659999999999999	0.6920000000000001	2.948	1.273	422.489	126460320	0.034482777	1252	GXA160			-7.7	68.985	-10.938352941176472	196.0739705882353	GXA	3.0
1232	161	CCN(C)C(=O)N1CC(C1)NC2=NN=C(C3=C2C=C(N3)C4=C5C(=CC(=C4)F)C=CC5=O)C	7.65	0	0.672	0.6559999999999999	3.32	3.45	434.475	69188557	0.17721516	1253	GXA161			-7.6	68.07432352941177	-11.630676470588233	196.25232352941174	GXA	3.0
1233	162	CNC(=O)N1CCC2=C(C1)N(N=C2)C3=CC=CC(=C3)C4=CN=CC(=C4)C5=CNN=C5	8.307	1	0.938	0.5539999999999999	2.885	3.022	399.458	121372785	0.05084747	1254	GXA162			-7.7	68.9065	-11.736968750000004	195.32	GXA	3.0
1234	163	C1CC2(CCN(CC2)C3=NC(=CS3)C(=O)N)N4C1=CC(=C5C=CC=N5)C(=O)N4	8.041	0	1.332	0.738	4.212	1.5	396.476	4700329	0.12328768	1255	GXA163			-7.6	63.740258064516134	-7.7827419354838705	199.17516129032262	GXA	3.0
1235	164	CC(=O)NC1=NN2C=C(C=C(C2=N1)F)C3=CN=C(N=C3)C4(CCC4)C5=CN=C(N=C5)N	7.905	0	0.561	0.513	3.253	2.126	419.424	56824633	0.11320752	1256	GXA164			-7.9	66.09979411764708	-12.374	195.199411764706	GXA	3.0
1236	165	C1CN(CCN1)C2=NC=C(C=C2)C3=CC4=C(S3)C(=NC(=N4)N5CCOCC5)N6CCOCC6	7.7879999999999985	0	1.123	0.618	2.786	1.836	467.599	432584	0.018518507	1257	GXA165			-7.9	74.85785294117647	-9.900117647058822	195.71694117647056	GXA	3.0
1237	166	CN1C(=C2CN(CC2=N1)C3=CC=C(C=C3)F)C4=NC=NC(=C4)C(=O)NC5=CC=NN5	7.875	1	1.301	0.542	3.043	2.512	404.409	139474937	0.084745765	1258	GXA166			-7.8	69.36428124999999	-11.54171875	195.22784375	GXA	3.0
1238	167	C1CC2(CCN(CC2)C3=NC=NC4=C3C=NN4)OC5=C1C6=CC=CC=C6N5	7.829	0	0.872	0.545	3.511	3.198	360.421	127996659	0.081967175	1259	GXA167			-7.8	74.47127586206895	-11.536758620689652	195.23558620689656	GXA	3.0
1239	168	C1COCCN1C(=O)C2=CC=C(C=C2)C3=NN=C4N3N=C(C=C4)C5=CC=CC=C5	7.88	0	1.272	0.542	2.143	2.931	385.427	24968715	0.019230723	1260	GXA168			-7.7	69.20396551724136	-12.257	195.20748275862064	GXA	3.0
1240	169	C1CN(CCC12C(=O)NC(=O)NN2)CC3=CC=C(C=C3)C4=CC=C(C=C4)C5=CC=CC=N5	7.737	1	1.4580000000000002	0.596	3.039	3.094	427.508	128150126	0.0625	1261	GXA169			-8.2	74.07325714285714	-11.452685714285714	194.59462857142853	GXA	3.0
1241	170	C1CC1C(=O)NC2=NC=C3C(=C2)NN=C3C4=CC(=NC=C4)NC5CCC(CC5)N	7.758999999999999	0	0.976	0.53	2.787	3.05	391.479	56594789	0.021276653	1262	GXA170			-7.7	73.60600000000002	-12.162352941176472	194.53429411764702	GXA	3.0
1242	171	CC1=CC(=NC=C1C2=CC(=C3C(=O)C=C(N3)C4=NC=CN4)N(C=C2)C)NC5CC5	8.102	1	1.137	0.701	3.623	2.955	386.459	143939860	0.20967746	1263	GXA171			-7.9	75.66571875	-11.7281875	194.36425000000008	GXA	3.0
1243	172	CC1(CCN(CC1)C2=C(N=CC=C2)NC(=O)C3=NC=C(N=C3)C4=CC5=NC=CN5C=C4)N	9.331	0	1.897	0.514	3.084	2.756	428.5	72931252	0.049999952	1264	GXA172			-7.7	69.42954285714285	-12.821428571428573	194.65831428571425	GXA	3.0
1244	173	CC1=CN(C(=O)NC1=O)N2CCC3=C(C2)CN(C3)C4=NC=CC(=N4)C5=CN(C=N5)C	7.733	0	1.175	0.619	3.628	0.194	406.45	76285051	0.0869565	1265	GXA173			-7.8	73.38554838709678	-11.533419354838708	194.79896774193543	GXA	3.0
1245	174	C1CC(CCC1CNC(=O)NC2=NC=C3C(=C2)OC4=CN=CC(=C4C3)F)C(=O)N	8.126	0	1.279	0.623	3.006	2.725	399.426	132396880	0.16129035	1266	GXA174			-8.0	65.75763636363637	-12.019060606060606	195.4924242424242	GXA	3.0
1246	175	CC1=C(N=CN=C1N)N2CCN(CC2)C3=CC(=NC=N3)NC4=CC5=C(C=C4)C=NC(=C5)C	7.851	0	1.159	0.508	2.755	3.084	427.516	19144815	0.04347825	1267	GXA175			-8.0	73.97900000000001	-10.207628571428577	195.49391428571425	GXA	3.0
1247	176	CCC(=O)N1CCC(CC1)SC2=CN=C(C=C2)N3CCN(C3=O)C4=NC(=NC=C4)N5CCOCC5	7.638	0	0.75	0.601	3.03	2.648	497.625	122333521	0.125	1268	GXA176			-7.6	71.95528571428572	-11.543828571428573	195.4424285714286	GXA	3.0
1248	177	CC1=CC(=C(C=C1)S(=O)(=O)N2CCN(CC2)C3=CC=CC(=N3)C4=CN=CC(=C4)C(=O)N)C	8.25	0	0.992	0.638	2.415	2.37	451.552	30756045	0.0	1269	GXA177			-7.8	69.82894117647058	-11.44679411764706	195.77085294117646	GXA	3.0
1249	178	CC(=O)NC1=CC(=CC=C1)NC(=O)NC2=NC=C3C(=C2)NN=C3N4CCOCC4	8.866	1	1.69	0.5379999999999999	2.515	2.397	395.423	57786791	0.04545456	1270	GXA178			-7.6	73.24087878787878	-12.8	194.50196969696967	GXA	3.0
1250	179	CNC(=O)C1=CC=CC=C1NC(=O)C2=NC(=CN=C2N)C3=NC(=NC(=N3)N4CCOCC4)C	8.078	0	0.914	0.505	2.656	0.6679999999999999	449.475	132178625	0.05084747	1271	GXA179			-7.6	66.52891891891889	-12.780081081081082	195.59397297297298	GXA	3.0
1251	180	CCC1=C(C=C2C(=C1)NC(=NC2=O)C)CNC(=O)C3CC(C3)N4C=CC5=CN=CN=C54	8.036	0	1.368	0.52	2.99	2.806	416.485	137150759	0.116666615	1272	GXA180			-8.1	70.08254545454544	-10.933363636363637	195.50803030303032	GXA	3.0
1252	181	CC1(CNC(=O)C2=CC3=C(N2C1)C=CC(=N3)C4=CC(=NC=C4)NC(=O)C5CC5)C	7.8889999999999985	0	0.855	0.72	2.827	3.216	389.459	68322694	0.07017541	1273	GXA181			-7.9	66.41222580645162	-12.039935483870973	195.672870967742	GXA	3.0
1253	182	CN1C=C(C=N1)C2=CC=CC=C2CNC(=O)CCC3=NNC4=C3CC(=O)NC4=O	7.619	0	0.471	0.5379999999999999	2.8710000000000004	0.872	392.419	128989178	0.09523803	1274	GXA182			-7.6	68.02443749999999	-11.836906250000002	195.33240625	GXA	3.0
1254	183	CNC(=O)C1=NC=C(C=C1)C2=NC(=NO2)COC3=CC4=C(C=C3)C5(CCOCC5)C(=O)N4	7.6560000000000015	1	0.921	0.623	3.307	2.071	435.44	127877602	0.10144925	1275	GXA183			-7.8	69.73941176470589	-10.917647058823528	196.0657941176471	GXA	3.0
1255	184	C1COCCC1C2=NN=C(C(=N2)C3=CC(=CC=C3)NC(=O)NCC4=C(N=CC=C4)F)N	7.638	0	0.923	0.5379999999999999	2.852	2.8710000000000004	423.452	118046041	0.10526317	1276	GXA184			-7.7	69.06257142857143	-11.91782857142857	195.18025714285716	GXA	3.0
1256	185	CC(=O)C1=NN(C2=CC(=CC=C21)NC(=O)N3CCN4C(=CC=N4)C3=O)C5=CC=CC=C5F	7.721	1	1.204	0.501	2.86	3.252	432.415	127413567	0.0869565	1277	GXA185			-8.0	75.11539393939395	-11.204424242424247	194.7887575757576	GXA	3.0
1257	186	CC1=CC=C(C=C1)OC2=CC=C(C=C2)C3(C(=O)NC(=O)NC3=O)N4CCOCC4	7.669	0	1.055	0.765	2.527	1.681	395.415	56683094	0.03125	1278	GXA186			-7.6	64.63316129032258	-11.553000000000004	196.235	GXA	3.0
1258	187	C1CC(CCC1N2CCOCC2)NC(=O)C3=C(C=C4C(=N3)C(=CN4)C5=CC=CC=C5F)C(=O)N	8.112	0	1.014	0.536	2.768	2.841	465.529	68668751	0.06451619	1279	GXA187			-7.6	68.86326315789475	-12.781210526315787	195.0911842105263	GXA	3.0
1259	188	C1CC2(CCN(CC2)C3=CN=C(C=C3)C4=NC(=NC=C4)NC5=NC=C(C=C5)C(=O)O)CN1	7.782	1	1.164	0.56	3.272	2.955	431.5	70742250	0.037037015	1280	GXA188			-7.9	75.58711428571428	-11.370628571428574	194.68368571428573	GXA	3.0
1260	189	CC1=C(SC(=N1)C2=CC(=NC=C2)NC(=O)C3=CC(=NC=C3)N4CCOCC4)C(=O)N	7.981	0	0.593	0.643	2.535	2.096	424.486	92636706	0.016949177	1281	GXA189			-7.6	68.74175757575756	-11.111060606060603	195.6679393939393	GXA	3.0
1261	190	CN1CCC(CC1)NC2=CC3=C(C=C2)NC(=C4C=CC(=CC4=O)C5=CN=CN5)C3	7.877999999999999	1	0.623	0.705	3.133	3.36	387.487	142224824	0.116666615	1282	GXA190			-7.6	74.96015625	-10.81540625	194.80384375	GXA	3.0
1262	191	CN1CCC2(CC1)N=C(N2)C3=CC=C(C=C3)C4=C(C=C(C=N4)C5=CC(=CC=C5)C(=O)N)C#N	8.3	1	1.229	0.653	3.26	3.158	436.519	118334778	0.15517241	1283	GXA191			-7.8	71.75777777777779	-13.986666666666668	194.1183611111111	GXA	3.0
1263	192	CC1=NC=CC(=C1)C2=NNC3=C(C(=NC=C32)NC(=O)NCC4=CN=CC=C4)C	8.111	1	0.953	0.508	2.756	3.353	373.42	92044803	0.020408154	1284	GXA192			-7.8	69.56629032258064	-13.744064516129036	194.340935483871	GXA	3.0
1264	193	C1CN(CCN1)C2=NC(=NC3=CC=CN3C2=C4C=CC(=NC4=O)N)N5C=NC=N5	7.604	0	1.329	0.589	3.87	-0.403	390.411	70934409	0.10144925	1285	GXA193			-7.6	69.48078125	-15.008374999999996	194.272625	GXA	3.0
1265	194	C1CN(CCN1)C2=NC(=CN=C2)C3=CC4=C(C=C3)NC=C4C5=CN(N=C5)C6CCOCC6	7.61	1	0.493	0.518	2.9330000000000003	3.25	429.528	71253836	0.01886791	1286	GXA194			-8.2	68.54347058823532	-12.012647058823529	195.2982647058823	GXA	3.0
1266	195	CC1=CC(=NC2=C1N=CN=C2N3CCOCC3)N(CC4=NC5=CC=CC=C5C=C4)C	7.64	1	1.261	0.52	2.692	3.354	400.486	21003928	0.020833313	1287	GXA195			-7.7	67.36066666666667	-12.823166666666667	195.3496333333333	GXA	3.0
1267	196	CC1=CC(=CC=C1)NC(=O)C2=C(C=C3C(=C2)N=CN(C3=O)CC4=CN=CO4)C(=O)N	7.794	0	0.885	0.524	2.6	2.092	403.398	45491090	0.03773582	1288	GXA196			-7.9	70.29760606060606	-12.846424242424245	194.61342424242423	GXA	3.0
1268	197	CCN(C)C1=CC2=C(CCN2C(=O)C3=CN4C(=C(N=C4)C5=CC=NC(=C5)C(=O)N)C=C3)N=C1	7.772	0	0.7170000000000001	0.51	3.151	2.549	441.495	56400496	0.12068963	1289	GXA197			-7.7	66.96839999999999	-12.212971428571427	195.79742857142853	GXA	3.0
1269	198	C1CCN(C1)C(=O)C2CC(C2)C(=O)N3CCN4C3=CC=C4C(=O)NCC5=NC6=CC=CC=C6N5	7.826	1	1.019	0.61	2.945	2.29	460.538	56912355	0.12727273	1290	GXA198			-7.6	72.66197222222219	-13.539777777777779	194.1280833333333	GXA	3.0
1270	199	C1COCCN1C2=NC=C(C=C2)C#CC3=CC(=C4C(=C3)C(=NC4=O)NCCN)C(=O)N	8.258	0	0.955	0.588	3.088	-0.134	418.457	24989645	0.1076923	1291	GXA199			-7.7	75.44341666666669	-10.92677777777778	194.57638888888889	GXA	3.0
1271	200	CC(C)C1=NC(=NC(=N1)N2CCOCC2)C#CC3=CN=C(C=C3)N4CCN(CC4)C5=CC=C(C=C5)F	8.151	0	0.937	0.52	2.8160000000000003	3.092	487.583	112912093	0.060000002	1292	GXA200			-8.2	73.32363888888888	-11.941249999999998	194.84725	GXA	3.0
1272	201	CN1C(=O)NC2=C(C1=O)C=C(C=C2)C(=O)NC3=C4CCCCC4=NC5=CC=CC=C53	7.682	1	1.042	0.541	2.397	2.906	400.4380000000001	127427957	0.03773582	1293	GXA201			-8.0	71.87115625	-12.41015625	194.84681250000003	GXA	3.0
1273	202	CNC1=NC2=C(CN(CC2)C3=C(C=CC(=C3)NC(=O)NC4=NC=C(C=C4)F)F)C(=N1)N	7.763	0	0.4970000000000001	0.506	2.727	2.98	426.431	59647794	0.084745765	1294	GXA202			-8.3	69.08949999999999	-13.034166666666668	195.1923055555556	GXA	3.0
1274	203	CC1=CN=CN1CC2CCN(CC2)C3(CC3)C(=O)NCC4=NC=C(C=C4)C5=CC=C(S5)C(=O)N	7.715	0	1.232	0.518	3.14	2.975	478.622	23795719	0.10169494	1295	GXA203			-7.7	69.67678378378378	-11.643432432432435	195.25062162162172	GXA	3.0
1275	204	CC(=O)N1CCC(CC1)NC(=O)NC2=NC=C3C(=C2)NN=C3C4=CC(=NC=C4)F	8.551	0	1.117	0.5870000000000001	2.754	2.291	397.414	11167110	0.102941155	1296	GXA204			-7.7	73.30765624999998	-11.97965625	194.61240625	GXA	3.0
1276	205	COC1=NC(=NC(=N1)NC2CCC(CC2)(C(=O)N)C3=CC4=CC=CC=C4C=C3)N5CCOCC5	7.199	0	0.823	0.574	2.786	2.648	462.554	16673513	0.09230769	1297	GXA205			-7.7	65.33118918918919	1.3147297297297296	176.12251351351355	GXA	4.0
1277	206	CC1=CC=C(C=C1)CN2CCN(CC2)CC3=NC4=C(C=C3)C(=NC=N4)NCC5CCC(CC5)C(=O)N	7.212999999999999	0	0.901	0.503	2.594	3.355	487.652	72928104	0.04000002	1298	GXA206			-7.6	67.20302564102562	6.686384615384612	181.4822307692308	GXA	4.0
1278	207	COC1=C(C=CC(=C1)F)C2=NC3=C(N2)C(=O)N4CC(C3)(C4)C5=CC(=CC(=C5)F)F	7.082999999999998	0	0.568	0.7340000000000001	3.776	3.4530000000000003	399.372	54675386	0.14285707	1299	GXA207			-7.8	66.3022333333333	1.3820666666666663	176.7449	GXA	4.0
1279	208	C1=CC=C2C(=C1)C(=O)NC3=CC=CC(=C3O2)CC4=CN=C5C(=C4)C(=O)NS(=O)(=O)N5	7.848	1	1.496	0.5820000000000001	3.155	2.43	422.422	6711950	0.125	1300	GXA208			-8.2	66.52387878787877	0.9796363636363636	176.49775757575765	GXA	4.0
1280	209	C1CN(CCN1CCN2CCN(CC2)C3=CC(=NC=N3)N4CCOCC4)C5=CC6=CC=CC=C6C=C5	7.647	1	0.727	0.526	2.454	2.411	487.652	21004195	0.0	1301	GXA209			-7.9	67.42627777777777	8.497805555555558	185.19430555555562	GXA	4.0
1281	210	C1=CC=C(C=C1)C2=C(N=C(N2)C(F)(F)F)C#CC3=CC(=C(N=C3)N)C(=O)N	7.5779999999999985	1	1.164	0.601	2.894	2.571	371.322	73056224	0.047619045	1302	GXA210			-7.6	66.65943750000001	0.31275	175.91181250000002	GXA	4.0
1282	211	C1CN(CCC12CCN(CC2)C3=NC=C(C=C3)C(=O)N)C4=CC=C5C(=N4)C=NN5	7.659	0	1.281	0.71	3.222	2.339	391.479	59024023	0.03773582	1303	GXA211			-7.8	65.18196875	1.18740625	176.2625625	GXA	4.0
1283	212	CN1C(=C(N=C1N2CC(=NC(=N2)N)C3CC3)C(F)(F)F)C4=CC(=C(C=C4)OC)F	7.372000000000001	1	1.124	0.7859999999999999	3.435	3.154	410.375	68326237	0.140625	1304	GXA212			-7.6	65.53429032258065	0.6333870967741934	176.35800000000003	GXA	4.0
1284	213	C1CN(CCC1(CCO)C2=CC=C(C=C2)F)CCNC(=O)C3=CN(N=C3)C4=CC5=C(C=C4)OCO5	7.2360000000000015	0	0.233	0.516	2.728	2.886	480.54	56084347	0.082191765	1305	GXA213			-7.7	62.14610810810811	7.064054054054058	180.7229729729729	GXA	4.0
1285	214	CC1=CC2=NC(=NC(=O)C2(C)C)N1C3=CN=C(C=C3)N4CCN(CC4)C5=CC6=C(C=C5)N(N=C6)C	7.121	0	0.597	0.586	3.971	3.382	468.565	137064046	0.10144925	1306	GXA214			-8.1	65.07500000000002	1.6473428571428568	176.1689142857143	GXA	4.0
1286	215	CC1=NOC(=N1)C2=CN3C(=N2)C=C(N3)C(=O)NCC4CCN(CC4)C5=CC=CC=C5	7.428	0	0.315	0.529	2.886	2.667	405.462	56908083	0.06349199999999999	1307	GXA215			-7.8	67.04715624999997	8.467906249999999	184.670375	GXA	4.0
1287	216	C1CN(CCC1C2=NOC(=N2)NC(=O)N3CC4=CC=CC=C4C3)C(=O)C5=CC=NN5	7.26	1	0.669	0.688	2.803	2.36	407.434	59490647	0.03125	1308	GXA216			-8.3	67.24525	8.629593750000002	184.68668750000003	GXA	4.0
1288	217	CC1=CN=C(N=C1N2CCC3(CC2)C4=CC=CC=C4O3)NS(=O)(=O)CC(F)(F)F	7.864	0	0.7959999999999999	0.8059999999999999	3.437	2.977	428.436	145285469	0.10126579	1309	GXA217			-7.6	63.24876666666669	8.549100000000001	181.82303333333329	GXA	4.0
1289	218	C1=CC2=C(C(=C1)F)C(=C3C=C(NNC3=N2)C(=O)NCC4=C(N=CC=C4)F)N	7.925	0	0.728	0.528	3.135	2.0780000000000003	368.347	19151635	0.0754717	1310	GXA218			-7.7	64.62534375000001	9.0135	183.96390625000004	GXA	4.0
1290	219	CC1=NC=C(C=C1C2=CC(=CC=C2)NC(=O)C3(CC3)C(=O)NCC4=CC=CC=N4)O	7.64	1	0.759	0.5489999999999999	2.56	3.193	402.454	108976705	0.08928567	1311	GXA219			-7.6	62.33548484848486	5.579060606060606	179.78296969696973	GXA	4.0
1291	220	CC1=CC2=C(N1C)C=CC(=C2)N3C(=C4C=C(SC4=N3)C(=O)N5CCNCC5)C(=O)N	7.258999999999999	0	0.464	0.528	3.027	2.031	422.514	56943119	0.061538458	1312	GXA220			-7.6	65.16860606060607	1.185818181818182	176.63163636363635	GXA	4.0
1292	221	CNC1=NC=CC(=N1)C2=CCN(CC2)C(=O)CNC(=O)C3=CC4=CC=CC=C4N3	7.046	1	0.338	0.619	2.648	2.045	390.447	123926746	0.081967175	1313	GXA221			-7.9	62.2136875	5.82190625	179.89043750000005	GXA	4.0
1293	222	C1CN(CCC1CCNC(=O)NC2=NC=C3C(=C2)C(=NC=N3)N)C4=CC=C(C=C4)F	7.34	1	0.424	0.597	2.485	3.174	409.469	24735498	0.052631557	1314	GXA222			-8.0	67.00332352941177	8.673500000000002	185.18876470588242	GXA	4.0
1294	223	C1CNCCC12CCN(C2)C(=O)C3=CC=CC(=N3)C4=CC(=CC(=C4)F)F	7.401	1	0.506	0.897	3.034	3.2430000000000003	357.404	86645165	0.06122452	1315	GXA223			-7.6	67.05040740740739	1.5402592592592594	177.31107407407399	GXA	4.0
1295	224	CC1=CC(=CC2=C1CCC3=C(C2=O)C=CC(=C3)C=CC4(CC4)S(=O)(=O)N)C(=O)NO	7.1560000000000015	1	0.581	0.511	3.153	2.278	426.494	11689636	0.20588237	1316	GXA224			-8.2	57.635323529411785	0.2824411764705881	175.06817647058818	GXA	4.0
1296	225	CC1(CN(C1)C(=O)C2=CN3C(=C(C=N3)C4=CN=NC(=C4)C(=O)N)C=C2)C5=CC=CC=C5	7.15	0	0.919	0.5539999999999999	2.963	2.3040000000000003	412.453	126900897	0.13461536	1317	GXA225			-8.1	62.42857575757576	6.17578787878788	180.15378787878788	GXA	4.0
1297	226	C1=CC=C(C=C1)S(=O)(=O)N2CN(C2)C(=O)CNC(=O)NC3=CC=CC(=C3)C4=CN=CO4	7.49	0	0.884	0.602	2.5340000000000003	1.911	441.469	35334934	0.14473683	1318	GXA226			-7.7	63.19281818181818	6.785939393939392	180.6698787878788	GXA	4.0
1298	227	C1CN(CCC1OC2=NC=CC(=N2)NC3=NC=CC(=C3)N4C=NC=N4)C5=CC=CC=C5	7.507999999999999	0	0.93	0.514	2.6710000000000003	3.244	414.473	16225152	0.053571403	1319	GXA227			-7.7	66.99959375	8.702312500000001	184.470875	GXA	4.0
1299	228	CC1=NC(=C2N1N=CN=C2N3CCC4=C(C3)C=CC=N4)CC(C)C	8.045	0	1.033	0.742	2.931	2.589	322.416	91799463	0.0	1320	GXA228			-6.9	82.46183333333333	-9.224416666666668	179.7447083333333	GXA	5.0
1300	229	CC1=CC(=NC2=NC(=NN12)CC3=CC=C(C=C3)C)NC	7.102	0	0.903	0.7909999999999999	2.371	2.374	267.336	22431623	0.05128205	1321	GXA229			-6.9	81.4492380952381	-8.806714285714284	179.18957142857136	GXA	5.0
1301	230	COC1=CC=CC2=C1C3=CC=CC4=C3C(=CC(=O)N4)C=C2COC5CNNC5	8.193	0	0.87	0.511	3.0410000000000004	2.8360000000000003	375.42800000000005	140179374	0.14285707	1322	GXA230			-7.2	81.9509677419355	-9.998806451612904	180.15096774193543	GXA	5.0
1302	231	COC1=CC=CC(=C1)C2=C(C3=C(N2CC4=CC=CC=C4)C=CC=N3)C(=O)N5CCNC(=O)C5	6.954	0	1.072	0.517	2.483	3.332	440.503	9400351	0.032786846	1323	GXA231			-7.1	82.29214705882353	-10.446852941176473	179.35988235294116	GXA	5.0
1303	232	CN1C(=C2CCCC2=C1S(=O)(=O)N)S(=O)(=O)NC3=CC4=CC=CC=C4C=C3	7.227	0	0.621	0.6920000000000001	2.714	2.115	405.501	145367825	0.106060624	1324	GXA232			-7.3	75.8703333333333	-11.040066666666668	175.8699	GXA	5.0
1304	233	CC1=CC=CC=C1C2=NC(=CN2C3=CC4=C(C=C3)N(C=N4)C)C(=O)N5CCN(CC5)C	7.608	1	1.3119999999999998	0.517	2.569	3.122	414.513	122341060	0.0	1325	GXA233			-7.5	82.7813548387097	-9.864	179.72206451612897	GXA	5.0
1305	234	CC1=CC(=CC=C1)CN2C3=C(C(=O)N(C4=C3C=C(C=C4)Cl)OC)NC2=O	7.441	0	0.361	0.603	2.645	2.713	369.80800000000005	139721782	0.13432829999999998	1326	GXA234			-6.9	82.84366666666666	-9.67448148148148	180.0089259259259	GXA	5.0
1306	235	CC1=C(N=CC=C1)CN2CCC(CC2)CN3CCC4(CC3)C5=CC=CC=C5N4CC6=NC(=O)ON6	8.554	0	0.812	0.5870000000000001	3.545	3.29	474.609	136364750	0.15492958	1327	GXA235			-7.8	79.07866666666666	-11.27747222222222	178.31894444444444	GXA	5.0
1307	236	CCC1=NC(=C(N1)C)NC2=NC(=NN3C2=NC=C3C)C4=CC(=CC=C4)S(=O)(=O)C	7.8679999999999986	0	0.736	0.518	2.968	2.841	411.491	58357692	0.109375	1328	GXA236			-7.2	82.34309677419357	-8.569129032258067	178.92503225806453	GXA	5.0
1308	237	CCN1CCN(CC1)S(=O)(=O)C2=CC(=C(C=C2)C)NC3=NC=CC(=N3)C4=CN=CC=C4	6.9270000000000005	0	0.221	0.633	2.333	2.917	438.557	11596549	0.04347825	1329	GXA237			-7.1	81.37084374999998	-10.33990625	178.41821874999994	GXA	5.0
1309	238	CC1=CC2=NN=C(N2C=C1)CC(=O)NC3=C4C(=CC(=C3)F)OCCO4	7.971	0	1.831	0.789	2.658	2.129	342.33	19484934	0.09230769	1330	GXA238			-7.0	76.858	-11.241307692307696	177.34734615384616	GXA	5.0
1310	239	CN(C)C1CCN(CC1)C2=NC=CC(=N2)NC3=C(C=CC=N3)C(F)(F)F	7.131	0	0.908	0.897	2.596	3.164	366.391	117927677	0.040816367	1331	GXA239			-7.3	82.25962962962964	-8.047888888888886	179.5831111111111	GXA	5.0
1311	240	CCC(=O)N1CCC(CC1)NC(=O)NC2C3=CC=CC=C3CC4=CC=CC=C24	7.009	0	0.546	0.861	2.398	3.38	377.48800000000006	49782795	0.038461506	1332	GXA240			-7.5	79.47360000000002	-23.34123333333333	181.38099999999997	GXA	5.0
1312	241	C1CNC(=O)C2=C1NC(=C2)C3=CC(=NC=C3)NC4=NC=C(C=C4)F	7.63	0	0.5870000000000001	0.6920000000000001	2.739	2.64	323.331	60118075	0.0	1333	GXA241			-7.4	77.45881481481482	-11.203666666666665	177.40300000000005	GXA	5.0
1313	242	C1=CC2=C(O1)C=CC(=C2)CNC(=O)C3=CC(=O)C(=CN3)N	6.9289999999999985	1	0.599	0.68	2.546	1.633	283.2870000000001	129813658	0.06382984	1334	GXA242			-7.2	75.96315999999999	-10.8988	177.20572000000004	GXA	5.0
1314	243	C1CNCCC1OC2=C(C=CC(=C2)F)C3=C(NC(=N3)N)C(F)(F)F	6.981	0	0.691	0.7490000000000001	2.872	2.948	344.3119999999999	138561405	0.10526317	1335	GXA243			-7.1	80.83039285714284	-10.949642857142855	180.42925	GXA	5.0
1315	244	C1CC(CCC1N)C2=CNC3=C2N=C(C=C3)C4=CN=C(C=C4)N	7.379	1	0.898	0.677	2.614	3.192	307.401	79821195	0.0	1336	GXA244			-7.0	77.01846428571423	-11.041250000000002	177.33128571428568	GXA	5.0
1316	245	C1=CC2=C(C=C1C(F)(F)F)C3=C(O2)C(=O)NC(=O)C3=O	7.414	0	0.516	0.5920000000000001	2.657	1.904	283.161	52019712	0.113636315	1337	GXA245			-7.2	80.15100000000002	-12.267571428571427	180.06180952380956	GXA	5.0
1317	246	CC1=C(C(=CC=C1)Cl)NC2=NC3=C(CCCC3)C(=O)N2C	6.96	0	0.623	0.925	2.421	3.365	303.793	11078718	0.09433961	1338	GXA246			-6.9	82.4	-8.939318181818182	180.02545454545455	GXA	5.0
1318	247	CC1=CC(=CC(=C1)N2C=NC3=CN=C4C3=CN=CC(=C42)N5CCOCC5)C(=O)N	7.192	0	0.366	0.741	4.183	2.637	388.431	141219066	0.08771932	1339	GXA247			-7.1	82.35687096774194	-9.550935483870967	179.7151935483871	GXA	5.0
1319	248	C1CN(CCC1C2=NOC3(C2)CC(C3)(F)F)C(=O)CN4C5=CC=CC=C5C=N4	7.371	0	0.812	0.8109999999999999	3.5210000000000004	3.219	388.418	124240662	0.08823532	1340	GXA248			-6.9	78.82249999999998	-11.276285714285715	177.8789642857143	GXA	5.0
1320	249	CC1=CC=C(C=C1)S(=O)(=O)OC2=CC=CC3=C2N(CC3)C(=O)C	7.1629999999999985	1	0.843	0.8109999999999999	2.255	2.672	331.3930000000001	26526945	0.015625	1341	GXA249			-6.9	81.40682608695651	-8.596652173913043	178.8457391304348	GXA	5.0
1321	250	C1COC2=C(C=C(C=C21)C3=C(C(=O)NC3=O)NC4=CC(=CC(=C4)F)F)Cl	7.4060000000000015	1	0.5479999999999999	0.8079999999999999	2.785	3.033	376.746	10269570	0.16666663	1342	GXA250			-7.2	82.37671428571426	-8.655071428571429	179.1941428571429	GXA	5.0
1322	251	C1CC(CCC1NC(=O)N2CC3=C(C2)C=C(C=C3)F)C(=O)N	7.481	0	0.873	0.875	2.266	1.895	305.353	56819402	0.04000002	1343	GXA251			-7.2	76.42939999999997	-11.065560000000005	176.88951999999995	GXA	5.0
1323	252	C1CCCC(CC1)(C(=O)N2CCOCC2)NC(=O)C3=C(C=C4C(=C3)C=CNC4=O)Cl	7.049	0	0.457	0.731	2.68	2.863	431.92	92408788	0.106060624	1344	GXA252			-7.4	77.59046874999999	-11.324000000000002	176.75462499999998	GXA	5.0
1324	253	C1CNCCC2=C1NC(=NC2=O)C3=C(C=CC(=C3)OCCN4C=CC(=N4)C(F)(F)F)C(F)(F)F	6.962999999999999	0	0.059	0.539	2.998	3.438	487.404	133767028	0.098591566	1345	GXA253			-8.7	79.94038888888888	-10.466861111111113	179.19458333333333	GXA	5.0
1325	254	C1=CC2=NN=C(N2C=C1)C3=CC(=NC=C3)NC4=NC=C(C=N4)C(F)(F)F	7.338999999999999	0	0.8029999999999999	0.606	2.617	3.344	357.2990000000001	140087327	0.0	1346	GXA254			-7.6	77.1744074074074	-11.258740740740745	177.28044444444444	GXA	5.0
1326	255	C1C(=O)NNN1C2=NN3C=CC=NC3=C4N=C2C5=CC=CC=C5C(=O)N4	7.705	0	1.5530000000000002	0.581	4.7	-0.5760000000000001	348.326	51397171	0.20588237	1347	GXA255			-7.6	80.40868965517241	-12.109999999999996	178.99065517241382	GXA	5.0
1327	256	CN1C(=CC(=NC1=O)NC(=O)N)C2=CC3=CC=CC=C3N2	7.447999999999999	0	0.5329999999999999	0.662	2.5980000000000003	1.419	283.291	24972618	0.04000002	1348	GXA256			-7.1	82.18784000000002	-8.95252	179.66163999999995	GXA	5.0
1328	257	C1CNC(=O)C2=C1NC(=C2)C3=C(C=NC=C3)NC(=O)C4=C(C=C(C=N4)C5CC5)F	8.494	1	0.688	0.636	2.96	3.026	391.406	129247302	0.037037015	1349	GXA257			-7.2	76.64528125	-12.055437499999998	176.37874999999997	GXA	5.0
1329	258	CCNC(=O)CC1=CNC2=C(C(=N1)C)N=C(S2)NC(=O)C3=NN(C4=CC=CC=C43)C	7.818	0	0.833	0.584	3.218	2.884	423.502	86808966	0.17142856	1350	GXA258			-7.3	78.7291212121212	-10.29272727272727	177.4591212121212	GXA	5.0
1330	259	C1CC(CCC1N)NC2=NC(=CN=C2)C3=C4C=CNC4=CC=C3	8.353	1	0.989	0.693	2.556	3.307	307.401	79821195	0.055555522	1351	GXA259			-7.4	77.2217037037037	-11.084370370370367	177.4431111111111	GXA	5.0
1331	260	CC1=CC(=CC(=C1)N2C(=CC=N2)C3=CC(=NC=C3)N)C(=O)N	7.492000000000001	0	0.366	0.77	2.458	1.924	293.33	10178008	0.024999976	1352	GXA260			-7.1	81.19142307692306	-9.005807692307695	179.0332307692308	GXA	5.0
1332	261	CC1=C(C(=CC=C1)F)C(C)(C)NC(=O)C(=O)NC2=CC=CC3=C2C=NN3	7.641	0	0.4970000000000001	0.632	2.649	3.0	354.385	108530085	0.08000004	1353	GXA261			-7.5	76.70182758620695	-11.052862068965519	177.00837931034485	GXA	5.0
1333	262	CC1=C(N=CC=C1)NC2=C(C(=O)C2=O)NC3=CC=CC=C3C	7.105	1	0.503	0.7240000000000001	2.186	2.782	293.326	25207350	0.07692307	1354	GXA262			-7.1	82.26724999999998	-8.367916666666666	179.2830416666666	GXA	5.0
1334	263	C1=CC=C(C(=C1)CNC(=O)C2=CC3=C(N2)N=C(C=C3)C4=CNCNS4)F	7.13	1	0.69	0.532	3.229	2.729	369.425	121486487	0.21875	1355	GXA263			-7.5	78.96136666666666	-10.372599999999998	178.17023333333336	GXA	5.0
1335	264	CC1=CN=CN1C2=CC(=C(N=C2)NC(=CC3=NC(=C(C=C3)F)F)N)F	7.073	0	1.398	0.71	3.392	2.757	346.316	89509340	0.08888888	1356	GXA264			-6.9	77.9375	-11.307035714285714	177.6525714285714	GXA	5.0
1336	265	CC1=CC(=NC(=N1)NC2=CC(=CC(=C2)F)C3(CC3)C(=O)N)C(=O)NC4CCCCC4	7.099	1	0.662	0.6759999999999999	2.648	3.247	411.481	121513266	0.1372549	1357	GXA265			-7.1	81.92532352941174	-7.913558823529412	178.81279411764706	GXA	5.0
1337	266	C1CNC(=O)C2=C1NC(=C2)C3=NC=CN=C3C4=CC(=CC(=C4)F)F	7.593	0	0.978	0.7609999999999999	2.8510000000000004	2.7030000000000003	326.306	60118647	0.020833313	1358	GXA266			-7.0	82.25246153846155	-8.17476923076923	179.1055	GXA	5.0
1338	267	CC1=CC=CC=C1CN2C(=NC(=C2C3=NC4=CC=CC=C4S3)S(=O)(=O)C)C(=O)N	7.153	0	0.953	0.528	2.7060000000000004	3.019	426.523	56141700	0.115942	1359	GXA267			-7.0	82.44348387096773	-9.615032258064515	179.76703225806457	GXA	5.0
1339	268	C1CNC(=O)C12CCN(CC2)C(=O)CC3=NC(=NC(=C3)C4=CC=CC=C4)N	7.3279999999999985	1	1.058	0.856	3.069	1.3969999999999998	365.437	97522489	0.034482777	1360	GXA268			-7.6	76.99493333333331	-12.145833333333336	177.25333333333333	GXA	5.0
1340	269	CCC1=CC(=NN1C2=C(C=NN2C)C(=O)NC3=CC=C(C=C3)C(=O)N4CCN(CC4)C)C	7.496	0	1.252	0.6629999999999999	2.549	2.117	435.532	20892737	0.0333333	1361	GXA269			-7.3	82.89136363636364	-6.642575757575758	178.48090909090908	GXA	5.0
1341	270	CC1=CC=C(C=C1)N2C3=C(C=N2)C(=NC(=N3)C)NCC4=CC=CC(=N4)C(=O)N	7.254	0	0.8059999999999999	0.556	2.448	2.5380000000000003	373.42	108777714	0.042553246	1362	GXA270			-7.6	77.40503225806452	-10.834548387096774	177.30974193548394	GXA	5.0
1342	271	CC1=CC=CC(=C1)N2C(=CC(=N2)CO)CC3=CC4=C(C=C3)OCO4	7.235	0	0.642	0.802	2.4090000000000003	2.9930000000000003	322.3640000000001	20542679	0.08000004	1363	GXA271			-6.9	82.54227999999998	-7.833560000000001	179.45759999999996	GXA	5.0
1343	272	C1COCCN1C2=NC(=NC=C2)C3=CN=C(N3)C4=CC=C(C=C4)C(F)(F)F	7.015	0	0.665	0.76	2.5580000000000003	3.389	375.354	129315426	0.020833313	1364	GXA272			-7.3	77.56135714285712	-12.294142857142855	176.7582500000001	GXA	5.0
1344	273	CC1=C(C=C(C=C1C2=CC=C(C=C2)S(=O)(=O)N)C)OCC(=O)NOCC(F)(F)F	7.633999999999999	1	0.951	0.654	2.595	2.607	432.42	29529236	0.098591566	1365	GXA273			-7.2	80.51371875	-9.72421875	179.20424999999997	GXA	5.0
1345	274	CC(=O)NC1=CC2=C(C=C1)N=C(C=C2NC3=NNC(=C3)C)N4CCNCC4	7.404	1	1.286	0.5670000000000001	2.577	2.378	365.441	136273116	0.035087705	1366	GXA274			-7.9	79.33003225806452	-23.86445161290323	183.364935483871	GXA	5.0
1346	275	C1CC(CCC1N)NC2=NC(=CN=C2)C3=CC(=NC=C3)N4CCOCC4	7.206	0	0.7879999999999999	0.868	2.604	2.057	354.458	79730392	0.022727251	1367	GXA275			-6.9	81.96820689655172	-7.850827586206893	177.9861379310344	GXA	5.0
1347	276	C1=CC(=CC=C1CNC(=O)C2=CC(=C(C=C2N3CCNCC3)F)F)F	6.909	0	0.268	0.8909999999999999	2.117	2.443	349.356	35752755	0.020408154	1368	GXA276			-7.0	75.90911111111113	-10.832703703703704	175.77466666666663	GXA	5.0
1348	277	C1CN(CCC1CC2=CC=CC=C2)C3=NC4=NN=CN4C=C3C5=CN=C(N=C5)N	7.18	1	0.422	0.5760000000000001	2.807	2.623	386.463	15979150	0.0	1369	GXA277			-6.9	82.1517741935484	-10.254096774193547	179.56051612903224	GXA	5.0
1349	278	CCC1=NC2=C(N1CC3=CC=C(C=C3)C4=CC=CC=C4C(=O)O)C(=O)N=C2NC(=O)OC	6.879	1	0.823	0.639	2.73	3.115	432.436	18916930	0.15714288	1370	GXA278			-7.4	81.0750294117647	-8.662999999999998	178.35591176470592	GXA	5.0
1350	279	CC(=O)N1CCC(CC1)C(=O)NC2=CC3=NN=C(N3C=C2)C4=CC=CC=C4	7.098	0	0.444	0.7759999999999999	2.269	2.593	363.421	108730126	0.01818186	1371	GXA279			-6.9	78.25832142857143	-10.655071428571429	177.6473214285715	GXA	5.0
1351	280	C1CCN(CC1)C(=O)C2=CC3=C(NNC3=CC2=O)CC4=CC=NC=C4	6.852	1	0.442	0.77	2.641	2.42	336.395	133692910	0.05084747	1372	GXA280			-7.2	81.4294814814815	-9.734629629629627	179.3718888888889	GXA	5.0
1352	281	CCC1=NN(C2=C1CN(CC2)C3=NC=NN4C3=C(N=C4C)C5CCC5)C	7.544	0	0.7490000000000001	0.726	3.128	2.559	351.458	53189695	0.03773582	1373	GXA281			-7.1	77.5683076923077	-11.423346153846154	176.93646153846154	GXA	5.0
1353	282	CCCCNC(=O)N1CCC(CC1)C2=CNN(C2)CC(=O)N3CCN(CC3)C4=NC=C(C=N4)F	8.289	0	1.311	0.573	3.096	1.19	474.585	37442744	0.14084506	1374	GXA282			-7.2	81.23047222222222	-8.127916666666662	178.16566666666665	GXA	5.0
1354	283	C1CCC(CC1)CNC(=O)NC2=NC=C3C(=C2)NN=C3NC(=O)CO	7.501	1	0.7809999999999999	0.561	2.639	1.59	346.391	51044665	0.09375	1375	GXA283			-7.0	79.5686	-20.575100000000006	184.01926666666665	GXA	5.0
1355	284	CC(C)(C)NC1=NC(=CN=C1)C2=CC(=CC3=C2CCNC3=O)O	7.332000000000002	1	0.5379999999999999	0.792	2.968	2.345	312.373	123926600	0.0754717	1376	GXA284			-6.9	81.36303846153844	-8.886384615384618	179.6865384615384	GXA	5.0
1356	285	CC1=CC=C(C=C1)CN2C3=C(C(=O)N(C2=O)C)NC(=N3)C4=CC=CN4	6.881	0	0.392	0.598	2.559	1.775	335.367	19818535	0.053571403	1377	GXA285			-7.0	79.1387037037037	-23.589851851851844	183.0408148148148	GXA	5.0
1357	286	CN1C=C(C=N1)C2=CC(=C3C=CC(=CC3=O)O)NN(C2=O)C4=CC5=C(N4)CCNC5=O	6.894	0	0.305	0.534	3.767	0.804	418.413	129272449	0.13749999	1378	GXA286			-7.5	76.99622857142855	-12.148571428571428	176.38105714285714	GXA	5.0
1358	287	C1CC(CCC1N)NC2=NC(=NC3=CC=CC=C32)C4=CC(=CN=C4)O	6.9270000000000005	1	0.907	0.68	2.463	3.079	335.411	121266089	0.0487805	1379	GXA287			-7.0	82.17482758620689	-8.312206896551727	179.34896551724134	GXA	5.0
1359	288	C1CNCCC1NC2=CC(=NC(=N2)C(F)(F)F)C3=C(NN=C3)C(F)(F)F	6.88	0	1.361	0.7140000000000001	3.112	3.068	380.296	44624448	0.05769229	1380	GXA288			-7.3	82.3653448275862	-8.250137931034482	180.1667931034483	GXA	5.0
1360	289	CCC1=NC(=C2C(=N1)N=C(N2)C3CCCC3)C4=CC5=C(N4)CCNC5=O	7.325	1	0.426	0.6759999999999999	3.182	2.854	350.426	60117864	0.020833313	1381	GXA289			-7.4	76.56679310344826	-11.385275862068967	176.54051724137932	GXA	5.0
1361	290	CC1=CC(=CC(=C1)NC(=O)NC2=NC(=C(C=C2)F)C3(CC3)C(=O)N)C	7.815	0	0.835	0.797	2.542	2.998	342.374	137661137	0.09803921	1382	GXA290			-7.9	76.66089655172416	-11.29696551724138	176.849724137931	GXA	5.0
1362	291	CC1=NN=C(C=C1)NC2=CN=C(C(=N2)OC3=C(C=C(C=C3)NC(=O)CCN4CCOCC4)F)F	7.757999999999999	1	1.284	0.512	2.79	3.05	471.468	44553915	0.07246375	1383	GXA291			-7.3	79.61813888888892	-9.657555555555557	177.98047222222226	GXA	5.0
1363	292	CC1=CC2=C(C=C1)C(=O)NN(C23CCOCC3)CC4=CC5=C(C=C4)OCO5	7.093	0	0.341	0.8859999999999999	3.384	2.89	366.417	56084110	0.102941155	1384	GXA292			-7.4	82.25085714285714	-8.726285714285716	179.04560714285714	GXA	5.0
1364	293	C1COCCC1(C2=CC=C(C=C2)C3=CNN=C3)C4=C(NC(=N4)N)C5CC5	7.479	0	0.989	0.6729999999999999	3.112	3.3560000000000003	349.4380000000001	89709871	0.096153796	1385	GXA293			-7.4	81.35636666666664	-8.732866666666668	178.7141333333333	GXA	5.0
1365	294	CN1C=C(C(=N1)C2=C3C=CC(=CN3N=N2)C4=CC=C(C=C4)C5CCN(CC5)C)C#N	7.122999999999998	0	0.872	0.529	2.92	3.478	397.486	110458893	0.020408154	1386	GXA294			-7.5	82.1648333333333	-6.959633333333333	178.44220000000004	GXA	5.0
1366	295	CC1=CC(=NC=C1)NC(=O)C2=CN=C(C=C2)C3=NN(N4N3CCCC4)CCO	7.3610000000000015	1	1.276	0.804	3.179	1.235	381.44	118565730	0.079365015	1387	GXA295			-7.2	75.54050000000002	-10.126633333333334	175.45089999999996	GXA	5.0
1367	296	CN1C=NC(=C1SC2=NC=C(C(=C2)C3=NC(=CC=C3)NC(=O)C4CC4)C(=O)N)C(=O)N	8.554	0	1.133	0.506	3.033	1.575	437.485	26059214	0.0925926	1388	GXA296			-7.0	78.93991666666666	-11.115027777777774	178.41102777777778	GXA	5.0
1368	297	C1=CC=C(C=C1)CNC2=NC(=NC3=C(C=C(C=C32)C(F)(F)F)N4CCOCC4)C(=O)OCCO	7.386	1	0.54	0.502	2.687	3.2460000000000004	476.455	110172190	0.0806452	1389	GXA297			-7.1	79.22325000000002	-11.885444444444444	178.3749444444444	GXA	5.0
1369	298	CN1C2=C(C=C(C(=N2)C(=O)NCC3=CC=CC(=C3)C#N)Cl)N=C1C4=CN=C(N=C4)N	6.853	0	0.104	0.519	2.71	2.463	418.848	46879572	0.05660379	1390	GXA298			-7.0	74.14709090909089	-11.2829696969697	174.3686969696969	GXA	5.0
1370	299	C1COCCN1C(=O)C2=CC3=C(NNC3=CC2=O)CC4=CC(=CC=C4)F	7.089	0	0.215	0.754	2.635	2.01	355.369	56832821	0.08450705	1391	GXA299			-7.6	80.99439285714286	-9.153607142857142	178.58128571428568	GXA	5.0
1371	300	CN1C=C(C2=CC=CC=C21)C3=C(N4C(=N3)C(=NC=N4)NC5CCC(CC5)C(=O)N)C#N	8.453	1	1.376	0.528	3.003	2.611	414.473	23552637	0.01886791	1392	GXA300			-7.7	77.25061764705882	-11.816882352941176	177.06623529411758	GXA	5.0
1372	301	CNC1=NC=C2C(=C1)N(C(=O)CN2)CC3=CC4=CC=CC=C4C=C3	7.612999999999999	0	0.899	0.778	2.492	3.235	318.38	62874283	0.081632674	1393	GXA301			-6.9	83.21588461538461	-9.244230769230768	179.99323076923076	GXA	5.0
1373	302	CC(C)(CNC1=NC(=NC=C1C(F)(F)F)NC2=NC=NC3=C2C=CN3)C(=O)N	7.706	0	0.938	0.504	2.984	2.434	394.361	69190873	0.096153796	1394	GXA302			-7.3	80.49212121212122	-10.633969696969695	178.95684848484845	GXA	5.0
1374	303	CN=C(N)SCC1=C(C=CC(=C1)C(=O)NCC2=CC=C(C=C2)F)F	6.968	0	0.602	0.644	2.302	3.073	349.406	111265009	0.14285713	1395	GXA303			-6.9	78.38681481481481	-9.837185185185186	178.0940740740741	GXA	5.0
1375	304	C1C2=C(C3=CC=CC=C3N(C1=O)CC4=CC=CC=C4)N=C(C2=O)C5=CN(N=C5)CCCC(=O)O	6.976	0	0.11	0.589	2.8960000000000004	3.468	454.486	2333919	0.1449275	1396	GXA304			-7.2	79.1051142857143	-10.760057142857146	177.87391428571428	GXA	5.0
1376	305	CC1=NC(=NC(=C1)C2=CN=C3N2N=CN=C3NC4CC4)NC5=CC(=NC=C5)C	7.189	1	1.53	0.55	2.843	2.911	373.424	46164301	0.047619045	1397	GXA305			-7.0	80.77819999999998	-9.6546	178.4343	GXA	5.0
1377	306	C1=CC2=C(N=CNC2=C1)NC(=O)NCC3=CN4C=CN=C4C=C3	7.0379999999999985	1	0.504	0.5429999999999999	2.73	2.484	306.329	122504442	0.04444444	1398	GXA306			-7.4	77.23553846153847	-10.917615384615383	177.68130769230774	GXA	5.0
1378	307	C1=CC=C(C=C1)N2C(=C3C=NC4=CC=CC=C43)NS2(=O)=O	6.858	1	0.623	0.878	2.728	2.426	297.339	68898018	0.1875	1399	GXA307			-6.9	82.19304545454546	-8.638909090909092	178.81181818181815	GXA	5.0
1379	308	CC(=O)NC1=CC=C(C=C1)C(=O)NC2CCC(CC2)NC(=O)C3=CN=C4C(=C3)C=CN4	6.8210000000000015	0	0.484	0.509	2.317	2.992	419.485	134283516	0.108695626	1400	GXA308			-7.1	74.76319999999997	-11.637571428571432	174.75585714285714	GXA	5.0
1380	309	C1CC1CNC2=C(C(=NN3C2=NC(=N3)C4=CC=CC=C4C(F)(F)F)N)C#N	7.341	0	1.171	0.728	3.103	3.0860000000000003	373.342	136491439	0.09090912	1401	GXA309			-7.1	82.71049999999998	-8.7488	180.29476666666667	GXA	5.0
1381	310	C1CC1C2=CN=C3C(=N2)N(C(=N3)N)CC4=CC(=CC=C4)C(=O)N5CCOCC5	7.204	0	0.823	0.743	2.638	1.807	378.436	59333671	0.017241358999999998	1402	GXA310			-6.9	83.33269999999997	-7.176966666666664	179.3476	GXA	5.0
